# Supplementary material for: A single pseudouridine on rRNA regulates ribosome structure and function in the mammalian parasite Trypanosoma brucei
Source: Nat Commun. 2023 Nov 20;14:7462. doi: 10.1038/s41467-023-43263-6 (PMC10662448; doi:10.1038/s41467-023-43263-6)
Supplement: Supplementary file 4 — Supplementary Data 1 [file 41467_2023_43263_MOESM4_ESM.xlsx]

## Sheet: S1
rRNA subunit	Location in pre-rRNA	Location in mature-rRNA	snoRNA	CBF5 -TET	CBF5 +TET	% reduced
SSU	1957	40	TB10Cs1H3	0.79	0.52	34.96
SSU	1978	61	TB11Cs4H2	0.95	0.69	27.39
SSU	2048	131	TB10Cs5H2	0.92	0.66	28.82
SSU	2422	505	TB10Cs4H4	0.61	0.27	55.58
SSU	2579	662	TB6Cs1H3	0.94	0.81	13.83
SSU	2859	942	TB11Cs3'H1	0.9	0.25	72.6
SSU	2913	996	TB9Cs1H1	0.94	0.71	24.49
SSU	3005	1088	TB9Cs1H1	0.54	0.65	Not reduced
SSU	3103	1186	TB10Cs4H2	0.65	0.52	20.59
SSU	3193	1276	TB10Cs5H3	0.63	0.5	21.61
SSU	3509	1592	TB1Cs1H1	1	0.98	Not reduced
SSU	3513	1596	TB9Cs1'H1	No signal	No signal	NA
SSU	3527	1610		0.91	0.82	9.36
SSU	3529	1612	TB10Cs1'H1	0.74	0.35	52.23
SSU	3536	1619	TB9Cs1H2	0.77	0.64	17.19
SSU	3627	1710	TB11Cs5H1	0.92	0.77	16.04
SSU	3824	1907	TB11Cs4H2	0.91	0.66	27.24
SSU	3962	2045	TB8Cs5H1	0.84	0.59	29.69
SSU	4033	2116	TB8Cs3H-1	0.58	0.43	25.86
SSU	4038	2121	TB11Cs5H2	0.77	0.65	15.02
SSU	4040	2123	TB9Cs4H1	No signal	No signal	NA
SSU	4063	2146	TB8Cs4H2	0.44	0.17	61.49
SSU	4195	2278	TB11Cs1pH-1	1	0	100
5.8S	4614	74	TB3Cs2pH1	0.21	-1.48	817.11
LSUa	5547	258		0.79	0.46	42.47
LSUa	5741	452	TB10Cs1'H3	0.72	0.05	93.49
LSUa	6026	737	TB10Cs1H2	0.9	0.68	24.46
LSUa	6156	867	TB10Cs1H3	0.32	0.19	38.96
LSUa	6228	939	TB9Cs3H2	0.84	0.41	51.71
LSUa	6298	1009	TB10Cs2H2	0.87	0.61	29.94
LSUa	6369	1080	TB8Cs3H1	0.97	0.83	14.13
LSUa	6375	1086	TB9Cs1H3	0.89	-0.01	100.74
LSUa	6418	1129	TB11Cs4ppH1	0.85	0.46	46.35
LSUa	6447	1158	TB9Cs8H1	0.71	0.2	71.9
LSUa	6455	1166	TB3Cs2H2	0.49	-0.93	290.82
LSUa	6458	1169	TB10Cs-7H1	0.96	0.9	5.74
LSUa	6537	1248	TB9Cs2H2	0.53	-0.65	221.19
LSUa	6547	1258	TB7Cs3H1	0.95	0.74	22.54
LSUa	6770	1481	TB11Cs1'H1	0.56	0.23	58.69
LSUa	6898	1609	TB10Cs4H3	0.71	0.4	43.79
LSUa	6903	1614	TB10Cs1'H2	0.8	0.03	95.92
LSUa	7036	1747	TB7Cs3H2	0.83	0.23	72.56
LSUb	8062	455	TB10Cs3H2	0.86	0.45	47.56
LSUb	8097	490	TB10Cs2H1	0.91	0.58	36.47
LSUb	8125	518	TB9Cs2H1	0.64	0.48	24.42
LSUb	8129	522	TB7Cs1'H1	0.82	0.85	Not reduced
LSUb	8131	524	TB9Cs5H1	0.6	0.14	77.37
LSUb	8135	528	TB3Cs2H1	0.83	0.47	42.43
LSUb	8137	530	TB11Cs6H1	0.65	0.18	72.06
LSUb	8185	578	TB10Cs2"H4	No signal	No signal	NA
LSUb	8218	611	TB9Cs1"H1	0.92	0.77	16.71
LSUb	8220	613	TB9Cs4H3	0.93	0.7	25.02
LSUb	8222	615	TB5Cs2H1	0.77	0.63	18.74
LSUb	8236	629	TB11Cs4H3	0.65	-0.02	103.46
LSUb	8251	644	TB11Cs4H3	0.88	0.11	87.2
LSUb	8287	680	TB9Cs2H1	0.59	0.08	85.76
LSUb	8329	722	TB10Cs1H1	0.86	0.8	6.97
LSUb	8681	1074	TB11Cs4'H1	0.74	0.23	69.42
LSUb	8683	1076	TB8Cs6H1	0.58	0.4	30.87
LSUb	8767	1160	TB6Cs2H1	0.92	0.8	13.09
LSUb	8817	1210	TB8Cs2H1B	0.25	-0.11	142.7
LSUb	8836	1229	TB10Cs2H1	No signal	No signal	NA
LSUb	8887	1280	TB9Cs3H1	0.71	0.53	25.11
LSUb	8904	1297	TB10Cs3H1	0.95	0.84	12.34
LSUb	8907	1300	TB8Cs2H1A	0.82	0.21	74.18
LSUb	8926	1319	TB11Cs5H3	0.94	0.84	10.6
LSUb	8941	1334	TB9Cs1H1	0.96	0.7	26.81
LSUb	8977	1370	TB11Cs3H1	0.81	0.32	60.29
LSUb	8984	1377	TB6Cs1H2	0.67	0.41	38.89
LSUb	9005	1398	TB9Cs4H2	0.91	0.8	12.24
LSUb	9010	1403		0.33	0.31	5.97
LSUb	9016	1409	TB6Cs1H4	0.66	0.53	20.33
LSUb	9026	1419	TB11Cs4H1	0.86	-0.14	116.36
LSUb	9036	1429	TB6Cs1H1	0.66	0.47	28.29
LSUb	9041	1434	TB10Cs1pH2	0.4	0.45	Not reduced
