# Supplementary material for: A single pseudouridine on rRNA regulates ribosome structure and function in the mammalian parasite Trypanosoma brucei
Source: Nat Commun. 2023 Nov 20;14:7462. doi: 10.1038/s41467-023-43263-6 (PMC10662448; doi:10.1038/s41467-023-43263-6)
Supplement: Supplementary file 5 — Supplementary Data 2 [file 41467_2023_43263_MOESM5_ESM.xlsx]

## Sheet: S2
							Total RNA - HydraPsiSeq				Polysome RNA - HydraPsiSeq
SL No	Y position	snoRNA	Y-seq	Nanopore	Tandem LC-MS	PCF	BSF	BSF/PCF	p-value	Poly PCF	Poly BSF	BSF/PCF	p-value	PCF Poly/Total	p-value	BSF Poly/Total	p-value	rRNA domain
1	SSU_Y40	TB10Cs1H3				0.79±0.00	0.79±0.01	1.00164	0.935771	0.82±0.01	0.85±0.02	1.03985	0.0491402	1.03878	0.00312067	1.0784	0.0164214
2	SSU_Y61	TB11Cs4H2				0.95±0.00	0.93±0.01	0.97402	0.0771523	0.95±0.00	0.92±0.01	0.961991	0.0222629	0.999913	0.491925	0.987564	0.413822
3	SSU_Y131	TB10Cs5H2				0.94±0.01	0.94±0.01	1.00414	0.685773	0.89±0.00	0.92±0.01	1.02772	0.029898	0.954796	0.00595992	0.977221	0.0689527
4	SSU_Y505	TB10Cs4H4				0.46±0.05	0.46±0.02	0.998555	0.989913	0.75±0.03	0.72±0.03	0.969475	0.270762	1.62639	0.0147584	1.57903	0.000165822
5	SSU_Y662	TB6Cs1H3				0.94±0.01	0.93±0.01	0.993313	0.437153	0.95±0.01	0.94±0.00	0.995612	0.214003	1.00862	0.184184	1.01095	0.164597
6	SSU_Y942	TB11Cs3pH1				0.89±0.00	0.88±0.00	0.994652	0.260093	0.91±0.00	0.90±0.00	0.997455	0.223623	1.02053	0.00412043	1.0234	0.00240306
7	SSU_Y996	TB9Cs1H1				0.89±0.01	0.88±0.01	0.983105	0.410274	0.92±0.01	0.94±0.02	1.02306	0.111191	1.03094	0.0906029	1.07284	0.0103567
8	SSU_Y1088	TB9Cs1H1				0.66±0.01	0.66±0.02	1.01189	0.790649	0.57±0.02	0.56±0.02	0.977745	0.268526	0.865687	0.0132291	0.836478	0.0098457
9	SSU_Y1186	TB10Cs4H2				0.70±0.03	0.77±0.01	1.10129	0.052076	0.70±0.00	0.82±0.01	1.17558	0.000260789	1.00009	0.499341	1.06755	0.0350069
10	SSU_Y1276	TB10Cs5H3				0.64±0.01	0.53±0.04	0.829426	0.0642356	0.63±0.01	0.65±0.01	1.03055	0.0285685	0.98612	0.180384	1.22524	0.0483181
11	SSU_Y1592	TB1Cs1H1				1.00±0.00	1.00±0.00	0.999177	0.469615	1.00±0.00	1.00±0.00	1.00121	0.0298683	1.00079	0.274313	1.00282	0.015299
12	SSU_Y1610					0.92±0.00	0.88±0.02	0.960206	0.22053	0.90±0.00	0.92±0.01	1.02227	0.0215113	0.976577	0.0100827	1.03969	0.239293
13	SSU_Y1612	TB10Cs1pH1	Hyper			0.87±0.01	0.89±0.01	1.02791	0.167191	0.79±0.03	0.83±0.03	1.0486	0.151614	0.91134	0.03372	0.929682	0.016472
14	SSU_Y1619	TB9Cs1H2	Hyper	Hyper	Hyper	0.90±0.00	0.91±0.01	1.01042	0.408147	0.68±0.01	0.81±0.02	1.19795	0.0014037	0.74947	2.25171e-05	0.888562	0.000666198
15	SSU_Y1710	TB11Cs5H1				0.94±0.01	0.91±0.01	0.972288	0.0432517	0.92±0.01	0.91±0.01	0.985928	0.121208	0.983661	0.0804667	0.997461	0.824454
16	SSU_Y1907	TB11Cs4H2				0.91±0.01	0.91±0.01	0.994962	0.708357	0.93±0.01	0.94±0.00	1.00935	0.119233	1.021	0.115691	1.03576	0.0152789
17	SSU_Y2045	TB8Cs5H1				0.88±0.01	0.89±0.01	1.00885	0.577826	0.85±0.01	0.87±0.01	1.018	0.146187	0.966661	0.0834205	0.975433	0.105785
18	SSU_Y2116	TB9Cs3H2	Hyper	Hyper	Hyper	0.68±0.03	0.86±0.01	1.26328	0.0021069	0.66±0.02	0.83±0.03	1.26092	0.00438373	0.973521	0.357185	0.971706	0.297967
19	SSU_Y2121	TB11Cs5H2				0.76±0.01	0.74±0.02	0.980701	0.635599	0.82±0.00	0.85±0.01	1.02705	0.031012	1.08742	0.0111823	1.13882	0.0137115
20	SSU_Y2146	TB8Cs4H2	Hyper	Hyper	Hyper	0.60±0.02	0.79±0.02	1.31163	0.000755456	0.69±0.01	0.79±0.03	1.14234	0.0145625	1.1497	0.0292464	1.00131	0.966183
21	LSUa_Y258					0.78±0.01	0.77±0.02	0.98887	0.675708	0.82±0.01	0.86±0.02	1.03854	0.0580439	1.05232	0.0276505	1.10518	0.00952663
22	LSUa_Y452	TB10Cs1pH3				0.63±0.01	0.58±0.05	0.919283	0.395256	0.76±0.01	0.79±0.01	1.0379	0.0539322	1.21085	0.000828751	1.36708	0.0116114
23	LSUa_Y737	TB10Cs1H2				0.86±0.06	0.82±0.03	0.951422	0.520023	0.92±0.00	0.93±0.03	1.01566	0.293574	1.0628	0.256541	1.13455	0.0420612
24	LSUa_Y867	TB10Cs1H3				0.39±0.04	0.42±0.02	1.06225	0.576019	0.54±0.00	0.69±0.03	1.28165	0.00314529	1.36054	0.0280941	1.64155	0.00034159
25	LSUa_Y939	TB9Cs3H2				0.85±0.02	0.83±0.01	0.97773	0.421704	0.90±0.00	0.88±0.02	0.975135	0.144707	1.06311	0.0700722	1.06029	0.0327238
26	LSUa_Y1009	TB10Cs2H2	Hyper			0.89±0.00	0.92±0.01	1.02914	0.109884	0.92±0.02	0.94±0.01	1.01862	0.130972	1.03288	0.0587024	1.02231	0.175203
27	LSUa_Y1080	TB8Cs3H1				0.97±0.01	0.97±0.00	0.994118	0.390882	0.97±0.00	0.96±0.01	0.9899	0.146684	0.993071	0.247254	0.988858	0.107069
28	LSUa_Y1086	TB9Cs1H3				0.93±0.01	0.90±0.01	0.972744	0.17388	0.91±0.01	0.92±0.01	1.00365	0.368544	0.984068	0.17294	1.01533	0.38892
29	LSUa_Y1129	TB11Cs4ppH1				0.81±0.01	0.76±0.03	0.944629	0.27729	0.85±0.00	0.81±0.01	0.944976	0.00402349	1.05739	0.0237494	1.05778	0.273372
30	LSUa_Y1158	TB9Cs8H1				0.85±0.02	0.86±0.01	1.01898	0.376432	0.67±0.03	0.81±0.03	1.21041	0.0100289	0.787306	0.00573195	0.935219	0.0148738
31	LSUa_Y1166	TB3Cs2H2				0.11±0.11	0.36±0.07	3.18679	0.103961	0.24±0.07	0.48±0.12	2.03743	0.0537662	2.07314	0.234699	1.32543	0.319452
32	LSUa_Y1169	TB10Cs-7H1				0.96±0.01	0.96±0.01	0.998007	0.896901	0.91±0.01	0.91±0.02	1.00017	0.49671	0.946084	0.0329317	0.948137	0.0150246
33	LSUa_Y1248	TB9Cs2H2	Hyper			0.70±0.06	0.77±0.01	1.10388	0.188658	0.68±0.09	0.68±0.02	0.997965	0.492153	0.97593	0.43591	0.882288	0.00129087
34	LSUa_Y1258	TB7Cs3H1				0.96±0.00	0.96±0.00	0.998638	0.750424	0.93±0.00	0.93±0.00	1.00861	0.0375574	0.966705	0.00164259	0.976354	0.00152046
35	LSUa_Y1481	TB11Cs1pH1	Hyper	Hyper	Hyper	0.45±0.05	0.70±0.03	1.55	0.00806133	0.68±0.01	0.83±0.04	1.22034	0.00635695	1.50705	0.0214952	1.18652	0.0279283
36	LSUa_Y1609	TB10Cs4H3			Hypo	0.64±0.04	0.53±0.02	0.819759	0.0321509	0.63±0.02	0.57±0.03	0.904274	0.0588745	0.975623	0.388728	1.07621	0.212528
37	LSUa_Y1614	TB10Cs1pH2				0.79±0.01	0.78±0.03	0.987722	0.779575	0.78±0.03	0.86±0.00	1.09845	0.0177906	0.98364	0.312387	1.09391	0.0707939
38	LSUa_Y1747	TB7Cs3H2				0.86±0.01	0.85±0.02	0.987596	0.696457	0.76±0.02	0.82±0.01	1.07095	0.0237643	0.884874	0.00440301	0.959557	0.242361
39	LSUb_Y455	TB10Cs3H2				0.88±0.01	0.85±0.01	0.971001	0.200386	0.91±0.00	0.89±0.01	0.977278	0.0164052	1.03868	0.0106573	1.0454	0.070887
40	LSUb_Y490	TB10Cs2H1	Hyper			0.90±0.00	0.95±0.01	1.04815	0.00145048	0.88±0.02	0.92±0.00	1.04181	0.0243566	0.976802	0.0885181	0.970897	0.00837864
41	LSUb_Y518	TB9Cs2H1	Hyper		Hyper	0.57±0.05	0.73±0.04	1.2776	0.0572005	0.84±0.03	0.84±0.00	0.98995	0.367213	1.48046	0.0113638	1.14714	0.0929582	H69
42	LSUb_Y522	TB7Cs1pH1	Hyper			0.85±0.02	0.65±0.05	0.771647	0.0199864	0.79±0.06	0.46±0.14	0.581192	0.0296928	0.934504	0.183893	0.703853	0.0743209	H69
43	LSUb_Y524	TB9Cs5H1	Hyper			0.44±0.03	0.30±0.04	0.676313	0.0415769	0.15±0.10	0.17±0.14	1.10073	0.456978	0.347074	0.0231237	0.564877	0.175345	H69
44	LSUb_Y528	TB3Cs2H1	Hyper			0.87±0.02	0.86±0.03	0.991524	0.861555	0.88±0.01	0.86±0.01	0.976633	0.100334	1.01491	0.351968	0.999663	0.993828	H69
45	LSUb_Y530	TB11Cs6H1				0.52±0.08	0.53±0.04	1.02677	0.870491	0.77±0.01	0.61±0.07	0.791106	0.0328064	1.47905	0.0493441	1.13958	0.249837	H69
46	LSUb_Y611	TB9Cs1ppH1	Hyper			0.95±0.00	0.97±0.00	1.01514	0.0188298	0.95±0.00	0.95±0.00	0.999118	0.359394	0.999385	0.457947	0.983611	0.00301896
47	LSUb_Y613	TB9Cs4H3				0.88±0.01	0.87±0.01	0.981987	0.382967	0.87±0.00	0.88±0.01	1.00791	0.179536	0.983499	0.221927	1.00946	0.566168
48	LSUb_Y615	TB5Cs2H1				0.90±0.01	0.91±0.01	1.01576	0.436843	0.91±0.01	0.88±0.02	0.96403	0.062759	1.01501	0.142737	0.96331	0.127941
49	LSUb_Y629	TB11Cs4H3				0.70±0.06	0.63±0.05	0.910527	0.431308	0.84±0.04	0.72±0.05	0.862449	0.045439	1.19897	0.0885926	1.13566	0.211479
50	LSUb_Y644	TB11Cs4H3				0.92±0.01	0.88±0.01	0.96217	0.0306886	0.90±0.01	0.89±0.01	0.991866	0.206035	0.985053	0.156492	1.01546	0.243472
51	LSUb_Y680	TB9Cs2H1				0.56±0.04	0.46±0.03	0.832172	0.116586	0.59±0.03	0.70±0.02	1.17473	0.0192659	1.06917	0.29129	1.50928	0.000929658
52	LSUb_Y722	TB10Cs1H1				0.88±0.00	0.89±0.01	1.00488	0.790936	0.88±0.00	0.85±0.02	0.968049	0.0478254	0.995094	0.122415	0.958618	0.0841006
53	LSUb_Y1074	TB11Cs4pH1				0.74±0.01	0.85±0.01	1.15155	9.6767e-05	0.64±0.06	0.84±0.01	1.3042	0.0129058	0.869456	0.0693985	0.984716	0.175606
54	LSUb_Y1076	TB8Cs6H1				0.67±0.03	0.63±0.02	0.943892	0.37135	0.75±0.03	0.84±0.03	1.12306	0.0230394	1.1237	0.084675	1.33701	0.000880925
55	LSUb_Y1160	TB6Cs2H1				0.96±0.00	0.96±0.00	0.999528	0.884646	0.95±0.00	0.93±0.00	0.985281	0.00520938	0.985987	0.0186503	0.971934	8.22788e-05
56	LSUb_Y1210	TB8Cs2H1B				0.63±0.08	0.64±0.04	1.00579	0.96625	0.78±0.01	0.68±0.02	0.865357	0.00658128	1.23613	0.131119	1.06353	0.409479
57	LSUb_Y1280	TB9Cs3H1	Hyper			0.66±0.03	0.60±0.06	0.915114	0.49711	0.84±0.01	0.90±0.01	1.0611	0.0078878	1.28087	0.00703121	1.4852	0.0103166	PTC
58	LSUb_Y1297	TB10Cs3H1	Hyper			0.97±0.00	0.97±0.01	0.999576	0.955049	0.96±0.01	0.94±0.00	0.985269	0.0224003	0.989441	0.103811	0.97528	0.0119363	PTC
59	LSUb_Y1300	TB8Cs2H1A	Hyper			0.89±0.01	0.90±0.01	1.00487	0.802947	0.86±0.02	0.84±0.05	0.970374	0.274649	0.964489	0.131214	0.931381	0.0610649	PTC
60	LSUb_Y1319	TB11Cs5H3	Hyper			0.93±0.01	0.93±0.01	0.995937	0.776233	0.95±0.00	0.94±0.01	0.994932	0.184785	1.01751	0.184117	1.01648	0.12247	PTC
61	LSUb_Y1334	TB9Cs1H1	Hyper			0.94±0.01	0.94±0.00	1.00429	0.648998	0.95±0.00	0.96±0.00	1.00764	0.0422026	1.01634	0.12608	1.01973	0.0118782	PTC
62	LSUb_Y1370	TB11Cs3H1	Hyper			0.85±0.00	0.88±0.01	1.04197	0.049556	0.81±0.01	0.86±0.01	1.06797	0.0143679	0.954566	0.0167839	0.978389	0.260662	PTC
63	LSUb_Y1377	TB6Cs1H2	Hyper			0.69±0.03	0.66±0.02	0.964383	0.508827	0.75±0.01	0.83±0.00	1.11476	0.000409695	1.08881	0.0996657	1.25859	0.000991495	PTC
64	LSUb_Y1398	TB9Cs4H2				0.93±0.01	0.89±0.01	0.956421	0.0647987	0.92±0.00	0.94±0.00	1.02106	0.00160931	0.992098	0.267682	1.05915	0.0209368	PTC
65	LSUb_Y1403					0.28±0.08	0.31±0.15	1.12814	0.862012	0.18±0.01	0.11±0.05	0.609094	0.0753856	0.637724	0.190044	0.344312	0.318109	PTC
66	LSUb_Y1409	TB6Cs1H4				0.85±0.02	0.75±0.05	0.888395	0.183591	0.78±0.01	0.74±0.05	0.938762	0.12787	0.924114	0.0449552	0.976505	0.790093	PTC
67	LSUb_Y1419	TB11Cs4H1				0.67±0.01	0.41±0.06	0.606039	0.0190073	0.71±0.07	0.67±0.09	0.936254	0.311386	1.06078	0.247605	1.63878	0.0317446	PTC
68	LSUb_Y1429	TB6Cs1H1				0.59±0.01	0.70±0.04	1.18422	0.0602688	0.57±0.00	0.49±0.05	0.863804	0.0741511	0.968889	0.206728	0.706737	0.00969147	PTC
69	LSUb_Y1434	TB10Cs1pH2				0.50±0.02	0.41±0.05	0.807999	0.159374	0.42±0.02	0.39±0.03	0.941419	0.222503	0.829109	0.0275012	0.966015	0.82242
