# Supplementary material for: A single pseudouridine on rRNA regulates ribosome structure and function in the mammalian parasite Trypanosoma brucei
Source: Nat Commun. 2023 Nov 20;14:7462. doi: 10.1038/s41467-023-43263-6 (PMC10662448; doi:10.1038/s41467-023-43263-6)
Supplement: Supplementary file 6 — Supplementary Data 3 [file 41467_2023_43263_MOESM6_ESM.xlsx]

## Sheet: S3
Y (nt)	Y -seq	H/ACA snoRNA	Y -seq	HydraPsiSeq	HydraPsiSeq Note	PCF (T-C)	BSF (T-C)	CBF5 +TET (T-C)	Delta(PCF-CBF5+TET)	Delta(BSF-PCF)	Reduction upon CBF5 (HydraPsi-seq)	Reduction upon CBF5 (Nanopore)
SSU_40	Yes	TB10Cs1H3		Yes		0.067	0.011	0.038	0.028	-0.055	Yes	Yes
SSU_61	Yes	TB11Cs4H2		Yes		0.082	0.05	0.051	0.031	-0.032	Yes	Yes
SSU_131	Yes	TB10Cs5H2		Yes		0.401	0.438	0.286	0.115	0.037	Yes	Yes
SSU_505	Yes	TB10Cs4H4		Yes		0.52	0.562	0.316	0.204	0.041	Yes	Yes
SSU_662	Yes	TB6Cs1H3		Yes		0.921	0.913	0.786	0.135	-0.008	Yes	Yes
SSU_942	Yes	TB11Cs3pH1		Yes		0.135	0.134	0.103	0.032	-0.001	Yes	Yes
SSU_996	Yes	TB9Cs1H1		Yes		0.453	0.467	0.35	0.104	0.013	Yes	Yes
SSU_1088	Yes	TB9Cs1H1		Yes		0.065	0.108	0.048	0.017	0.043	No	Yes
SSU_1186	Yes	TB10Cs4H2		Yes		0.561	0.567	0.354	0.208	0.006	Yes	Yes
SSU_1276	Yes	TB10Cs5H3		Yes		0.262	0.222	0.209	0.053	-0.04	Yes	Yes
SSU_1592	Yes	TB1Cs1H1		Yes		0.545	0.562	0.486	0.059	0.017	No	Yes
SSU_1596	Yes	TB9Cs1pH1		No signal		0.267	0.282	0.208	0.059	0.015	Yes	Yes
SSU_1610	Yes			Yes		0.342	0.385	0.218	0.124	0.043	Yes	Yes
SSU_1612	Yes	TB10Cs1pH1	Hyper	Yes		0.289	0.288	0.222	0.066	-0.001	Yes	Yes
SSU_1619	Yes	TB9Cs1H2	Hyper	Yes		0.279	0.344	0.218	0.061	0.065	Yes	Yes
SSU_1710	Yes	TB11Cs5H1		Yes		0.194	0.197	0.17	0.024	0.003	Yes	Yes
SSU_1907	Yes	TB11Cs4H2		Yes		0.637	0.658	0.567	0.07	0.021	Yes	Yes
SSU_2045	Yes	TB8Cs5H1		Yes		0.401	0.377	0.312	0.089	-0.024	Yes	Yes
SSU_2116	Yes	TB9Cs3H2	Hyper	Yes	Hyper	0.538	0.685	0.592	-0.054	0.147	Yes	No
SSU_2121	Yes	TB11Cs5H2		Yes		0.187	0.196	0.142	0.045	0.009	Yes	Yes
SSU_2123	Yes	TB9Cs4H1		No signal		0.534	0.515	0.536	-0.003	-0.019	Yes	No
SSU_2146	Yes	TB8Cs4H2	Hyper	Yes	Hyper	0.126	0.196	0.167	-0.041	0.069	Yes	No
SSU_2278	Yes	TB11Cs1pH-1				0.017	0.002	0.012	0.005	-0.015	Yes	Yes
5.8S_74	Yes	TB3Cs2pH1				0.285	0.287	0.122	0.163	0.002	Yes	Yes
28s_alpha_258	Yes			Yes		0.407	0.364	0.287	0.119	-0.043	Yes	Yes
28s_alpha_452	Yes	TB10Cs1pH3		Yes		0.317	0.34	0.208	0.109	0.023	Yes	Yes
28s_alpha_737	Yes	TB10Cs1H2		Yes		0.678	0.701	0.529	0.149	0.023	Yes	Yes
28s_alpha_867	Yes	TB10Cs1H3		Yes		0.062	0.055	0.037	0.025	-0.007	Yes	Yes
28s_alpha_939	Yes	TB9Cs3H2		Yes		0.47	0.483	0.26	0.21	0.013	Yes	Yes
28s_alpha_1009	Yes	TB10Cs2H2	Hyper	Yes		0.764	0.745	0.352	0.412	-0.019	Yes	Yes
28s_alpha_1080	Yes	TB8Cs3H1		Yes		0.79	0.805	0.427	0.363	0.015	Yes	Yes
28s_alpha_1086	Yes	TB9Cs1H3		Yes		0.241	0.244	0.106	0.135	0.003	Yes	Yes
28s_alpha_1129	Yes	TB11Cs4"H1		Yes		0.524	0.535	0.396	0.129	0.01	Yes	Yes
28s_alpha_1158	Yes	TB9Cs8H1		Yes		0.216	0.222	0.105	0.111	0.006	Yes	Yes
28s_alpha_1166	Yes	TB3Cs2H2	Hyper	Yes		0.225	0.264	0.096	0.129	0.039	Yes	Yes
28s_alpha_1169	Yes	TB10Cs-7H1		Yes		0.925	0.948	0.718	0.206	0.023	Yes	Yes
28s_alpha_1248	Yes	TB9Cs2H2	Hyper	Yes		0.347	0.357	0.098	0.249	0.01	Yes	Yes
28s_alpha_1258	Yes	TB7Cs3H1		Yes		0.85	0.867	0.467	0.383	0.017	Yes	Yes
28s_alpha_1481	Yes	TB11Cs1pH1	Hyper	Yes	Hyper	0.41	0.61	0.185	0.225	0.201	Yes	Yes
28s_alpha_1609	Yes	TB10Cs4H3		Yes		0.86	0.871	0.864	-0.003	0.011	Yes	No
28s_alpha_1614	Yes	TB10Cs1pH2		Yes		0.454	0.45	0.239	0.215	-0.004	Yes	Yes
28s_alpha_1747	Yes	TB7Cs3H2		Yes		0.82	0.824	0.409	0.411	0.005	Yes	Yes
28s_beta_455	Yes	TB10Cs3H2		Yes		0.405	0.367	0.307	0.099	-0.038	Yes	Yes
28s_beta_490	Yes	TB10Cs2H1	Hyper	Yes		0.811	0.868	0.507	0.304	0.057	Yes	Yes
28s_beta_518	Yes	TB9Cs2H1	Hyper	Yes		0.475	0.483	0.246	0.229	0.008	Yes	Yes
28s_beta_522	Yes	TB7Cs1pH1	Hyper	Yes	Hypo	0.634	0.624	0.569	0.064	-0.01	No	Yes
28s_beta_524	Yes	TB9Cs5H1	Hyper	Yes	Hypo	0.769	0.749	0.643	0.125	-0.02	Yes	Yes
28s_beta_528	Yes	TB3Cs2H1	Hyper	Yes		0.679	0.685	0.412	0.267	0.005	Yes	Yes
28s_beta_530	Yes	TB11Cs6H1		Yes		0.173	0.179	0.11	0.062	0.006	Yes	Yes
28s_beta_578	Yes	TB10Cs2"H4		No signal		0.901	0.912	0.804	0.097	0.011	Yes	Yes
28s_beta_611	Yes	TB9Cs1"H1	Hyper	Yes		0.532	0.545	0.552	-0.02	0.013	Yes	No
28s_beta_613	Yes	TB9Cs4H3		Yes		0.18	0.189	0.164	0.016	0.009	Yes	Yes
28s_beta_615	Yes	TB5Cs2H1		Yes		0.76	0.753	0.541	0.219	-0.006	Yes	Yes
28s_beta_629	Yes	TB11Cs4H3		Yes		0.682	0.627	0.272	0.41	-0.054	Yes	Yes
28s_beta_644	Yes	TB11Cs4H3		Yes		0.081	0.086	0.082	-0.001	0.005	Yes	No
28s_beta_680	Yes	TB9Cs2H1		Yes		0.585	0.613	0.392	0.193	0.028	Yes	Yes
28s_beta_722	Yes	TB10Cs1H1		Yes		0.109	0.105	0.046	0.063	-0.004	Yes	Yes
28s_beta_1074	Yes	TB11Cs4pH1		Yes		0.632	0.66	0.392	0.24	0.028	Yes	Yes
28s_beta_1076	Yes	TB8Cs6H1		Yes		0.292	0.275	0.207	0.085	-0.018	Yes	Yes
28s_beta_1160	Yes	TB6Cs2H1		Yes		0.833	0.833	0.587	0.246	0	Yes	Yes
28s_beta_1210	Yes	TB8Cs2H1B		Yes		0.133	0.142	0.141	-0.009	0.009	Yes	No
28s_beta_1229	Yes	TB10Cs2H1		No signal		0.113	0.113	0.089	0.024	0	Yes	Yes
28s_beta_1280	Yes	TB9Cs3H1	Hyper	Yes		0.582	0.581	0.304	0.278	-0.001	Yes	Yes
28s_beta_1297	Yes	TB10Cs3H1	Hyper	Yes		0.654	0.649	0.538	0.116	-0.005	Yes	Yes
28s_beta_1300	Yes	TB8Cs2H1A	Hyper	Yes		0.566	0.57	0.288	0.278	0.004	Yes	Yes
28s_beta_1319	Yes	TB11Cs5H3	Hyper	Yes		0.122	0.127	0.093	0.029	0.004	Yes	Yes
28s_beta_1334	Yes	TB9Cs1H1	Hyper	Yes		0.381	0.406	0.105	0.277	0.025	Yes	Yes
28s_beta_1370	Yes	TB11Cs3H1	Hyper	Yes		0.251	0.271	0.157	0.094	0.02	Yes	Yes
28s_beta_1377	Yes	TB6Cs1H2	Hyper	Yes		0.191	0.171	0.163	0.027	-0.02	Yes	Yes
28s_beta_1398	Yes	TB9Cs4H2		Yes		0.109	0.118	0.099	0.01	0.009	Yes	Yes
28s_beta_1403	Yes			Yes		0.009	0.01	0.011	-0.002	0.001	Yes	No
28s_beta_1409	Yes	TB6Cs1H4		Yes		0.4	0.381	0.354	0.046	-0.019	Yes	Yes
28s_beta_1419	Yes	TB11Cs4H1		Yes	Hypo	0.233	0.247	0.11	0.124	0.014	Yes	Yes
28s_beta_1429	Yes	TB6Cs1H1		Yes		0.286	0.287	0.25	0.036	0.001	Yes	Yes
28s_beta_1434	Yes	TB10Cs1pH2		Yes		0.1	0.101	0.082	0.018	0.001	No	Yes
