# Supplementary material for: A single pseudouridine on rRNA regulates ribosome structure and function in the mammalian parasite Trypanosoma brucei
Source: Nat Commun. 2023 Nov 20;14:7462. doi: 10.1038/s41467-023-43263-6 (PMC10662448; doi:10.1038/s41467-023-43263-6)
Supplement: Supplementary file 7 — Supplementary Data 4 [file 41467_2023_43263_MOESM7_ESM.xlsx]

## Sheet: S4
				Tandem LC-MS		HydraPsiSeq		Y-seq		Nanopore					Tandem LC-MS
Identification type	Position of Y in each rRNA subunit	Modification	PCF Stoichiometry of modification (%)	BSF Stoichiometry of modification (%)	LC-MS FC (BSF/PCF)	FC (BSF/PCF)	p-value	Y-seq FC Log2 (BSF/PCF)	Y-seq Note	Nanopore FC (BSF/PCF)	Nanopore delta (BSF-PCF)	Putative RNase T1 fragment	RNase T1 fragment detected by MS (0, not detected; 1, detected)	Putative RNase A fragment detected by MS	RNase A fragment detected by MS (0, not detected; 1, detected)	Number of candidate site deduced from sequence redundancy of RNase T1 and A fragment in 18S rRNA	LC-MS Note	nt position in pre-rRNA	rRNA Subunits	nt	Y-seq (Y-site)	H/ACA snoRNA	HydraPsi-seq detection	Psi	Precicted_snoRNA	BP	BSF RibOxi	PCF RiboXi	Nm	Modified
Post-transcriptional modification determined at one location	SSU_40	Y	100	100	1	1.00164	0.935771	1.2		0.168539	-0.055	AYUCUG	1	GAY	1	1		1957	SSU	T	+	TB10Cs1H3	+	+						+
	SSU_131	Y	96.001	100	1.04166	1.00414	0.685773	1		1.09345	0.037	CUC(Am)UUACAYCAG	1	AY	1	1		2048	SSU	T	+	TB10Cs5H2	+	+						+
	SSU_505	Y	90.4371	94.9561	1.04997	0.998555	0.989913	1.2		1.07941	0.041	CUACCACYUCUACG	1	Y	0	1		2422	SSU	T	+	TB10Cs4H4	+	+						+
	SSU_942	Y	95.2075	100	1.05034	0.994652	0.260093	-1.2		0.988996	-0.001	ACUYG	1	Y	0	1		2859	SSU	T	+	TB11Cs3pH1	+	+						+
	SSU_1088	Y	4.98945	16.114	3.22961	1.01189	0.790649	0		1.66281	0.043	CYCUUCG	1	Y	0	1		3005	SSU	T	+	TB9Cs1H1	+	+						+
	SSU_1186	Y	74.0451	85.4034	1.1534	1.10129	0.052076	1.4		1.01044	0.006	AAAUYCUUAG	1	Y	0	1		3103	SSU	T	+	TB10Cs4H2	+	+						+
	SSU_1276	Y	100	94.4788	0.944788	0.829426	0.0642356	1		0.848414	-0.04	AYUAG	1	GAY	1	1		3193	SSU	T	+	TB10Cs5H3	+	+						+
	SSU_1592	Y	100	100	1	0.999177	0.469615	0		1.0315	0.017	UUUAAUUYG	1	Y	0	1		3509	SSU	T	+	TB1Cs1H1	+	+						+
	SSU_1610	Y	90.1166	100	1.10967	0.960206	0.22053	1.2		1.12714	0.043	AACYUYACCAG	1	Y	0	1		3527	SSU	T	+		+	+						+
	SSU_1612	Y	100	100	1	1.02791	0.167191	3.9	Hyper	0.998168	-0.001	AACYUYACCAG	1	Y	0	1		3529	SSU	T	+	TB10Cs1pH1	+	+						+
	SSU_1619	Y	53.5456	80.6098	1.50544	1.01042	0.408147	1.5	Hyper	1.23197	0.065	AYCCG	1	AGAY	1	1		3536	SSU	T	+	TB9Cs1H2	+	+						+
	SSU_1710	Y	57.5432	60.2116	1.04637	0.972288	0.0432517	1.1		1.01584	0.003	YUUG	1	GY	1	1		3627	SSU	T	+	TB11Cs5H1	+	+						+
	SSU_1907	Y	100	100	1	0.994962	0.708357	1		1.03297	0.021	CYCCUCAAUG	1	Y	0	1		3824	SSU	T	+	TB11Cs4H2	+	+						+
	SSU_2045	Y	100	100	1	1.00885	0.577826	-1.1		0.940283	-0.024	UAYUG	1	AY	1	1		3962	SSU	T	+	TB8Cs5H1	+	+						+
	SSU_2116	Y	81.103	100	1.233	1.26328	0.0021069	1.4	Hyper	1.27247	0.147	UCCCYG	1	Y	0	1		4033	SSU	T	+	TB9Cs3H2	+	+						+
	SSU_2121	Y	96.1576	100	1.03996	0.980701	0.635599	1		1.04699	0.009	CCAYU(Y+m)G	1	AY	1	1		4038	SSU	T	+	TB11Cs5H2	+	+						+
	SSU_2146	Y	51.2669	94.0956	1.8354	1.31163	0.000755456	2.7	Hyper	1.54822	0.069	UUYCCG	1	Y	0	1		4063	SSU	T	+	TB8Cs4H2	+	+						+
	SSU_2278	Y	100	100	1			-1.6		0.134852	-0.015	AUCAUYUU-OH	1	Y	0	1		4195	SSU	T	+	TB11Cs1pH-1	No signal	+						+
	SSU_2123	Y+m	*	**				-1.5			-0.02	CCAYU(Y+m)G	1	(Y+m)GU	1	1	"Y+m" refers to Ym or m3Y. *pseudouridylation, 86%; methylation, 100%. **pseudouridylation, 91%; methylation, 100%	4040	SSU	T	+	TB9Cs4H1	No signal	+	TB10Cs4C3	Um	+	+	+	+
	LSU5_452	Y	100	100	1	0.919283	0.395256	1.2		1.07243	0.023	UACUYUG	1	Y	0	1		5741	LSU-alpha	T	+	TB10Cs1pH3	+	+						+
	LSU5_737	Y	85.1343	89.6296	1.0528	0.951422	0.520023	1.1		1.03362	0.023	YCUUG	1	GY	1	1		6026	LSU-alpha	T	+	TB10Cs1H2	+	+						+
	LSU5_867	Y	74.0975	94.6506	1.27738	1.06225	0.576019	1.6		0.883406	-0.007	UUYUUG	1	Y	0	1		6156	LSU-alpha	T	+	TB10Cs1H3	+	+						+
	LSU5_939	Y	100	100	1	0.97773	0.421704	1		1.02687	0.013	AACYAUG	1	Y	0	1		6228	LSU-alpha	T	+	TB9Cs3H2	+	+						+
	LSU5_1009	Y	63.3821	67.7329	1.06864	1.02914	0.109884	1.4	Hyper	0.975261	-0.019	CYCG	1	Y	0	1		6298	LSU-alpha	T	+	TB10Cs2H2	+	+						+
	LSU5_1080	Y	100	100	1	0.994118	0.390882	0		1.01888	0.015	UUUCCCYCAG	1	Y	0	1		6369	LSU-alpha	T	+	TB8Cs3H1	+	+						+
	LSU5_1086	Y	101.592	95.6788	0.94179	0.972744	0.17388	-1.3		1.01123	0.003	AYAG	1	AGGAY	1	1		6375	LSU-alpha	T	+	TB9Cs1H3	+	+						+
	LSU5_1097	Y	12.1341	28.6487	2.361							CUYG	1	Y	0	1		6386	LSU-alpha	T
	LSU5_1129	Y	100	100	1	0.944629	0.27729	1.4		1.01992	0.01	CAAAYG	1	AAAY	1	1		6418	LSU-alpha	T	+	TB11Cs4ppH1	+	+						+
	LSU5_1158	Y	100	100	1	1.01898	0.376432	1.6		1.02887	0.006	UAAUAYCG	1	AY	1	1		6447	LSU-alpha	T	+	TB9Cs8H1	+	+						+
	LSU5_1166	Y	100	100	1	3.18679	0.103961			1.17525	0.039	ACCUAYYCYCAAACUUUAAA(Um)G	1	AY	1	1		6455	LSU-alpha	T	+	TB3Cs2H2	+	+						+
	LSU5_1167	Y	100	100	1	0.998007	0.896901	1.9				ACCUAYYCYCAAACUUUAAA(Um)G	1	Y	0	1		6456	LSU-alpha	T
	LSU5_1169	Y	100	100	1			1			0.023	ACCUAYYCYCAAACUUUAAA(Um)G	1	Y	0	1		6458	LSU-alpha	T	+	TB10Cs-7H1	+	+						+
	LSU5_1248	Y	-	-		1.10388	0.188658	1.9	Hyper	1.02869	0.01	YG	1	AAGY	1	1		6537	LSU-alpha	T	+	TB9Cs2H2	+	+						+
	LSU5_1258	Y	100	100	1	0.998638	0.750424	1		1.02039	0.017	CCUUCUYCG	1	Y	0	1		6547	LSU-alpha	T	+	TB7Cs3H1	+	+						+
	LSU5_1481	Y	77.6257	100	1.28823	1.55	0.00806133	1.9	Hyper	1.48955	0.201	CCCAUYAUUCCUUUG	1	Y	0	1		6770	LSU-alpha	T	+	TB11Cs1pH1	+	+						+
	LSU5_1609	Y	87.1431	67.5115	0.77472	0.819759	0.0321509	-1.3		1.01222	0.011	CA(Gm)AU(Cm)YUG	1	(Cm)Y	1	1		6898	LSU-alpha	T	+	TB10Cs4H3	+	+						+
	LSU5_1747	Y	100	100	1	0.987596	0.696457	-1.3		1.00592	0.005	UYAG	1	Y	0	1		7036	LSU-alpha	T	+	TB7Cs3H2	+	+						+
	LSU3_455	Y	100	100	1	0.971001	0.200386	1.1		0.905157	-0.038	AUUYCUG	1	Y	0	1		8062	LSU-beta	T	+	TB10Cs3H2	+	+						+
	LSU3_490	Y	86.698	100	1.15343	1.04815	0.00145048	2.4	Hyper	1.06971	0.057	AUYCACCG	1	Y	0	1		8097	LSU-beta	T	+	TB10Cs2H1	+	+						+
	LSU3_518	Y	81.8219	100	1.22217	1.2776	0.0572005	1.5	Hyper	1.01733	0.008	YA(Am)CYAYG	1	GGGAGY	1	1		8125	LSU-beta	T	+	TB9Cs2H1	+	+						+
	LSU3_522	Y	100	100	1	0.771647	0.0199864	2.7	Hyper	0.984076	-0.01	YA(Am)CYAYG	1	Y	0	1		8129	LSU-beta	T	+	TB7Cs1pH1	+	+						+
	LSU3_524	Y	100	100	1	0.676313	0.0415769	1.8	Hyper	0.973944	-0.02	YA(Am)CYAYG	1	AY	1	1		8131	LSU-beta	T	+	TB9Cs5H1	+	+						+
	LSU3_528	Y	100	100	1	0.991524	0.861555	1.3	Hyper	1.00762	0.005	ACYCYCUUAAG	1	Y	0	1		8135	LSU-beta	T	+	TB3Cs2H1	+	+						+
	LSU3_530	Y	100	100	1	1.02677	0.870491	1.2		1.03495	0.006	ACYCYCUUAAG	1	Y	0	1		8137	LSU-beta	T	+	TB11Cs6H1	+	+						+
	LSU3_611	Y	96.0867	100	1.04073	1.01514	0.0188298	1.6	Hyper	1.02532	0.013	UU(Am)CYAYCYAG	1	Y	0	1		8218	LSU-beta	T	+	TB9Cs1ppH1	+	+						+
	LSU3_613	Y	96.0867	100	1.04073	0.981987	0.382967	1.2		1.04795	0.009	UU(Am)CYAYCYAG	1	AY	1	1		8220	LSU-beta	T	+	TB9Cs4H3	+	+						+
	LSU3_615	Y	96.0867	100	1.04073	1.01576	0.436843	1.2		0.991486	-0.006	UU(Am)CYAYCYAG	1	Y	0	1		8222	LSU-beta	T	+	TB5Cs2H1	+	+						+
	LSU3_629	Y	69.459	87.09	1.25383	0.910527	0.431308	1.8		0.920518	-0.054	YCAAG	1	AGY	1	1		8236	LSU-beta	T	+	TB11Cs4H3	+	+						+
	LSU3_644	Y	90.2776	100	1.10769	0.96217	0.0306886	1		1.05778	0.005	ACUYG	1	Y	0	1		8251	LSU-beta	T	+	TB11Cs4H3	+	+						+
	LSU3_722	Y	90.8048	96.9843	1.06805	1.00488	0.790936	1.2		0.964589	-0.004	YAUAG	1	AGY	1	1		8329	LSU-beta	T	+	TB10Cs1H1	+	+						+
	LSU3_1074	Y	83.1034	100	1.20332	1.15155	9.6767e-05	1.2		1.04507	0.028	CAUAUCYG	1	Y	0	1		8681	LSU-beta	T	+	TB11Cs4pH1	+	+						+
	LSU3_1076	Y	85.8718	100	1.16453	0.943892	0.37135	1		0.939977	-0.018	YUACACG	1	GY	1	1		8683	LSU-beta	T	+	TB8Cs6H1	+	+						+
	LSU3_1160	Y	100	100	1	0.999528	0.884646	-1.4		1.00019	0	AUYAACG	1	Y	0	1		8767	LSU-beta	T	+	TB6Cs2H1	+	+						+
	LSU3_1210	Y	53.1061	100	1.88302	1.00579	0.96625	0		1.07057	0.009	AUCCUYUG	1	Y	0	1		8817	LSU-beta	T	+	TB8Cs2H1B	+	+						+
	LSU3_1297	Y	93.7075	100	1.06715	0.999576	0.955049	1.3	Hyper	0.992812	-0.005	UYCAYAG	1	Y	0	1		8904	LSU-beta	T	+	TB10Cs3H1	+	+						+
	LSU3_1300	Y	93.7075	100	1.06715	1.00487	0.802947	1.6	Hyper	1.00659	0.004	UYCAYAG	1	AY	1	1		8907	LSU-beta	T	+	TB8Cs2H1A	+	+						+
	LSU3_1319	Y	100	100	1	0.995937	0.776233	1.4	Hyper	1.03544	0.004	AYCCUU(m5C)G	1	GAY	1	1		8926	LSU-beta	T	+	TB11Cs5H3	+	+						+
	LSU3_1334	Y	93.5645	100	1.06878	1.00429	0.648998	1.6	Hyper	1.06582	0.025	CYCUUCCUAACCUAG	1	Y	0	1		8941	LSU-beta	T	+	TB9Cs1H1	+	+						+
	LSU3_1377	Y	100	100	1	0.964383	0.508827	1.3	Hyper	0.895245	-0.02	AU(Um)(Gm)YUCACCCACUG	1	(Um)(Gm)Y	1	1		8984	LSU-beta	T	+	TB6Cs1H2	+	+						+
	LSU3_1409	Y	100	100	1	0.888395	0.183591	-1.1		0.953107	-0.019	UUYAG	1	Y	0	1		9016	LSU-beta	T	+	TB6Cs1H4	+	+						+
	LSU3_578	Y+m	*	**						1.01212	0.01	AA(Y+m)G	1	GAA(Y+m)GGAU	1	1	"Y+m" refers to Ym or m3Y. *pseudouridylation, 75%; methylation, 64%. **pseudouridylation, 70%; methylation, 74%	8185	LSU-beta	T	+	TB10Cs2ppC4	No signal	+	TB11Cs3C1	Um	+	+	+	+
	5.8S_74	Y	100	100	1			-1.5		1.00621	0	UAUCAAUY(Gm)CAG	1	Y	0	1		4614
	sr4_10	Y	12.5372	27.7526	2.21362							UCCCYCUCCAAACG	1	Y	0	1		10145
Post-transcriptional modification with multiple candidate locations	SSU_61	Y	-	-								CUYG	1	Y	0	4	One or more of the positions 33, 216, 1467 or 1962 are post-transcriptionally modified.	1978	SSU	T	+	TB11Cs4H2	+	+						+
	SSU_244	Y	-	-								CUYG	1	Y	0	4	One or more of the positions 33, 216, 1467 or 1962 are post-transcriptionally modified.	2161	SSU	T
	SSU_1495	Y	-	-								CUYG	1	Y	0	4	One or more of the positions 33, 216, 1467 or 1962 are post-transcriptionally modified.	3412	SSU	T
	SSU_1990	Y	-	-								CUYG	1	Y	0	4	One or more of the positions 33, 216, 1467 or 1962 are post-transcriptionally modified.	3907	SSU	T
	SSU_756	Y	-	-								UUYUG	1	Y	0	2	One or more of the positions 728 or 764 are post-transcriptionally modified.	2673	SSU	T
	SSU_792	Y	-	-								UUYUG	1	Y	0	2	One or more of the positions 728 or 764 are post-transcriptionally modified.	2709	SSU	T
	SSU_662	Y	-	-								UCYG	1	Y	0	3	One or more of the positions 634, 906 or 1871 are pseudouridylated.	2579	SSU	T	+	TB6Cs1H3	+	+						+
	SSU_934	Y|Um	-	-								UCYG|UC(Um)G	1	(Um)GC	1	2	One or more of the positions 906 or 1871 are 2'-O-methylated and one or more of the positions 634, 906 or 1871 are pseudouridylated, but these positions do not have 2'-O-methylated pseudouridine.	2851	SSU	T
	SSU_1899	Y|Um	-	-								UCYG|UC(Um)G	1	(Um)GU	1	2	One or more of the positions 906 or 1871 are 2'-O-methylated and one or more of the positions 634, 906 or 1871 are pseudouridylated, but these positions do not have 2'-O-methylated pseudouridine.	3816	SSU	T					TB11Cs2C1	Um	+	+	+	+
	SSU_996	Y	-	-								CYUUUG	1	Y	0	2	One or more of the positions 968 or 1660 are post-transcriptionally modified.	2913	SSU	T	+	TB9Cs1H1	+	+						+
	SSU_1688	Y	-	-								CYUUUG	1	Y	0	2	One or more of the positions 968 or 1660 are post-transcriptionally modified.	3605	SSU	T
	LSU5_18	Y	-	-								YG	1	GY	1	36	The site may be modified.	5307	LSU-alpha	T
	LSU5_77	Y	-	-								YG	1	GY	1	36	The site may be modified.	5366	LSU-alpha	T
	LSU5_152	Y	-	-								YG	1	GY	1	36	The site may be modified.	5441	LSU-alpha	T
	LSU5_166	Y	-	-								YG	1	GY	1	36	The site may be modified.	5455	LSU-alpha	T
	LSU5_195	Y	-	-								YG	1	GY	1	36	The site may be modified.	5484	LSU-alpha	T
	LSU5_252	Y	-	-								YG	1	GY	1	36	The site may be modified.	5541	LSU-alpha	T
	LSU5_429	Y	-	-								YG	1	GY	1	36	The site may be modified.	5718	LSU-alpha	T
	LSU5_484	Y	-	-								YG	1	GY	1	36	The site may be modified.	5773	LSU-alpha	T
	LSU5_589	Y	-	-								YG	1	GY	1	36	The site may be modified.	5878	LSU-alpha	T
	LSU5_621	Y	-	-								YG	1	GY	1	36	The site may be modified.	5910	LSU-alpha	T
	LSU5_647	Y	-	-								YG	1	GY	1	36	The site may be modified.	5936	LSU-alpha	T
	LSU5_652	Y	-	-								YG	1	GY	1	36	The site may be modified.	5941	LSU-alpha	T
	LSU5_654	Y	-	-								YG	1	GY	1	36	The site may be modified.	5943	LSU-alpha	T
	LSU5_656	Y	-	-								YG	1	GY	1	36	The site may be modified.	5945	LSU-alpha	T
	LSU5_695	Y	-	-								YG	1	GY	1	36	The site may be modified.	5984	LSU-alpha	T
	LSU5_791	Y	-	-								YG	1	GY	1	36	The site may be modified.	6080	LSU-alpha	T
	LSU5_824	Y	-	-								YG	1	GY	1	36	The site may be modified.	6113	LSU-alpha	T
	LSU5_838	Y	-	-								YG	1	GY	1	36	The site may be modified.	6127	LSU-alpha	T
	LSU5_843	Y	-	-								YG	1	GY	1	36	The site may be modified.	6132	LSU-alpha	T
	LSU5_863	Y	-	-								YG	1	GY	1	36	The site may be modified.	6152	LSU-alpha	T
	LSU5_893	Y	-	-								YG	1	GY	1	36	The site may be modified.	6182	LSU-alpha	T
	LSU5_910	Y	-	-								YG	1	GY	1	36	The site may be modified.	6199	LSU-alpha	T
	LSU5_999	Y	-	-								YG	1	GY	1	36	The site may be modified.	6288	LSU-alpha	T
	LSU5_1115	Y	-	-								YG	1	GY	1	36	The site may be modified.	6404	LSU-alpha	T
	LSU5_1304	Y	-	-								YG	1	GY	1	36	The site may be modified.	6593	LSU-alpha	T
	LSU5_1319	Y	-	-								YG	1	GY	1	36	The site may be modified.	6608	LSU-alpha	T
	LSU5_1338	Y	-	-								YG	1	GY	1	36	The site may be modified.	6627	LSU-alpha	T
	LSU5_1406	Y	-	-								YG	1	GY	1	36	The site may be modified.	6695	LSU-alpha	T
	LSU5_1466	Y	-	-								YG	1	GY	1	36	The site may be modified.	6755	LSU-alpha	T
	LSU5_1470	Y	-	-								YG	1	GY	1	36	The site may be modified.	6759	LSU-alpha	T
	LSU5_1514	Y	-	-								YG	1	GY	1	36	The site may be modified.	6803	LSU-alpha	T
	LSU5_1544	Y	-	-								YG	1	GY	1	36	The site may be modified.	6833	LSU-alpha	T
	LSU5_1549	Y	-	-								YG	1	GY	1	36	The site may be modified.	6838	LSU-alpha	T
	LSU5_1687	Y	-	-								YG	1	GY	1	36	The site may be modified.	6976	LSU-alpha	T
	LSU5_1794	Y	-	-								YG	1	GY	1	36	The site may be modified.	7083	LSU-alpha	T
	LSU5_1796	Y	-	-								YG	1	GY	1	36	The site may be modified.	7085	LSU-alpha	T
	LSU5_120	Y	-	-								UYG	1	Y	0	7	One or more of the positions 116, 221, 644, 1344, 1361, 1608 or 1654 are post-transcriptionally modified.	5409	LSU-alpha	T
	LSU5_225	Y	-	-								UYG	1	Y	0	7	One or more of the positions 116, 221, 644, 1344, 1361, 1608 or 1654 are post-transcriptionally modified.	5514	LSU-alpha	T
	LSU5_650	Y	-	-								UYG	1	Y	0	7	One or more of the positions 116, 221, 644, 1344, 1361, 1608 or 1654 are post-transcriptionally modified.	5939	LSU-alpha	T
	LSU5_1350	Y	-	-								UYG	1	Y	0	7	One or more of the positions 116, 221, 644, 1344, 1361, 1608 or 1654 are post-transcriptionally modified.	6639	LSU-alpha	T
	LSU5_1367	Y	-	-								UYG	1	Y	0	7	One or more of the positions 116, 221, 644, 1344, 1361, 1608 or 1654 are post-transcriptionally modified.	6656	LSU-alpha	T
	LSU5_1614	Y	-	-								UYG	1	Y	0	7	One or more of the positions 116, 221, 644, 1344, 1361, 1608 or 1654 are post-transcriptionally modified.	6903	LSU-alpha	T	+	TB10Cs1pH2	+	+						+
	LSU5_1660	Y	-	-								UYG	1	Y	0	7	One or more of the positions 116, 221, 644, 1344, 1361, 1608 or 1654 are post-transcriptionally modified.	6949	LSU-alpha	T
	LSU5_258	Y	-	-								UAYUG	1	AY	1	2	One or more of the positions 254 or 1106 are post-transcriptionally modified.	5547	LSU-alpha	T	+		+	+						+
	LSU5_1112	Y	-	-								UAYUG	1	AY	1	2	One or more of the positions 254 or 1106 are post-transcriptionally modified.	6401
	LSU5_1501-1513	Y	4.57859	8.39202								CUAUAUUUCUUUG	1	-	0	1	Some uridines in the fragment 1495-1507 are pseudouridylated.	6790-6802	LSU-alpha	T
	LSU3_161	Y	-	-								YG	1	AGY	1	3	One or more of the positions 160, 463 or 1111 are post-transcriptionally modified.	7768	LSU-beta	T
	LSU3_464	Y	-	-								YG	1	AGY	1	3	One or more of the positions 160, 463 or 1111 are post-transcriptionally modified.	8071	LSU-beta	T
	LSU3_1112	Y	-	-								YG	1	AGY	1	3	One or more of the positions 160, 463 or 1111 are post-transcriptionally modified.	8719	LSU-beta	T
	LSU3_171	Y	-	-								YG	1	GY	1	15	One or more of the positions 170, 248, 293, 419, 480, 699, 823, 849, 957, 971, 1130, 1282, 1397, 1418 or 1525 are post-transcriptionally modified.	7778	LSU-beta	T
	LSU3_249	Y	-	-								YG	1	GY	1	15	One or more of the positions 170, 248, 293, 419, 480, 699, 823, 849, 957, 971, 1130, 1282, 1397, 1418 or 1525 are post-transcriptionally modified.	7856	LSU-beta	T
	LSU3_294	Y	-	-								YG	1	GY	1	15	One or more of the positions 170, 248, 293, 419, 480, 699, 823, 849, 957, 971, 1130, 1282, 1397, 1418 or 1525 are post-transcriptionally modified.	7901	LSU-beta	T
	LSU3_420	Y	-	-								YG	1	GY	1	15	One or more of the positions 170, 248, 293, 419, 480, 699, 823, 849, 957, 971, 1130, 1282, 1397, 1418 or 1525 are post-transcriptionally modified.	8027	LSU-beta	T
	LSU3_481	Y	-	-								YG	1	GY	1	15	One or more of the positions 170, 248, 293, 419, 480, 699, 823, 849, 957, 971, 1130, 1282, 1397, 1418 or 1525 are post-transcriptionally modified.	8088	LSU-beta	T
	LSU3_700	Y	-	-								YG	1	GY	1	15	One or more of the positions 170, 248, 293, 419, 480, 699, 823, 849, 957, 971, 1130, 1282, 1397, 1418 or 1525 are post-transcriptionally modified.	8307	LSU-beta	T
	LSU3_824	Y	-	-								YG	1	GY	1	15	One or more of the positions 170, 248, 293, 419, 480, 699, 823, 849, 957, 971, 1130, 1282, 1397, 1418 or 1525 are post-transcriptionally modified.	8431	LSU-beta	T
	LSU3_850	Y	-	-								YG	1	GY	1	15	One or more of the positions 170, 248, 293, 419, 480, 699, 823, 849, 957, 971, 1130, 1282, 1397, 1418 or 1525 are post-transcriptionally modified.	8457	LSU-beta	T
	LSU3_958	Y	-	-								YG	1	GY	1	15	One or more of the positions 170, 248, 293, 419, 480, 699, 823, 849, 957, 971, 1130, 1282, 1397, 1418 or 1525 are post-transcriptionally modified.	8565	LSU-beta	T
	LSU3_972	Y	-	-								YG	1	GY	1	15	One or more of the positions 170, 248, 293, 419, 480, 699, 823, 849, 957, 971, 1130, 1282, 1397, 1418 or 1525 are post-transcriptionally modified.	8579	LSU-beta	T
	LSU3_1131	Y	-	-								YG	1	GY	1	15	One or more of the positions 170, 248, 293, 419, 480, 699, 823, 849, 957, 971, 1130, 1282, 1397, 1418 or 1525 are post-transcriptionally modified.	8738	LSU-beta	T
	LSU3_1283	Y	-	-								YG	1	GY	1	15	One or more of the positions 170, 248, 293, 419, 480, 699, 823, 849, 957, 971, 1130, 1282, 1397, 1418 or 1525 are post-transcriptionally modified.	8890	LSU-beta	T
	LSU3_1398	Y	-	-								YG	1	GY	1	15	One or more of the positions 170, 248, 293, 419, 480, 699, 823, 849, 957, 971, 1130, 1282, 1397, 1418 or 1525 are post-transcriptionally modified.	9005	LSU-beta	T	+	TB9Cs4H2	+	+						+
	LSU3_1419	Y	-	-								YG	1	GY	1	15	One or more of the positions 170, 248, 293, 419, 480, 699, 823, 849, 957, 971, 1130, 1282, 1397, 1418 or 1525 are post-transcriptionally modified.	9026	LSU-beta	T	+	TB11Cs4H1	+	+						+
	ITS5_30	Y	-	-								YG	1	GY	1	15	One or more of the positions 170, 248, 293, 419, 480, 699, 823, 849, 957, 971, 1130, 1282, 1397, 1418 or 1525 are post-transcriptionally modified.	9133	ITS5	T
	LSU3_196	Y	-	-								UYG	1	Y	1	8	One or more of the positions 195, 296, 345, 768, 800, 881, 1369 or 1428 are post-transcriptionally modified.	7803	LSU-beta	T
	LSU3_297	Y	-	-								UYG	1	Y	1	8	One or more of the positions 195, 296, 345, 768, 800, 881, 1369 or 1428 are post-transcriptionally modified.	7904	LSU-beta	T
	LSU3_346	Y	-	-								UYG	1	Y	1	8	One or more of the positions 195, 296, 345, 768, 800, 881, 1369 or 1428 are post-transcriptionally modified.	7953	LSU-beta	T
	LSU3_769	Y	-	-								UYG	1	Y	1	8	One or more of the positions 195, 296, 345, 768, 800, 881, 1369 or 1428 are post-transcriptionally modified.	8376	LSU-beta	T
	LSU3_801	Y	-	-								UYG	1	Y	1	8	One or more of the positions 195, 296, 345, 768, 800, 881, 1369 or 1428 are post-transcriptionally modified.	8408	LSU-beta	T
	LSU3_882	Y	-	-								UYG	1	Y	1	8	One or more of the positions 195, 296, 345, 768, 800, 881, 1369 or 1428 are post-transcriptionally modified.	8489	LSU-beta	T
	LSU3_1370	Y	-	-								UYG	1	Y	1	8	One or more of the positions 195, 296, 345, 768, 800, 881, 1369 or 1428 are post-transcriptionally modified.	8977	LSU-beta	T	+	TB11Cs3H1	+	+						+
	LSU3_1429	Y	-	-								UYG	1	Y	1	8	One or more of the positions 195, 296, 345, 768, 800, 881, 1369 or 1428 are post-transcriptionally modified.	9036	LSU-beta	T	+	TB6Cs1H1	+	+						+
	LSU3_417	Y	-	-								UYUG	1	Y	1	4	One or more of the positions 416, 679, 939, or 1054 are post-transcriptionally modified.	8024	LSU-beta	T
	LSU3_680	Y	-	-								UYUG	1	Y	1	4	One or more of the positions 416, 679, 939, or 1054 are post-transcriptionally modified.	8287	LSU-beta	T	+	TB9Cs2H1	+	+						+
	LSU3_940	Y	-	-								UYUG	1	Y	1	4	One or more of the positions 416, 679, 939, or 1054 are post-transcriptionally modified.	8547	LSU-beta	T
	LSU3_1055	Y	-	-								UYUG	1	Y	1	4	One or more of the positions 416, 679, 939, or 1054 are post-transcriptionally modified.	8662	LSU-beta	T
	LSU3_1151	Y	-	-								CYUG	1	Y	1	4	One or more of the positions 1150, 1154, 1279 or 1528 are post-transcriptionally modified.	8758	LSU-beta	T
	LSU3_1155	Y	-	-								CYUG	1	Y	1	4	One or more of the positions 1150, 1154, 1279 or 1528 are post-transcriptionally modified.	8762	LSU-beta	T
	LSU3_1280	Y	-	-								CYUG	1	Y	1	4	One or more of the positions 1150, 1154, 1279 or 1528 are post-transcriptionally modified.	8887	LSU-beta	T	+	TB9Cs3H1	+	+						+
	ITS5_33	Y	-	-								CYUG	1	Y	1	4	One or more of the positions 1150, 1154, 1279 or 1528 are post-transcriptionally modified.	9136	ITS5	T
Post-transcriptional modification confirmed to be absent by MS	LSU3_1229	U	-	-								AAAUAUG	1	AU	1	1	No modification was detected	8836	LSU-beta	T	+	TB10Cs2H1	no signal	+						+
	LSU3_1403	U	-	-								CUG	1	U	0	1	No modification was detected	9010	LSU-beta	T	+		+	+						+
	LSU3_1434	U	-	-								UUU(Um)ACCCUACUUG	1	U	0	1	No modification was detected	9041	LSU-beta	T	+	TB10Cs1pH2	+	+						+
