# Supplementary material for: A single pseudouridine on rRNA regulates ribosome structure and function in the mammalian parasite Trypanosoma brucei
Source: Nat Commun. 2023 Nov 20;14:7462. doi: 10.1038/s41467-023-43263-6 (PMC10662448; doi:10.1038/s41467-023-43263-6)
Supplement: Supplementary file 8 — Supplementary Data 5 [file 41467_2023_43263_MOESM8_ESM.xlsx]

## Sheet: Supplementary Data 5i
Gene names	Gene Symbol	Protein names	T-test p-value	FC (TB11Cs6H1 sKO/P.S)	Log2 FC (TB11Cs6H1 sKO/P.S)
Tb927.10.3570	KREX2	RNA editing exonuclease 2	0.0375793	46.4869	5.53875
Tb927.8.6330		WD domain, G-beta repeat/PFU (PLAA family ubiquitin binding), putative	0.0445997	6.68932	2.74186
Tb927.9.10530	FAZ4	Flagellum attachment zone protein 4	0.0185897	4.72286	2.23966
Tb927.3.720	ZFP3	zinc finger protein 3	0.00808541	3.48508	1.80119
Tb927.6.2600		Protein of unknown function (DUF1077), putative	0.0129506	3.36171	1.74919
Tb927.10.8080		Uncharacterized conserved protein (DUF2042), putative	0.0227482	3.25705	1.70357
Tb927.4.2080	CC2D	Coiled-coil and C2 domain-containing protein	0.00782162	2.80737	1.48922
Tb11.v5.0580		delta-6 fatty acid desaturase, putative	0.00231431	2.80551	1.48826
Tb927.4.2010	ACBP	acyl-CoA binding protein, putative	0.0142299	2.78367	1.47699
Tb11.v5.0377		hypothetical protein, conserved	0.0364044	2.77664	1.47334
Tb927.10.8640		Galactose oxidase, central domain containing protein, putative	0.0365158	2.65183	1.40699
Tb927.10.8040	BAD1	beta adaptin, putative	0.00532475	2.43161	1.28191
Tb927.5.1130		hypothetical protein, conserved	0.00671939	2.31441	1.21064
Tb927.9.8950	FACE1	metallo- peptidase, Clan M- Family M48	0.0281042	2.23083	1.15758
Tb927.8.560		hypothetical protein, conserved	0.0453321	2.081	1.05728
Tb927.3.4080	PT2	Nodulin-like, putative	0.00418088	2.06908	1.04899
Tb927.11.16390	CKS1	cyclin dependent kinases regulatory subunit, putative	0.0134751	1.94843	0.962309
Tb927.4.860		hypothetical protein, conserved	0.0411887	1.8271	0.869556
Tb927.11.5090	mASAT	aspartate aminotransferase, mitochondrial	0.0223173	1.82414	0.867213
Tb927.9.12070		hypothetical protein, conserved	0.0045356	1.81276	0.858186
Tb927.5.2560		hypothetical protein, conserved	0.00184378	1.786	0.83673
Tb927.8.1610		MSP-B, putative	0.00351352	1.77595	0.828591
Tb927.11.11570	EIF2BE	Translation initiation factor eIF-2B subunit epsilon, putative	0.0359069	1.76698	0.821286
Tb927.1.3170		CHORD, putative	0.0435173	1.75978	0.815393
Tb927.8.2570		hypothetical protein, conserved	0.00763902	1.75344	0.810191
Tb927.11.2580	POMP11	Present in the outer mitochondrial membrane proteome 11	0.0420466	1.65935	0.730619
Tb927.7.2170	NOP168	hypothetical protein, conserved	0.0135764	1.64491	0.718006
Tb927.9.14430	CK2A1	Casein kinase II	0.0232906	1.63762	0.711598
Tb927.11.2430	DYNC2H2	Cytoplasmic dynein 2 heavy chain (DYNC2H2), putative	0.024075	1.63443	0.708789
Tb927.8.1590	upl3	ubiquitin-protein ligase, putative	0.0167504	1.63288	0.707418
Tb927.6.950		cysteinyl-tRNA synthetase, putative	0.0280041	1.63283	0.707371
Tb927.5.2580		hypothetical protein, conserved	0.0210707	1.6123	0.689119
Tb927.7.1910	GCVP	pyridoxal phosphate containing glycine decarboxylase, putative	0.0205045	1.59948	0.677599
Tb927.2.3180	KPAF1	kinetoplast polyadenylation/uridylation factor 1	0.0281594	1.59129	0.670195
Tb927.10.12260		cytosolic nonspecific dipeptidase, putative	0.0259348	1.58128	0.661091
Tb927.9.12700		phospholipase A1, putative	0.0407541	1.5786	0.658643
Tb927.11.15230		cytosolic coat protein, putative	0.004964	1.54254	0.625305
Tb927.8.650		cation-transporting ATPase, putative	0.0446548	1.53826	0.6213
Tb927.10.11610		SKP1-like protein	0.0452907	1.52631	0.610045
Tb927.2.340	RHS4	retrotransposon hot spot protein 4 (RHS4), putative	0.0221788	1.48117	0.566739
Tb927.2.4550	SPB1	2'-O-ribose RNA methyltransferase SPB1 homolog	0.0139729	1.46629	0.552175
Tb927.11.8270		hypothetical protein, conserved	0.0360823	1.45602	0.542031
Tb927.7.4500		PX domain containing protein, putative	0.0427034	1.45379	0.539823
Tb927.1.2210		nucleosome assembly protein (NAP), putative	0.0432213	1.4534	0.539433
Tb927.11.12780		ribonucleoside-diphosphate reductase small chain, putative	0.0214011	1.43425	0.520301
Tb927.10.8020	POP	prolyl endopeptidase	0.0396859	1.43074	0.516764
Tb927.10.7680		GTPase activating protein, putative	0.0423909	1.42283	0.508759
Tb927.11.6790	NOP89	predicted WD40 repeat protein	0.0347163	1.41883	0.504699
Tb927.2.1210	RHS4	retrotransposon hot spot protein 4 (RHS4), putative	0.0358577	1.40591	0.491508
Tb927.10.4280		ubiquinol-cytochrome c reductase complex 14 kda protein	0.0440373	1.38916	0.474217
Tb927.10.13720	RBP29	RNA-binding protein 29, putative	0.00787248	1.38914	0.474191
Tb927.10.9250		adenylyl cyclase-associated protein, putative	0.0100195	1.37691	0.461435
Tb927.9.13380	ATG24	Autophagy-related protein 24	0.00539245	1.37259	0.456901
Tb927.3.2220	EIF3J	eukaryotic translation initiation factor 3 subunit j	0.0406508	1.37259	0.456899
Tb927.10.9190	IleRS	isoleucyl-tRNA synthetase, putative	0.020849	1.36976	0.453924
Tb927.3.1010	CAP64	hypothetical protein, conserved	0.0404558	1.36601	0.449963
Tb927.6.4670	MORN1	MORN repeat-containing protein 1	0.0400167	1.35054	0.433533
Tb927.7.1170	Y14	RNA-binding protein Y14	0.022807	1.32814	0.409402
Tb927.5.1780		hypothetical protein, conserved	0.0245564	1.3247	0.405664
Tb927.7.190	THOP1	thimet oligopeptidase, putative	0.0151506	1.31908	0.399532
Tb927.10.11700		guanylate kinase, putative	0.00286439	1.31438	0.394386
Tb927.11.6590		metallo-peptidase, Clan MF, Family M17	0.0437051	1.31437	0.394368
Tb927.8.7950	FLAM4	Flagellar Member 4	0.0151117	1.29004	0.36742
Tb927.11.3100	POMP13	Present in the outer mitochondrial membrane proteome 13	0.0232153	1.28539	0.362211
Tb927.7.6350	NDUFV2	NADH dehydrogenase [ubiquinone] flavoprotein 2, mitochondrial	0.0203845	1.27696	0.352714
Tb927.10.10850	AGO1	Protein argonaute-1	0.0335899	1.27627	0.351938
Tb927.11.2470		metallo-peptidase, Clan MF, Family M17	0.0405584	1.26007	0.333505
Tb927.10.5020	eif4e5	Eukaryotic translation initiation factor 4E type 5	0.0395315	1.24022	0.310599
Tb927.8.4500	eif4g5	Eukaryotic translation initiation factor 4 gamma 5	0.0423086	1.23582	0.305474
Tb927.3.4750		Aminopeptidase M1, putative	0.00174993	1.21792	0.284416
Tb927.11.13090		elongation factor 1 gamma, putative	0.029737	1.21064	0.275766
Tb927.9.12320		cystathione gamma lyase, putative	0.0126173	1.20015	0.263221
Tb927.4.2280		hypothetical protein, conserved	0.0375997	1.19219	0.25361
Tb927.11.5300	KIN13-3	Kinesin-13 3, putative	0.0477581	1.18853	0.249183
Tb927.11.9640		glycyl-tRNA synthetase, putative	0.019832	1.18761	0.248061
Tb927.11.1890	STRAP	Serine-threonine kinase receptor-associated protein, putative	0.0118842	1.18193	0.241146
Tb927.10.7570	PDH-E2	dihydrolipoamide acetyltransferase E2 subunit, putative	0.00362821	1.16956	0.225969
Tb927.11.2360		phenylalanyl-tRNA synthetase (beta subunit), putative	0.0282435	1.16817	0.224248
Tb927.10.430		peroxidase, putative	0.0272648	1.16248	0.217201
Tb927.9.10500		HAD hydrolase, TIGR01456 family/HAD hydrolase, family IIA, putative	0.0480179	1.16199	0.216597
Tb927.11.3490		hypothetical protein, conserved	0.0254561	1.14776	0.19882
Tb927.10.1550	RPN5	proteasome regulatory non-ATP-ase subunit 5	0.0494939	1.14751	0.198504
Tb927.10.9430	PRS	phosphoribosylpyrophosphate synthetase, putative	0.032974	1.14494	0.195271
Tb927.7.6090	EIF3A	eukaryotic translation initiation factor 3 subunit a	0.0373823	1.12208	0.166178
Tb927.11.9980		2-oxoglutarate dehydrogenase E1 component, putative	0.011137	1.12183	0.165858
Tb927.8.1600		lysyl-tRNA synthetase, putative	0.027468	1.10502	0.144067
Tb927.8.1870	GLP1	Golgi/lysosome glycoprotein 1	0.0284896	1.0476	0.0670869
Tb927.10.12700		pyruvate dehydrogenase E1 alpha subunit, putative	0.0464688	0.914638	-0.128728
Tb927.2.4210	PEPCK	Phosphoenolpyruvate carboxykinase [ATP], glycosomal	0.0252408	0.912467	-0.132156
Tb927.9.10310	MCP11	mitochondrial carrier protein 11	0.0316148	0.907717	-0.139686
Tb927.10.8660		Fis1 C-terminal tetratricopeptide repeat, putative	0.0120693	0.887998	-0.171372
Tb927.7.2390	TAC102	Tripartite attachment complex protein 102	0.0474788	0.871821	-0.197897
Tb927.9.8850		actin A	0.0298806	0.870139	-0.200683
Tb927.3.2475		hypothetical protein	0.0352895	0.869026	-0.202529
Tb927.11.16480		enoyl-CoA hydratase/isomerase family protein, putative	0.0317145	0.86103	-0.215865
Tb927.8.6660	PFC1	paraflagellar rod component, putative	0.0188802	0.856264	-0.223873
Tb927.11.11900	COPG	Coatomer subunit gamma	0.0416878	0.847648	-0.238463
Tb927.7.3500		Prostaglandin E synthase	0.0467838	0.844104	-0.244508
Tb927.10.14980	IFT52	intraflagellar transport protein 52	0.0285975	0.834509	-0.261
Tb927.8.6030		60S ribosomal protein L12, putative	0.0288874	0.830814	-0.267403
Tb927.7.5000		60S ribosomal protein L19, putative	0.0203751	0.830066	-0.268702
Tb927.10.15410	gMDH	glycosomal malate dehydrogenase	0.0459748	0.824505	-0.2784
Tb927.10.1390	HGXPRT	hypoxanthine-guanine phosphoribosyltransferase, putative	0.017879	0.82376	-0.279705
Tb927.11.680		ribosomal protein L21E (60S), putative	0.00190929	0.80793	-0.307698
Tb927.11.3310		ubiquitin-conjugating enzyme, putative	0.00858728	0.804333	-0.314135
Tb927.10.7410		succinyl-CoA ligase [GDP-forming] beta-chain, putative	0.0310659	0.800701	-0.320664
Tb927.1.2430	H3	histone H3, putative	0.0356448	0.798116	-0.32533
Tb927.10.10830	RGG2	RGG-containing protein 2	0.0215931	0.779597	-0.3592
Tb927.10.14390	POB3	Histone chaperone Rttp106-like, putative	0.049523	0.776018	-0.365838
Tb927.8.6150		40S ribosomal protein S8, putative	0.0377603	0.77597	-0.365927
Tb927.6.2170		co-chaperone GrpE, putative	0.0306611	0.774736	-0.368224
Tb927.6.4650		UV excision repair RAD23 protein, putative	0.0183325	0.762624	-0.390957
Tb927.7.2330		Protein of unknown function (DUF1663), putative	0.00500334	0.761383	-0.393306
Tb927.3.3000	PIFTC3	Putative intraflagellar transport protein C3	0.00452542	0.758736	-0.39833
Tb927.10.14820	MCP5c	Mitochondrial ADP/ATP carrier protein 5c	0.0345286	0.758235	-0.399284
Tb927.10.8880	RIF4	hypothetical protein	0.0475633	0.75283	-0.409604
Tb927.8.3530	G3PDH	glycerol-3-phosphate dehydrogenase [NAD+], glycosomal	0.015059	0.751398	-0.41235
Tb927.9.11600	GIM5B	glycosomal membrane protein	0.0300954	0.75007	-0.414903
Tb927.11.13125		cytochrome oxidase subunit X	0.0450902	0.742886	-0.428787
Tb927.9.6250	AK2	arginine kinase	0.0119312	0.74254	-0.42946
Tb927.1.3830	PGI	glucose-6-phosphate isomerase, glycosomal	0.0400117	0.737141	-0.439987
Tb927.7.1300		protein disulfide isomerase, putative	0.000895866	0.723599	-0.466738
Tb927.10.3370		60S acidic ribosomal protein P2, putative	0.0119914	0.716486	-0.48099
Tb927.1.2260	SMP1-2	small myristoylated protein 1-2	0.0312225	0.716359	-0.481246
Tb927.8.5460	Tb-44	Flagellar calcium-binding 44 kDa protein	0.000722026	0.699269	-0.516081
Tb927.1.3110		soluble N-ethylmaleimide sensitive factor (NSF) attachment protein, putative	0.0046237	0.698916	-0.516808
Tb927.8.6580	SDH1	Succinate dehydrogenase [ubiquinone] flavoprotein subunit, mitochondrial	0.0211209	0.689286	-0.536825
Tb927.10.8190		T-complex protein 1, theta subunit, putative	0.0494722	0.68755	-0.540464
Tb927.10.3710	PA26	proteasome activator protein PA26	0.0449069	0.681464	-0.55329
Tb927.9.1960	NIT1	nitrilase, putative	0.0158545	0.669568	-0.578698
Tb927.7.2240		hypothetical protein, conserved	0.026098	0.667044	-0.584145
Tb927.11.6300		40S ribosomal protein S5, putative	0.00659084	0.657227	-0.605536
Tb927.11.15880		60S ribosomal protein L27, putative	0.0399749	0.650646	-0.620056
Tb927.4.2740		p25-alpha, putative	0.0490411	0.642191	-0.638925
Tb927.3.3190	NEK7	Serine/threonine-protein kinase NEK7, putative	0.0333498	0.637348	-0.649847
Tb927.9.9450	ZC3H28	zinc finger protein family member, putative	0.0478527	0.626145	-0.675431
Tb927.1.2340		alpha tubulin	0.0186241	0.625377	-0.677201
Tb927.7.880	RPB25	RNA-binding protein, putative	0.0309318	0.618831	-0.692383
Tb927.7.2820		histone H2A, putative	0.0149658	0.591115	-0.758488
Tb927.10.16100		FK506-binding protein (FKBP)-type peptidyl-prolyl isomerase, putative	0.0328988	0.588017	-0.766069
Tb927.1.2120	CALP1.3	Calpain-like protein CALP1.3	0.0240546	0.572503	-0.804644
Tb927.7.6790		hypothetical protein, conserved	0.00206079	0.571966	-0.805999
Tb927.7.4390		threonine synthase, putative	0.0075448	0.568965	-0.813587
Tb927.10.15710	MCP7	mitochondrial carrier protein	0.000974673	0.5555	-0.848142
Tb927.11.14220	REG9.1	hypothetical protein, conserved	0.0121668	0.555322	-0.848603
Tb927.10.5050		mitochondrial ATP synthase epsilon chain	0.0484688	0.55293	-0.85483
Tb927.9.12110	gnD	6-phosphogluconate dehydrogenase, decarboxylating	0.0342387	0.488593	-1.03329
Tb927.10.5620	ALD	fructose-bisphosphate aldolase, glycosomal	0.0245666	0.478239	-1.0642
Tb927.7.4120		hypothetical protein, conserved	0.0258122	0.459271	-1.12258
Tb927.10.8980		hypothetical protein, conserved	0.0271971	0.439942	-1.18461
Tb927.7.6360	H2AZ	histone H2A variant Z	0.0385153	0.405991	-1.30048
Tb927.1.710	PGKB	phosphoglycerate kinase	0.0298175	0.313254	-1.67459
Tb927.9.7800		hypothetical protein, conserved	0.0234864	0.122238	-3.03224
Tb11.v5.0196		Proteasome subunit A N-terminal signature/Proteasome subunit, putative	0.0509622	0.890333	-0.167584
Tb927.7.2980		Nitroreductase family, putative	0.0512194	0.746407	-0.421965
Tb927.3.3270	PFK	ATP-dependent 6-phosphofructokinase, glycosomal	0.0519412	1.67128	0.74095
Tb927.11.15870		hypothetical protein, conserved	0.0520756	7.90176	2.98217
Tb11.v5.0638	CBP1	serine carboxypeptidase III precursor, putative	0.0522377	0.544771	-0.876277
Tb927.10.5460		60S ribosomal protein L24, putative	0.0524461	0.778862	-0.36056
Tb927.9.4310		tricarboxylate carrier, putative	0.0525041	0.735427	-0.443346
Tb927.10.15720	RPN9	proteasome regulatory non-ATP-ase subunit 9	0.052604	1.2524	0.324698
Tb927.7.4270		hypothetical protein, conserved	0.053384	1.4663	0.552184
Tb927.11.8770	FAL1	ATP-dependent RNA helicase FAL1, putative	0.0536767	1.38252	0.467302
Tb927.10.14140	PYK1	pyruvate kinase 1	0.0537326	0.956221	-0.0645839
Tb927.3.5060		Ankyrin repeats (many copies)/Ankyrin repeats (3 copies), putative	0.0537964	0.606145	-0.722266
Tb927.10.8170	NUP144	Nucleoporin NUP144	0.054055	1.11753	0.160313
Tb927.10.2350		pyruvate dehydrogenase complex E3 binding protein, putative	0.0541938	0.579689	-0.786649
Tb927.9.6070	RPS3	40S ribosomal protein S3, putative	0.0542454	0.780216	-0.358054
Tb927.9.5730		nucleosome assembly protein-like protein	0.0553381	1.17578	0.233624
Tb927.11.15530		C-14 sterol reductase, putative	0.0553854	1.61857	0.694722
Tb927.10.10445		Core histone H2A/H2B/H3/H4, putative	0.0555608	0.660948	-0.597391
Tb927.5.4420		nucleolar RNA helicase II, putative	0.0557498	1.27124	0.346236
Tb927.10.7440	MTR4	MTR4	0.0565976	1.57376	0.654219
Tb927.2.3800	GRBC2	guide RNA associated protein 1	0.0566177	1.10597	0.145315
Tb927.3.1690		Mitochondrial ATP synthase subunit, putative	0.0567232	0.639486	-0.645015
Tb927.3.3410		aspartyl aminopeptidase, putative	0.0573932	1.30639	0.38559
Tb927.10.11220	PSSA-2	procyclic form surface phosphoprotein	0.0576516	1.30452	0.383519
Tb927.3.1370		40S ribosomal protein S25, putative	0.0577557	0.703965	-0.506424
Tb927.10.1060	TCP-1-delta	T-complex protein 1, delta subunit, putative	0.0578658	0.732214	-0.449662
Tb927.6.4540		3-hydroxy-3-methylglutaryl-CoA reductase, putative	0.0578731	1.11976	0.163185
Tb927.7.6460	DEX1	Defective in exine formation 1 homolog, putative	0.0580388	2.56122	1.35683
Tb927.10.4010		hypothetical protein, conserved	0.0581032	2.00976	1.00702
Tb927.11.14390		hypothetical protein, conserved	0.0583163	1.11088	0.1517
Tb927.11.16770		glucosamine-6-phosphate isomerase, putative	0.0583812	1.26688	0.341282
Tb927.7.2160		hypothetical protein, conserved	0.0585225	1.67492	0.744089
Tb927.7.7330		NADH dehydrogenase (ubiquinone) 1 alpha subcomplex subunit, putative	0.0589805	0.538108	-0.894033
Tb927.11.16400	KAP3	kinetoplast-associated protein 3, putative	0.0596417	0.63332	-0.658994
Tb927.6.1570		2-hydroxy-3-oxopropionate reductase, putative	0.0598033	0.714976	-0.484033
Tb927.10.7550		hypothetical protein, conserved	0.0601019	0.589763	-0.761794
Tb927.1.540	RPC128	DNA-directed RNA polymerase III, putative	0.0605692	1.54873	0.631085
Tb927.9.7170	MRPL47	Mitochondrial ribosomal protein L47	0.0613877	1.28867	0.365883
Tb927.8.3970		oxidoreductase, putative	0.0615456	0.878931	-0.186178
Tb927.10.1490	MKT1L	Temperature dependent protein affecting M2 dsRNA replication, putative	0.0615713	1.43495	0.521005
Tb927.11.11360	RACK1	receptor for activated C kinase 1	0.0618231	0.760197	-0.395555
Tb927.2.2130		small GTP-binding protein RAB6, putative	0.0623637	1.84134	0.88076
Tb927.11.9720		40S ribosomal protein S27, putative	0.0623852	0.501306	-0.996236
Tb927.2.5150		TPR-repeat protein, putative	0.0638175	0.783987	-0.351098
Tb927.9.5960	SDH2C	succinate dehydrogenase iron-sulfur subunit, putative	0.0643514	0.444313	-1.17035
Tb927.6.4440	RBP42	RNA-binding protein 42 (RNA-binding motif protein 42)	0.0644983	0.851108	-0.232587
Tb927.3.4760	DLP2	dynamin-1-like protein	0.0645305	0.878629	-0.186675
Tb927.2.5240	PRP19	pre-mRNA splicing factor 19	0.0652528	1.45251	0.538548
Tb927.11.15680		hypothetical protein, conserved	0.0652633	0.859917	-0.217731
Tb927.10.8270	EIF3C-2	eukaryotic translation initiation factor 3 subunit c	0.0652791	1.17413	0.231587
Tb927.11.1270		Mitochondrial ATP synthase subunit, putative	0.0657188	0.637743	-0.648952
Tb927.10.4080		hypothetical protein, conserved	0.0657569	0.593192	-0.75343
Tb927.7.3040		F-box and WD40 domain containing protein	0.0658413	0.774253	-0.369123
Tb927.11.6170	SEC31	protein transport protein SEC31, putative	0.0659843	1.51621	0.600469
Tb927.5.1460		Possible lysine decarboxylase, putative	0.066521	1.30752	0.386835
Tb927.11.14460		ADP-ribosylation factor GTPase activating protein 1, putative	0.066595	1.46095	0.54691
Tb927.11.1330		Stress responsive A/B Barrel Domain, putative	0.0666761	0.760497	-0.394986
Tb927.11.2650		heat shock protein 84, putative	0.0673946	0.909044	-0.137578
Tb927.11.7560	CMF15	Component of motile flagella 15	0.0676986	1.46385	0.549764
Tb927.2.4090		signal recognition particle receptor beta subunit, putative	0.0681255	1.73347	0.793665
Tb927.6.2490	SDH7	succinate dehydrogenase subunit 7	0.0683716	0.738644	-0.437049
Tb927.7.2070		heat shock protein DNAJ, putative	0.0706054	1.25551	0.328274
Tb927.8.6200		tubulin folding cofactor D, putative	0.0708235	1.98891	0.991975
Tb927.10.1170	IFT172	intraflagellar transport protein 172	0.0710205	0.552916	-0.854868
Tb927.7.2640	CAP51	cytoskeleton associated protein, putative	0.0713433	0.611517	-0.709535
Tb927.10.2970	IF1	hypothetical protein, conserved	0.072064	0.48701	-1.03798
Tb927.9.7980		hypothetical protein, conserved	0.0721783	0.484018	-1.04687
Tb927.9.14200		methyltransferase domain containing protein, putative	0.0722791	0.55595	-0.846973
Tb927.9.5770	TRYP1	tryparedoxin peroxidase	0.0722835	0.787352	-0.34492
Tb927.3.4380	SAM50	Tob55, putative	0.0725072	0.875083	-0.192508
Tb927.11.15240	RAB2B	Ras-related protein RAB2B, putative	0.0725942	1.16124	0.215662
Tb927.10.4240		hypothetical protein, conserved	0.0726659	1.86588	0.899854
Tb927.11.10790		40S ribosomal protein SA, putative	0.0734595	0.754839	-0.405758
Tb927.9.9860	GRP170	Hsp70 protein, putative	0.0738269	0.715333	-0.483313
Tb927.8.6970		3-methylcrotonyl-CoA carboxylase alpha subunit, putative	0.0748002	18.4411	4.20485
Tb927.9.12200		60S ribosomal subunit protein L31, putative	0.0748212	0.543444	-0.879796
Tb927.5.4050		hypothetical protein, conserved	0.075364	0.614884	-0.701614
Tb927.9.1520		hypothetical protein, conserved	0.0754828	0.643181	-0.636704
Tb927.9.5150	SNU13	ribosomal protein S6, putative	0.0755551	1.15235	0.204582
Tb927.7.3330	FAZ10	Flagellar attachment zone protein 10	0.075585	3.90661	1.96592
Tb927.7.3980		tc40 antigen-like	0.0768977	1.44279	0.528861
Tb927.8.6890	SDH11	putative succinate dehydrogenase subunit	0.0772177	0.722421	-0.469087
Tb927.5.3610		adaptor complex protein (AP) 3 delta subunit 1, putative	0.0774363	1.56571	0.646815
Tb927.10.14150	ERBP1	nuclear segregation protein, putative	0.0775754	1.30375	0.382667
Tb927.11.11965		cytoskeleton-associated protein, putative	0.0776987	0.46345	-1.10951
Tb927.7.5910	ATG8.2	Autophagy-related protein 8.2	0.0779069	1.2726	0.34778
Tb927.8.580	MIC40	hypothetical protein, conserved	0.0782186	1.46438	0.550285
Tb927.10.4980	DSK2	ubiquitin-like protein DSK2, putative	0.0784297	2.81999	1.49569
Tb927.10.1500	MetRS	methionyl-tRNA synthetase, putative	0.0787085	0.885836	-0.174888
Tb927.1.1670		ARM-like helical domain-containing protein	0.0788703	1.3492	0.432102
Tb927.5.550	VAd	V-type proton ATPase subunit D, putative	0.0789182	2.24064	1.16391
Tb927.8.7020		peptidase, putative	0.0790907	1.45554	0.541554
Tb927.11.5650		replication factor C, subunit 1, putative	0.08026	1.73873	0.79803
Tb927.10.6670		dynein light chain, putative	0.0803642	1.88588	0.915241
Tb927.9.12730	J50	chaperone protein DnaJ, putative	0.0808046	0.739975	-0.434451
Tb927.5.3810	PYR6-5	orotidine-5-phosphate decarboxylase/orotate phosphoribosyltransferase, putative	0.081054	1.16159	0.216098
Tb927.2.5980		chaperone protein ClpB1, putative	0.0817691	0.765125	-0.386234
Tb927.1.2750		hypothetical protein, conserved	0.0818603	0.806925	-0.309494
Tb927.10.14580		60S ribosomal protein L17, putative	0.0820322	0.816944	-0.291692
Tb927.9.11910		peroxidase, putative	0.0828917	2.14626	1.10182
Tb927.9.2520	GB4	microtubule-associated protein	0.0830926	0.519325	-0.945292
Tb927.11.7020	PSA4	proteasome alpha 7 subunit, putative	0.0832066	0.863597	-0.21157
Tb927.10.1420	MetAP2	metallo-peptidase, Clan MG, Family M24	0.0837956	1.28598	0.362873
Tb927.9.12510	DED1	ATP-dependent DEAD/H RNA helicase, putative	0.0838168	0.764854	-0.386743
Tb927.8.2330		hypothetical protein, conserved	0.0839747	0.750223	-0.414609
Tb927.2.4370	TRYS	trypanothione synthetase	0.0842996	1.34964	0.43258
Tb927.8.4450	RBP11	RNA-binding protein, putative	0.0854479	2.725	1.44625
Tb927.10.1100		60S ribosomal protein L9, putative	0.0856441	0.869303	-0.20207
Tb927.11.4610	PKA-R	protein kinase A regulatory subunit	0.0860098	1.40509	0.490667
Tb927.10.14780	CBPK1	mitogen-activated protein kinase kinase kinase, putative	0.086462	1.15044	0.202182
Tb927.11.9530	14-3-3-I	14-3-3 protein 1	0.08672	0.85219	-0.230754
Tb927.11.3590		40S ribosomal protein S4, putative	0.0871161	0.744998	-0.424692
Tb927.11.13920	KIN2B	kinesin-II 85 Kd subunit, putative	0.0871712	1.97555	0.982254
Tb927.10.6190	ALDH	aldehyde dehydrogenase, putative	0.0872457	1.56339	0.644674
Tb927.10.9570	PFC14	paraflagellar rod component, putative	0.0872507	4.36374	2.12557
Tb927.11.15910	SODB1	iron superoxide dismutase	0.0874677	0.818636	-0.288706
Tb927.8.2640	UBA1a	ubiquitin-activating enzyme E1, putative	0.0877466	1.2227	0.290072
Tb927.10.13800		hypothetical protein, conserved	0.0877942	3.9146	1.96886
Tb927.11.16080		Soluble NSF attachment protein, SNAP, putative	0.0880126	0.783389	-0.352199
Tb927.7.230		40S ribosomal protein S33, putative	0.088953	0.339803	-1.55723
Tb927.10.280	COXVI	cytochrome oxidase subunit VI	0.0890669	0.597425	-0.74317
Tb927.10.14090		transporter, putative	0.08932	1.77359	0.826673
Tb927.8.2310		(H+)-ATPase G subunit, putative	0.0895624	1.84142	0.880816
Tb927.5.960		atpase family aaa domain-containing protein 1	0.0895637	1.18384	0.243475
Tb927.10.3660	cASAT	aspartate aminotransferase	0.0899767	0.399776	-1.32273
Tb927.2.2510	VDAC1	Mitochondrial outer membrane protein porin 1	0.090012	0.790707	-0.338785
Tb927.8.1210		hypothetical protein, conserved	0.0907538	1.56727	0.64825
Tb11.v5.0468		alpha tubulin, putative	0.0915624	2.34932	1.23225
Tb927.11.1540	IVDH	isovaleryl-coA dehydrogenase, putative	0.0926028	1.2269	0.295022
Tb927.5.2290	U5-200K	ATP-dependent RNA helicase, putative	0.0928508	0.698134	-0.518424
Tb11.v5.0616		paraflagellar rod protein, putative	0.0932555	1.31254	0.392364
Tb927.11.9760		hypothetical protein, conserved	0.0935738	1.30114	0.379779
Tb927.5.1110		60S ribosomal protein L8, putative	0.0937862	0.807745	-0.308029
Tb927.11.9080	NOP136	AARP2CN (NUC121) domain/Protein of unknown function (DUF663), putative	0.09393	1.48345	0.568957
Tb927.6.2390		conserved hypothetical protein, putative	0.094265	1.17793	0.236259
Tb927.9.5040	PDEB1	cAMP-specific phosphodiesterase	0.0947221	1.41223	0.497975
Tb927.4.1860		ribosomal protein S19, putative	0.095966	0.7213	-0.471328
Tb927.11.7250		hypothetical protein, conserved	0.0963902	0.771898	-0.373519
Tb927.11.16760	TCP-1-alpha	T-complex protein 1, alpha subunit, putative	0.0964591	0.77546	-0.366875
Tb927.5.3120	EIF2B	eukaryotic translation initiation factor 2 beta subunit, putative	0.0967128	1.43897	0.525037
Tb927.9.2320	POMP1	methyltransferase domain containing protein, putative	0.0970917	2.18126	1.12516
Tb927.9.6430		Rab geranylgeranyl transferase component A, putative	0.0973916	1.74542	0.803571
Tb927.2.4980		EMG1/NEP1 methyltransferase, putative	0.0981693	1.77626	0.828846
Tb927.3.3750	PFC7	paraflagellar rod component, putative	0.0981781	0.801205	-0.319756
Tb927.11.11820		40S ribosomal protein S17, putative	0.0983507	0.596439	-0.745553
Tb927.11.5050	FHm	fumarate hydratase, class I	0.0985093	0.609712	-0.713801
Tb927.7.3170		Beta-lactamase superfamily domain containing protein, putative	0.0985141	1.78274	0.8341
Tb927.7.5160	DUT	deoxyuridine triphosphatase, putative	0.0987727	1.30346	0.382344
Tb927.10.11970	GlnAT	glutamine aminotransferase (GlnAT)	0.100004	1.18627	0.246428
Tb927.7.210	PRODH	Proline dehydrogenase, mitochondrial	0.100372	0.844091	-0.244529
Tb927.11.6160	ERF3	eukaryotic release factor 3, putative	0.100767	1.12418	0.168868
Tb927.8.7340		trans-sialidase, putative	0.100972	1.46525	0.551145
Tb927.11.15150		1-acyl-sn-glycerol-3-phosphate acyltransferase, putative	0.101229	0.618718	-0.692647
Tb11.v5.0162		proteasome beta 6 subunit	0.101873	0.799562	-0.322719
Tb927.2.470	RHS4	retrotransposon hot spot protein 4 (RHS4), putative	0.10224	1.38447	0.469332
Tb927.3.4920		LETM1 and EF-hand domain-containing protein 1, putative	0.102415	1.20833	0.273019
Tb927.6.2060	HisRS	histidyl-tRNA synthetase	0.102749	1.26155	0.335199
Tb927.11.9470		ADP-ribosylation factor GTPase activating protein, putative	0.102796	0.121268	-3.04373
Tb927.11.6280	PPDK	pyruvate phosphate dikinase	0.103066	0.779743	-0.358929
Tb927.6.4280	GAPDH	glyceraldehyde 3-phosphate dehydrogenase, glycosomal	0.103198	0.592587	-0.7549
Tb927.2.2770		hypothetical protein, conserved	0.104426	0.620578	-0.688316
Tb927.11.7675		ribosomal protein S10p/S20	0.105303	0.653545	-0.613642
Tb927.9.4520	MPPB	Mitochondrial-processing peptidase subunit beta	0.106042	1.35406	0.437295
Tb927.9.8160	J11	chaperone protein DnaJ, putative	0.106549	1.84977	0.887342
Tb927.10.6260		ATP-dependent DEAD/H RNA helicase, putative	0.106695	29.8661	4.90044
Tb927.10.8730		ABC1 family, putative	0.106976	4.4017	2.13806
Tb927.8.8020		monoglyceride lipase, putative	0.107057	14.7095	3.87867
Tb927.9.12570	glk1	glycerol kinase, glycosomal	0.107234	0.68283	-0.550401
Tb927.4.2320		hypothetical protein, conserved	0.108272	0.754618	-0.406182
Tb927.4.830	PET191	cytochrome c oxidase assembly protein PET191, putative	0.108958	1.91595	0.938058
Tb927.11.5450		malic enzyme	0.109031	1.22108	0.288157
Tb927.10.11390		60S ribosomal protein L6, putative	0.109043	0.789389	-0.341191
Tb927.10.5520		AmmeMemoRadiSam system protein B, putative	0.109113	1.27212	0.347237
Tb927.8.5250		delta-coat protein, putative	0.109788	0.629279	-0.668229
Tb927.11.14020	NRBD2	nuclear RNA binding domain 2	0.109938	0.635711	-0.653557
Tb927.8.7170	IP1Pase	inositol polyphosphate 1-phosphatase, putative	0.110041	0.864283	-0.210425
Tb927.5.2780		mitochondrial DNA polymerase beta	0.110902	0.73873	-0.436881
Tb927.10.8630		Sucrase/ferredoxin-like, putative	0.110957	0.849361	-0.23555
Tb927.5.440		trans-sialidase, putative	0.111073	1.41383	0.49961
Tb927.11.7420		phosphoadenosine phosphosulfate reductase-like protein	0.11127	1.14903	0.200421
Tb927.10.11300	PFC16	paraflagellar rod component, putative	0.111781	0.675284	-0.566433
Tb927.11.11475		ribosomal protein S14p/S29e	0.111826	0.727128	-0.459719
Tb927.11.13740	ACP5	procyclic-enriched flagellar receptor adenylate cyclase 5	0.111913	4.38404	2.13226
Tb927.4.2070		antigenic protein, putative	0.111935	0.675595	-0.565769
Tb927.2.2340		Glycerophosphoryl diester phosphodiesterase family, putative	0.112359	1.78398	0.835103
Tb927.7.2710		NADH-cytochrome b5 reductase, putative	0.112538	0.775075	-0.367592
Tb927.11.9210		NOL1/NOP2/sun family, putative	0.112818	2.49772	1.32061
Tb927.11.8290		DIS3-like exonuclease, putative	0.11332	1.48742	0.572811
Tb927.6.1770	KIN-G	kinesin, putative	0.11345	1.25696	0.329937
Tb927.10.1580	MIC10-1	Domain of unknown function (DUF543), putative	0.114146	6.35294	2.66742
Tb927.7.1200		Protein of unknown function (DUF525), putative	0.114413	1.23559	0.305197
Tb927.7.5680		deoxyribose-phosphate aldolase, putative	0.114713	0.687202	-0.541194
Tb927.5.940		NADH-dependent fumarate reductase, putative	0.114828	1.65162	0.72388
Tb927.3.4290	PFR1-1	Paraflagellar rod protein 1-1	0.114982	4.74945	2.24776
Tb927.11.500	UBP1	RNA-binding protein, UBP1	0.115102	0.707026	-0.500164
Tb927.9.14160	RISP	rieske iron-sulfur protein, mitochondrial precursor	0.115279	1.28262	0.359088
Tb927.11.9630		Snf7, putative	0.11579	0.651691	-0.617739
Tb927.4.3680		protein phosphatase 2C, putative	0.115871	0.39726	-1.33185
Tb927.9.6290	AK1	arginine kinase	0.116056	0.616498	-0.697831
Tb927.11.15700		hypothetical protein, conserved	0.116181	1.49095	0.57623
Tb927.11.8120		protein transport protein SEC13, putative	0.116336	3.69858	1.88697
Tb927.10.4130	NDUFA5	NADH-ubiquinone oxidoreductase B13 subunit	0.116783	0.604867	-0.72531
Tb927.5.3920	PEX6	Peroxisome biogenesis factor 6	0.116854	0.482071	-1.05268
Tb927.4.2540	NEDD8	ubiquitin, putative	0.117299	0.465867	-1.10201
Tb927.3.5020	FLAM6	Flagellar Member 6	0.117643	0.389942	-1.35867
Tb927.7.7500	TLP7	thymine-7-hydroxylase, putative	0.117721	0.637972	-0.648436
Tb927.3.3560		U-box domain containing protein, putative	0.117801	1.34751	0.430296
Tb927.10.13630		glucosidase, putative	0.117854	2.17679	1.1222
Tb927.10.14550	HEL67	ATP-dependent RNA helicase HEL67	0.118072	0.874407	-0.193623
Tb927.11.16160		ATP binding protein-like protein	0.118253	0.820442	-0.285526
Tb927.9.8450	ADKG	UMP/CMP kinase	0.11873	0.755534	-0.404431
Tb927.7.4290	NUDC1	Nuclear distribution protein C homolog	0.119633	1.09404	0.129661
Tb927.11.14250	TCP-1-epsilon	T-complex protein 1, epsilon subunit, putative	0.119695	0.875032	-0.192593
Tb927.1.3950	ALAT	alanine aminotransferase	0.119703	0.867845	-0.204491
Tb927.6.4480	ValRS	valyl-tRNA synthetase, putative	0.119817	1.15448	0.207242
Tb927.7.5210		Putative Phosphatase/Protein of unknown function DUF89, putative	0.1204	1.25744	0.33049
Tb927.1.3180	S11	40S ribosomal protein S11, putative	0.120486	0.533184	-0.907294
Tb927.3.2960	IAGNH	inosine-adenosine-guanosine-nucleosidehydrolase	0.12057	0.608889	-0.715748
Tb927.3.5530	Tb-292	Tb-292 membrane associated protein	0.121071	1.94124	0.956982
Tb927.3.830	FEN1	flap endonuclease-1 (FEN-1), putative	0.121184	1.27186	0.346941
Tb927.11.3250	OADbeta	dynein heavy chain, putative	0.121186	0.758749	-0.398305
Tb927.11.16830	RABL5	Rab-like 5, small G protein	0.121782	0.591532	-0.757472
Tb11.02.5400		cystathionine beta-synthase, putative	0.122062	0.66735	-0.583484
Tb927.4.2310		asparaginyl-tRNA synthetase, putative	0.122385	1.21903	0.285733
Tb927.3.5050		60S ribosomal protein L4	0.122437	0.828937	-0.270666
Tb927.3.4040		Ankyrin repeats (3 copies), putative	0.122671	0.696183	-0.522461
Tb927.11.4700		prostaglandin f synthase	0.122992	0.648375	-0.625099
Tb927.9.10770	PABP2	polyadenylate-binding protein 2	0.123443	0.87633	-0.190453
Tb927.4.4380	VP1	Pyrophosphate-energized vacuolar membrane proton pump 1	0.123676	1.19991	0.262926
Tb927.7.4070		cysteine peptidase, Clan CA, family C2, putative	0.12397	0.775288	-0.367195
Tb927.7.1670	eif4e6	Eukaryotic translation initiation factor 4E type 6	0.124982	1.33675	0.418727
Tb927.11.3240	TCP-1-zeta	T-complex protein 1, zeta subunit, putative	0.125011	0.755174	-0.405119
Tb927.3.2100		hypothetical protein, conserved	0.125515	0.808806	-0.306134
Tb927.10.3560	PRMT1-PRO	arginine N-methyltransferase, putative	0.125528	1.04009	0.0567045
Tb927.8.3100	CRN12	coronin, putative	0.125599	1.21955	0.28635
Tb927.6.1870	EIF4E4	Eukaryotic translation initiation factor 4E-4	0.125809	0.856902	-0.222798
Tb927.11.1900		T-complex protein 1, beta subunit, putative	0.125907	0.753218	-0.408861
Tb927.10.5360		40S ribosomal protein S10, putative	0.126086	0.550222	-0.861916
Tb927.11.600		Mitochondrial ATP synthase subunit, putative	0.126209	0.657504	-0.604929
Tb927.11.10025		60S ribosomal protein L29, putative	0.126359	0.532971	-0.907872
Tb927.4.3550		60S ribosomal protein L13a, putative	0.126768	0.890838	-0.166766
Tb927.9.8520		hypothetical protein, conserved	0.126876	0.171131	-2.54683
Tb927.6.3100	IFT46	Intraflagellar transport complex B protein 46 C terminal, putative	0.126906	0.662314	-0.594412
Tb927.10.3940		40S ribosomal protein S3A, putative	0.126929	0.709844	-0.494427
Tb927.11.2690	ASCT	succinyl-coA:3-ketoacid-coenzyme A transferase, mitochondrial precursor, putative	0.127043	0.81313	-0.298443
Tb927.11.14200	CDC34	ubiquitin-conjugating enzyme E2, putative	0.127107	2.73954	1.45393
Tb927.7.1110		asparagine synthetase a, putative	0.127451	0.71946	-0.475014
Tb927.8.7040		hypothetical protein, conserved	0.127666	0.80868	-0.306359
Tb927.10.3840		60S ribosomal protein L18a, putative	0.128312	0.770413	-0.376297
Tb927.7.7090		hypothetical protein, conserved	0.128514	0.723778	-0.46638
Tb927.8.2630	KIN-C	kinesin-C	0.128926	1.1078	0.147691
Tb927.10.7330		40S ribosomal protein S24E, putative	0.128952	0.624636	-0.678911
Tb927.5.1260		Sulfate transporter N-terminal domain with GLY motif/Sulfate transporter family, putative	0.129068	2.23585	1.16082
Tb927.8.1840		Sec7 domain containing protein, putative	0.129211	1.2148	0.280716
Tb927.6.4130	SDH3	succinate dehydrogenase subunit 3	0.129517	0.727099	-0.459777
Tb927.11.3280	KIN13-5	Kinesin-13 5, putative	0.129547	0.716982	-0.479991
Tb927.4.1340	CPSF73	cleavage and polyadenylation specificity factor subunit, putative	0.129653	1.65016	0.722609
Tb927.10.3990	DHH1	DHH1	0.129865	0.721088	-0.471754
Tb927.9.15360		40S ribosomal protein S6, putative	0.129869	0.472579	-1.08137
Tb927.11.13230	VAP	MSP (Major sperm protein) domain containing protein, putative	0.130625	0.55757	-0.842774
Tb927.1.2100	CALP1.1	Calpain-like protein 1.1	0.132419	0.784534	-0.350092
Tb927.5.288b		ribulose-phosphate 3-epimerase, putative	0.132518	0.758856	-0.398102
Tb927.6.5000		Protein of unknown function (DUF773), putative	0.132563	3.73117	1.89963
Tb927.8.4780	FLAM3	Flagellar Member 3	0.133112	1.85775	0.893558
Tb927.8.2080		Fungal tRNA ligase phosphodiesterase domain containing protein, putative	0.13319	1.50063	0.585568
Tb927.6.590		hypothetical protein, conserved	0.133198	0.5036	-0.98965
Tb927.3.1080	POMP23	Present in the outer mitochondrial membrane proteome 23	0.13324	1.47417	0.559903
Tb927.10.9880	TbL18LP	60S ribosomal protein L18, putative	0.133264	0.768099	-0.380635
Tb927.11.1450		2-oxoglutarate dehydrogenase E1 component, putative	0.133446	1.1742	0.231676
Tb927.10.8590	FTZC	flagellum transition zone component	0.133774	0.630371	-0.665728
Tb927.6.1990		hypothetical protein, conserved	0.133963	1.25038	0.322368
Tb927.9.10010	J34	chaperone protein DnaJ, putative	0.134896	1.5191	0.603215
Tb927.8.1740	TIM62	Mitochondrial import inner membrane translocase subunit TIM62	0.135103	0.730278	-0.453483
Tb927.5.2070	mt-LAF8	LSU ribosomal protein, mitochondrial, putative	0.136144	1.4109	0.496612
Tb927.11.1420		hypothetical protein, conserved	0.136651	3.14907	1.65493
Tb927.3.2650	COX17	cytochrome c oxidase copper chaperone, putative	0.137265	1.59634	0.674768
Tb927.8.3150	TCP-1-gamma	T-complex protein 1, gamma subunit, putative	0.137427	0.789181	-0.341571
Tb927.10.14600	RPS2	40S ribosomal protein S2, putative	0.137601	0.737568	-0.439152
Tb927.9.9260		hypothetical protein, conserved	0.137714	1.18226	0.24155
Tb927.6.4140	PFC4	paraflagellar rod component, putative	0.138408	0.739103	-0.436153
Tb927.8.8330	CAP5.5V	cysteine peptidase, putative	0.138752	1.39366	0.478875
Tb927.11.15040	HSP60	Chaperonin HSP60, mitochondrial	0.139268	0.74258	-0.429381
Tb927.4.1510		phospholipid-translocating ATPase, putative	0.139457	3.62267	1.85705
Tb927.2.5910		40S ribosomal protein S13, putative	0.13999	0.757166	-0.401319
Tb927.7.1040		40S ribosomal protein S16, putative	0.140104	0.756664	-0.402275
Tb927.8.1110		40S ribosomal protein S9, putative	0.140245	0.594412	-0.750466
Tb927.5.3820	PYR2	aspartate carbamoyltransferase, putative	0.140248	1.42625	0.512231
Tb11.v5.0394		hypothetical protein, conserved	0.140314	1.49986	0.584826
Tb927.10.1080	RPS23	40S ribosomal protein S23, putative	0.141618	0.632658	-0.660502
Tb927.9.12360	RBP35	RNA-binding protein, putative	0.141858	0.71993	-0.474072
Tb927.3.2090		Xaa-Pro aminopeptidase, putative	0.142116	1.40036	0.485795
Tb927.10.13850		ATP12 chaperone protein, putative	0.142152	7.94807	2.99061
Tb927.11.1670	NFS	cysteine desulfurase	0.142154	1.9486	0.962441
Tb927.11.11630		LSU ribosomal protein, mitochondrial, putative	0.142346	1.19155	0.252844
Tb927.10.4000		methylglutaconyl-CoA hydratase, mitochondrial precursor, putative	0.14311	0.856269	-0.223864
Tb927.11.2110		Snf7, putative	0.143522	1.42255	0.508476
Tb927.6.4370	EIF3D	eukaryotic translation initiation factor 3 subunit d	0.143795	1.24752	0.319067
Tb927.11.980	NUP158	Nucleoporin NUP158	0.144067	1.15906	0.212959
Tb927.6.4760		T-complex protein 11, putative	0.144861	3.87143	1.95287
Tb927.6.1290		hypothetical protein, conserved	0.145016	0.793715	-0.333307
Tb927.11.8870	MHEL61	DEAD-box ATP-dependent RNA helicase, mitochondrial	0.145088	1.08467	0.117252
Tb927.3.1970		phosphopantothenoylcysteine synthetase, putative	0.146057	1.44852	0.534583
Tb927.8.4330	RAB11	small GTP-binding protein Rab11	0.146245	1.14636	0.197057
Tb927.1.4680	KKIP6	Kinetochore interacting protein 6	0.146276	2.0312	1.02233
Tb927.10.270		60S ribosomal protein L32, putative	0.146927	0.741081	-0.432297
Tb927.11.6610		hypothetical protein, conserved	0.147432	0.846187	-0.240952
Tb927.11.8200		ribosomal protein S26, putative	0.147803	0.509783	-0.972045
Tb927.2.3030		ATP-dependent Clp protease subunit, heat shock protein 78 (HSP78), putative	0.147965	0.65351	-0.61372
Tb927.2.280	RHS2	retrotransposon hot spot protein 2 (RHS2), putative	0.148155	1.34044	0.422707
Tb927.10.6940		Dipeptidyl-peptidase 8-like, putative	0.150196	1.69358	0.760077
Tb927.8.5760		Ankyrin repeats (many copies)/Alpha/beta hydrolase family, putative	0.150314	2.18331	1.12652
Tb927.3.4360		40S ribosomal protein S15A, putative	0.150354	0.740267	-0.433882
Tb927.5.1360	NDRT	nucleoside 2-deoxyribosyltransferase	0.150399	0.554647	-0.850358
Tb927.10.13950		tubulin-specific chaperone, putative	0.151622	1.94252	0.957929
Tb927.1.4830	PLA1	phospholipase A1	0.151665	1.19726	0.259734
Tb927.3.4600		hypothetical protein, conserved	0.152557	1.6271	0.702303
Tb927.11.1560		1,2-Dihydroxy-3-keto-5-methylthiopentene dioxygenase, putative	0.153152	1.24846	0.320154
Tb927.6.3630	SPL	sphingosine 1-phosphate lyase, putative	0.153261	0.849106	-0.235983
Tb927.3.2840		inorganic pyrophosphatase, putative	0.153404	0.616131	-0.69869
Tb927.10.6640		transmembrane emp24 domain-containing protein	0.153721	1.20857	0.273295
Tb927.7.5960	PAD4	protein associated with differentiation 4, putative	0.154304	1.25418	0.326746
Tb927.6.4800		hypothetical protein, conserved	0.154351	0.554437	-0.850903
Tb927.10.13430		citrate synthase, putative	0.155642	1.38983	0.474905
Tb927.8.4820	EIF4G3	eukaryotic translation initiation factor 4 gamma 3	0.156982	1.23859	0.308695
Tb927.10.4310	PHB2	prohibitin 2, putative	0.157371	0.549917	-0.862714
Tb927.6.1430		hypothetical protein, conserved	0.15753	4.01491	2.00537
Tb927.11.13670		hypothetical protein, conserved	0.157595	7.97353	2.99522
Tb927.6.1030	CP	cysteine peptidase, Clan CA, family C1, Cathepsin L-like	0.157714	2.15719	1.10915
Tb927.10.13500		60S ribosomal protein L10a	0.158011	0.823106	-0.280849
Tb927.11.10070	BDF3	Bromodomain, putative	0.158125	1.34583	0.428492
Tb927.11.14960	PUF7	pumilio/PUF RNA binding protein 7, putative	0.158347	1.46242	0.548358
Tb927.8.2520	ACS	acetyl-CoA synthetase, putative	0.158899	1.63884	0.712673
Tb927.11.14170		hypothetical protein, conserved	0.15964	1.7564	0.812625
Tb927.10.12430		Noc2p family, putative	0.159704	1.7487	0.806286
Tb927.9.5690		60S acidic ribosomal protein, putative	0.160108	0.844375	-0.244044
Tb927.11.17040	ACP1	procyclic-enriched flagellar receptor adenylate cyclase 1	0.160268	7.21761	2.85152
Tb927.11.190		elongation factor, putative	0.160688	0.506414	-0.98161
Tb927.11.13180	POMP10	Present in the outer mitochondrial membrane proteome 10	0.160778	1.15032	0.202035
Tb927.11.9420		ATP synthase, putative	0.160926	1.10913	0.149424
Tb927.4.3620	PP1-6	serine threonine-protein phosphatase PP1, putative	0.161086	0.765167	-0.386154
Tb927.9.10790		hypothetical protein	0.161224	0.597041	-0.744099
Tb927.11.8790		target SNARE, putative	0.161469	6.28605	2.65215
Tb927.1.1560		vesicular-fusion protein nsf, putative	0.161471	1.67598	0.745005
Tb927.10.9910		PSP1 C-terminal conserved region, putative	0.162413	1.30483	0.383867
Tb927.8.1330		60S ribosomal protein L7a, putative	0.162631	0.80322	-0.316132
Tb927.7.5170		60S ribosomal protein L25	0.16453	0.655842	-0.608579
Tb927.5.1120	TZP656	Phage tail fibre repeat, putative	0.164592	11.7389	3.55322
Tb927.10.6630	DBP2A	ATP-dependent RNA helicase DBP2A, putative	0.164615	1.17654	0.234556
Tb927.10.9820	MIP	mitochondrial intermediate peptidase, putative	0.164995	0.87923	-0.185687
Tb927.9.11840	PNO1	pre-rRNA-processing protein PNO1, putative	0.165216	0.754439	-0.406524
Tb927.7.7410	ENR2	Trans-2-enoyl-CoA reductase, putative	0.165655	0.701562	-0.511358
Tb927.8.1980	BPP1	Beta propeller protein 1	0.166067	1.49826	0.583286
Tb927.7.7070		MYND finger, putative	0.167009	2.52004	1.33345
Tb927.6.4770	MKT1	protein mkt1, putative	0.167015	0.896991	-0.156835
Tb927.5.1930		signal peptidase subunit, putative	0.167137	0.470302	-1.08834
Tb927.3.1300		hypothetical protein, conserved	0.167193	1.13093	0.177516
Tb927.10.8030	ATP5	Mitochondrial ATP synthase subunit 5	0.167226	0.707731	-0.498727
Tb927.3.4890		ubiquinone biosynthesis protein COQ7 homolog, putative	0.167333	1.46866	0.554496
Tb927.8.1510	DBP2B	ATP-dependent RNA helicase DBP2B, putative	0.167787	0.792053	-0.33633
Tb927.10.10880	ABCF1	ATP-binding cassette sub-family F member 1, putative	0.168036	1.28594	0.362828
Tb927.11.10560	EIF4G4	eukaryotic translation initiation factor 4 gamma 4	0.168084	1.16831	0.224423
Tb927.10.13517		40S ribosomal protein S27-like, putative	0.168304	0.41745	-1.26032
Tb927.4.1790		ribosomal protein L3, putative	0.168808	0.820332	-0.28572
Tb927.8.4050	FLA1BP-2	FLA1-binding protein	0.168872	0.654296	-0.611985
Tb927.11.8260		carbonic anhydrase-like protein	0.169689	0.838312	-0.25444
Tb927.9.10160	MIC60	hypothetical protein, conserved	0.169746	1.35403	0.43726
Tb927.8.4540	PBP1	PAB1-binding protein , putative	0.169802	0.894834	-0.160308
Tb927.6.5040		ribosomal protein L15, putative	0.170306	0.599692	-0.737707
Tb927.7.970	NMD3	NMD3 family, putative	0.170651	1.65654	0.728171
Tb927.11.11550	TOP2A	DNA topoisomerase II alpha, putative	0.171678	0.450255	-1.15118
Tb927.8.3690	IDH	isocitrate dehydrogenase [NADP], mitochondrial precursor, putative	0.17194	0.877606	-0.188355
Tb927.10.11530		hypothetical protein, conserved	0.172021	1.44896	0.535022
Tb927.4.1170		ankyrin, putative	0.17221	0.832045	-0.265267
Tb927.5.740		hypothetical protein, conserved	0.17247	6.14223	2.61876
Tb927.9.11470		60S ribosomal protein L29	0.172599	0.564191	-0.825743
Tb927.5.2570	EIF3B	eukaryotic translation initiation factor 3 subunit b	0.172944	1.13045	0.176894
Tb927.5.760	CSBPII_45	cell cycle sequence binding phosphoprotein (RBP33), putative	0.174161	3.69435	1.88532
Tb927.7.6930	ZapE1	ATPase, putative	0.174197	0.45831	-1.1256
Tb927.2.2390		hypothetical protein, conserved	0.175425	0.883759	-0.178275
Tb927.10.12370	GCS	gamma-glutamylcysteine synthetase	0.175535	1.48312	0.568633
Tb927.10.1070	CRK1	cdc2-related kinase 1	0.175811	0.729181	-0.455651
Tb927.3.2150		protein phosphatase 2C, putative	0.176097	1.39457	0.479825
Tb927.11.8060		SNARE associated Golgi protein, putative	0.177608	0.927765	-0.108169
Tb927.10.6880	GAP	glyceraldehyde 3-phosphate dehydrogenase, cytosolic	0.17837	0.922216	-0.116823
Tb927.11.6510		40S ribosomal protein S21, putative	0.17845	0.59148	-0.757598
Tb927.7.1630		hypothetical protein, conserved	0.179254	0.669835	-0.578123
Tb927.11.12150	BILBO1	flagellar pocket cytoskeletal protein bilbo1	0.179384	2.59679	1.37673
Tb927.5.4330		dihydrolipoamide branched chain transacylase, putative	0.179866	1.99459	0.996091
Tb927.5.2930		Mitochondrial ATP synthase subunit, putative	0.17996	0.670015	-0.577734
Tb927.7.1730		60S ribosomal protein L7, putative	0.180899	0.870651	-0.199833
Tb927.10.8410		hypothetical protein, conserved	0.181069	1.24826	0.319923
Tb927.10.8430		40S ribosomal protein S12, putative	0.18154	1.14236	0.192013
Tb927.10.3350		major facilitator superfamily, putative	0.181617	1.14991	0.201526
Tb927.11.10780		hypothetical protein, conserved	0.182319	0.836758	-0.257117
Tb927.11.16150		tubulin binding cofactor A, putative	0.182378	1.14489	0.195207
Tb927.9.11380		60S ribosomal protein L23, putative	0.182409	0.81293	-0.298797
Tb927.11.7350	H2BV	Histone H2B variant V	0.18253	0.407116	-1.29649
Tb927.4.3060		hypothetical protein, conserved	0.183527	0.313377	-1.67403
Tb927.3.1790		pyruvate dehydrogenase E1 beta subunit, putative	0.183791	0.793625	-0.333471
Tb927.11.10820		Casein kinase II subunit beta, putative	0.183887	11.5802	3.53359
Tb927.2.2430	CK2A2	casein kinase II, alpha chain	0.184512	1.75336	0.810119
Tb927.7.2310		DNA primase small subunit, putative	0.185157	1.84702	0.885196
Tb927.10.8060	SET8	SET domain containing protein, putative	0.185916	1.92506	0.944905
Tb927.9.5590	TOP2	DNA topoisomerase ii	0.185973	4.07906	2.02824
Tb927.10.5330		40S ribosomal protein S18, putative	0.186464	0.665842	-0.586749
Tb927.9.10920	KKT3	kinetoplastid kinetochore protein 3	0.18662	34.3788	5.10345
Tb927.11.4680		SURF1 family, putative	0.186865	1.94938	0.963018
Tb927.6.4210	ALDH	aldehyde dehydrogenase, putative	0.186917	1.73495	0.794894
Tb927.11.11770	EIF4E3	Eukaryotic translation initiation factor 4E-3	0.188006	1.36899	0.453115
Tb927.11.14330		HECT-domain (ubiquitin-transferase), putative	0.188333	0.580204	-0.785367
Tb927.10.8240	CIF4	hypothetical protein, conserved	0.188461	0.352	-1.50635
Tb927.3.930	OADalpha	dynein heavy chain, putative	0.188478	0.671991	-0.573485
Tb927.9.6920	CAP41	hypothetical protein, conserved	0.188566	0.800648	-0.32076
Tb927.11.10960		2OG-Fe(II) oxygenase superfamily, putative	0.189881	1.13078	0.177317
Tb927.4.2180		60S ribosomal protein L35a, putative	0.190263	0.669276	-0.579327
Tb927.9.13070	HSBP1	Heat shock factor binding 1 domain-containing protein	0.190596	1.6219	0.697682
Tb927.11.9050		p21-C-terminal region-binding protein, putative	0.190623	0.628013	-0.671134
Tb927.7.3900	VTC1	vacuolar transporter chaperone, putative	0.192683	1.31288	0.39274
Tb927.5.980		2OG-Fe(II) oxygenase superfamily, putative	0.193625	0.427427	-1.22625
Tb927.11.510	UBP2	RNA-binding protein, UBP2	0.193773	0.54924	-0.86449
Tb927.7.4550	MRPL7/12	Mitochondrial ribosomal protein L7/L12	0.194095	0.84626	-0.240826
Tb927.9.15330		U3 small nucleolar RNA-associated protein 6, putative	0.194511	2.22889	1.15633
Tb927.10.10140	PFC19	paraflagellar rod component, putative	0.194517	2.11713	1.08211
Tb927.11.2050		60S acidic ribosomal protein P0, putative	0.194703	0.633807	-0.657885
Tb927.11.14300	IC70	Dynein intermediate chain, axonemal	0.194965	0.448968	-1.15532
Tb927.10.6440	PMM	phosphomannomutase	0.194966	2.00975	1.00702
Tb927.10.2900	KAP95	importin beta-1 subunit, putative	0.195213	1.34766	0.430459
Tb927.9.12650	UBA1b	ubiquitin-activating enzyme E1, putative	0.195245	1.3198	0.400321
Tb927.6.4590		glutamyl-tRNA synthetase, putative	0.195537	1.27142	0.346439
Tb927.7.2570	GRBC1	mitochondrial RNA binding protein 1	0.196209	1.08599	0.119015
Tb927.9.8000		ubiquitin-protein ligase, putative	0.196811	0.799586	-0.322675
Tb927.10.8320	COXIX	cytochrome oxidase subunit IX, putative	0.197287	0.844159	-0.244414
Tb927.9.3990		ribosomal protein S7, putative	0.198122	0.707743	-0.498703
Tb927.9.4190	ACS1	fatty acyl CoA syntetase 1	0.200643	1.16913	0.225441
Tb927.9.11330		proteasome beta 2 subunit, putative	0.200746	0.889206	-0.16941
Tb927.6.2090		pdz domain containing protein, putative	0.200869	0.852154	-0.230815
Tb927.3.5540	DIC5	dynein intermediate chain WDRD34, putative	0.200966	1.67797	0.746716
Tb927.6.4750		hypothetical protein, conserved	0.201002	3.06191	1.61443
Tb927.10.180	ATPF1G	ATP synthase F1 subunit gamma protein, putative	0.20127	0.693042	-0.528986
Tb927.10.7110	INO1	inositol-3-phosphate synthase, putative	0.201675	1.58533	0.664779
Tb927.11.12880	POMP17	Present in the outer mitochondrial membrane proteome 17	0.201852	0.628136	-0.670852
Tb927.8.2820		hypothetical protein, conserved	0.202711	1.91133	0.934574
Tb927.7.1780		Adenine phosphoribosyltransferase, putative	0.20284	0.719323	-0.475287
Tb927.6.2940	PPCDC	phosphopantothenoylcysteine decarboxylase, putative	0.203161	1.92252	0.942998
Tb927.10.6080		proteasome subunit beta type-5, putative	0.203432	0.840931	-0.249941
Tb927.10.12040	MAPK11	mitogen-activated protein kinase 11, putative	0.203503	1.55171	0.633862
Tb927.11.5230		hypothetical protein, conserved	0.204002	0.7295	-0.45502
Tb927.11.6420		hypothetical protein, conserved	0.204217	1.41509	0.500891
Tb927.7.5560		glucosamine-fructose-6-phosphate aminotransferase, putative	0.205086	1.31124	0.390932
Tb927.7.6890		methyltransferase domain containing protein, putative	0.205695	1.71831	0.780993
Tb927.10.15180		nucleosome assembly protein, putative	0.205708	1.08109	0.112492
Tb927.3.3490	TDP1	High mobility group protein TDP1	0.206119	0.863954	-0.210973
Tb927.10.190		40S ribosomal protein S6, putative	0.20621	3.79761	1.92509
Tb927.10.15530		ABC transport system ATP-binding protein, putative	0.206212	1.07182	0.100067
Tb927.11.4130		ubiquitin-like protein, putative	0.206393	0.759923	-0.396076
Tb927.10.10420		monothiol glutaredoxin, putative	0.206475	3.39279	1.76247
Tb927.11.2410		hypothetical protein, conserved	0.206956	0.93025	-0.104309
Tb927.11.15420	EIF3K	eukaryotic translation initiation factor 3 subunit k	0.206967	1.24272	0.313498
Tb927.2.4240		GTP binding protein, putative	0.207509	1.11041	0.151087
Tb927.3.2260	mS68	Mitochondrial SSU ribosomal protein, putative	0.207532	2.39609	1.26068
Tb927.7.2100	GMPS	GMP synthase [glutamine-hydrolysing]	0.207612	0.734754	-0.444667
Tb927.11.6180		60S ribosomal protein L28, putative	0.208401	0.759419	-0.397033
Tb927.6.4970		serine/arginine-rich protein specific kinase SRPK, putative	0.208984	0.435456	-1.1994
Tb927.10.11310	IFT57/55	intraflagellar transport protein 57/55	0.209126	0.304522	-1.71538
Tb927.5.950		monothiol glutaredoxin, putative	0.209358	1.43516	0.52121
Tb927.3.5520	RPN1	26S proteasome regulatory non-ATPase subunit	0.210459	1.31932	0.399798
Tb927.10.5030		ubiquitin/ribosomal protein S27a, putative	0.210956	0.59373	-0.752122
Tb927.6.4070		hypothetical protein, conserved	0.212515	1.28453	0.361238
Tb927.4.410	CAF40	CAF 40	0.212551	1.09989	0.13736
Tb927.11.6250		Mitochondrial ATP synthase subunit, putative	0.212911	0.664967	-0.588645
Tb927.7.6660	J10	chaperone protein DnaJ, putative	0.213009	1.42187	0.507791
Tb927.9.9870	KIN13-6	Kinesin-13 6, putative	0.213351	0.743021	-0.428525
Tb927.1.720	PGKA	phosphoglycerate kinase	0.213457	0.787466	-0.34471
Tb927.7.1320	HSP10	10 kDa heat shock protein, putative	0.213649	0.872595	-0.196616
Tb927.1.4100	COXIV	cytochrome oxidase subunit IV	0.21373	0.874382	-0.193665
Tb927.9.1590		hypothetical protein, conserved	0.213863	9.78439	3.29048
Tb927.3.3100		peptidyl-prolyl cis-trans isomerase NIMA-interacting 4, putative	0.21463	0.38249	-1.38651
Tb927.9.3640		LSU ribosomal protein, mitochondrial, putative	0.214688	1.72786	0.788987
Tb927.6.1010	CP	cysteine peptidase, Clan CA, family C1, Cathepsin L-like	0.215337	2.25968	1.17612
Tb927.9.11270	TCP-1-eta	t- complex protein 1 (eta subunit), putative	0.215542	0.84622	-0.240896
Tb927.8.6440	RBP20	RNA-binding protein, putative	0.215739	10.1966	3.35001
Tb927.8.2020		agmatinase, putative	0.216588	0.938765	-0.0911638
Tb927.7.1290		Protein of unknown function (DUF2012), putative	0.21663	2.87383	1.52298
Tb927.3.2900	EIF2A	Eukaryotic translation initiation factor 2 subunit alpha	0.216767	0.95709	-0.0632741
Tb927.5.2160		conserved protein	0.216888	0.190772	-2.39008
Tb927.7.570		prefoldin, putative	0.216999	1.36062	0.444262
Tb927.11.440		conserved protein	0.217362	0.573785	-0.801418
Tb927.10.2890		enolase	0.217394	0.847158	-0.239298
Tb927.10.520		Mitochondrial ATP synthase subunit, putative	0.217724	0.802137	-0.31808
Tb927.5.4170		histone H4, putative	0.218214	0.824772	-0.277933
Tb927.4.3320		uracil phosphoribosyltransferase, putative	0.218313	0.816562	-0.292366
Tb927.10.4620	PPIase	peptidyl-prolyl cis-trans isomerase, putative	0.218447	1.1191	0.162333
Tb927.10.12940		predicted zinc finger protein	0.218769	1.69035	0.757326
Tb927.9.1810		60S ribosomal protein L35, putative	0.218948	0.775279	-0.367213
Tb927.8.5120		cytochrome c	0.219927	0.789553	-0.340892
Tb927.3.1600	TIM10	Mitochondrial import inner membrane translocase subunit 10	0.219965	0.795809	-0.329506
Tb927.3.3610	PEX7	peroxisomal targeting signal 2 receptor, putative	0.223164	0.774715	-0.368263
Tb927.10.5840		translation elongation factor 1-beta, putative	0.223516	0.778084	-0.362002
Tb927.6.4380		Protein of unknown function (DUF544), putative	0.223833	0.92553	-0.111649
Tb927.11.15370	KAP123	Importin subunit beta-4, putative	0.22399	1.06559	0.0916541
Tb927.3.2490	PH1	hypothetical protein, conserved	0.224341	1.17265	0.229771
Tb927.11.16670		hypothetical protein, conserved	0.224709	1.67939	0.74794
Tb927.10.4110	RPL30	60S ribosomal protein L30	0.225329	0.760476	-0.395025
Tb927.10.2570		lysosomal alpha-mannosidase precursor, putative	0.226399	1.89396	0.921408
Tb927.10.14130		SRP19 protein, putative	0.226718	1.27905	0.355072
Tb927.11.6040		Nodulin-like, putative	0.226749	1.29851	0.376857
Tb927.3.3900	CPT II	carnitine O-palmitoyltransferase II, putative	0.227276	0.878093	-0.187555
Tb927.11.5290	MCP9	mitochondrial carrier protein	0.227277	0.895731	-0.158862
Tb927.9.9820		glyceraldehyde-3-phosphate dehydrogenase, putative	0.228605	0.864858	-0.209464
Tb927.11.16200	CAP17	cytoskeleton-associated protein 17	0.228669	0.730205	-0.453626
Tb927.5.2720	ZPR1	zinc finger protein ZPR1	0.229149	1.2548	0.327457
Tb927.8.4810	PHB1	prohibitin 1	0.229914	1.12969	0.175931
Tb927.7.590		hypothetical protein, conserved	0.230834	0.41574	-1.26625
Tb927.5.1140	C/EK1	choline/ethanolamine kinase	0.230862	1.4907	0.575994
Tb927.10.2610		Domain of unknown function (DUF1935), putative	0.231021	2.97275	1.5718
Tb927.10.9150		hypothetical protein, conserved	0.231965	1.48557	0.57102
Tb927.7.5230		lanosterol synthase	0.232791	1.23489	0.304378
Tb927.11.6870	14-3-3-II	14-3-3 protein 2	0.232836	0.954607	-0.0670212
Tb927.8.1790		hypothetical protein, conserved	0.233614	0.576418	-0.794813
Tb927.9.9020	RBG2	ribosome-interacting GTPase 2, putative	0.235072	1.61596	0.692393
Tb927.11.3030	PRS	phosphoribosylpyrophosphate synthetase, putative	0.235303	1.19583	0.258012
Tb927.11.9880		Protein of unknown function (DUF2009), putative	0.235485	2.78079	1.4755
Tb927.8.5330		tyrosyl/methionyl-tRNA synthetase, putative	0.235499	0.790965	-0.338314
Tb927.10.5230	ARL13	ADP-ribosylation factor, putative	0.236031	2.68299	1.42384
Tb927.11.12365		hypothetical protein	0.236274	1.34708	0.429838
Tb927.9.9780		peptidyl-prolyl cis-trans isomerase (cyclophilin- 40), putative	0.236384	1.19006	0.251031
Tb927.10.2020	HK2	hexokinase	0.236845	0.761924	-0.39228
Tb11.0840		hypothetical protein	0.237087	0.67947	-0.557517
Tb927.10.14950	ZC3H40	Zinc finger CCCH domain-containing protein 40	0.237126	0.674886	-0.567284
Tb927.8.5600		transaldolase, putative	0.23772	1.33494	0.416778
Tb927.8.6060	AKCT	glycine acetyltransferase, putative	0.238137	0.659523	-0.600504
Tb927.9.10560	ATOM19	Archaic Translocase of outer membrane 19 kDa subunit	0.238218	1.12715	0.172677
Tb927.10.1430		hypothetical protein, conserved	0.238918	0.726059	-0.461842
Tb927.8.6390	TbLysoPLA	lysophospholipase, putative	0.239039	0.698139	-0.518414
Tb927.11.5440		malic enzyme	0.239072	0.747993	-0.418904
Tb927.3.1140		Surp module, putative	0.239912	2.21282	1.14589
Tb927.2.4230		NUP-1 protein, putative	0.240209	0.855456	-0.225234
Tb927.10.14990	IFT80	intraflagellar transport protein 80	0.240307	0.461058	-1.11698
Tb927.10.14590		Protein of unknown function (DUF1279), putative	0.24116	2.10935	1.0768
Tb927.11.4450	ALBA2	ALBA-Domain Protein	0.241604	0.807521	-0.308428
Tb927.7.940		protein kinase C substrate protein, heavy chain, putative	0.241831	1.38059	0.465285
Tb927.8.2160	PGPA	p-glycoprotein	0.242002	1.52852	0.612137
Tb927.7.6270		peptidase t, putative	0.243652	3.42188	1.77479
Tb927.10.7290	FLAM2	Flagellar Member 2	0.243836	1.23485	0.304336
Tb927.8.980	PAGM	phosphoacetylglucosamine mutase	0.244134	0.916686	-0.125501
Tb927.2.4710	RRM1	RNA-binding protein, putative	0.244577	1.11748	0.160249
Tb927.9.8070	QM	QM-like protein	0.245607	0.883672	-0.178417
Tb927.8.7730	DHCS	Sphingosine N-acyltransferase, putative	0.245727	0.602163	-0.731775
Tb927.9.11720	ISCU	Iron-sulfur cluster assembly protein	0.246228	9.61608	3.26545
Tb927.11.14950	ZFP2	zinc finger protein 2	0.246378	0.658519	-0.602703
Tb927.8.760	NOPP44/46-1	nucleolar RNA-binding protein	0.246702	0.907824	-0.139516
Tb927.6.3650	ARL3C	ADP-ribosylation factor, putative	0.246816	0.914883	-0.128341
Tb927.10.3150		N-acetyltransferase, putative	0.247248	1.11623	0.158631
Tb927.2.4130	TFEalpha1	enoyl-CoA hydratase/Enoyl-CoA isomerase/3-hydroxyacyl-CoA dehydrogenase, putative	0.247589	1.27563	0.351209
Tb927.8.4690		hypothetical protein, conserved	0.247746	0.127823	-2.96778
Tb927.10.11520	TIM13	mitochondrial import inner membrane translocase subunit tim13	0.24846	0.591957	-0.756435
Tb927.2.5760	FLAM8	Flagellar Member 8	0.248619	2.3825	1.25247
Tb927.11.10510		ubiquinone biosynthesis methyltransferase, putative	0.249573	0.905465	-0.143269
Tb927.5.3510	SMC3	structural maintenance of chromosome 3 , putative	0.249821	1.62452	0.700011
Tb927.9.13785	KMP11-5	kinetoplastid membrane protein 11-5	0.251208	0.868715	-0.203045
Tb927.9.2490	NOP66	nucleolar protein	0.251547	4.96522	2.31186
Tb927.5.3980	MRPL15	mitochondrial ribosomal protein L15	0.25252	1.65681	0.72841
Tb927.5.2260		conserved protein	0.25307	0.499201	-1.00231
Tb927.7.3440	CAP27	I/6 autoantigen	0.2537	0.897918	-0.155345
Tb927.11.6980		Phosphoenolpyruvate carboxykinase, related	0.253766	1.2556	0.328383
Tb927.1.4050		ser/thr protein phosphatase, putative	0.254683	1.59436	0.672977
Tb927.10.12000		iron-sulfur cluster assembly protein, putative	0.254862	0.912905	-0.131463
Tb927.10.7130		hypothetical protein, conserved	0.255023	0.877621	-0.18833
Tb927.8.4890		pol-associated gene 1	0.255302	0.474945	-1.07417
Tb927.5.1710	P18	ATP synthase F(0) complex subunit B, mitochondrial, putative	0.255407	0.762596	-0.39101
Tb927.9.6350	IMPase	inositol-1(or 4)-monophosphatase, putative	0.255554	1.18981	0.250728
Tb927.10.12680		60S ribosomal protein L34, putative	0.255558	0.557169	-0.843812
Tb927.10.3500	RBSR4	RNA-binding protein, putative	0.256234	1.44024	0.526311
Tb927.11.16710		hypothetical protein, conserved	0.256295	2.19369	1.13336
Tb927.4.4990		ubiquinol-cytochrome c reductase, putative	0.25634	2.88509	1.52861
Tb927.9.12820		dynein light chain, putative	0.256755	0.372487	-1.42474
Tb927.9.6130		calmodulin, putative	0.256961	0.545237	-0.875045
Tb927.10.7420	BDF2	bromodomain factor 2 protein, putative	0.257023	0.646173	-0.630008
Tb927.9.15110		60S ribosomal protein L5, putative	0.257099	0.850408	-0.233773
Tb927.7.740	J28	chaperone protein DnaJ, putative	0.258507	1.84078	0.880321
Tb927.10.5010	EF-G1	Elongation factor G1, mitochondrial, putative	0.258969	1.44089	0.526956
Tb927.11.14870		NAD+ synthase, putative	0.259363	1.52943	0.612993
Tb927.10.7020	AP	acid phosphatase, putative	0.260301	1.14001	0.189048
Tb927.11.11435		dynein light chain type 1, putative	0.260718	1.08088	0.112212
Tb927.8.2000	NCP1	cyclophilin, putative	0.261993	1.72755	0.788726
Tb927.11.3120	NOG1	nucleolar GTP-binding protein 1	0.262006	3.4915	1.80385
Tb927.6.1140	ALG9	dolichyl-P-Man:GDP-Man5GlcNAc2-PP-dolichyl alpha-1,2-mannosyltransferase, putative	0.262102	4.48174	2.16406
Tb927.11.7150		NGG1 interacting factor 3-like	0.262339	2.50459	1.32457
Tb927.8.2050		GDP-mannose pyrophosphorylase	0.262621	1.13679	0.184961
Tb927.8.1270	NOP54	conserved protein	0.262821	16.3491	4.03114
Tb927.9.7470	NT10	purine nucleoside transporter	0.262848	0.842239	-0.247699
Tb927.7.4220		WD domain, G-beta repeat/Dip2/Utp12 Family, putative	0.262956	0.61672	-0.697313
Tb927.3.2230		succinyl-CoA synthetase alpha subunit, putative	0.266	0.893423	-0.162585
Tb927.11.10040		hypothetical protein, conserved	0.266161	0.0412311	-4.60012
Tb927.9.7000		methyltransferase domain containing protein, putative	0.266308	0.528612	-0.919718
Tb927.7.2780	XAC1	hypothetical protein, conserved	0.26654	0.863089	-0.212418
Tb927.2.4280		kinetoplastid-specific dual specificity phosphatase, putative	0.266579	15.5626	3.96001
Tb927.11.14590	G5-IP	G5-interacting protein	0.266818	7.58119	2.92242
Tb927.1.1960	J16	chaperone protein DnaJ, putative	0.267356	7.7855	2.96079
Tb927.11.16510		hypothetical protein, conserved	0.267952	7.64435	2.93439
Tb927.5.2080	GMPR	GMP reductase	0.268011	1.34627	0.428963
Tb927.9.7590	L11	60S ribosomal protein L11, putative	0.268323	0.725489	-0.462974
Tb927.4.3310	SET14	TPR repeat/SET domain containing protein, putative	0.268634	7.38206	2.88402
Tb927.10.12240		3-ketoacyl-CoA reductase, putative	0.269089	1.16766	0.223626
Tb927.11.7170	SerRS	seryl-tRNA synthetase	0.26942	0.9373	-0.0934175
Tb927.11.6390		START domain containing protein, putative	0.269459	0.706672	-0.500888
Tb927.9.3370	TRX	thioredoxin	0.269808	3.12688	1.64472
Tb927.1.3310		hypothetical protein, conserved	0.270589	0.740038	-0.434328
Tb927.7.4570	IG-NH	inosine-guanine nucleoside hydrolase	0.270631	1.25694	0.329921
Tb927.6.4000	SGT	small glutamine-rich tetratricopeptide repeat protein, putative	0.270859	0.850067	-0.234351
Tb927.11.11080	NUP149	Nucleoporin NUP149	0.272419	2.62043	1.3898
Tb11.v5.0668		protein disulfide isomerase	0.272439	0.842281	-0.247626
Tb927.6.4980	RPS14	40S ribosomal protein S14	0.272518	0.779102	-0.360117
Tb927.8.5640	SDH6	putative succinate dehydrogenase subunit	0.27256	0.785855	-0.347665
Tb927.10.4940	PK50	Nuclear Dbf2-related kinase	0.272654	0.615034	-0.701262
Tb927.9.8200		Pescadillo N-terminus/BRCA1 C Terminus (BRCT) domain containing protein, putative	0.27285	1.6068	0.684194
Tb927.8.8170	REMC5A	mitochondrial RNA binding protein 1, putative	0.2735	7.18245	2.84448
Tb927.9.15000		proteasome complex subunit Rpn13 ubiquitin receptor, putative	0.273808	0.727254	-0.459469
Tb927.7.840		Mitochondrial ATP synthase subunit, putative	0.273983	0.753218	-0.40886
Tb927.10.13450		hypothetical protein, conserved	0.274061	8.01325	3.00239
Tb927.10.14530	Rpn8	19S proteasome non-atpase subunit 8	0.275952	3.57224	1.83683
Tb927.11.16030	RPN7	proteasome regulatory non-ATP-ase subunit 7	0.276712	0.893413	-0.162601
Tb927.5.3400		calcium-translocating P-type ATPase	0.276832	1.32827	0.409551
Tb927.9.3590		monothiol glutaredoxin, putative	0.277424	1.17828	0.236678
Tb927.7.3050	mS50	Mitochondrial SSU ribosomal protein, putative	0.278598	1.29137	0.368905
Tb927.9.3120		STE/STE11 serine/threonine-protein kinase, putative	0.278922	2.7651	1.46733
Tb927.10.5140	MPK6	Mitogen-activated protein kinase 6	0.279721	0.913168	-0.131048
Tb927.11.14560	CPSF160	Cleavage and polyadenylation specificity factor CPSF160, putative	0.279801	2.15504	1.10771
Tb927.7.7420	ATPF1A	ATP synthase F1, alpha subunit	0.281282	0.742516	-0.429505
Tb927.10.230		proteasome subunit alpha type-5, putative	0.281705	0.972989	-0.0395045
Tb927.11.3650		adenylosuccinate synthetase, putative	0.28227	1.06877	0.0959581
Tb927.10.15850	PEX12	Peroxisome biogenesis factor 12	0.282656	2.06153	1.04371
Tb927.2.4110	MPPA	Mitochondrial-processing peptidase subunit alpha	0.283649	1.19656	0.258898
Tb927.3.3460	SDH5	succinate dehydrogenase flavoprotein subunit, putative	0.283759	0.820805	-0.284888
Tb927.9.9630		TPR repeat/Tetratricopeptide repeat, putative	0.283877	1.12658	0.171951
Tb927.8.1570		Uncharacterised protein family (UPF0172), putative	0.28425	1.35031	0.433295
Tb927.11.13870		uncharacterized protein, PH0010 family/AmmeMemoRadiSam system protein A, putative	0.284828	1.27499	0.350482
Tb927.10.13180		Nrap protein, putative	0.284983	1.08955	0.123727
Tb927.7.4060		cysteine peptidase, Clan CA, family C2, putative	0.285247	0.698141	-0.51841
Tb927.11.14780	PMI	phosphomannose isomerase	0.286665	1.12946	0.175638
Tb927.10.4740		nucleolar RNA-binding protein, putative	0.286973	2.11702	1.08203
Tb927.3.1290	CUL4	cullin 4B, putative	0.287169	0.813427	-0.297915
Tb927.3.1800		hypothetical protein, conserved	0.287381	6.85544	2.77725
Tb927.11.10990		methylthioribose-1-phosphate isomerase, putative	0.287671	0.696828	-0.521126
Tb927.11.180		electron transfer flavoprotein, putative	0.287816	0.683204	-0.549611
Tb927.2.1560		peptidyl-prolyl cis-trans isomerase, putative	0.287851	0.861006	-0.215904
Tb927.8.7530		3,2-trans-enoyl-CoA isomerase, mitochondrial precursor, putative	0.287933	0.740711	-0.433018
Tb927.1.3260		hypothetical protein, conserved	0.288004	1.40085	0.486302
Tb927.10.6730		Plasma-membrane choline transporter, putative	0.288172	1.74275	0.801366
Tb927.8.2740	RBP38	mitochondrial RNA binding protein	0.288318	0.740115	-0.434179
Tb927.10.9870	CMF12	Component of motile flagella 12	0.288533	0.54724	-0.869753
Tb927.8.4950	KLIF	kinesin, putative	0.288941	1.36059	0.44423
Tb927.6.1900	enp1	essential nuclear protein 1, putative	0.289565	1.29192	0.369522
Tb927.4.3740	FAZ1	flagellar attachment zone protein 1	0.290009	1.04883	0.0687835
Tb927.7.5760	MTR2	nuclear transport factor 2 protein, putative	0.290296	0.718537	-0.476866
Tb927.11.1990		arginyl-tRNA synthetase, putative	0.290312	1.14496	0.195301
Tb927.10.4330		2-oxoisovalerate dehydrogenase beta subunit, mitochondrial precursor, putative	0.290392	1.33457	0.416379
Tb927.11.2670	NUP59	Nucleoporin NUP59	0.290451	1.14931	0.200769
Tb927.6.850	NOT2	ccr4-not transcription complex subunit 2	0.290768	3.51823	1.81485
Tb927.10.2010	HK1	hexokinase	0.291136	0.722075	-0.469779
Tb927.9.9000	idi1	isopentenyl-diphosphate delta-isomerase (type II)	0.291983	1.51191	0.59637
Tb927.3.3890		hypothetical protein, conserved	0.292913	1.79694	0.845542
Tb927.4.4910		3,2-trans-enoyl-CoA isomerase, mitochondrial precursor, putative	0.293226	0.416802	-1.26257
Tb927.10.11760	PUF6	pumilio/PUF RNA binding protein 6	0.293426	0.78331	-0.352344
Tb927.3.680		cytochrome P450, putative	0.293663	6.76243	2.75754
Tb927.7.1360	PFR-AF2	hypothetical protein, conserved	0.293741	1.49846	0.583479
Tb11.v5.0495		retrotransposon hot spot (RHS), putative	0.294149	1.08314	0.115215
Tb927.11.13500		par1	0.294652	0.940177	-0.0889962
Tb927.9.13200		hypothetical protein	0.294911	0.0463681	-4.43072
Tb927.6.4950	MAGOH	Protein mago nashi homolog	0.296033	1.27646	0.352145
Tb927.10.13670	PP5	serine/threonine protein phosphatase 5	0.296119	0.82934	-0.269964
Tb927.7.3590		conserved protein	0.296651	0.737035	-0.440195
Tb927.3.4390	GCVL-1	dihydrolipoamide dehydrogenase, putative	0.296783	6.67918	2.73967
Tb927.11.12440		Plus-3 domain/Zinc finger, C3HC4 type (RING finger), putative	0.297642	6.71618	2.74764
Tb927.9.8290	MRPL30	mitochondrial ribosomal protein l30	0.298962	1.6752	0.744331
Tb927.10.12780	ZC3H37	Zinc finger CCCH domain-containing protein 37	0.299776	1.87637	0.907945
Tb927.11.4320		Uncharacterized ACR, COG1678, putative	0.300759	0.772641	-0.37213
Tb927.1.1580		electron transport protein SCO1/2, putative	0.301144	0.627869	-0.671464
Tb927.10.8450	THT1E	glucose transporter 1E	0.301681	1.15341	0.205904
Tb927.11.2620		hypothetical protein, conserved	0.302274	2.48506	1.31328
Tb927.7.6620		Probable N6-adenine methyltransferase, putative	0.302944	0.935832	-0.0956791
Tb927.4.3590		translation elongation factor 1-beta, putative	0.303091	0.959119	-0.0602177
Tb927.11.4810		hypothetical protein, conserved	0.303354	0.761374	-0.393323
Tb927.7.7470	ACP3	procyclic-enriched flagellar receptor adenylate cyclase 3	0.303359	1.19358	0.255301
Tb927.3.3300	FAZ19	Flagellum attachment zone protein 19	0.303748	0.722699	-0.468533
Tb927.9.6940		DNA topoisomerase type IB small subunit	0.304599	6.37446	2.6723
Tb927.8.6360		SPRY domain containing protein, putative	0.304789	1.92718	0.946495
Tb927.7.2340		40S ribosomal protein S15, putative	0.304826	0.814774	-0.295528
Tb927.9.5210		glutaminyl-tRNA synthetase, putative	0.30503	1.06379	0.0892137
Tb927.9.13100		ankyrin repeat protein, putative	0.305309	1.86595	0.89991
Tb11.v5.1049		nucleobase/nucleoside transporter 8.1, putative	0.30626	2.71942	1.4433
Tb927.4.2000	RUVBL	ruvB-like DNA helicase, putative	0.306634	1.09392	0.129508
Tb927.9.8410	J27	chaperone protein DnaJ, putative	0.306649	1.22624	0.29424
Tb927.8.810		radial spoke protein RSP9, putative	0.306937	0.152458	-2.71351
Tb927.10.13830	PAM27	chaperone protein DnaJ, putative	0.307403	2.44782	1.2915
Tb927.11.1700		hypothetical protein, conserved	0.308951	0.52431	-0.931508
Tb927.7.5140		hypothetical protein, conserved	0.309342	1.24196	0.312619
Tb927.6.4530	RBP17	RNA-binding protein, putative	0.30953	0.791808	-0.336778
Tb927.6.2550	TRRM2	RNA-binding protein, putative	0.309612	1.49457	0.579733
Tb927.10.12960	RAB5A	Ras-related protein Rab5A	0.309612	1.20727	0.271749
Tb927.6.3890		replication factor C, subunit 2, putative	0.309977	1.21868	0.285318
Tb927.9.9550	ERBP2	conserved protein, unknown function	0.310047	1.51841	0.602558
Tb927.10.15360		hypothetical protein, conserved	0.310582	2.15422	1.10717
Tb927.11.14900	COPE	coatomer subunit epsilon	0.311	1.2563	0.329181
Tb927.10.15270		metallo- peptidase, Clan MG, Family M24	0.311322	1.12459	0.1694
Tb11.0890		epsin, putative	0.311448	2.2924	1.19686
Tb11.v5.0295		retrotransposon hot spot (RHS) protein, putative	0.311876	1.35778	0.44125
Tb927.10.9740	RPT6	Regulatory particle triple-A ATPase subunit 6	0.312113	0.990618	-0.0135997
Tb927.3.5550	IFT27	intraflagellar transport protein 27	0.312441	0.884689	-0.176757
Tb927.7.5840		hypothetical protein, conserved	0.312614	2.37095	1.24546
Tb927.1.1000		developmentally regulated phosphoprotein	0.313664	5.45502	2.44758
Tb927.5.1520	HslU1	ATP-dependent protease ATPase subunit HslU1	0.313948	0.929848	-0.104933
Tb927.7.1920	PFC5	paraflagellar rod component, putative	0.313973	0.967851	-0.0471436
Tb927.5.3030	IFT121	Intraflagellar transport protein 121	0.315102	1.20217	0.265643
Tb927.10.12510		P-type H+-ATPase, putative	0.315146	1.26494	0.33907
Tb927.8.4610	RABX1	Ras-related protein RabX1	0.315186	1.19402	0.25583
Tb927.10.14000	ACO	aconitase	0.315274	1.21297	0.27855
Tb927.8.5630	PYR3	dihydroorotase, putative	0.315921	1.3386	0.420723
Tb927.7.700	NOP74	hypothetical protein, conserved	0.316364	0.0504975	-4.30764
Tb927.11.7060	VSP1	acidocalcisomal pyrophosphatase	0.316385	1.23513	0.304667
Tb927.11.7740		dynein light chain, putative	0.317114	0.887552	-0.172097
Tb927.10.9260		hypothetical protein, conserved	0.317218	0.585736	-0.771678
Tb927.11.7600		hypothetical protein, conserved	0.317237	0.509285	-0.973454
Tb927.11.2750	POMP12	Present in the outer mitochondrial membrane proteome 12	0.318269	0.822261	-0.282331
Tb927.4.100		retrotransposon hot spot protein 1 (RHS1), interrupted	0.318649	1.11215	0.153357
Tb927.7.2200	TIM9	mitochondrial import inner membrane translocase subunit tim9	0.319451	1.16124	0.215663
Tb927.11.2530	mS52	Mitochondrial SSU ribosomal protein, putative	0.31968	0.85744	-0.221892
Tb927.9.10400		hypothetical protein, conserved	0.321353	0.638443	-0.647371
Tb927.10.7990		replication factor C subunit 3, putative	0.321491	0.159744	-2.64616
Tb927.8.2540	SCP2	3-ketoacyl-CoA thiolase, putative	0.32169	0.749558	-0.415889
Tb927.9.5890	SPPS	solanesyl-diphosphate synthase, putative	0.322633	0.495152	-1.01406
Tb927.10.4040		3-keto-dihydrosphingosine reductase	0.322781	1.26596	0.340234
Tb927.1.120	RHS4	retrotransposon hot spot protein 4 (RHS4), putative	0.322999	1.51071	0.595224
Tb927.7.4820		Trm112p-like protein, putative	0.323892	0.727417	-0.459146
Tb927.11.5060	mt-SAF1	Mitochondrial small ribosomal subunit Rsm22, putative	0.324299	19.1964	4.26276
Tb927.4.1020	SPT	serine-palmitoyl-CoA transferase, putative	0.324825	1.21769	0.284147
Tb927.7.6260		TPR repeat, putative	0.325303	1.17752	0.235757
Tb927.3.1020	FAZ13	Flagellum attachment zone protein 13	0.325543	0.110272	-3.18086
Tb927.6.2050	RRS1	ribosome biogenesis regulatory protein (RRS1), putative	0.325598	0.736705	-0.440841
Tb927.5.2700		otubain cysteine peptidase, Clan CA, family C65, putative	0.326547	2.31974	1.21397
Tb11.v5.0589		Clusterin-associated protein-1, putative	0.326692	0.693942	-0.527112
Tb927.9.10690		Protein of unknown function (DUF2009), putative	0.326707	1.70132	0.766656
Tb927.3.3590		U3 small nucleolar ribonucleoprotein protein MPP10, putative	0.327228	0.709101	-0.495937
Tb927.10.3650	FRDm1	NADH-dependent fumarate reductase	0.327391	0.872103	-0.19743
Tb11.v5.0397		ATP-dependent zinc metallopeptidase, putative	0.32781	0.875337	-0.19209
Tb927.7.4310		pyridine nucleotide-disulphide oxidoreductase, putative	0.327929	8.09556	3.01713
Tb927.4.3560		protein phoshatase 1, putative	0.329087	2.64157	1.4014
Tb927.6.2780		U3 small nuclear ribonucleoprotein (snRNP), putative	0.329098	7.48576	2.90415
Tb927.11.250		ubiquitin carboxyl-terminal hydrolase, putative	0.3298	0.731511	-0.451049
Tb927.10.12030		hypothetical protein, conserved	0.330699	0.863818	-0.211201
Tb927.4.1950	CPR	NADPH-dependent diflavin oxidoreductase 1	0.330966	1.3062	0.385377
Tb927.10.220		60S ribosomal protein L37a, putative	0.33286	0.715646	-0.482683
Tb927.7.5790		protein disulfide isomerase, putative	0.332884	0.731163	-0.451735
Tb927.11.1740	IFT88	intraflagellar transport protein 88	0.334258	0.577385	-0.792394
Tb927.3.910	TUBG	tubulin gamma chain	0.335445	0.586515	-0.76976
Tb927.10.4450		stress-inducible protein STI1-like, putative	0.335494	0.904071	-0.145492
Tb927.9.8720	FBPase	fructose-1,6-bisphosphatase	0.335849	1.58968	0.668735
Tb927.11.10020		short-chain dehydrogenase, putative	0.336032	0.331238	-1.59406
Tb927.11.3270	SQE	squalene monooxygenase, putative	0.33618	1.06564	0.0917252
Tb927.6.1860		conserved protein	0.33679	0.792676	-0.335196
Tb927.4.1220		leucine-rich repeat protein (LRRP), putative	0.336897	1.09909	0.13631
Tb927.10.1560	NOP91	hypothetical protein, conserved	0.337097	2.57126	1.36248
Tb927.10.14810	mbf1	multiprotein-bridging factor 1, putative	0.337161	0.851654	-0.23166
Tb927.10.4500	CMT1	cap guanine-N7 methyltransferase	0.338574	1.14154	0.190976
Tb927.9.11300	MRPS17	Mitochondrial ribosomal protein S17	0.338914	0.593772	-0.752019
Tb927.5.4450		hypothetical protein, conserved	0.339316	1.71394	0.777318
Tb927.10.6400	HSP60	chaperonin HSP60, mitochondrial precursor	0.339546	0.830282	-0.268327
Tb927.10.12890		bifunctional aminoacyl-tRNA synthetase, putative	0.340901	1.08398	0.116334
Tb05.5K5.110		major vault protein, putative	0.341881	1.18931	0.25012
Tb927.11.15430		U5 small nuclear ribonucleoprotein component, putative	0.342335	5.80732	2.53787
Tb927.6.3130		queuine tRNA-ribosyltransferase, putative	0.342489	1.42026	0.50616
Tb927.11.2250		conserved protein, unknown function	0.342708	0.0559464	-4.15981
Tb11.v5.0366		hypothetical protein, conserved	0.342835	1.53037	0.613877
Tb927.10.4220		hypothetical protein, conserved	0.342836	5.83064	2.54365
Tb927.3.4190		endosomal integral membrane protein, putative	0.343159	1.07897	0.109657
Tb927.11.1620		hypothetical protein, conserved	0.343205	1.21442	0.280272
Tb927.10.14320	FAZ9	Flagellum attachment zone protein 9	0.343274	17.8354	4.15667
Tb927.4.2450	PDI-1	protein disulfide isomerase 1	0.343604	1.50691	0.591598
Tb927.9.8780	CAE	tRNA nucleotidyltransferase, putative	0.344512	1.71665	0.779599
Tb927.4.3810	RPB2	DNA-directed RNA polymerase II subunit 2, putative	0.344614	0.875452	-0.1919
Tb927.11.7460	BiP	luminal binding protein 1 (BiP), putative	0.344621	1.07699	0.107004
Tb927.5.1700	RPA2	replication Factor A 28 kDa subunit, putative	0.344854	0.909016	-0.137623
Tb927.9.5460	eif4g2	Eukaryotic translation initiation factor 4 gamma 2	0.344913	5.88431	2.55687
Tb927.11.10330	RCCP	regulator of chromosome condensation 1-like protein	0.345834	1.57473	0.655108
Tb927.11.10570		LSU ribosomal protein, mitochondrial, putative	0.346145	0.76916	-0.378645
Tb927.1.3200	SGT1	Suppressor of G2 allele of SKP1, putative	0.346676	0.718117	-0.47771
Tb927.11.8160		dynein heavy chain, putative	0.346887	0.520144	-0.943016
Tb927.9.10570		predicted zinc finger protein	0.347679	1.16818	0.224259
Tb927.9.6370		hypothetical protein, conserved	0.349116	2.85747	1.51474
Tb927.10.5830		hypothetical protein, conserved	0.349407	0.836511	-0.257544
Tb927.5.1210		short-chain dehydrogenase, putative	0.349521	0.978689	-0.0310782
Tb927.10.1400	HGPRT	hypoxanthine-guanine phosphoribosyltransferase	0.349661	1.04622	0.0651847
Tb927.6.670	RRP45	exosome complex component RRP45	0.350577	2.58618	1.37082
Tb927.1.2230	SMP1-1	small myristoylated protein 1-1	0.35091	0.799025	-0.323687
Tb927.10.7930	PGAM	2,3-bisphosphoglycerate-independent phosphoglycerate mutase	0.351946	0.911917	-0.133026
Tb927.8.7610	AATP1	amino acid transporter 1, putative	0.352351	0.986968	-0.0189254
Tb927.11.7540		electron-transfer-flavoprotein, alpha polypeptide, putative	0.352561	1.30649	0.385698
Tb927.11.740	EIF5A	eukaryotic translation initiation factor 5A	0.352732	1.25381	0.326315
Tb927.3.5430		hypothetical protein, conserved	0.353038	1.32089	0.401506
Tb927.11.10220		hypothetical protein, conserved	0.353364	3.18031	1.66917
Tb927.3.5300		hypothetical protein, conserved	0.353588	0.38621	-1.37254
Tb927.9.4210	ACS3	fatty acyl CoA synthetase 3	0.354206	1.36671	0.450702
Tb927.8.4010	FLA1	Flagellum adhesion protein 1	0.354405	0.581822	-0.781349
Tb927.11.3320	TbGTR	ras-like small GTPase, putative	0.354867	5.70979	2.51344
Tb927.8.1950		hypothetical protein, conserved	0.355106	1.30775	0.387085
Tb927.2.5800	SBPase	sedoheptulose-1,7-bisphosphatase	0.355357	1.07771	0.107969
Tb927.8.8120		hypothetical protein, conserved	0.355419	1.21143	0.27671
Tb927.10.2620	ACDP23B	CS domain containing protein, putative	0.35542	1.03639	0.0515709
Tb927.3.3580	LPG3	heat shock protein 90, putative	0.35557	0.96092	-0.0575113
Tb927.4.4620	COXVIII	cytochrome oxidase subunit VIII	0.35585	0.50867	-0.975197
Tb927.7.4970	GS	glutamine synthetase, putative	0.356388	0.945966	-0.0801401
Tb927.5.2650	ALO	L-galactonolactone oxidase	0.359017	2.01695	1.01218
Tb927.11.7960	KPAP1	kinetoplast poly(A) polymerase 1	0.360117	0.836158	-0.258153
Tb927.3.3330	HSP20	heat shock protein 20, putative	0.360488	0.919637	-0.120864
Tb927.1.2570	beta-coP	coatomer beta subunit	0.361872	1.07346	0.102269
Tb927.7.2410		Dynamin family, putative	0.362032	0.896475	-0.157664
Tb927.4.600		Alpha/beta hydrolase family, putative	0.36205	0.926835	-0.109615
Tb927.8.3550	MPK3	mitogen-activated protein kinase 3, putative	0.362055	16.6012	4.05322
Tb927.10.4430	PUF1	pumillo RNA binding protein PUF1	0.362295	1.16539	0.220817
Tb927.11.8970		ribose 5-phosphate isomerase, putative	0.363714	1.18366	0.243255
Tb927.11.9450	PPIase	cyclophilin type peptidyl-prolyl cis-trans isomerase, putative	0.363975	5.52641	2.46634
Tb927.10.5220		hypothetical protein, conserved	0.364124	1.85821	0.893913
Tb927.9.6100	PIP39	TFIIF-stimulated CTD phosphatase, putative	0.365061	2.40945	1.2687
Tb927.2.4530		hypothetical protein, conserved	0.365544	0.355398	-1.49249
Tb927.11.2500	MCP1	Metallocarboxypeptidase 1	0.365637	1.39256	0.47774
Tb927.3.3940	DRBD11	RNA-binding protein, putative	0.36666	0.856141	-0.224079
Tb927.1.4690	PRMT1-ENZ	Protein arginine N-methyltransferase 1 catalytic subunit	0.366716	1.34392	0.426443
Tb927.11.11520	PEX11	glycosomal membrane protein	0.367615	0.938905	-0.0909485
Tb927.8.8180	REMC4	mitochondrial RNA binding complex 1 subunit	0.367809	1.6282	0.703274
Tb927.3.4840		ubiquitin carboxyl-terminal hydrolase, putative	0.367909	1.06479	0.0905665
Tb927.11.2280		BRO1-like domaiLIX V-shaped domain binding to HIV, putative	0.368036	5.55936	2.47492
Tb927.11.3580		Thiamin pyrophosphokinase, vitamin B1 binding domain containing protein, putative	0.368565	2.234	1.15963
Tb927.11.3860		hypothetical protein, conserved	0.369185	0.749752	-0.415514
Tb927.10.13280		hypothetical protein, conserved	0.369303	1.16609	0.221675
Tb927.7.3470		p22 protein precursor, putative	0.369309	1.10023	0.137801
Tb927.10.9400	SF1	branch point binding protein, putative	0.369483	1.51156	0.596039
Tb927.10.8620		hypothetical protein, conserved	0.369761	0.640409	-0.642934
Tb927.3.3310		60S ribosomal protein L13, putative	0.370977	0.844895	-0.243156
Tb927.10.14750	FIB2	fibrillarin, putative	0.371367	1.13087	0.177438
Tb927.7.1130	TDPX2	trypanothione/tryparedoxin dependent peroxidase 2	0.371782	0.846351	-0.240672
Tb927.11.6490		hypothetical protein, conserved	0.371839	0.500746	-0.997848
Tb927.10.1860		hypothetical protein, conserved	0.372522	1.46334	0.549266
Tb927.11.13750	RAB4	Ras-related protein Rab4	0.372683	1.66502	0.73554
Tb927.11.5030		hypothetical protein, conserved	0.373853	15.8777	3.98893
Tb927.11.15450	BBP270	Basal body protein	0.373871	0.429802	-1.21825
Tb927.6.1470		hypothetical protein, conserved	0.373944	1.1057	0.144961
Tb11.v5.0365		hypothetical protein, conserved	0.374011	0.721037	-0.471854
Tb927.3.2880		Mitochondrial ATP synthase subunit, putative	0.374196	0.703635	-0.507101
Tb927.11.11690	VAB	Vacuolar proton pump subunit B, putative	0.374295	0.947916	-0.077169
Tb927.11.2840		magnesium-dependent phosphatase-1/HAD phosphatase, family IIIC, putative	0.374434	15.843	3.98577
Tb927.7.830	TEP1	telomerase-associated protein, putative	0.374699	15.8272	3.98433
Tb927.8.6460		kinase binding protein CGI-121, putative	0.375346	2.27405	1.18526
Tb927.11.5400	SRP54	signal recognition particle 54 kDa	0.375454	0.837005	-0.256691
Tb927.8.5200		Mitochondrial SSU ribosomal protein, putative	0.375763	0.845633	-0.241897
Tb927.10.600	MRPL29	Mitochondrial ribosomal protein L29	0.376486	5.37241	2.42557
Tb927.5.510	SDH10	putative succinate dehydrogenase subunit	0.377024	0.826016	-0.275759
Tb927.11.11930		SelR domain containing protein, putative	0.377165	15.6812	3.97096
Tb927.9.6620		hypothetical protein, conserved	0.378235	1.32853	0.409832
Tb927.11.6440	ENF	hypothetical protein, conserved	0.379178	0.861107	-0.215735
Tb927.10.6310	MVP	major vault protein, putative	0.380101	1.53447	0.617742
Tb927.3.1380	ATPB	ATP synthase subunit beta, mitochondrial	0.380355	0.758285	-0.399188
Tb927.8.6110	HMGS	3-hydroxy-3-methylglutaryl-CoA synthase, putative	0.380947	0.859422	-0.218561
Tb927.4.1710		rhodanese-like domain containing protein, putative	0.380969	1.48884	0.574192
Tb927.10.10610		protein tyrosine phosphatase, putative	0.381013	1.13314	0.180321
Tb927.9.6450		peroxisomal membrane protein (Pex16), putative	0.381086	0.69893	-0.51678
Tb927.2.560	RHS4	retrotransposon hot spot protein 4 (RHS4), putative	0.381162	1.57887	0.658894
Tb927.8.1170	EIF3H-2	eukaryotic translation initiation factor 3 subunit h	0.381175	1.15362	0.206164
Tb927.8.3380	SDH2N	succinate dehydrogenase iron-sulfur subunit	0.381409	0.811322	-0.301653
Tb927.8.4430		uridine phosphorylase	0.382076	0.809723	-0.304499
Tb927.8.1880		LSU ribosomal protein, mitochondrial, putative	0.382232	0.583932	-0.776129
Tb927.11.14190	TDR1	Staphylococcal nuclease homologue/Tudor domain containing protein, putative	0.38232	0.954331	-0.0674387
Tb927.11.16130	NDPK	nucleoside diphosphate kinase	0.382635	1.08099	0.112347
Tb927.10.2290	J3	chaperone protein DnaJ, putative	0.383019	1.39562	0.480906
Tb927.11.9040		conserved protein	0.38355	0.706883	-0.500456
Tb927.8.4970	PFR2-1	Paraflagellar rod protein 2-1	0.383739	0.773372	-0.370766
Tb927.8.7410		calreticulin, putative	0.384105	1.02739	0.0389778
Tb927.7.6980		Mono-functional DNA-alkylating methyl methanesulfonate N-term/CPSF A subunit region, putative	0.384397	1.90829	0.932278
Tb927.4.4660		Protein of unknown function DUF84, putative	0.385525	0.69421	-0.526557
Tb927.7.4620		hypothetical protein, conserved	0.385533	0.585875	-0.771336
Tb927.11.7840	RNR1	ribonucleoside-diphosphate reductase large chain	0.385602	1.06184	0.0865623
Tb927.8.7100	ACC	acetyl-CoA carboxylase	0.385672	1.1051	0.144182
Tb927.5.1810	p67	lysosomal/endosomal membrane protein p67	0.3857	1.37038	0.454581
Tb927.10.2980	RPN11	proteasome regulatory non-ATPase subunit 11	0.385783	2.28831	1.19429
Tb927.11.1370	GRX1	glutaredoxin, putative	0.386109	0.767363	-0.38202
Tb927.10.290		proteasome alpha 2 subunit, putative	0.387024	0.837781	-0.255354
Tb927.3.5090	TXN2	tryparedoxin 2, putative	0.387331	2.63	1.39506
Tb927.3.4260	ACH	Acyl-coenzyme A thioesterase, putative	0.387438	2.2456	1.1671
Tb927.11.10770		VHS domain containing protein, putative	0.388187	1.28783	0.364939
Tb927.6.1440		LSU ribosomal protein, mitochondrial, putative	0.388291	0.913184	-0.131022
Tb927.10.6050	CHC	clathrin heavy chain	0.38896	1.08108	0.112469
Tb927.7.2190		translocon-associated protein (TRAP), alpha subunit, putative	0.389704	0.916965	-0.125061
Tb927.8.6640		Male sterility protein, putative	0.390185	0.741849	-0.430803
Tb927.11.14880	PFC9	Paraflagellar Rod Proteome Component 9, putative	0.390196	0.752671	-0.409909
Tb927.3.2670	KPAF5	hypothetical protein, conserved	0.39028	2.19312	1.13298
Tb927.8.7380		dihydrolipoamide dehydrogenase, point mutation	0.390695	5.07422	2.34319
Tb927.11.13970	PAN3	Pab1p-dependent poly(A) ribonuclease subunit, putative	0.391083	0.942878	-0.0848567
Tb927.1.2330		beta tubulin	0.391446	0.885575	-0.175313
Tb927.6.2200		DJ-1 family protein, putative	0.391584	0.835686	-0.258968
Tb927.8.550		peptide methionine sulfoxide reductase, putative	0.391818	1.12356	0.168075
Tb927.10.6060	UMSBP2	universal minicircle sequence binding protein 2	0.392091	1.10204	0.140177
Tb927.5.800	CK1.2	casein kinase I, isoform 2	0.392411	1.07627	0.10604
Tb927.10.7740	SEC23.2	protein transport protein SEC23	0.392678	2.40716	1.26733
Tb927.2.3080		cytochrome b5-dependent oleate desaturase	0.392882	2.70651	1.43643
Tb927.8.2460		hypothetical protein, conserved	0.393084	2.45417	1.29524
Tb927.9.7550	ADSL	adenylosuccinate lyase, putative	0.39334	0.895502	-0.159231
Tb927.8.6750	TCTP1	translationally controlled tumor protein (TCTP), putative	0.393588	0.904668	-0.144539
Tb927.10.13250		hypothetical protein, conserved	0.394181	0.514121	-0.959821
Tb927.3.860	ACP	Acyl carrier protein, mitochondrial	0.394672	0.847563	-0.238607
Tb927.10.4900	J52	TPR-repeat-containing chaperone protein DNAJ, putative	0.395944	0.711165	-0.491743
Tb927.11.14760		Clustered mitochondria/Translation initiation factor eIF3 subunit 135, putative	0.396383	4.99008	2.31906
Tb927.2.5030	SPT5	transcription initiation protein, putative	0.396418	2.2307	1.1575
Tb927.1.3820		ATP synthase subunit, putative	0.396432	3.10955	1.63671
Tb927.11.15480	ACDP	heat shock protein Hsp20, putative	0.396619	0.777362	-0.363342
Tb927.10.7700	ABCG	ATP-binding cassette protein subfamily G	0.396733	1.18483	0.244682
Tb927.4.2110		protein phosphatase 2C, putative	0.397169	0.646533	-0.629204
Tb927.9.7720		predicted tetratricopeptide repeat protein	0.397448	1.25959	0.332951
Tb927.11.3380	RanBP1	Ran-binding protein 1, putative	0.39752	1.20139	0.264704
Tb927.10.5670	NAT1	N-acetyltransferase subunit Nat1, putative	0.397634	1.14801	0.199133
Tb927.9.6040	UBA5	E1-like ubiquitin-activating enzyme, putative	0.397817	2.40239	1.26447
Tb927.4.890	SMD3	small nuclear ribonucleoprotein sm d3	0.398107	1.22484	0.292599
Tb927.4.2890		hypothetical protein, conserved	0.398583	1.29666	0.374796
Tb927.6.4090	HSP60	chaperonin HSP60, mitochondrial precursor, putative	0.398606	1.20928	0.274148
Tb927.10.5810		The ARF-like 2 binding protein BART, putative	0.399858	0.804881	-0.313153
Tb927.2.3610		Mitochondrial ATP synthase subunit, putative	0.400608	0.674405	-0.568312
Tb927.8.4940		hypothetical protein, conserved	0.4007	2.14194	1.09892
Tb927.10.12210		ribulose-5-phosphate 3-epimerase, putative	0.400888	1.20864	0.273382
Tb927.2.830		retrotransposon hot spot protein 1 (RHS1), interrupted	0.40121	1.2324	0.301466
Tb927.7.3770	nnr	Bifunctional NAD(P)H-hydrate repair enzyme	0.402563	2.16332	1.11324
Tb927.5.1280		alanine racemase, putative	0.403216	1.45592	0.541927
Tb927.3.1410	COXVII	cytochrome oxidase subunit VII	0.404121	0.898356	-0.154641
Tb927.4.750		50S ribosomal protein L7Ae, putative	0.404527	1.07283	0.101424
Tb927.2.4740	MRPL11	mitochondrial ribosomal protein l11	0.405463	4.88665	2.28884
Tb927.10.450	CMF62	Component of motile flagella 62	0.406942	0.696354	-0.522108
Tb927.9.2900	UTP10	hypothetical protein, conserved	0.407301	1.2173	0.28369
Tb927.4.840		Histidine kinase-, DNA gyrase B-, and HSP90-like ATPase, putative	0.407544	0.887491	-0.172196
Tb927.4.470		snoRNP protein GAR1, putative	0.408113	0.690896	-0.53346
Tb927.8.3810		hypothetical protein, conserved	0.409235	1.57611	0.656372
Tb927.6.2420		p22 protein precursor	0.409584	0.922912	-0.115735
Tb927.9.11940	RPA3	replication factor A protein 3, putative	0.410237	0.840849	-0.250081
Tb927.9.9670	TbPSA6	proteasome alpha 1 subunit, putative	0.41095	0.864565	-0.209954
Tb927.6.630		hypothetical protein, conserved	0.412327	0.772182	-0.372987
Tb927.11.13650	CYB5	cytochrome b5, putative	0.412348	0.457459	-1.12828
Tb927.11.12940		Uncharacterised protein family (UPF0160), putative	0.412606	1.0339	0.0480936
Tb927.11.15030	X3	small GTPase	0.412976	0.905895	-0.142584
Tb927.10.8920	TbGRP	ras-like small GTPase, putative	0.413826	1.59931	0.67745
Tb927.11.13890		AKAP7 2'5' RNA ligase-like domain containing protein, putative	0.414176	0.905978	-0.142453
Tb927.8.5260		60S ribosomal protein L39, putative	0.414673	0.698479	-0.517712
Tb927.11.3750	B5R	NADH-cytochrome b5 reductase, putative	0.415311	1.13249	0.179502
Tb927.11.2340		hypothetical protein, conserved	0.415322	1.19043	0.251481
Tb927.11.10760	KIN-D	kinesin-D	0.416177	1.02982	0.0423855
Tb927.10.6810		guanylate kinase, putative	0.416332	1.08972	0.123957
Tb927.7.1710		eukaryotic peptide chain release factor subunit 1, putative	0.416464	4.73336	2.24287
Tb927.5.1490	eif4g1	Eukaryotic translation initiation factor 4 gamma 1	0.416639	4.87462	2.28529
Tb927.9.6560		NAK family pseudokinase, putative	0.41742	0.913514	-0.130501
Tb927.10.2730		START domain containing protein, putative	0.41784	1.05776	0.0810106
Tb927.10.9440	NDH2	NADH dehydrogenase	0.417933	1.10853	0.14865
Tb927.6.700		alanyl-tRNA synthetase, putative	0.418389	0.833082	-0.263469
Tb927.3.3760	TXN1b	tryparedoxin 1b, putative	0.418619	0.919672	-0.120809
Tb927.7.7080	mt-SAF19	mitochondrial glycoprotein-like protein	0.41863	0.729814	-0.4544
Tb927.7.2440	P5CR	pyrroline-5-carboxylate reductase, putative	0.419062	0.724529	-0.464885
Tb927.10.16110	CMF1	component of motile flagella 1	0.419426	1.1452	0.195605
Tb927.7.4950		NAD(P)-dependent steroid dehydrogenase protein, putative	0.41957	0.394982	-1.34014
Tb927.11.8050		Sas10/Utp3/C1D family/Sas10 C-terminal domain containing protein, putative	0.419679	1.98832	0.99155
Tb927.8.570	RPN10	proteasome regulatory non-ATP-ase subunit 10	0.419969	1.73132	0.791873
Tb927.6.3250		C2H2 type zinc-finger (2 copies), putative	0.420092	1.431	0.517027
Tb927.3.800	VIT1	Vacuolar iron transporter 1, putative	0.420149	1.13044	0.176883
Tb927.10.4880		hypothetical protein, conserved	0.4206	0.780763	-0.357043
Tb927.9.11220	TIM42	Mitochondrial import inner membrane translocase subunit TIM42	0.420934	0.927517	-0.108554
Tb927.6.2360		adenosine kinase, putative	0.421284	1.05196	0.0730775
Tb927.4.430		proteasome beta 7 subunit	0.421973	1.14639	0.197103
Tb927.10.4850		hypothetical protein, conserved	0.422459	2.6811	1.42282
Tb927.10.3080		methionine biosynthetic protein, putative	0.422691	3.14433	1.65275
Tb927.11.9960		Protein of unknown function (DUF2870), putative	0.42299	3.1118	1.63775
Tb927.10.15520		signal recognition particle protein, putative	0.423026	1.07462	0.103822
Tb927.11.9670	GCVT	aminomethyltransferase, mitochondrial, putative	0.423419	4.63215	2.21168
Tb927.4.5010		calreticulin, putative	0.423791	1.29155	0.369109
Tb927.3.2600		ATP-dependent DEAD/H RNA helicase, putative	0.424296	1.12388	0.168488
Tb927.11.550	SCD6	hypothetical protein SCD6.10	0.424331	0.660917	-0.597459
Tb927.2.1890	ATG3	E2-like ubiquitin-conjugation enzyme	0.424958	2.07112	1.05041
Tb927.3.1210	SEC24.1	protein transport protein Sec24	0.424977	1.3674	0.451437
Tb927.2.510	RHS4	retrotransposon hot spot protein 4 (RHS4), putative	0.425031	1.1993	0.262194
Tb927.9.15090		cytosolic coat protein, putative	0.425037	1.12793	0.173683
Tb927.10.4610	DPMS	dolicholphosphate-mannose synthase, putative	0.425696	1.11552	0.157716
Tb927.1.1470		conserved protein, unknown function	0.425898	3.16721	1.66321
Tb927.6.1880		aspartyl-tRNA synthetase, putative	0.42598	0.979226	-0.0302862
Tb927.5.3800	PYR1A-B	glutamine hydrolysing (not ammonia-dependent) carbomoyl phosphate synthase, putative	0.426269	1.22048	0.287444
Tb927.10.12090	RBP7A	RNA-binding protein, putative	0.426465	1.73955	0.798714
Tb927.9.13990	DRBD2	RNA-binding protein, putative	0.427128	0.949055	-0.0754369
Tb927.8.5490		Nucleolar protein,Nop52, putative	0.427586	1.79927	0.847409
Tb927.11.5950		hypothetical protein, conserved	0.428046	1.13947	0.188367
Tb927.10.5880	CAP67	Proteophosphoglycan, putative	0.42951	0.217597	-2.20027
Tb927.10.3900		CAMK/CAMKL family protein kinase, putative	0.430342	1.34358	0.426087
Tb11.v5.0807		ribonuclease, putative	0.430395	1.05218	0.0733764
Tb927.11.4200		mannose-specific lectin, putative	0.432101	1.41203	0.497766
Tb927.3.5610	MRPL3	Mitochondrial ribosomal protein L3	0.433383	12.7358	3.67081
Tb927.3.2180		Mitochondrial ATP synthase subunit, putative	0.433817	0.745953	-0.422843
Tb927.8.1490		Protein of unknown function (DUF1674), putative	0.433965	0.657596	-0.604727
Tb927.6.1920		hypothetical protein, conserved	0.434401	3.30284	1.7237
Tb927.11.16550	ZC3H46	Zinc finger protein, C3H1 type-like	0.434441	0.707089	-0.500036
Tb927.10.13600	CLDP18	hypothetical protein, conserved	0.434746	2.19331	1.13311
Tb927.11.8880		tRNA threonylcarbamoyl adenosine modification protein, Sua5/YciO/YrdC/YwlC family, putative	0.435835	0.438782	-1.18842
Tb927.5.3170	PRPS5	ribose-phosphate pyrophosphokinase, putative	0.435857	1.13766	0.186064
Tb927.11.1400		hypothetical protein, conserved	0.437534	4.51103	2.17346
Tb927.3.4270		hypothetical protein, conserved	0.43758	12.5419	3.64869
Tb927.6.3680	POMP31	Present in the outer mitochondrial membrane proteome 31	0.437945	4.17606	2.06214
Tb927.5.3350	FeSODA	iron superoxide dismutase A, mitochondrial	0.438232	1.31806	0.398414
Tb927.6.4780		DNA ligase I, putative	0.438275	0.221481	-2.17474
Tb927.9.2390		hypothetical protein, conserved	0.438414	0.770388	-0.376343
Tb11.v5.0442		retrotransposon hot spot protein, RHS3, putative	0.439358	1.48347	0.56898
Tb927.11.1710	gBP21	guide RNA-binding protein of 21 kDa	0.439446	0.944969	-0.0816615
Tb927.5.1250		GAF domain/TIP41-like family, putative	0.439709	1.22938	0.297932
Tb927.4.1380		D-Tyr-tRNA(Tyr) deacylase, putative	0.440164	1.91465	0.937084
Tb927.11.13610		rhodanese-like domain containing protein, putative	0.440336	0.898528	-0.154365
Tb927.10.2810		hypothetical protein, conserved	0.440404	0.884211	-0.177537
Tb927.10.13560	ERG19	mevalonate-diphosphate decarboxylase	0.440599	1.08175	0.11337
Tb927.3.4880		nucleosome assembly protein (NAP), putative	0.441079	1.16714	0.222983
Tb927.7.7030		zinc-finger of a C2HC-type, putative	0.441478	0.226154	-2.14462
Tb927.11.2260	EIF4E1	Eukaryotic translation initiation factor 4E-1	0.442877	0.824042	-0.27921
Tb927.10.2240		RNA binding protein	0.444062	1.10072	0.138451
Tb927.9.4390		DNA-damage inducible protein DDI1-like protein	0.444938	0.892414	-0.164216
Tb927.11.9700		transcription factor BTF3, putative	0.445059	0.850869	-0.232991
Tb927.11.6010		conserved protein, unknown function	0.445265	0.620246	-0.689088
Tb927.10.10890	HSP83	heat shock protein, putative	0.445411	0.93876	-0.091172
Tb927.11.5180		hypothetical protein, conserved	0.445419	0.908255	-0.138831
Tb927.9.2580		deoxyhypusine hydroxylase, putative	0.446092	0.881079	-0.182657
Tb927.10.5450	NLP	ISWI complex protein	0.446962	4.43886	2.15019
Tb927.6.2010		acyl-CoA synthetase, putative	0.447216	0.760015	-0.3959
Tb927.11.13250	eIF-2-gamma	eukaryotic translation initiation factor 2 gamma, putative	0.447365	0.988517	-0.016662
Tb927.11.2930		membrane-associated protein, putative	0.447419	0.878363	-0.187111
Tb927.6.3040		small GTP-binding protein Rab28, putative	0.448406	1.3117	0.391437
Tb927.3.1920	NOT5	General negative regulator of transcription subunit 5	0.448536	1.21096	0.276147
Tb927.7.2510		endoplasmatic reticulum retrieval protein, putative	0.448987	0.781864	-0.355011
Tb927.5.2960	PRS	phosphoribosylpyrophosphate synthetase, putative	0.450051	1.22918	0.297692
Tb927.9.15290		CHAT domain containing protein, putative	0.450095	0.838148	-0.254724
Tb927.10.6910	SMT	Sterol methyltransferase, putative	0.450113	1.09257	0.127728
Tb927.6.640	ALPH1	ApaH-like phosphatase ALPH1	0.451085	1.24775	0.319333
Tb927.9.4530		hypothetical protein, conserved	0.451545	6.83178	2.77226
Tb927.4.5040		dihydrolipoamide dehydrogenase, putative	0.453128	1.33958	0.421779
Tb927.3.1170		TAP42-like family, putative	0.453234	1.16816	0.224238
Tb927.7.6850	TS	trans-sialidase	0.453566	1.41203	0.497774
Tb927.6.2930		ATPase family associated with various cellular activities (AAA), putative	0.453618	1.39016	0.47525
Tb927.10.8650	RanBPL	hypothetical protein, conserved	0.454601	0.489409	-1.03089
Tb927.11.9890		signal recognition particle receptor alpha subunit, putative	0.454658	1.29091	0.368383
Tb927.1.860		transmembrane protein, putative	0.455472	0.475165	-1.0735
Tb927.8.7230		hypothetical protein, conserved	0.455671	0.746655	-0.421485
Tb927.9.11850	SMC1	structural maintenance of chromosome 1, putative	0.455721	2.40344	1.2651
Tb927.6.5120		60S acidic ribosomal protein P2, putative	0.456555	0.893404	-0.162615
Tb927.7.900		hypothetical protein, conserved	0.45763	1.43204	0.518069
Tb927.1.180	RHS1	retrotransposon hot spot protein 1 (RHS1), putative	0.45786	11.649	3.54214
Tb927.10.7090	AOX	Alternative oxidase, mitochondrial	0.458727	0.370581	-1.43214
Tb927.8.900	TSR1	splicing factor TSR1	0.45873	1.08668	0.119926
Tb927.10.15010		lipoic acid synthetase, mitochondrial precursor, putative	0.458835	3.04428	1.6061
Tb927.6.5090		hypothetical protein, conserved	0.459444	0.820442	-0.285526
Tb927.8.8310	J70	chaperone protein DnaJ, putative	0.459634	0.790327	-0.339479
Tb927.11.10340	pgam5	Serine/threonine-protein phosphatase PGAM5, mitochondrial, putative	0.459951	1.22183	0.289048
Tb927.8.1910	ArgE	metallo-peptidase, Clan MH, Family M18	0.460034	1.24532	0.316521
Tb927.10.11930		beta-D-hydroxybutyrate dehydrogenase	0.460529	0.921347	-0.118184
Tb927.7.3420	PPIase	peptidyl-prolyl cis-trans isomerase, putative	0.462318	0.81084	-0.302511
Tb927.10.11900	MIC20	thioredoxin, putative	0.46278	3.40201	1.76639
Tb927.9.4080	HYP2	Stumpy formation signalling pathway protein, putative	0.462786	1.21363	0.279325
Tb927.10.1990	MVP	major vault protein, putative	0.46292	1.36625	0.450222
Tb927.1.2670	PF16	paralyzed flagella 16	0.463008	1.28725	0.364295
Tb927.10.510	POMP19	Present in the outer mitochondrial membrane proteome 19	0.463199	0.850591	-0.233463
Tb927.4.720		hypothetical protein, conserved	0.463397	4.20511	2.07214
Tb927.9.9840	GCVH	lipoic acid containing carrier protein, putative	0.463995	0.858421	-0.220242
Tb927.4.4670		MYND finger, putative	0.464091	1.44635	0.532422
Tb927.6.3210	ADKn	Adenylate kinase, nuclear	0.464439	2.656	1.40926
Tb11.v5.0746		tatD related deoxyribonuclease, putative	0.464466	1.67256	0.74206
Tb927.10.7450	RRP41A	Ribosomal RNA processing protein 41A	0.465735	2.05051	1.03598
Tb11.v5.0489		retrotransposon hot spot (RHS) protein, putative	0.465959	1.33241	0.414038
Tb927.7.2400		tyrosyl-tRNA synthetase, putative	0.466891	0.898465	-0.154467
Tb927.8.7600		amino acid transporter, putative	0.467375	1.17502	0.232688
Tb927.11.5850	RBP38	RNA-binding protein 38, putative	0.468163	0.635075	-0.655002
Tb927.8.5510		apurinic/apyrimidinic endonuclease, putative	0.469632	1.20342	0.267137
Tb927.8.6430		hypothetical protein, conserved	0.470793	1.97302	0.980405
Tb927.4.2220	J51	TPR-repeat-containing chaperone protein DNAJ, putative	0.470859	1.09523	0.131229
Tb927.2.3780		translation initiation factor IF-2, putative	0.471331	0.798898	-0.323917
Tb11.0400	P27	P27 protein, putative	0.47135	0.873153	-0.195694
Tb927.8.5780		phosphatase of regenerating liver-type phosphatase, putative	0.472213	1.99492	0.996333
Tb927.11.13520		hypothetical protein, conserved	0.47229	0.414378	-1.27098
Tb927.11.9220	RPN2	proteasome regulatory non-ATP-ase subunit 2	0.473341	1.10943	0.149814
Tb927.5.3010	GRBC6	MRB1 complex subunit MRB3010	0.473384	1.20476	0.268742
Tb927.10.14010	rp2	tubulin cofactor C domain-containing protein RP2	0.473396	0.734299	-0.445561
Tb927.9.2450		electon transport protein SCO1/SCO2, putative	0.473421	3.39521	1.7635
Tb927.3.1030	RPB28	RNA-binding protein	0.475714	1.17752	0.235748
Tb927.11.370	RAP1	repressor activator protein 1	0.476165	0.612128	-0.708095
Tb927.9.14480		dynein-associated protein, putative	0.476271	0.761468	-0.393144
Tb927.11.2245		hypothetical protein	0.47631	0.73625	-0.441733
Tb927.3.4820		acyltransferase, putative	0.476773	1.25218	0.324441
Tb927.10.5120	KREPA6	KREPA6	0.476892	2.10092	1.07102
Tb927.11.630	RPA135	RNA polymerase I second largest subunit	0.478855	4.17981	2.06344
Tb927.11.14970		hypothetical protein, conserved	0.479873	1.20771	0.272273
Tb927.4.1360		Glucose-6-phosphate 1-epimerase, putative	0.480112	0.884859	-0.176481
Tb927.11.16750		hypothetical protein, conserved	0.481184	0.373618	-1.42036
Tb927.7.4400	IP6K	inositol polyphosphate kinase-like protein, putative	0.482599	1.20557	0.269711
Tb11.v5.1020		retrotransposon hot spot (RHS) protein, putative	0.483248	1.4712	0.556997
Tb927.5.1470	B5R	NADH-cytochrome b5 reductase, putative	0.483511	1.19365	0.255377
Tb927.10.9830		Mitochondrial ATP synthase subunit, putative	0.483664	0.71195	-0.490153
Tb927.2.100	RHS1	retrotransposon hot spot protein 1 (RHS1), putative	0.48375	1.31623	0.39641
Tb927.11.14140	ECT	ethanolamine-phosphate cytidylyltransferase	0.483947	0.932531	-0.100777
Tb927.5.2530	NAT10	RNA cytidine acetyltransferase	0.484267	1.29997	0.378481
Tb927.11.9910		Domain of unknown function (DUF3846)/TPR repeat, putative	0.484681	1.38381	0.468641
Tb927.7.660	CLD1	Cupin-like domain containing protein, putative	0.485037	1.50642	0.591128
Tb927.6.2790	TDH	L-threonine 3-dehydrogenase, putative	0.485257	0.926226	-0.110563
Tb927.8.1710		protein phosphatase 2A, regulatory subunit B, putative	0.486446	1.11653	0.159018
Tb927.4.2350	TWF	twinfilin	0.486826	10.4881	3.39068
Tb927.8.750	NOPP44/46-2	nucleolar RNA-binding protein, putative	0.48688	0.571835	-0.806328
Tb927.5.4560		guanine deaminase, putative	0.488469	10.4259	3.3821
Tb927.11.5600	ATOM14	Archaic Translocase of outer membrane 14 kDa subunit	0.489023	1.06475	0.0905093
Tb927.10.13130	UGP	UTP-glucose-1-phosphate uridylyltransferase	0.48908	0.903619	-0.146213
Tb927.1.2580	EAP1	exosome-associated protein 1	0.489121	1.38198	0.466735
Tb927.10.2940		Soluble NSF attachment protein, SNAP, putative	0.489532	0.59979	-0.737471
Tb927.8.4270		hypothetical protein, conserved	0.490648	10.3441	3.37073
Tb927.8.1890	CYC1	cytochrome c1, heme protein, mitochondrial, putative	0.490664	1.56322	0.644519
Tb927.2.1810	ISWI	chromatin-remodeling complex atpase chain iswi	0.491089	1.15924	0.213177
Tb927.9.8990		Ankyrin repeats (3 copies), putative	0.491298	1.19532	0.257401
Tb927.6.3740	MtHSP70A	heat shock 70 kDa protein, mitochondrial precursor, putative	0.491899	0.94252	-0.0854051
Tb927.8.1440		maoC-like dehydratase, putative	0.49242	0.955806	-0.065211
Tb927.4.380		WD domain, G-beta repeat, putative	0.492675	1.1852	0.245134
Tb927.9.5260	HRD1	ERAD-associated E3 ubiquitin-protein ligase HRD1, putative	0.492817	1.53275	0.61612
Tb927.2.4830		TFIIF-stimulated CTD phosphatase, putative	0.493492	1.2487	0.32043
Tb927.11.715		dynein light chain LC8, putative	0.493763	1.07481	0.104087
Tb927.11.11950		cytochrome oxidase assembly protein, putative	0.493973	1.08358	0.115802
Tb927.10.11210		hypothetical protein, conserved	0.494029	0.76359	-0.389129
Tb927.11.11330	HSP70.4	heat shock protein 70	0.494188	1.0541	0.0760108
Tb927.7.7210	POMP37	Present in the outer mitochondrial membrane proteome 37	0.494419	1.877	0.908427
Tb927.10.13510	FtsH13	zinc metallopeptidase, putative	0.494611	0.936389	-0.0948195
Tb927.10.3170	GCN20	ABC transporter, putative	0.494907	1.14578	0.196328
Tb927.8.6910		cyclophilin, putative	0.49498	5.48825	2.45635
Tb927.6.1080	glxII	hydroxyacylglutathione hydrolase, putative	0.495208	0.784164	-0.350772
Tb927.7.2740		hypothetical protein, conserved	0.495215	0.869004	-0.202565
Tb927.10.1630	ABCE1	atp-binding cassette sub-family e member 1	0.495266	1.26347	0.337397
Tb927.10.7630	KAP104	transportin2- like protein	0.495743	4.12397	2.04403
Tb927.11.11680		2-oxoglutarate dehydrogenase E2 component, putative	0.496177	0.990878	-0.0132207
Tb927.11.7140	CSBPII_33	cell cycle sequence binding phosphoprotein (RBP45), putative	0.49621	0.383426	-1.38298
Tb927.10.15700		hypothetical protein, conserved	0.497072	3.99691	1.99889
Tb927.9.9100		hypothetical protein, conserved	0.498191	0.0993479	-3.33137
Tb927.11.10240	HsIV	ATP-dependent protease subunit HslV	0.498903	0.908464	-0.138498
Tb927.6.2140	H2F2	hypothetical protein, conserved	0.5	1.16017	0.214339
Tb927.10.6300	MRPS5	Mitochondrial ribosomal protein S5	0.500473	1.29941	0.377857
Tb927.11.14120		phenylalanyl-tRNA synthetase alpha chain, putative	0.501164	1.16284	0.217651
Tb927.11.4950		hypothetical protein, conserved	0.501669	1.15029	0.202
Tb927.5.2140	UPF1	regulator of nonsense transcripts 1	0.502215	1.7752	0.827984
Tb927.7.540	J21	chaperone protein DnaJ, putative	0.502994	2.60297	1.38016
Tb927.9.13440	FLAM5	Flagellar Member 5	0.503121	1.17902	0.237589
Tb927.5.1090		threonyl-tRNA synthetase, putative	0.503412	1.14584	0.196404
Tb927.2.1170	RHS5	retrotransposon hot spot protein 5 (RHS5), putative	0.504067	1.72684	0.788135
Tb927.7.5940	PAD2	Protein Associated with Differentiation	0.504666	1.34355	0.426048
Tb927.3.5240	KRIPP8	kinetoplast ribosomal PPR-repeat containing protein 8	0.504879	0.772254	-0.372853
Tb927.11.4420		hypothetical protein, conserved	0.505	1.2559	0.32872
Tb927.11.3740	RPT2	proteasome regulatory ATPase subunit 2	0.505683	0.822999	-0.281037
Tb927.2.3370		UDP-Gal or UDP-GlcNAc-dependent glycosyltransferase, putative	0.506248	1.57778	0.657897
Tb927.6.5070	CAP52	hypothetical protein, conserved	0.506276	1.16888	0.22513
Tb927.10.3760		vacuolar ATP synthase subunit d, putative	0.507717	3.05022	1.60891
Tb927.9.10520		hypothetical protein, conserved	0.508175	0.707942	-0.498296
Tb927.11.10370		glycosyl hydrolase-like protein	0.508987	2.60064	1.37887
Tb927.11.7380	G3PDH	glycerol-3-phosphate dehydrogenase (FAD-dependent), mitochondrial	0.508993	0.868451	-0.203484
Tb927.7.3430	PPIase	cyclophilin-type peptidyl-prolyl cis-trans isomerase, putative	0.509456	0.698697	-0.517261
Tb927.5.295b	RHS1	retrotransposon hotspot (RHS) protein 1	0.510508	1.04073	0.0575895
Tb927.11.3980		metallo-peptidase, Clan ME, Family M16	0.510619	0.939979	-0.0892998
Tb927.11.13510		hypothetical protein, conserved	0.510838	0.884873	-0.176457
Tb927.10.470		choline dehydrogenase, putative	0.511403	0.715162	-0.483658
Tb927.8.3300	mt-LAF12	LSU ribosomal protein, mitochondrial, putative	0.511579	1.14135	0.190738
Tb927.5.1510	mS23	Mitochondrial SSU ribosomal protein, putative	0.512468	0.772132	-0.373081
Tb927.11.10140		hypothetical protein, conserved	0.512511	1.09243	0.127535
Tb927.3.780	TbPSA7	proteasome alpha 7 subunit	0.512821	1.0323	0.0458659
Tb927.7.320	RBP8	RNA-binding protein 8	0.514003	0.598161	-0.741394
Tb927.7.5480	DHFR-TS	dihydrofolate reductase-thymidylate synthase	0.514303	0.87629	-0.190519
Tb927.10.2370	LA	Lupus La protein homolog, putative	0.514905	1.04535	0.0639913
Tb927.2.1140		retrotransposon hot spot protein 3 (RHS3), interrupted	0.515116	1.9103	0.933801
Tb927.3.3030		phosphatidylcholine transfer protein, putative	0.515389	1.22404	0.291646
Tb927.7.6770		Acyl CoA binding protein, putative	0.515789	0.850144	-0.234221
Tb927.11.1070	gat3	glycosomal transporter (GAT3), putative	0.515966	1.48529	0.570747
Tb927.7.3120	Sm-D1	small nuclear ribonucleoprotein SmD1	0.516291	3.64778	1.86702
Tb927.10.1590		ribosomal protein L36, putative	0.516647	0.933308	-0.0995743
Tb927.10.540	SUB2	ATP-dependent RNA helicase SUB2, putative	0.516897	0.808333	-0.306978
Tb927.5.1060		mitochondrial processing peptidase, beta subunit, putative	0.516898	0.949159	-0.0752777
Tb927.11.540	ABCT	ABC transporter, mitochondrial, putative	0.51712	0.735687	-0.442837
Tb927.3.4850		enoyl-CoA hydratase, mitochondrial precursor, putative	0.517378	1.87352	0.905749
Tb927.4.1540	POMP27	NAD dependent epimerase/dehydratase family, putative	0.517747	1.13868	0.187368
Tb927.11.12040		hypothetical protein, conserved	0.518292	0.692328	-0.530472
Tb927.3.3630	EF-Ts	Elongation factor Ts, mitochondrial, putative	0.520331	0.810847	-0.302499
Tb927.3.4500	FHc	Fumarate hydratase class I, cytosolic	0.521363	0.942925	-0.0847851
Tb927.11.12850	OPB	oligopeptidase b	0.522508	1.13794	0.186429
Tb927.10.170	CBF5	pseudouridine synthase, Cbf5p	0.522831	1.10827	0.148308
Tb927.4.1500	REH2	RNA editing associated helicase 2	0.52442	9.15423	3.19444
Tb927.1.4420		ABC transporter, putative	0.524424	1.08346	0.115651
Tb927.11.16970		protein phosphatase 4, putative	0.524739	1.14514	0.195528
Tb927.9.9210		60S ribosomal protein L37, putative	0.524842	0.969382	-0.0448626
Tb11.v5.0742		proteasome beta-1 subunit, putative	0.525499	0.908445	-0.138529
Tb927.11.7780	ATOM46	Mitochondrial import receptor subunit ATOM46	0.525716	1.04193	0.0592519
Tb927.10.6320		CBF/Mak21 family, putative	0.526504	0.744339	-0.425969
Tb11.1790		retrotransposon hot spot protein (RHS, pseudogene), putative	0.527206	1.05252	0.0738542
Tb927.2.5160	J2	chaperone protein DnaJ, putative	0.527243	0.977805	-0.0323811
Tb927.10.14030		hypothetical protein, conserved	0.527551	1.03158	0.0448582
Tb927.8.5030		transport protein particle (TRAPP) component, Bet3, putative	0.52817	0.72681	-0.46035
Tb927.8.3840		hypothetical protein, conserved	0.52833	3.58508	1.84201
Tb927.1.3000		amidohydrolase, putative	0.528457	4.59966	2.20153
Tb11.v5.0615		hypothetical protein, conserved	0.529054	0.498004	-1.00577
Tb927.7.6800		LSU ribosomal protein, mitochondrial, putative	0.529725	0.635689	-0.653608
Tb927.3.3670	TRRM3	Triple RNA binding domain protein 3	0.529849	2.4392	1.28641
Tb927.1.880	MDN1	Midasin, putative	0.530307	8.96103	3.16366
Tb927.9.5190	PCNA	proliferative cell nuclear antigen (PCNA), putative	0.531051	0.894669	-0.160575
Tb927.10.4640	EIF3L	eukaryotic translation initiation factor 3 subunit l	0.531368	1.06183	0.0865503
Tb927.5.3450		eukaryotic translation initiation factor eIF2A, putative	0.532094	1.29406	0.37191
Tb927.11.9860		EF-hand domain pair, putative	0.532888	0.955914	-0.065047
Tb927.10.14330		Utp14 protein, putative	0.535156	1.1679	0.223921
Tb927.2.5280	ESP1	Enriched in surface-labeled proteome protein 1	0.535914	8.78066	3.13433
Tb927.7.1080		hypothetical protein, conserved	0.536413	1.0867	0.119957
Tb927.9.5320		nucleolar RNA binding protein, putative	0.536438	1.08205	0.113773
Tb927.5.1160		Degradation arginine-rich protein for mis-folding, putative	0.536708	1.22848	0.296872
Tb927.5.2790	Pol beta-PAK	mitochondrial DNA polymerase beta-PAK	0.536794	0.779929	-0.358584
Tb927.3.1940		TLP18.3, Psb32 and MOLO-1 founding proteins of phosphatase, putative	0.537866	1.71534	0.778499
Tb11.v5.0624		retrotransposon hot spot protein (PHS), putative	0.538077	1.19741	0.259914
Tb927.9.13490		metallo-peptidase, Clan MG, Family M24	0.538253	2.55141	1.35129
Tb927.10.3200	U2AF35	U2 splicing auxiliary factor, putative	0.538467	1.11923	0.1625
Tb927.5.3580		phosphoglycerate mutase protein, putative	0.539843	1.18885	0.249561
Tb927.7.4520		Thioredoxin-like, putative	0.539945	1.05008	0.0704996
Tb927.11.15760	TTA1	GPI transamidase subunit Tta1	0.541696	1.48992	0.575231
Tb927.11.3900		glycosyltransferase family-like protein, putative	0.543477	1.09818	0.13512
Tb927.8.6170	TK	transketolase, putative	0.544518	1.08096	0.112311
Tb927.6.1280		translation initiation factor EIF-2b alpha subunit, putative	0.544651	1.2524	0.324698
Tb927.9.4230	ACS4	fatty acyl CoA synthetase 4	0.545144	1.17333	0.230605
Tb927.7.1510		pseudouridylate synthase I, putative	0.545936	2.61283	1.38561
Tb927.9.11120	mS22	Chromosome passenger complex (CPC) protein INCENP N terminal, putative	0.546922	0.118533	-3.07664
Tb927.11.2130	RPN3	proteasome regulatory non-ATP-ase subunit 3	0.547054	0.927768	-0.108164
Tb927.8.5970	CUL5	Cullin 5, putative	0.548171	1.25171	0.3239
Tb927.4.5200	NUP62	Nucleoporin NUP62	0.54911	0.760226	-0.395499
Tb927.7.650	NOP105	hypothetical protein, conserved	0.550719	1.25849	0.331691
Tb927.9.7690		hypothetical protein, conserved	0.551104	1.70741	0.771813
Tb927.11.12610	CYC1	cyclin 1	0.551582	1.19243	0.253909
Tb927.7.4420		proteasome alpha 3 subunit, putative	0.551683	0.927896	-0.107966
Tb927.3.4250		hypothetical protein, conserved	0.552183	1.65258	0.724723
Tb927.2.450	RHS4	retrotransposon hot spot protein 4 (RHS4), putative	0.552574	1.16927	0.225603
Tb927.8.7260		kinetoplast-associated protein, putative	0.552586	8.26438	3.04691
Tb927.7.2500		proteasome regulatory ATPase subunit 1	0.554911	1.02201	0.0314105
Tb927.9.11540		hypothetical protein, conserved	0.555139	1.07677	0.106708
Tb927.9.11000	RAB7	ras-related protein RAB7, putative	0.555543	1.25689	0.329862
Tb927.10.3640	NP	nuclear transmembrane protein, putative	0.556056	1.79729	0.845822
Tb927.10.14510		root hair defective 3 GTP-binding protein (RHD3), putative	0.55812	1.85075	0.88811
Tb927.10.13300	MRPS8	Mitochondrial ribosomal protein S8	0.558202	0.304216	-1.71683
Tb927.11.6320		MRB1-associated protein	0.558912	1.63472	0.709042
Tb927.8.4280		nuclear transport factor 2, putative	0.560131	1.07431	0.10341
Tb927.10.8720		CCR4-NOT transcription complex subunit 10, putative	0.56039	0.830006	-0.268807
Tb927.6.4320		Protein of unknown function (DUF2817), putative	0.562755	0.759106	-0.397627
Tb927.11.6230		protein transport protein SEC61 subunit alpha, putative	0.563091	0.554089	-0.85181
Tb927.6.4990		mitochondrial ATP synthase delta chain	0.563514	0.843143	-0.246151
Tb927.10.4710	PSB4	proteasome subunit beta type-2, putative	0.563623	1.09061	0.125131
Tb927.11.260	PIFTF6	Putative intraflagellar transport protein F6	0.565091	0.126649	-2.98109
Tb927.11.8890	RPC19	DNA-dependent RNA polymerases, putative	0.565323	0.885109	-0.176073
Tb927.5.580		prefoldin subunit, putative	0.565533	0.857148	-0.222384
Tb927.6.3870	SGN1	RNA-binding protein, putative	0.565551	1.73608	0.795838
Tb927.9.11110		U5 snRNA-associated splicing factor	0.565562	1.22132	0.288441
Tb927.11.1680		vesicular-fusion protein SEC18, putative	0.566347	2.30202	1.2029
Tb927.9.2470	NOP86	nucleolar protein	0.566801	1.13857	0.187219
Tb927.1.5030	FAZ37	leucine-rich repeat protein (LRRP), putative	0.566978	1.30839	0.387794
Tb927.10.11870	GRBC5	mitochondrial RNA binding protein	0.567157	1.78363	0.834816
Tb927.11.9590		S-adenosylhomocysteine hydrolase, putative	0.567314	0.970815	-0.0427312
Tb927.10.770		RF-1 domain containing protein, putative	0.567581	0.860232	-0.217203
Tb927.4.2530		hypothetical protein, conserved	0.568012	1.10661	0.146151
Tb927.10.3040	SDH9	succinate dehydrogenase subunit	0.568106	1.58317	0.662817
Tb927.11.10150		Enoyl-CoA hydratase/isomerase family, putative	0.568686	1.65754	0.729046
Tb927.10.1250		Aminoacyl-tRNA editing domain containing protein, putative	0.568873	1.32546	0.406497
Tb927.5.3830	PYR4	dihydroorotate oxidase	0.570748	1.2926	0.370279
Tb927.9.14420	PPIase	Peptidyl-prolyl cis-trans isomerase C, mitochondrial, putative	0.570813	0.648465	-0.624898
Tb927.4.1270		ruvB-like DNA helicase, putative	0.571084	1.07593	0.10559
Tb927.11.13730	ODC	ornithine decarboxylase	0.571183	1.24052	0.31094
Tb927.5.3340	TIM11	Mitochondrial import inner membrane translocase subunit 11	0.571196	1.89121	0.919308
Tb927.10.14700		hypothetical protein, conserved	0.571293	1.06363	0.0889986
Tb927.8.2470		hypothetical protein, conserved	0.571517	1.02584	0.0367996
Tb927.2.5810		Holliday-junction resolvase-like of SPT6/SH2 domain containing protein, putative	0.571944	1.22069	0.287701
Tb927.10.4180		TFIIF-stimulated CTD phosphatase, putative	0.572006	0.501757	-0.994939
Tb927.3.940		Complex 1 protein (LYR family), putative	0.572403	0.703167	-0.508061
Tb927.9.14070		short-chain dehydrogenase, putative	0.57257	0.621588	-0.685969
Tb927.11.530	RBP3	RNA-binding protein, putative	0.573051	0.39715	-1.33224
Tb927.5.2190		META domain/Domain of unknown function (DUF1935), putative	0.574421	1.20151	0.264849
Tb927.11.13003		ubiquitin-60S ribosomal protein L40	0.574543	1.1906	0.251695
Tb927.10.6780	VPS45	vacuolar protein sorting-associated protein 45, putative	0.575426	7.60263	2.9265
Tb927.10.14180	SEC13	protein transport protein SEC13	0.577255	1.0492	0.0692879
Tb927.11.14090	DRBD18	Double RNA binding domain protein 18	0.577319	0.954194	-0.0676457
Tb927.5.3090		Mitochondrial ATP synthase subunit, putative	0.577546	0.831478	-0.266251
Tb927.10.3280		60S ribosomal proteins L38, putative	0.577759	0.553388	-0.853638
Tb927.11.10260	PEX3	hypothetical protein, conserved	0.577847	3.16464	1.66204
Tb927.10.1660		hypothetical protein, conserved	0.57828	1.13845	0.187077
Tb927.9.7110		GRAM domain containing protein, putative	0.578322	0.889769	-0.168498
Tb927.3.4680		RAB GDP dissociation inhibitor alpha, putative	0.579637	0.926779	-0.109702
Tb927.3.3220		RNA polymerase-associated protein CTR9, putative	0.580442	1.185	0.244886
Tb927.8.1160		vacuolar-type Ca2+-ATPase, putative	0.581724	0.505315	-0.984746
Tb927.11.11000		Calponin homology (CH) domain containing protein, putative	0.581754	3.15195	1.65625
Tb927.9.2160		hypothetical protein, conserved	0.581841	3.1887	1.67297
Tb927.6.200		receptor-type adenylate cyclase GRESAG 4, putative	0.582076	0.510182	-0.970915
Tb927.6.3840		reticulon domain protein	0.582299	0.895926	-0.158549
Tb11.v5.0326		retrotransposon hot spot (RHS) protein, putative	0.583873	0.906347	-0.141864
Tb927.3.5130		exonuclease, putative	0.584575	2.44451	1.28954
Tb927.10.9360		L-2-hydroxyglutarate dehydrogenase, mitochondrial, putative	0.584881	1.75555	0.811924
Tb927.10.2930		hypothetical protein, conserved	0.587148	3.13669	1.64924
Tb927.11.1980	ZC3H41	zinc finger protein family member, putative	0.587604	1.06872	0.0958845
Tb927.10.6220	XRND	5'-3' exoribonuclease D	0.588135	0.439477	-1.18614
Tb927.11.3790		hypothetical protein, conserved	0.588248	1.8379	0.878057
Tb927.8.5880		eukaryotic translation initiation factor 1A, putative	0.588428	0.888866	-0.169962
Tb927.10.16120	IMPDH1	inosine-5'-monophosphate dehydrogenase	0.589864	0.915841	-0.12683
Tb11.v5.0713	RHS6	retrotransposon hot spot (RHS) protein, putative	0.590291	1.0104	0.0149243
Tb927.3.640		hypothetical protein, conserved	0.59033	1.16636	0.222015
Tb927.3.4990		oxidoreductase, putative	0.590988	0.812262	-0.299983
Tb927.3.5580		tryptophanyl-tRNA synthetase	0.591262	0.922077	-0.117041
Tb927.6.1800		protein phosphatase 2C, putative	0.592807	1.06526	0.0912104
Tb927.10.9650	NUP152	Nucleoporin NUP152	0.595225	0.776453	-0.36503
Tb927.8.1960	CNOT11	hypothetical protein, conserved	0.595384	1.0597	0.0836608
Tb927.6.3930	KRIT1	LSU ribosomal protein, mitochondrial, putative	0.596266	0.767138	-0.382443
Tb927.10.13320	RPB5	DNA-directed RNA polymerase II/III subunit, putative	0.597585	1.46383	0.549752
Tb927.8.4210	BBP46	basal body component, putative	0.597586	1.0726	0.101114
Tb927.11.15990	NUP109	Nucleoporin NUP109	0.597971	1.19041	0.25146
Tb927.4.1630	RRP6	ribosomal RNA processing protein 6	0.598405	1.19536	0.257448
Tb927.2.6090	RPL44	60S ribosomal protein L44	0.598482	0.913043	-0.131246
Tb927.11.3730	LeuRS	leucyl-tRNA synthetase, putative	0.599202	0.937918	-0.0924656
Tb927.1.4310	FAZ2	Flagellum attachment zone protein 2	0.599571	1.40643	0.492041
Tb927.11.9400		hypothetical protein, conserved	0.600745	0.813222	-0.298278
Tb927.10.7060	NUP96	Nucleoporin NUP96	0.600828	1.06763	0.0944113
Tb927.2.2970	MCP13	mitochondrial carrier protein	0.601085	1.36033	0.443953
Tb927.3.3130	POMP24	Present in the outer mitochondrial membrane proteome 24	0.601144	0.979944	-0.0292285
Tb927.4.3790		ubiquitin carboxyl-terminal hydrolase, putative	0.601928	0.86073	-0.216368
Tb927.11.3070	RRB1	ribosome assembly protein RRB1, putative	0.602205	0.643755	-0.635417
Tb927.4.1670	POMP29	cytochrome b5-like Heme/Steroid binding domain containing protein, putative	0.603374	0.652749	-0.615401
Tb927.2.4930		esterase, putative	0.603659	0.892808	-0.163579
Tb927.5.1100	PEX5	peroxisome targeting signal 1 receptor	0.604446	1.11597	0.158292
Tb927.10.730		ATP synthase, putative	0.604513	1.52824	0.611874
Tb927.4.3300	FtsH33	mitochondrial ATP-dependent zinc metallopeptidase, putative	0.605323	1.06105	0.0854961
Tb927.9.4960		hypothetical protein, conserved	0.605947	0.796091	-0.328995
Tb927.11.1010	J18	chaperone protein DnaJ, putative	0.606698	1.81187	0.857479
Tb927.2.5970		hypothetical protein, conserved	0.60694	1.21675	0.283038
Tb927.11.13570		hypothetical protein, conserved	0.607843	1.73586	0.795648
Tb927.9.8820		hypothetical protein, conserved	0.607893	0.919299	-0.121394
Tb927.11.1840	CAP46	hypothetical protein, conserved	0.607947	1.12949	0.175677
Tb927.11.12680		prefoldin subunit 2, putative	0.607959	1.11488	0.156892
Tb927.6.2690		ubiquitin carboxyl-terminal hydrolase, putative	0.609257	1.224	0.291605
Tb927.7.2360		N-acetyltransferase, putative	0.610334	0.801712	-0.318845
Tb927.9.6060	ERV1	ERV/ALR sulfhydryl oxidase domain-containing protein	0.61075	0.395006	-1.34005
Tb927.11.11120		hypothetical protein, conserved	0.611251	2.54445	1.34735
Tb927.7.2300	NUP132	Nucleoporin NUP132	0.611877	1.24159	0.312189
Tb927.10.14760		clathrin light chain, putative	0.612104	1.11033	0.150993
Tb927.4.4650		diphthine synthase, putative	0.612676	1.2146	0.280485
Tb927.6.1650		single strand-specific nuclease, putative	0.613624	1.38655	0.471499
Tb927.10.2640	IFT81	intraflagellar transport protein 81	0.614565	0.90124	-0.150017
Tb927.7.3630	J53	TPR-repeat-containing chaperone protein DNAJ, putative	0.615542	1.13932	0.188177
Tb927.3.3830		hypothetical protein, conserved	0.61567	2.55124	1.3512
Tb927.10.8870	PFR-AF1	Myosin-like coiled-coil protein, putative	0.615857	1.15625	0.209453
Tb927.10.5380	IFT122	intraflagellar transport protein 122	0.616794	1.29815	0.37646
Tb927.7.4180	ELO1	fatty acid elongase, putative	0.617137	0.875859	-0.191229
Tb927.4.450	TbCoatomerAlpha	coatomer alpha subunit, putative	0.617836	1.06965	0.0971357
Tb927.5.3900		Galactose oxidase, central domain/Domain of unknown function (DUF4110), putative	0.617941	0.942208	-0.0858824
Tb927.5.990		hypothetical protein, conserved	0.617996	1.2238	0.291367
Tb927.9.1970		syntaxin binding protein 1, putative	0.618194	1.34485	0.427441
Tb927.11.8180		hypothetical protein, conserved	0.618915	1.62716	0.702352
Tb927.10.8890		kinetoplast DNA-associated protein, putative	0.619071	0.373352	-1.42139
Tb927.7.6230	ARF3	ADP-ribosylation factor, putative	0.620488	0.800875	-0.320352
Tb927.8.1420	ACAD	acyl-CoA dehydrogenase, mitochondrial precursor, putative	0.620988	1.05631	0.0790326
Tb927.5.4340	BBP65	basal body component, putative	0.621315	1.38441	0.469269
Tb927.6.1500	ADS	alkyl-dihydroxyacetone phosphate synthase	0.621435	1.15287	0.20523
Tb927.9.12830		hypothetical protein, conserved	0.622658	1.13791	0.186384
Tb927.6.400		peptidase M20/M25/M40, putative	0.623672	1.09596	0.132199
Tb927.10.14770	AKB1	Associated kinase of Tb14-3-3	0.623698	0.929926	-0.104812
Tb927.10.10010	MRT4	mRNA turnover protein 4 homolog, putative	0.624252	0.810225	-0.303606
Tb927.9.2600		hypothetical protein, conserved	0.624497	1.39283	0.478015
Tb927.10.15590	MIP	macrophage infectivity potentiator, precursor, putative	0.626099	1.31454	0.394562
Tb927.2.1860	REMC2	mitochondrial RNA binding complex 1 subunit	0.626127	1.23884	0.308989
Tb927.7.3360	FPPS	farnesyl pyrophosphate synthase	0.626636	1.18719	0.247555
Tb927.4.3890		ATP-dependent RNA helicase, putative	0.626732	1.24106	0.311567
Tb927.11.13080		hypothetical protein, conserved	0.626872	1.18567	0.245707
Tb927.10.4270		coatomer subunit zeta, putative	0.628397	0.569867	-0.811303
Tb927.8.2030	PAVE1	hypothetical protein, conserved	0.6291	0.911439	-0.133781
Tb927.6.2860		WD domain, G-beta repeat, putative	0.629858	1.0901	0.124454
Tb927.9.2590		hypothetical protein, conserved	0.630084	1.40924	0.494922
Tb927.9.1600	TZP182	hypothetical protein, conserved	0.63022	0.847908	-0.23802
Tb927.8.4220		hypothetical protein, conserved	0.631084	0.903834	-0.14587
Tb927.4.360		1,2-Dihydroxy-3-keto-5-methylthiopentene dioxygenase, putative	0.631748	1.05474	0.0768854
Tb927.7.3160		Cytoplasmic dynein 1 heavy chain (DYNC1H1), putative	0.632357	0.551249	-0.859225
Tb927.7.2550	RPT5	proteasome regulatory ATPase subunit 5	0.633274	0.92838	-0.107213
Tb927.10.8200		Ribosomal protein L1p/L10e family, putative	0.633894	0.7632	-0.389867
Tb927.6.4840	METK1	S-adenosylmethionine synthetase, putative	0.636421	0.902446	-0.148088
Tb927.3.1120	RTB2	GTP-binding nuclear protein rtb2, putative	0.636927	1.02147	0.0306403
Tb927.11.12480	KKIP7	Kinetochore interacting phosphatase 7	0.638106	1.44122	0.527286
Tb927.11.7100		cytoplasmic translation machinery associated protein, putative	0.638874	0.872516	-0.196747
Tb927.8.1500		hypothetical protein, conserved	0.638914	0.86784	-0.204498
Tb927.4.2880	NUP225	Nucleoporin NUP225	0.63952	1.2984	0.376733
Tb927.11.15255		hypothetical protein	0.641195	5.94979	2.57284
Tb927.8.5280	MRPS34	mitochondrial ribosomal protein s34	0.641312	1.06302	0.0881709
Tb927.9.4680	EIF4A1	Eukaryotic initiation factor 4A-1	0.641654	0.967724	-0.0473323
Tb927.7.5340	CARP3	hypothetical protein, conserved	0.641986	0.939075	-0.0906882
Tb927.10.2490	G6PD	glucose-6-phosphate 1-dehydrogenase	0.642537	1.02232	0.0318471
Tb927.11.14430	RPN12	proteasome regulatory non-ATP-ase subunit	0.64265	0.913856	-0.129962
Tb927.10.11380		hypothetical protein, conserved	0.644578	1.37165	0.455913
Tb11.1390		hypothetical protein, conserved	0.645505	1.25911	0.332401
Tb11.v5.0304		cation transporter, putative	0.646574	0.574469	-0.7997
Tb927.9.10100	SET28	hypothetical protein, conserved	0.647043	1.05717	0.0802048
Tb927.3.5490	PIFTB2	Putative intraflagellar transport protein B2	0.647473	0.903107	-0.147031
Tb927.11.8950	LRRP1	leucine rich repeat	0.647741	0.846395	-0.240596
Tb927.10.10390	TR	trypanothione reductase	0.64793	1.10635	0.14581
Tb927.2.2230		hypothetical protein, conserved	0.647979	0.740318	-0.433783
Tb927.9.6720		Putative methyltransferase, putative	0.649447	1.9135	0.936216
Tb927.9.4500	HSP70.a	heat shock protein, putative	0.649805	0.738207	-0.437902
Tb927.10.8490	THT2-	glucose transporter, putative	0.650406	1.06673	0.0931924
Tb927.10.3520	RPT4	protease regulatory ATPase subunit 4	0.651101	0.961879	-0.0560728
Tb927.11.11250	cMDH	cytosolic malate dehydrogenase	0.651756	0.923296	-0.115134
Tb927.11.850		Atypical serine/threonine protein kinase BUD32, putative	0.651787	0.744125	-0.426383
Tb927.5.520		stomatin-like protein, putative	0.652126	1.08867	0.122567
Tb927.9.3280	PPX1	exopolyphosphatase	0.654248	0.176664	-2.50092
Tb927.11.15950		amino acid transporter, putative	0.654373	0.176748	-2.50023
Tb927.2.4400	mS49	SSU ribosomal protein, mitochondrial, putative	0.655092	0.867016	-0.20587
Tb927.6.3050	ALDH3	aldehyde dehydrogenase family, putative	0.655575	1.08067	0.111931
Tb927.7.910		hypothetical protein, conserved	0.655617	0.177595	-2.49334
Tb927.8.6260		hypothetical protein, conserved	0.657	2.65801	1.41034
Tb927.4.4070		mevalonate kinase, putative	0.658709	0.893504	-0.162454
Tb927.6.1550	POMP30	Leucine-rich repeat, ribonuclease inhibitor subtype domain-containing protein	0.658896	0.821179	-0.284231
Tb927.2.5130		hypothetical protein, conserved	0.658949	1.11214	0.153343
Tb927.5.2320		Mak10 subunit, NatC N(alpha)-terminal acetyltransferase, putative	0.659142	1.01483	0.0212377
Tb927.3.1760	J36	chaperone protein DnaJ, putative	0.660556	1.11536	0.157513
Tb927.6.1250	MRPS29	Mitochondrial SSU ribosomal protein 29	0.661614	2.5448	1.34755
Tb927.10.560		40S ribosomal proteins S11, putative	0.662363	5.48635	2.45585
Tb927.11.13400	BDF5	Bromodomain, putative	0.664179	1.1584	0.212139
Tb927.6.3110	CRK11	cdc2-related protein kinase 11, putative	0.664301	2.585	1.37017
Tb927.4.4360		monoglyceride lipase, putative	0.664717	0.810839	-0.302513
Tb927.3.4650		C-8 sterol isomerase, putative	0.665945	0.966442	-0.0492442
Tb927.8.2850		Poly(A)-specific ribonuclease PARN-1	0.666324	0.853056	-0.229288
Tb927.6.3500	J59	endosomal trafficking protein RME-8, putative	0.666667	0.215443	-2.21462
Tb927.7.6990		hypothetical protein, conserved	0.667426	1.14716	0.198072
Tb927.7.7440		hypothetical protein, conserved	0.667704	1.09526	0.13128
Tb927.9.3000	CDA	cytidine deaminase	0.668982	1.24824	0.319897
Tb927.9.5900	GDH	glutamate dehydrogenase	0.669094	0.969212	-0.0451151
Tb927.10.12290		UDP-Gal or UDP-GlcNAc-dependent glycosyltransferase, putative	0.669456	0.957434	-0.0627548
Tb927.10.8540	J6	chaperone protein DnaJ, putative	0.671192	0.893122	-0.163072
Tb927.4.1850		hypothetical protein, conserved	0.67181	1.25553	0.328292
Tb927.11.10160		60S ribosomal protein L22, putative	0.672016	0.751766	-0.411644
Tb927.3.5620		Facilitates chromatin transcription complex subunit spt16	0.672297	0.974712	-0.0369527
Tb927.11.13280	gBP25	mitochondrial RNA binding protein 2	0.673033	0.94951	-0.0747443
Tb927.11.6640	CYB5	cytochrome b5, putative	0.673553	0.770359	-0.376396
Tb927.10.5940	NEK17-2	NEK family Serine/threonine-protein kinase, putative	0.673797	1.07484	0.104126
Tb927.11.2940		hypothetical protein, conserved	0.675875	0.192094	-2.38012
Tb927.6.2460		ubiquitin fusion degradation protein 2, putative	0.676107	0.876911	-0.189498
Tb927.1.1380		serine/threonine protein phosphatase 2A regulatory subunit, putative	0.677413	1.12834	0.174208
Tb927.11.11590	EIF3E	Eukaryotic translation initiation factor 3 subunit E	0.677682	1.11796	0.16087
Tb11.v5.0325		retrotransposon hot spot (RHS) protein, putative	0.678765	0.863086	-0.212424
Tb927.3.5340		Hsc70-interacting protein (Hip), putative	0.681687	1.06943	0.0968408
Tb927.1.1420		conserved protein, unknown function	0.683396	0.951905	-0.0711109
Tb927.10.13710		Activator of Hsp90 ATPase, N-terminal/Activator of Hsp90 ATPase homolog 1-like protein, putative	0.683651	1.0537	0.0754668
Tb927.9.9710		Histidine phosphatase superfamily (branch 1), putative	0.683656	1.16199	0.216594
Tb927.6.2740	pdxK	pyridoxal kinase	0.684817	0.92561	-0.111524
Tb927.11.4850		hypothetical protein, conserved	0.687166	4.97996	2.31613
Tb927.7.5820		Monooxygenase, putative	0.687678	4.96991	2.31322
Tb927.7.990	J31	chaperone protein DnaJ, putative	0.688238	1.15706	0.210465
Tb927.8.3310	ELP3b	Elongator-like Protein 3b	0.690655	1.26252	0.336306
Tb927.11.760		protein phosphatase 2C, putative	0.690745	1.0489	0.0688732
Tb927.10.4760		Integral membrane protein DUF106, putative	0.692323	1.08055	0.111762
Tb927.3.5320		UBX domain-containing protein	0.693023	1.1594	0.21338
Tb927.10.790		vesicle-associated membrane protein, putative	0.693061	2.34003	1.22653
Tb927.5.3550		hypothetical protein, conserved	0.693638	0.770123	-0.376839
Tb927.8.5090	RPA1	DNA-directed RNA polymerase I largest subunit	0.695071	0.207196	-2.27093
Tb927.10.2270		vacuolar protein sorting-associated protein 35, putative	0.695877	0.42047	-1.24992
Tb927.11.5500	KRIPP1	Mitochondrial SSU ribosomal protein, putative	0.696216	1.3568	0.440204
Tb927.9.7830		hypothetical protein, conserved	0.696783	0.914652	-0.128706
Tb927.3.2440	AEK1	AGC essential kinase 1	0.69728	1.21912	0.28584
Tb927.7.2680	ZC3H22	zinc finger protein family member, putative	0.698183	0.986402	-0.0197523
Tb927.5.3250		hypothetical protein, conserved	0.698863	0.760263	-0.39543
Tb927.5.930	FRDg	NADH-dependent fumarate reductase	0.699387	1.05996	0.0840128
Tb927.9.12150		transport protein particle (TRAPP) subunit, putative	0.700004	0.850915	-0.232913
Tb927.9.7770	SpSyn	spermidine synthase	0.701319	0.939224	-0.0904595
Tb927.6.2230	RGG1	RGG protein	0.702308	0.910343	-0.135519
Tb927.10.13360	EF-Tu	Elongation factor Tu, mitochondrial	0.702629	0.970656	-0.0429673
Tb927.6.4740		importin-alpha re-exporter protein, putative	0.703905	1.21607	0.282232
Tb927.5.3410	MRPL9	Mitochondrial ribosomal protein L9	0.704366	0.67792	-0.560812
Tb927.11.2520	UAP	UDP-n-acetylglucosamine pyrophosphorylase	0.705179	0.834584	-0.260871
Tb927.11.15210	ESP16	TLR4 regulator and MIR-interacting MSAP, putative	0.705751	0.216241	-2.20929
Tb927.7.4240		hypothetical protein, conserved	0.706712	1.34944	0.432366
Tb927.11.11700		nucleotidyl transferase, putative	0.706752	0.843221	-0.246017
Tb927.4.5030	PP1	protein phosphatase 1	0.707408	0.884818	-0.176547
Tb927.7.3620	TyrRS	tyrosyl-tRNA synthetase, putative	0.707507	1.06424	0.0898198
Tb927.10.4950	SSm2-2	U2 small nuclear ribonucleoprotein 16.5K	0.707828	1.48815	0.573518
Tb927.9.8100		nascent polypeptide associated complex subunit, putative	0.708082	0.897212	-0.156479
Tb927.10.8360	PARN2	Poly(A)-specific ribonuclease PARN-2	0.708147	1.39301	0.478209
Tb927.6.1090	RPT3	proteasome regulatory ATPase subunit 3	0.708367	0.907133	-0.140614
Tb927.7.2760	MRPL22	Mitochondrial ribosomal protein L22	0.709263	1.3023	0.381064
Tb927.5.2800		Beta-lactamase superfamily domain containing protein, putative	0.709591	1.09978	0.137211
Tb927.10.8940	KH1	flagellum targeting protein kharon1, putative	0.709923	0.921884	-0.117343
Tb927.10.14930	ZC3H39	Zinc finger CCCH domain-containing protein 39	0.710414	0.990876	-0.0132234
Tb927.11.3570		metallo-peptidase, Clan MA(E) Family M1	0.710862	0.976212	-0.0347338
Tb927.11.13360		AAA ATPase, putative	0.711128	1.05565	0.0781316
Tb927.11.5840	EIF1	Protein translation factor SUI1 homolog, putative	0.712389	0.887356	-0.172415
Tb927.3.1840		3-oxo-5-alpha-steroid 4-dehydrogenase, putative	0.714369	0.955369	-0.0658708
Tb927.10.3700	AMPKG	AMP-activated protein kinase, gamma regulatory subunit	0.715582	1.12549	0.170559
Tb927.9.7070	RRP40	exosome complex exonuclease RRP40	0.715633	0.835454	-0.259367
Tb927.11.6210	CYP51	Lanosterol 14-alpha demethylase	0.716283	1.02321	0.0330969
Tb927.10.12710	HSP110	heat shock protein 110, putative	0.716638	1.02718	0.0386943
Tb927.10.14470	IFT140	intraflagellar transport protein 140	0.716737	0.936697	-0.0943458
Tb927.5.780		hypothetical protein, conserved	0.717675	0.558652	-0.839978
Tb927.9.9060	LSM12	Lsm12 protein, putative	0.718152	1.02343	0.0334068
Tb927.7.5110		hypothetical protein, conserved	0.718434	1.31423	0.394221
Tb927.7.280	PPIase	cyclophilin-type peptidyl-prolyl cis-trans isomerase, putative	0.719524	0.959934	-0.0589933
Tb927.4.2240		Aminotransferase class IV, putative	0.720492	1.12915	0.175233
Tb927.7.5530		hypothetical protein, conserved	0.720784	1.17768	0.235952
Tb927.4.3850		NLE (NUC135) domain/WD domain, G-beta repeat, putative	0.725005	0.918082	-0.123305
Tb927.11.13270		hypothetical protein, conserved	0.726195	0.929276	-0.105821
Tb927.11.14910		protein phosphatase 2C, putative	0.727064	1.0497	0.0699814
Tb927.10.12840	MCP12	mitochondrial carrier protein	0.729081	1.02989	0.042489
Tb927.10.2090	EEF1A	elongation factor 1-alpha	0.729394	1.00884	0.0126924
Tb927.11.15550	B5R	NADH-cytochrome b5 reductase, putative	0.73067	0.939093	-0.0906602
Tb927.3.1710	MRPL24	mitochondrial ribosomal protein l24	0.731112	0.554156	-0.851636
Tb927.9.9660	ATOM40	Mitochondrial import receptor subunit ATOM40	0.731114	1.03788	0.0536346
Tb927.8.3870	NOP127	SRP40, C-terminal domain containing protein, putative	0.732274	1.1049	0.143916
Tb927.9.8680		cytochrome c oxidase assembly factor, putative	0.732481	0.929422	-0.105595
Tb927.10.9890		hypothetical protein, conserved	0.733286	0.88276	-0.179906
Tb927.7.4000		glutathione synthetase, putative	0.734964	1.15668	0.209988
Tb927.11.14100	DRBD4	Double RNA-binding domain containing protein 4	0.737123	1.14879	0.20011
Tb927.3.820		LSU ribosomal protein, mitochondrial, putative	0.7382	0.743663	-0.427279
Tb927.11.15780		hypothetical protein, conserved	0.739424	1.406	0.4916
Tb927.4.4350		emp24/gp25L/p24 family/GOLD, putative	0.739876	1.13518	0.182921
Tb927.10.3260	LACS5	Long-chain-fatty-acid--CoA ligase 5 (EC 6.2.1.3) (Long-chain acyl-CoA synthetase 5) (LACS 5), putative	0.741382	1.05827	0.0817079
Tb927.9.9730	FP45	hypothetical protein, conserved	0.741468	0.820608	-0.285236
Tb927.4.2030	ALBA4	DNA/RNA-binding protein Alba 4	0.742511	1.11177	0.152858
Tb927.11.9550		replication factor C, subunit 4, putative	0.743862	1.34783	0.430635
Tb927.7.1100		hypothetical protein, conserved	0.744473	1.37079	0.455007
Tb927.10.13110	LC7	Outer arm dynein light chain 7	0.745457	0.755422	-0.404645
Tb927.11.12230	HslU2	ATP-dependent protease ATPase subunit HslU2	0.747587	0.966781	-0.0487396
Tb927.10.15130	SEC22	Vesicle-trafficking protein SEC22, putative	0.747602	1.28521	0.362003
Tb927.9.6210	AK3	arginine kinase	0.747603	0.928457	-0.107093
Tb927.11.5000	DNAI1	Dynein intermediate chain 1, axonemal	0.749585	1.03936	0.0556946
Tb927.10.2770		eukaryotic translation initiation factor 5, putative	0.750539	1.02979	0.0423488
Tb927.5.590		protein phosphatase 1, regulatory subunit, putative	0.751509	1.04151	0.05868
Tb927.7.7130	TYW1	Flavodoxin/Radical SAM superfamily/Wyosine base formation, putative	0.751937	1.84562	0.884107
Tb927.10.4460		leucine carboxyl methyltransferase, putative	0.753814	1.11389	0.155611
Tb927.10.5300		eukaryotic translation initiation factor 6 (eIF-6), putative	0.753898	1.01762	0.0251947
Tb927.10.1510	NOT1	CCR4-NOT transcription complex subunit 1	0.755637	1.03323	0.0471677
Tb927.10.9920		hypothetical protein, conserved	0.755664	1.60575	0.683248
Tb927.5.2690	IMPase 1	inositol-1(or 4)-monophosphatase 1, putative	0.757518	0.825326	-0.276964
Tb927.9.5520		ubiquitin carboxyl-terminal hydrolase, putative	0.757872	1.15289	0.20526
Tb927.10.10030		hypothetical protein, conserved	0.761017	1.03636	0.051523
Tb927.6.2130	NUDC2	nuclear movement protein, putative	0.762109	1.1158	0.15808
Tb927.10.15420		methyltransferase domain containing protein, putative	0.762177	1.12763	0.1733
Tb927.5.4500	TbSAR1	ras-like small GTPase, putative	0.762555	1.07505	0.1044
Tb927.8.5580		N-terminal region of Chorein, a TM vesicle-mediated sorter/Integral peroxisomal membrane peroxin, putative	0.762793	0.618574	-0.692981
Tb927.11.10060		Biotin--acetyl-CoA-carboxylase ligase, putative	0.764434	1.0659	0.092066
Tb927.5.1000		ubiquitin-conjugating enzyme E2, putative	0.764614	1.03814	0.053998
Tb927.8.4230		hypothetical protein, conserved	0.765036	1.08165	0.113239
Tb927.10.5760	ADKD	adenylate kinase, putative	0.765217	1.01613	0.0230824
Tb927.1.5000		hypothetical protein, conserved	0.766418	0.914217	-0.129391
Tb927.11.2420	TTLL6B	Tubulin-tyrosine ligase family, putative	0.767111	1.11722	0.159914
Tb927.5.2380		hydrolase, alpha/beta fold family, putative	0.767841	0.877624	-0.188325
Tb927.5.3390		ADG1, pseudogene	0.769317	0.976547	-0.0342393
Tb927.3.3450	ARL3A	ADP-ribosylation factor-like protein 3, putative	0.769442	0.996205	-0.00548516
Tb927.8.2450	AMPKB	5'-AMP-activated protein kinase subunit beta	0.770074	0.693685	-0.527648
Tb927.6.3290	IFT20	intraflagellar transport protein 20	0.770377	0.907101	-0.140664
Tb927.11.8230		hypothetical protein, conserved	0.770546	1.08467	0.117253
Tb927.4.1600		AAA domain containing protein, putative	0.771136	1.13691	0.185122
Tb927.7.3940	MCP16	mitochondrial carrier protein	0.771577	1.01833	0.0261989
Tb927.7.5700	pATOM36	peripherally associated ATOM36	0.772512	1.07295	0.101582
Tb927.11.2730	galE	UDP-galactose 4-epimerase	0.77315	1.12473	0.169574
Tb927.9.11150		hypothetical protein, conserved	0.77316	1.21303	0.278612
Tb927.8.6960		NADH-ubiquinone oxidoreductase complex I subunit, putative	0.775832	1.06656	0.0929618
Tb927.7.800	REMC3	mitochondrial RNA binding complex 1 subunit	0.777594	1.1911	0.252297
Tb927.4.560	DYNC2H1	Cytoplasmic dynein 2 heavy chain (DYNC2H1), putative	0.778455	0.908596	-0.138289
Tb927.10.1210		katanin, putative	0.778507	1.89505	0.922234
Tb927.4.4490	MRPE	multidrug resistance protein E	0.778679	0.957811	-0.0621865
Tb927.8.690	PIN1	peptidyl-prolyl cis-trans isomerase/rotamase, putative	0.780586	1.01879	0.0268532
Tb927.6.2280		prefoldin subunit, putative	0.782216	1.05781	0.0810837
Tb927.5.2180		hypothetical protein, conserved	0.782525	0.892785	-0.163615
Tb927.6.2640	KAP60	importin alpha subunit, putative	0.782919	0.979967	-0.0291952
Tb927.6.1950		N-acetyltransferase B complex (NatB) non catalytic subunit, putative	0.783093	0.669757	-0.578291
Tb927.4.3950	CAP5.5	cytoskeleton-associated protein CAP5.5, putative	0.784549	1.03047	0.0433026
Tb927.3.3820		hypothetical protein, conserved	0.785504	1.36228	0.446019
Tb927.4.2060	FAZ8	Flagellum attachment zone protein 8	0.786742	0.939246	-0.0904248
Tb927.11.5520	TIM	triosephosphate isomerase	0.786927	1.02201	0.0314071
Tb927.9.6510	mS53	Mitochondrial SSU ribosomal protein, putative	0.78737	1.06292	0.0880305
Tb927.9.14240	NUP82	Nucleoporin NUP82	0.788212	0.888122	-0.171171
Tb927.3.5310		paraflagellar rod protein	0.788367	1.73421	0.794279
Tb927.10.14040		vacuolar ATP synthase subunit c, putative	0.788788	1.05014	0.0705817
Tb927.6.4410	AdoMetDC	S-adenosylmethionine decarboxylase	0.7897	1.16354	0.218521
Tb927.4.3500		Amastin surface glycoprotein, putative	0.791483	1.3806	0.465292
Tb927.6.720		40S ribosomal protein L14, putative	0.791589	1.00384	0.00552643
Tb927.7.2670	ZC3H21	zinc finger protein family member, putative	0.792037	0.901285	-0.149944
Tb927.11.16540		Roadblock/LC7 domain containing protein, putative	0.792462	2.30772	1.20647
Tb927.2.6050		beta prime COP protein	0.792712	1.01583	0.0226544
Tb927.11.7270	PSB3	proteasome beta 3 subunit, putative	0.79345	0.97322	-0.0391617
Tb927.2.2670	H4V	histone H4 variant	0.794643	0.784794	-0.349614
Tb927.10.6800		developmentally regulated GTP-binding protein, putative	0.794666	1.03772	0.0534115
Tb927.11.15940		hypothetical protein, conserved	0.795437	1.01846	0.0263915
Tb927.10.13650		ADP-ribosylation factor-like protein 2-binding protein, putative	0.795533	1.06658	0.0929928
Tb927.5.1630		hypothetical protein, conserved	0.797091	0.961085	-0.057264
Tb927.1.3010	PAMC4	mRNA processing protein, putative	0.797147	1.11583	0.158116
Tb927.11.12530	FAZ3	Flagellum attachment zone protein 3	0.797477	0.973143	-0.0392768
Tb927.9.6650		tRNA synthetases class II (A)/Threonyl and Alanyl tRNA synthetase second additional domain containing protein, putative	0.797925	1.01928	0.027545
Tb927.4.930	MRPL14	Mitochondrial ribosomal protein L14	0.798743	1.30426	0.383235
Tb927.11.5360		aldo/keto reductase, putative	0.799407	1.19072	0.25184
Tb927.11.9130	RPA1	Replication factor A protein 1	0.799941	0.955835	-0.0651659
Tb927.10.7790	UFD1	ubiquitin fusion degradation protein, putative	0.801788	0.765124	-0.386235
Tb927.7.3810		'Cold-shock' DNA-binding domain containing protein, putative	0.8022	1.06845	0.0955246
Tb927.9.7650		ADP-ribosylation factor, putative	0.802558	0.963512	-0.053625
Tb927.11.16810		dynein light intermediate chain D1bLIC, putative	0.802917	0.904263	-0.145186
Tb927.11.4210		U-box domain containing protein, putative	0.803091	1.05258	0.0739275
Tb927.7.580		GTP-binding protein, putative	0.804006	0.920188	-0.12
Tb927.7.640		hypothetical protein, conserved	0.805748	0.924381	-0.113441
Tb927.11.16730	GCVL-2	dihydrolipoyl dehydrogenase	0.806915	0.980407	-0.0285476
Tb927.9.11230		calmodulin-like protein, putative	0.807258	0.952444	-0.0702945
Tb927.9.3400	ENGase	endo-beta-N-acetylglucosaminidase, putative	0.80776	1.36958	0.45373
Tb927.3.750	SET12	SET domain containing protein, putative	0.808438	1.12105	0.164849
Tb927.8.4930		hypothetical protein, conserved	0.808751	1.05131	0.0721948
Tb927.11.14340	XPO1	exportin 1	0.810197	0.569255	-0.812854
Tb927.3.4910		signal peptide peptidase, putative	0.812067	0.912328	-0.132375
Tb927.10.660		2-oxoisovalerate dehydrogenase alpha subunit, putative	0.812719	1.14886	0.200205
Tb927.10.1690	NBP35	cytosolic Fe-S cluster assembly factor NBP35, putative	0.813376	1.13036	0.176785
Tb927.7.3370	IFT74	Intraflagellar transport protein 74, putative	0.814878	0.923356	-0.115041
Tb927.11.5140		ubiquitin carboxyl-terminal hydrolase, putative	0.815031	0.953124	-0.0692646
Tb927.9.2110		hypothetical protein, conserved	0.816896	1.11656	0.159067
Tb927.6.2510	SDHAF2	Succinate dehydrogenase assembly factor 2, mitochondrial	0.816978	1.22589	0.293828
Tb11.v5.0154		WD domain, G-beta repeat, putative	0.818362	0.961706	-0.0563327
Tb927.9.9290	PABP1	polyadenylate-binding protein 1	0.818782	1.01239	0.017771
Tb927.9.2010		kynureninase, putative	0.819235	1.04985	0.0701792
Tb927.10.11990		RNA-binding protein	0.819582	0.906626	-0.141421
Tb927.9.11050	4EIP	4E-interacting protein, putative	0.819913	0.911475	-0.133724
Tb927.2.4580	unc119	UNC119	0.820014	0.970477	-0.0432345
Tb927.11.4460	ALBA1	ALBA-Domain Protein	0.820251	0.971857	-0.0411847
Tb927.5.3260		WD domain, G-beta repeat, putative	0.82039	0.915463	-0.127427
Tb927.3.4720	DLP1	dynamin-1-like protein	0.820497	1.03346	0.0474862
Tb927.6.2220		hypothetical protein, conserved	0.822027	0.96714	-0.0482034
Tb927.11.13780		profilin	0.824599	1.02075	0.0296357
Tb927.11.16220		Cytochrome b-c1 complex subunit, putative	0.825173	1.01852	0.0264675
Tb927.2.240	RHS5	retrotransposon hot spot protein 5 (RHS5), putative	0.825557	1.18135	0.240435
Tb927.6.2270		AdoMet dependent proline di-methyltransferase, putative	0.825689	0.785885	-0.347609
Tb927.10.2510		hypothetical protein, conserved	0.826463	0.83159	-0.266057
Tb927.9.9810		hypothetical protein, conserved	0.826659	1.13969	0.188637
Tb927.11.6270	PIP5Pase1	inositol-1,4,5-trisphosphate (IP3) 5-phosphatase, putative	0.83005	1.28565	0.362494
Tb927.8.5860	MRPL17	mitochondrial ribosomal protein L17	0.830146	1.21415	0.279946
Tb927.6.3000		sphingolipid delta 4 desaturase, putative	0.830477	1.21499	0.280942
Tb927.2.1180		retrotransposon hot spot protein 3 (RHS3), putative	0.833578	0.983684	-0.0237337
Tb927.7.7040	MTAP	methylthioadenosine phosphorylase, putative	0.834544	1.05828	0.0817163
Tb927.8.3750	NOP56	nucleolar protein 56, putative	0.834723	0.962959	-0.0544534
Tb927.2.2440	RPN6	proteasome regulatory non-ATPase subunit 6	0.835519	1.01061	0.0152312
Tb927.11.6720		mRNA cap guanine-N7 methyltransferase, putative	0.835608	0.89908	-0.153478
Tb927.3.4940		5-histidylcysteine sulfoxide synthase, putative	0.835815	1.08565	0.118554
Tb927.4.3840		nucleolar protein, putative	0.836582	1.06991	0.0974902
Tb927.3.1590	MRB1590	mitochondrial RNA binding complex 1 subunit	0.837857	1.02607	0.0371303
Tb927.11.13020		calmodulin	0.838084	1.08688	0.120195
Tb927.11.17000	AIR9	leucine-rich repeat protein (LRRP), putative	0.838572	1.02992	0.0425292
Tb927.11.2380	PGKL	phosphoglycerate kinase, putative	0.838649	1.14728	0.198217
Tb927.11.15590		hypothetical protein, conserved	0.839217	1.31509	0.395159
Tb927.9.15460		calcium motive p-type ATPase, putative	0.84001	1.00959	0.013773
Tb927.10.7750		hypothetical protein, conserved	0.841761	0.89924	-0.153221
Tb927.10.5770	VCP	Valosin-containing protein	0.84202	1.01387	0.0198769
Tb927.2.380	RHS2	retrotransposon hot spot protein 2 (RHS2), putative	0.842928	1.0729	0.101522
Tb927.8.7490		symplekin	0.844642	0.906157	-0.142167
Tb927.11.4900		WD40/YVTN repeat-like-containing protein	0.848197	0.96168	-0.0563719
Tb927.7.2590		prefoldin, putative	0.850241	1.03402	0.0482641
Tb927.2.4850		Phosducin, putative	0.850955	1.04969	0.0699678
Tb927.11.900	IDH	isocitrate dehydrogenase, putative	0.851081	0.961677	-0.0563764
Tb927.10.7810	ESF1	hypothetical protein, conserved	0.851114	1.56985	0.650629
Tb927.7.4480		adenosine 5'-monophosphoramidase, putative	0.851386	1.10942	0.149807
Tb927.4.200	RHS1	retrotransposon hot spot protein 1 (RHS1), putative	0.851667	0.616052	-0.698876
Tb11.02.5420	CPR	NADPH-cytochrome p450 reductase, putative	0.851689	1.05282	0.0742608
Tb927.9.1380		hypothetical protein, conserved	0.851971	1.0543	0.076291
Tb927.7.710	HSP70	heat shock 70 kDa protein, putative	0.853583	0.982225	-0.0258741
Tb927.11.870	MRPL23	mitochondrial ribosomal protein l23	0.854043	0.92444	-0.113348
Tb927.4.590		PQQ-like domain/Protein of unknown function (DUF1620), putative	0.854205	0.968086	-0.0467934
Tb927.5.2770	SET15	SET domain containing protein, putative	0.855215	1.2062	0.270464
Tb927.10.5040	J20	chaperone protein DnaJ, putative	0.855566	0.871687	-0.198118
Tb927.10.13780	GSK3s	glycogen synthase kinase 3	0.857382	1.0388	0.0549154
Tb927.6.2840	RIO2	Serine/threonine-protein kinase RIO2, putative	0.858202	1.04098	0.0579486
Tb927.6.1270		PITH domain-containing protein	0.858771	1.12177	0.165771
Tb927.7.4470		hypothetical protein, conserved	0.859471	0.910071	-0.135948
Tb927.9.7520		hypothetical protein, conserved	0.86044	1.03824	0.0541406
Tb927.11.6000	MRPL4	mitochondrial ribosomal protein L4	0.860647	1.05244	0.0737418
Tb927.10.7500	NOP1	fibrillarin	0.861878	1.01499	0.0214637
Tb927.9.12750		hypothetical protein, conserved	0.861929	1.70689	0.771372
Tb927.11.2740		hypothetical protein, conserved	0.862416	1.1007	0.138423
Tb927.5.3560	VAMP7B	vesicle-associated membrane protein, putative	0.862431	1.06106	0.0855006
Tb927.9.5100	PDEB2	cAMP-specific phosphodiesterase	0.86252	1.11725	0.159952
Tb927.7.7050		hypothetical protein, conserved	0.862608	0.93624	-0.0950498
Tb927.11.3970		hypothetical protein, conserved	0.86261	1.07519	0.104596
Tb927.1.1370		rRNA biogenesis protein, putative	0.862729	1.08575	0.118688
Tb927.11.8090		protein phosphatase 1, putative	0.863134	0.947325	-0.0780688
Tb927.8.8300		amino acid transporter, putative	0.863229	1.03665	0.0519307
Tb927.11.11380		hypothetical protein, conserved	0.863519	1.02204	0.0314586
Tb927.10.8790		OTU-like cysteine protease, putative	0.864084	1.05046	0.0710169
Tb927.5.2940	STI1	stress-induced protein sti1, putative	0.864556	1.03682	0.0521704
Tb927.5.2620		hypothetical protein, conserved	0.86676	1.07348	0.102299
Tb927.8.5890	ASF1B	histone chaperone ASF1B	0.866823	0.971544	-0.0416491
Tb927.3.1680	EIF3F	Eukaryotic translation initiation factor 3 subunit F	0.868161	1.00858	0.0123285
Tb927.10.14890	KIFC1	C-terminal motor kinesin, putative	0.872926	1.05689	0.0798216
Tb927.10.240	PEX14	peroxin 14, putative	0.873552	1.03572	0.0506301
Tb927.8.890	Rab1A	Ras-related protein Rab1A	0.87416	0.991379	-0.012491
Tb927.11.2610	CAP50	hypothetical protein, conserved	0.87994	0.946478	-0.0793591
Tb927.11.7040		pterin-4-alpha-carbinolamine dehydratase, putative	0.879988	1.13404	0.181471
Tb927.9.13650	ARF1	ADP-ribosylation factor, putative	0.880759	1.01612	0.0230732
Tb927.10.13790		hypothetical protein, conserved	0.881103	1.05802	0.0813693
Tb927.9.15470	KifX2A	kinesin, putative	0.88111	0.827272	-0.273566
Tb927.2.3580	TFIIS2-1	transcription elongation factor s-II, putative	0.88149	1.0774	0.10756
Tb927.4.1330		DNA topoisomerase IB, large subunit	0.881821	0.939191	-0.0905094
Tb927.7.4770	PPIase	cyclophilin-type peptidyl-prolyl cis-trans isomerase, putative	0.881949	0.949155	-0.0752846
Tb927.4.1930	EIF3G	eukaryotic translation initiation factor 3 subunit g	0.882152	0.981134	-0.0274784
Tb927.11.15020	SODB2	iron superoxide dismutase	0.88289	1.0144	0.0206298
Tb927.10.12500		P-type H+-ATPase, putative	0.884886	0.994011	-0.008666
Tb11.v5.0480		DNA-directed RNA polymerase, alpha subunit, putative	0.884917	1.08271	0.114653
Tb927.7.1790		Adenine phosphoribosyltransferase, putative	0.886316	1.00479	0.00689715
Tb927.9.15010		NADH dehydrogenase (ubiquinone) 1 beta subcomplex subunit, putative	0.887507	0.960197	-0.0585972
Tb927.11.12410	KKT10	kinetoplastid kinetochore protein 10	0.888263	1.07771	0.107965
Tb927.4.2040	ALBA3	DNA/RNA-binding protein Alba 3	0.889568	1.00977	0.0140276
Tb927.10.390		DUF2407 ubiquitin-like domain containing protein, putative	0.890612	0.947012	-0.0785452
Tb927.9.12500	POMP7	Present in the outer mitochondrial membrane proteome 7	0.89064	1.07628	0.106054
Tb927.11.9810	NH3	NUDIX hydrolase 3, putative	0.890816	1.17456	0.232126
Tb927.11.13910		NADH dehydrogenase (ubiquinone) 1 alpha subcomplex subunit, putative	0.892662	1.14194	0.191483
Tb927.8.8040	ALPH3	kinetoplastid-specific phospho-protein phosphatase, putative	0.892689	0.828824	-0.270862
Tb927.9.3170	COXV	cytochrome oxidase subunit V	0.89364	0.970829	-0.0427116
Tb927.1.1240		cytidine triphosphate synthase, putative	0.895792	0.99213	-0.011399
Tb927.11.12220	VTC4	catalytic subunit of the vacuolar transporter chaperone 4	0.898528	0.956056	-0.0648337
Tb927.11.13220		phospholipid:diacylglycerol acyltransferase-like protein	0.899587	1.06844	0.0955042
Tb927.8.3770	MPK10	Mitogen-activated protein kinase 10, putative	0.900067	1.01473	0.021092
Tb927.10.6070	UMSBP1	universal minicircle sequence binding protein 1	0.900706	1.01765	0.025241
Tb927.5.3210	SUMO	small ubiquitin-related modifier	0.900762	1.03101	0.0440571
Tb927.9.9010		SAC3/GANP/Nin1/mts3/eIF-3 p25 family, putative	0.901388	1.25582	0.328633
Tb927.2.5850	Sm-D2	small nuclear ribonucleoprotein SmD2	0.903918	1.08769	0.121265
Tb927.7.1140	TDPX3	trypanothione/tryparedoxin dependent peroxidase 3	0.904136	1.06105	0.0854906
Tb927.5.1660	PDP	protein phosphatase 2C, putative	0.904669	0.951183	-0.072205
Tb927.7.2700	B5R	NADH-cytochrome b5 reductase, putative	0.905664	0.989982	-0.0145259
Tb927.6.4500		conserved repeat domain containing protein, putative	0.906555	1.0115	0.0164963
Tb927.7.7010		LSU ribosomal protein, mitochondrial, putative	0.906593	1.07699	0.107005
Tb927.9.8815		hypothetical protein	0.906728	1.01941	0.0277382
Tb927.7.4710	MRPL46	Mitochondrial ribosomal protein L46	0.907245	1.06643	0.0927836
Tb927.11.10300		hypothetical protein, conserved	0.907705	0.987085	-0.0187536
Tb927.11.1020		ribokinase, putative	0.907808	1.00817	0.0117411
Tb927.2.820		retrotransposon hot spot protein 1 (RHS1), interrupted	0.908623	0.985424	-0.0211831
Tb927.3.5070		hypothetical protein, conserved	0.908749	1.04212	0.059526
Tb927.9.6310		ABC transporter, putative	0.908801	0.9808	-0.0279698
Tb927.11.13710		hypothetical protein, conserved	0.909503	1.04349	0.0614191
Tb927.8.2770	IP3R	inositol 1,4,5-trisphosphate receptor	0.912178	1.05713	0.0801472
Tb927.11.840	FTP	sodium/hydrogen exchanger, putative	0.912494	1.07563	0.105176
Tb927.10.8950	KAP4-1	kinetoplast-associated protein 4 isoform 1	0.913626	0.98435	-0.0227565
Tb927.9.10230	P23	Co-chaperone protein P23	0.914942	0.981986	-0.0262256
Tb09.v4.0013		retrotransposon hot spot (RHS) protein, putative	0.916112	0.930955	-0.103216
Tb927.7.6340		hypothetical protein, conserved	0.916807	0.949134	-0.0753158
Tb927.10.1450	CAAP1	plectin, putative	0.917407	1.01467	0.0210057
Tb927.3.1720		hypothetical protein, conserved	0.917593	1.03337	0.0473538
Tb927.5.2520		TPR repeat, putative	0.918297	1.11921	0.16248
Tb927.3.5370		hypothetical protein, conserved	0.918312	1.03152	0.0447708
Tb927.9.12300		replication factor C, subunit 3, putative	0.919133	0.988002	-0.0174142
Tb927.8.3660	SEC23.1	protein transport protein SEC23	0.920585	1.18394	0.243593
Tb927.11.6570		Nodulin-like, putative	0.92208	1.29326	0.371011
Tb927.8.4380	ATOM12	Archaic translocase of outer membrane 12 kDa subunit	0.922116	0.980786	-0.0279896
Tb927.7.6180		hypothetical protein, conserved	0.922337	0.968619	-0.0459992
Tb927.11.9610	EIF3I	eukaryotic translation initiation factor 3 subunit i	0.924247	1.0058	0.00834245
Tb927.2.5060		GTP binding protein, putative	0.924489	1.00654	0.00940984
Tb927.3.5180	COF	cofilictin depolymerizing factor, putative	0.926788	0.988477	-0.0167212
Tb927.11.7890	ZC3H44	zinc finger CCCH domain containing protein 44	0.927111	0.989681	-0.0149643
Tb927.10.9080		pteridine transporter, putative	0.928451	1.07165	0.0998309
Tb927.10.14240	NMT	N-myristoyltransferase	0.928618	1.03138	0.0445762
Tb927.10.9240		Tir chaperone protein (CesT) family, putative	0.928735	1.0646	0.0903159
Tb11.02.5105	POMP15	Present in the outer mitochondrial membrane proteome 15	0.929254	0.944466	-0.0824293
Tb927.5.4120		LSU ribosomal protein, mitochondrial, putative	0.930102	0.988052	-0.0173412
Tb927.8.6410	KAR3	beta-ketoacyl-ACP reductase 3, putative	0.931125	0.789124	-0.341677
Tb927.7.6220		calcium/calmodulin-dependent protein kinase, putative	0.931161	1.01668	0.0238613
Tb927.11.880	CYPA	cyclophilin a	0.931302	0.972514	-0.0402097
Tb927.11.11460	ATOM69	Mitochondrial import receptor subunit ATOM69	0.931662	1.00514	0.00739762
Tb927.7.4900	XRNA	5'-3' exoribonuclease A	0.932416	1.02212	0.0315608
Tb927.4.1080	VAA	V-type ATPase, A subunit, putative	0.932436	1.00413	0.00594422
Tb927.11.11480		Trichohyalin, putative	0.933463	0.981207	-0.0273702
Tb927.11.4360		Protein of unknown function (DUF1014), putative	0.933635	1.23527	0.304829
Tb927.10.14740		hypothetical protein, conserved	0.933676	1.07011	0.097759
Tb927.11.2370	MEX67	mRNA export factor MEX67	0.933857	1.02477	0.0353018
Tb927.10.12330	ZC3H34	zinc finger protein family member, putative	0.934018	1.01496	0.0214165
Tb927.11.3300	SAS-4	Spindle assembly abnormal 4	0.934145	0.966778	-0.048743
Tb927.10.15330		CYTH domain containing protein, putative	0.935238	1.01794	0.0256471
Tb927.10.9025		hypothetical protein	0.935368	0.899307	-0.153115
Tb927.5.4020		hypothetical protein	0.935438	1.03848	0.0544712
Tb927.10.14790		metallo-peptidase, Clan MG, Family M24	0.93661	1.01058	0.0151851
Tb927.10.9810		hypothetical protein, conserved	0.937045	0.977634	-0.0326334
Tb927.7.5490	PRMT7	protein arginine n-methyltransferase 7	0.937151	0.989356	-0.015439
Tb927.6.1520	AQP1	Aquaglyceroporin 1	0.93727	1.01077	0.0154619
Tb927.8.1990	mPRX	peroxidoxin	0.938067	1.01056	0.0151592
Tb927.2.1800	POLD1	DNA polymerase delta catalytic subunit, putative	0.938264	1.22082	0.28785
Tb927.11.14730	FtsH14	Metalloprotease M41 FtsH, putative	0.941972	0.988628	-0.0164998
Tb927.5.4380	KPP1	kinetoplastid-specific phospho-protein phosphatase, putative	0.942425	0.970366	-0.043399
Tb927.11.7900	RBP16	mitochondrial RNA binding protein 16	0.942908	0.98297	-0.0247813
Tb927.10.2560	mMDH	mitochondrial malate dehydrogenase	0.943942	1.0175	0.0250273
Tb927.11.2950	NUP89	Nucleoporin NUP89	0.944432	1.03349	0.0475282
Tb927.7.3200		hypothetical protein, conserved	0.944651	1.08061	0.111847
Tb927.10.10730	RIF5	RNA Interference Factor 5	0.945981	1.00937	0.0134546
Tb927.4.760		AP-1 adapter complex gamma subunit, putative	0.948291	1.019	0.0271537
Tb927.8.6080	POMP42	Glycerophosphoryl diester phosphodiesterase family, putative	0.948566	1.02108	0.0301012
Tb927.6.2700	Sm-E	small nuclear ribonucleoprotein Sm-E	0.951223	0.990377	-0.0139496
Tb927.8.730		nucleolar RNA-binding protein, putative	0.95143	0.98826	-0.0170374
Tb927.11.6130		SKP1-like protein	0.952228	0.987744	-0.0177905
Tb927.10.15220		hypothetical protein, conserved	0.95239	1.00498	0.00716928
Tb927.2.4540	SmB	Small nuclear ribonucleoprotein-associated protein B (snRNP-B) (Sm protein B) (Sm-B) (SmB), putative	0.952862	1.01668	0.0238626
Tb927.7.3410	Centrin4	centrin-4	0.953261	1.02135	0.0304814
Tb927.11.6630		3-methylcrotonoyl-CoA carboxylase beta subunit, putative	0.953699	1.01485	0.0212651
Tb927.11.4980		ATP-dependent DEAD/H RNA helicase, putative	0.955799	0.985632	-0.020879
Tb927.4.1300	CAP42	amidinotransferase, putative	0.956341	0.988301	-0.0169773
Tb927.11.2300	ERF1	eukaryotic peptide chain release factor subunit 1, putative	0.956387	1.00712	0.0102302
Tb927.11.800		prefoldin subunit, putative	0.957695	0.98429	-0.0228446
Tb927.6.5080		Protein of unknown function (DUF3808), putative	0.959899	1.00991	0.0142306
Tb927.9.8740	DRBD3/PTB1	Double RNA binding domain protein 3	0.961465	0.996725	-0.00473198
Tb927.7.7460		hypothetical protein, conserved	0.96149	1.0158	0.0226119
Tb927.9.10830		metal dependent 5???-nucleotidase	0.964754	1.01609	0.0230316
Tb927.11.6740	PUF10	pumilio/PUF RNA binding protein 10, putative	0.965086	1.00361	0.0052016
Tb927.9.10580		3-demethylubiquinone-9 3-methyltransferase, putative	0.966776	1.01874	0.0267885
Tb927.9.13225		hypothetical protein	0.968093	0.992601	-0.0107147
Tb927.10.9840	J33	chaperone protein DnaJ, putative	0.968421	1.00484	0.0069694
Tb927.10.15310		hypothetical protein, conserved	0.968447	1.01185	0.0169909
Tb927.8.4770	TbRAB18	small GTP-binding protein Rab18	0.96911	0.95618	-0.0646461
Tb927.5.4350	NH2	Nudix hydrolase 2, putative	0.96973	0.96041	-0.0582784
Tb927.10.6200		hypothetical protein, conserved	0.971208	0.987946	-0.0174966
Tb927.2.4590		branched-chain amino acid aminotransferase, putative	0.972084	1.00885	0.0127068
Tb927.9.3750		hypothetical protein, conserved	0.972695	0.994613	-0.0077921
Tb927.9.5170		phosphomevalonate kinase protein, putative	0.97273	0.970796	-0.0427604
Tb927.10.4560		elongation factor 2	0.973602	0.996705	-0.00476223
Tb927.7.270	RPF2	Ribosome production factor 2 homolog	0.974059	0.97835	-0.0315781
Tb927.11.5020		hypothetical protein, conserved	0.974896	1.00773	0.0111129
Tb927.7.3180		adaptor complex AP-1 medium subunit, putative	0.975367	1.027	0.0384415
Tb927.5.340		expression site-associated gene 5 (ESAG5) protein, putative	0.975414	1.01695	0.0242503
Tb927.11.16870	NDUFA2	NADH-ubiquinone oxidoreductase B8 subunit	0.976226	0.968568	-0.0460747
Tb927.11.5220		chaperone protein DnaJ, putative	0.976474	0.984378	-0.022715
Tb927.10.3210		delta-1-pyrroline-5-carboxylate dehydrogenase, putative	0.976727	1.0026	0.00374931
Tb927.11.10080		LSU ribosomal protein, mitochondrial, putative	0.977268	0.969552	-0.0446091
Tb927.11.6780		regulator of chromatin condensation, putative	0.977775	1.00177	0.00255085
Tb927.10.12590		hypothetical protein, conserved	0.978917	1.01476	0.0211344
Tb927.9.4200	ACS2	fatty acyl CoA synthetase 2	0.98073	1.0082	0.0117856
Tb927.11.4780	PDHK	pyruvate dehydrogenase (lipoamide) kinase, putative	0.980768	0.99687	-0.00452224
Tb927.5.1030	Isa2	Iron-sulfur assembly protein 2	0.980964	1.00897	0.0128782
Tb927.10.760		hypothetical protein, conserved	0.981025	1.01979	0.0282652
Tb927.5.1300	VAa	V-type proton ATPase subunit a, putative	0.981399	1.00283	0.00407228
Tb927.4.2750		hypothetical protein, conserved	0.982063	0.98569	-0.0207936
Tb927.8.1860	CYM1	pitrilysin-like metalloprotease	0.982167	0.994047	-0.00861444
Tb927.10.15760	CAP36	hypothetical protein, conserved	0.983539	0.997555	-0.00353153
Tb927.8.6180		60S ribosomal protein L26, putative	0.983968	1.00458	0.00659038
Tb927.1.1270		homocysteine S-methyltransferase, putative	0.984431	0.992355	-0.0110721
Tb927.11.9490		CobW/HypB/UreG, nucleotide-binding domain containing protein, putative	0.986125	1.00521	0.00750306
Tb927.7.3550	WCB	cytoskeleton associated protein, putative	0.987223	1.0039	0.00561527
Tb927.10.2530	ADKF	adenylate kinase, putative	0.987405	1.00149	0.00214616
Tb927.4.1250		peroxisome biogenesis factor 1, putative	0.98758	0.97753	-0.032787
Tb927.11.9510		nucleic acid binding protein, putative	0.988878	0.989848	-0.0147204
Tb11.v5.0660		histone deacetylase, putative	0.989173	1.00539	0.00775373
Tb927.4.4210	FtsH42	ATP-dependent zinc metalloprotease AFG3-like, putative	0.989407	0.992749	-0.010499
Tb927.4.1610	TAC40	Tripartite attachment complex 40	0.990005	0.988622	-0.0165094
Tb927.6.4020		hypothetical protein, conserved	0.990211	0.997252	-0.00397034
Tb927.11.4910		predicted ankyrin repeat family protein	0.990246	1.00226	0.00325598
Tb927.8.5070		hypothetical protein, conserved	0.990437	0.99784	-0.00311943
Tb927.6.2210		hypothetical protein, conserved	0.992113	0.995962	-0.00583714
Tb927.9.13520	IMP1	Importin 1	0.9929	0.998471	-0.00220735
Tb927.5.3190		hypothetical protein, conserved	0.996435	1.00625	0.00898165
Tb927.7.2120		hypothetical protein, conserved	0.999348	0.999672	-0.00047338
Tb10.v4.0052		microtubule-associated protein 2	1	#VALUE!	NaN
[truncated: 469 more rows]

## Sheet: Supplementary Data 5ii
												sKO_1/PS_1				sKO_2/PS_2			sKO_3/PS_3
Gene names	Accession	Protein names	Description	ΣCoverage	Σ# Proteins	Σ# Unique Peptides	Σ# Peptides	Σ# PSMs	A2: Area	B2: Area	C2: Area	A2: Heavy/Light	A2: Heavy/Light Count	A2: Heavy/Light Variability [%]	B2: Heavy/Light	B2: Light/Heavy	B2: Heavy/Light Count	B2: Heavy/Light Variability [%]	C2: Heavy/Light	C2: Heavy/Light Count	C2: Heavy/Light Variability [%]	Coverage A(4,6)	# Peptides A(4,6)	Coverage B(4,6)	# Peptides B(4,6)	Coverage C(4,6)	# Peptides C(4,6)	# AAs	MW [kDa]	calc. pI
Tb927.10.3570	Tb927.10.3570:mRNA-p1	RNA editing exonuclease 2	transcript=Tb927.10.3570:mRNA | gene=Tb927.10.3570 | organism=Trypanosoma_brucei_brucei_TREU927 | gene_product=RNA editing exonuclease 2 | transcript_product=RNA editing exonuclease 2 | location=Tb927_10_v5.1:924539-927262(+) | protein_length=907 | sequence_SO=chromosome | SO=protein_coding | is_pseudo=false	6.5	2	5	5	14	8.73141e+07	8.62014e+07	3.53985e+07	10.0723	4	2657.38	0.01	100	3	0	100	3	0	3.97	3	4.08	4	2.54	2	907	99.3546	7.03467
Tb927.10.6260	Tb927.10.6260:mRNA-p1	ATP-dependent DEAD/H RNA helicase, putative	transcript=Tb927.10.6260:mRNA | gene=Tb927.10.6260 | organism=Trypanosoma_brucei_brucei_TREU927 | gene_product=ATP-dependent DEAD/H RNA helicase, putative | transcript_product=ATP-dependent DEAD/H RNA helicase, putative | location=Tb927_10_v5.1:1587915-1589729(-) | protein_length=604 | sequence_SO=chromosome | SO=protein_coding | is_pseudo=false	7.28	2	4	4	5	6.25355e+07	41454040	2.48515e+07	100	3	0	0.376086	2.65897	1		100	1		4.97	3	1.16	1	2.32	1	604	68.6357	8.99756
Tb927.11.13740	Tb927.11.13740:mRNA-p1	procyclic-enriched flagellar receptor adenylate cyclase 5	transcript=Tb927.11.13740:mRNA | gene=Tb927.11.13740 | organism=Trypanosoma_brucei_brucei_TREU927 | gene_product=procyclic-enriched flagellar receptor adenylate cyclase 5 | transcript_product=procyclic-enriched flagellar receptor adenylate cyclase 5 | location=Tb927_11_v5.1:3660173-3663817(+) | protein_length=1214 | sequence_SO=chromosome | SO=protein_coding | is_pseudo=false	5.27	14	5	7	18	6.74139e+07	5.91703e+07	4.19064e+07	2.75811	2	120.447	0.421574	2.37206	3	153.039	12.8861	2	10091.7	3.21	5	3.79	6	3.21	5	1214	133.699	5.05908
Tb927.8.8020	Tb927.8.8020:mRNA-p1	monoglyceride lipase, putative	transcript=Tb927.8.8020:mRNA | gene=Tb927.8.8020 | organism=Trypanosoma_brucei_brucei_TREU927 | gene_product=monoglyceride lipase, putative | transcript_product=monoglyceride lipase, putative | location=Tb927_08_v5.1:2376682-2377626(+) | protein_length=314 | sequence_SO=chromosome | SO=protein_coding | is_pseudo=false	5.73	1	1	2	6	15299961	2.46433e+07	5.72919e+07	5.76307	2	31216.6	0.01	100	1		5.53258	1		3.18	1	5.73	2	3.18	2	314	35.1985	7.21045
Tb927.9.10530	Tb927.9.10530:mRNA-p1	Flagellum attachment zone protein 4	transcript=Tb927.9.10530:mRNA | gene=Tb927.9.10530 | organism=Trypanosoma_brucei_brucei_TREU927 | gene_product=Flagellum attachment zone protein 4 | transcript_product=Flagellum attachment zone protein 4 | location=Tb927_09_v5.1:1653298-1656429(-) | protein_length=1043 | sequence_SO=chromosome | SO=protein_coding | is_pseudo=false	3.26	1	3	4	7	2.47516e+07	19270693	1.27234e+07	6.23596	2	21147.1	0.32374	3.0889	1		5.47001	1		1.92	2	1.34	2	1.05	2	1043	118.644	6.01123
Tb927.6.2600	Tb927.6.2600:mRNA-p1	Protein of unknown function (DUF1077), putative	transcript=Tb927.6.2600:mRNA | gene=Tb927.6.2600 | organism=Trypanosoma_brucei_brucei_TREU927 | gene_product=Protein of unknown function (DUF1077), putative | transcript_product=Protein of unknown function (DUF1077), putative | location=Tb927_06_v5.1:788851-789282(+) | protein_length=143 | sequence_SO=chromosome | SO=protein_coding | is_pseudo=false	20.98	1	2	2	6	2.43019e+07	9.6235e+07	9278972	2.78836	2	137.93	0.323441	3.09176	2	4.53477	4.4078	1		20.98	2	20.98	3	11.19	1	143	16.0989	6.29053
Tb927.8.6330	Tb927.8.6330:mRNA-p1	WD domain, G-beta repeat/PFU (PLAA family ubiquitin binding), putative	transcript=Tb927.8.6330:mRNA | gene=Tb927.8.6330 | organism=Trypanosoma_brucei_brucei_TREU927 | gene_product=WD domain, G-beta repeat/PFU (PLAA family ubiquitin binding), putative | transcript_product=WD domain, G-beta repeat/PFU (PLAA family ubiquitin binding), putative | location=Tb927_08_v5.1:1832611-1835271(+) | protein_length=886 | sequence_SO=chromosome | SO=protein_coding | is_pseudo=false	3.84	1	3	3	9	4.55846e+07	7.07299e+07	3.35616e+07	15.3144	2	649.229	0.208922	4.78648	3	2.56632e+06	4.08424	2	61.6311	2.6	2	2.6	3	2.48	2	886	94.5735	5.74463
Tb927.10.9570	Tb927.10.9570:mRNA-p1	paraflagellar rod component, putative	transcript=Tb927.10.9570:mRNA | gene=Tb927.10.9570 | organism=Trypanosoma_brucei_brucei_TREU927 | gene_product=paraflagellar rod component, putative | transcript_product=paraflagellar rod component, putative | location=Tb927_10_v5.1:2360337-2363585(+) | protein_length=1082 | sequence_SO=chromosome | SO=protein_coding | is_pseudo=false	4.62	2	5	5	13	69225329	1.13397e+08	30941585	2.15901	5	73.4962	0.0951795	10.5065	5	3590.47	3.66453	1		4.62	5	3.97	5	1.02	2	1082	118.592	5.22412
Tb927.4.2010	Tb927.4.2010:mRNA-p1	acyl-CoA binding protein, putative	transcript=Tb927.4.2010:mRNA | gene=Tb927.4.2010 | organism=Trypanosoma_brucei_brucei_TREU927 | gene_product=acyl-CoA binding protein, putative | transcript_product=acyl-CoA binding protein, putative | location=Tb927_04_v5.1:507511-507792(-) | protein_length=93 | sequence_SO=chromosome | SO=protein_coding | is_pseudo=false	24.73	1	4	4	9	8.60114e+07	1.84547e+08	37945036	2.47807	3	234.28	0.409069	2.44457	2	146.069	3.56046	1		18.28	4	23.66	3	7.53	1	93	10.6028	10.0962
Tb927.3.720	Tb927.3.720:mRNA-p1	zinc finger protein 3	transcript=Tb927.3.720:mRNA | gene=Tb927.3.720 | organism=Trypanosoma_brucei_brucei_TREU927 | gene_product=zinc finger protein 3 | transcript_product=zinc finger protein 3 | location=Tb927_03_v5.1:176779-177171(-) | protein_length=130 | sequence_SO=chromosome | SO=protein_coding | is_pseudo=false	12.31	1	2	2	11	9.38715e+07	7.62651e+07	6.55395e+07	4.33117	3	20.6734	0.339987	2.94129	2	65.9567	3.32303	1		12.31	2	12.31	3	5.38	2	130	14.1587	8.29443
Tb927.10.8730	Tb927.10.8730:mRNA-p1	ABC1 family, putative	transcript=Tb927.10.8730:mRNA | gene=Tb927.10.8730 | organism=Trypanosoma_brucei_brucei_TREU927 | gene_product=ABC1 family, putative | transcript_product=ABC1 family, putative | location=Tb927_10_v5.1:2156159-2157748(+) | protein_length=529 | sequence_SO=chromosome | SO=protein_coding | is_pseudo=false	13.61	1	6	6	21	9.34481e+07	9.03077e+07	7.0309e+07	12.4815	4	11664.3	0.446936	2.23746	5	19748.6	3.05055	4	213.551	10.4	4	10.59	7	11.91	6	529	60.5816	7.95752
Tb11.v5.0580	Tb11.v5.0580.1-p1	delta-6 fatty acid desaturase, putative	transcript=Tb11.v5.0580.1 | gene=Tb11.v5.0580 | organism=Trypanosoma_brucei_brucei_TREU927 | gene_product=delta-6 fatty acid desaturase, putative | transcript_product=delta-6 fatty acid desaturase, putative | location=Tb927_11_bin_v5.1:2657818-2659083(-) | protein_length=421 | sequence_SO=contig | SO=protein_coding | is_pseudo=false	12.35	2	5	5	18	1.22473e+08	4.3761e+07	7.33368e+07	2.9592	2	116.165	0.394376	2.53565	1		2.94325	5	186.779	8.31	5	5.7	3	12.35	7	421	47.9547	8.42627
Tb927.7.3330	Tb927.7.3330:mRNA-p1	Flagellar attachment zone protein 10	transcript=Tb927.7.3330:mRNA | gene=Tb927.7.3330 | organism=Trypanosoma_brucei_brucei_TREU927 | gene_product=Flagellar attachment zone protein 10 | transcript_product=Flagellar attachment zone protein 10 | location=Tb927_07_v5.1:858888-871892(-) | protein_length=4334 | sequence_SO=chromosome | SO=protein_coding | is_pseudo=false	25.01	1	4	4	29	5.09154e+08	5.04671e+08	2.71975e+08	2.53091	4	79.3079	0.11594	8.62517	6	73485.4	2.73193	3	2.51949	24.53	5	25.01	5	24.53	5	4334	502.352	4.61475
Tb927.10.13800	Tb927.10.13800:mRNA-p1	hypothetical protein, conserved	transcript=Tb927.10.13800:mRNA | gene=Tb927.10.13800 | organism=Trypanosoma_brucei_brucei_TREU927 | gene_product=hypothetical protein, conserved | transcript_product=hypothetical protein, conserved | location=Tb927_10_v5.1:3372730-3374025(-) | protein_length=431 | sequence_SO=chromosome | SO=protein_coding | is_pseudo=false	6.73	1	3	3	15	5.89091e+07	4.85665e+07	2.54885e+07	9.30226	2	49219.6	0.418154	2.39146	1		2.69306	3	54.3081	5.1	3	5.1	3	6.73	5	431	46.254	9.05615
Tb927.10.8080	Tb927.10.8080:mRNA-p1	Uncharacterized conserved protein (DUF2042), putative	transcript=Tb927.10.8080:mRNA | gene=Tb927.10.8080 | organism=Trypanosoma_brucei_brucei_TREU927 | gene_product=Uncharacterized conserved protein (DUF2042), putative | transcript_product=Uncharacterized conserved protein (DUF2042), putative | location=Tb927_10_v5.1:2013053-2015275(-) | protein_length=740 | sequence_SO=chromosome | SO=protein_coding | is_pseudo=false	7.84	1	5	5	7	3.31529e+07	7.08002e+07	2.60256e+07	4.69028	3	12.8054	0.363447	2.75144	1		2.67781	1		6.22	4	1.62	2	1.62	1	740	82.3299	5.73193
Tb927.4.2080	Tb927.4.2080:mRNA-p1	Coiled-coil and C2 domain-containing protein	transcript=Tb927.4.2080:mRNA | gene=Tb927.4.2080 | organism=Trypanosoma_brucei_brucei_TREU927 | gene_product=Coiled-coil and C2 domain-containing protein | transcript_product=Coiled-coil and C2 domain-containing protein | location=Tb927_04_v5.1:532617-535337(-) | protein_length=906 | sequence_SO=chromosome | SO=protein_coding | is_pseudo=false	7.84	1	7	7	21	7.49724e+07	6.24609e+07	3.16036e+07	3.36647	5	44.0521	0.404188	2.4741	5	111.712	2.65651	2	28.3082	6.18	6	5.96	5	2.54	2	906	104.819	5.96045
Tb927.10.8040	Tb927.10.8040:mRNA-p1	beta adaptin, putative	transcript=Tb927.10.8040:mRNA | gene=Tb927.10.8040 | organism=Trypanosoma_brucei_brucei_TREU927 | gene_product=beta adaptin, putative | transcript_product=beta adaptin, putative | location=Tb927_10_v5.1:2002232-2004319(-) | protein_length=695 | sequence_SO=chromosome | SO=protein_coding | is_pseudo=false	4.32	1	3	3	8	2.82375e+07	4.33281e+07	2.13979e+07	2.74741	3	77.1329	0.457436	2.1861	1		2.394	2	46.8695	4.32	3	1.15	2	2.3	2	695	76.2315	5.69385
Tb927.3.4290	Tb927.3.4290:mRNA-p1	Paraflagellar rod protein 1-1	transcript=Tb927.3.4290:mRNA | gene=Tb927.3.4290 | organism=Trypanosoma_brucei_brucei_TREU927 | gene_product=Paraflagellar rod protein 1-1 | transcript_product=Paraflagellar rod protein 1-1 | location=Tb927_03_v5.1:1208864-1210633(-) | protein_length=589 | sequence_SO=chromosome | SO=protein_coding | is_pseudo=false	10.53	1	7	7	14	1.84045e+08	5.75355e+07	1.54629e+07	15.0221	2	5189.56	0.331014	3.02102	7	123.54	2.35795	2	24.1489	3.74	3	8.15	6	2.72	2	589	68.6403	6.07471
Tb927.3.4080	Tb927.3.4080:mRNA-p1	Nodulin-like, putative	transcript=Tb927.3.4080:mRNA | gene=Tb927.3.4080 | organism=Trypanosoma_brucei_brucei_TREU927 | gene_product=Nodulin-like, putative | transcript_product=Nodulin-like, putative | location=Tb927_03_v5.1:1150562-1152313(-) | protein_length=583 | sequence_SO=chromosome | SO=protein_coding | is_pseudo=false	2.92	5	2	2	7	2.49884e+08	9.91458e+07	5.56894e+07	1.90461	2	22.5052	0.448112	2.23159	1		2.08345	1		2.92	3	1.54	2	1.54	1	583	64.0936	7.73779
Tb927.8.4690	Tb927.8.4690:mRNA-p1	hypothetical protein, conserved	transcript=Tb927.8.4690:mRNA | gene=Tb927.8.4690 | organism=Trypanosoma_brucei_brucei_TREU927 | gene_product=hypothetical protein, conserved | transcript_product=hypothetical protein, conserved | location=Tb927_08_v5.1:1376573-1376947(-) | protein_length=124 | sequence_SO=chromosome | SO=protein_coding | is_pseudo=false	25	1	3	3	12	1.03364e+08	1.16188e+08	1.59496e+08	0.460088	1		100	0.01	1		0.454406	2	15.8604	18.55	3	18.55	3	16.13	3	124	13.3019	9.37842
Tb927.1.710	Tb927.1.710:mRNA-p1	phosphoglycerate kinase	transcript=Tb927.1.710:mRNA | gene=Tb927.1.710 | organism=Trypanosoma_brucei_brucei_TREU927 | gene_product=phosphoglycerate kinase | transcript_product=phosphoglycerate kinase | location=Tb927_01_v5.1:234176-235438(-) | protein_length=420 | sequence_SO=chromosome | SO=protein_coding | is_pseudo=false	73.1	1	16	24	254	1.89031e+09	1.24657e+09	1.32378e+09	0.393478	20	112.478	4.81247	0.207794	18	281.84	0.376877	17	96.2303	63.33	39	55.71	34	72.14	40	420	45.2184	7.47412
Tb927.9.7800	Tb927.9.7800:mRNA-p1	hypothetical protein, conserved	transcript=Tb927.9.7800:mRNA | gene=Tb927.9.7800 | organism=Trypanosoma_brucei_brucei_TREU927 | gene_product=hypothetical protein, conserved | transcript_product=hypothetical protein, conserved | location=Tb927_09_v5.1:1277071-1277865(-) | protein_length=264 | sequence_SO=chromosome | SO=protein_coding | is_pseudo=false	7.2	1	2	2	6	4.65957e+07	86456983	7.19893e+07	0.20213	1		7.3087	0.136823	2	184810	0.0655961	2	4176.86	4.55	2	7.2	2	7.2	2	264	29.0775	9.31982
Tb927.5.2160	Tb927.5.2160:mRNA-p1	conserved protein	transcript=Tb927.5.2160:mRNA | gene=Tb927.5.2160 | organism=Trypanosoma_brucei_brucei_TREU927 | gene_product=conserved protein | transcript_product=conserved protein | location=Tb927_05_v5.1:747952-748302(+) | protein_length=116 | sequence_SO=chromosome | SO=protein_coding | is_pseudo=false	50	1	1	5	94	1.91063e+09	3.1824e+09	2.05919e+09	0.29653	2	56.4773	31.5637	0.0316819	2	419.487	0.732568	1		50	10	50	9	50	10	116	12.3382	7.50342
Tb927.4.3310	Tb927.4.3310:mRNA-p1	TPR repeat/SET domain containing protein, putative	transcript=Tb927.4.3310:mRNA | gene=Tb927.4.3310 | organism=Trypanosoma_brucei_brucei_TREU927 | gene_product=TPR repeat/SET domain containing protein, putative | transcript_product=TPR repeat/SET domain containing protein, putative | location=Tb927_04_v5.1:865213-867234(-) | protein_length=673 | sequence_SO=chromosome | SO=protein_coding | is_pseudo=false	3.57	1	3	3	4	21422051	1.51351e+07	1.85031e+07	2.83655	1		0.704267	1.41992	1		100	1		1.49	1	1.19	1	2.38	2	673	73.8398	7.18115
Tb927.9.1590	Tb927.9.1590:mRNA-p1	hypothetical protein, conserved	transcript=Tb927.9.1590:mRNA | gene=Tb927.9.1590 | organism=Trypanosoma_brucei_brucei_TREU927 | gene_product=hypothetical protein, conserved | transcript_product=hypothetical protein, conserved | location=Tb927_09_v5.1:372433-372855(-) | protein_length=140 | sequence_SO=chromosome | SO=protein_coding | is_pseudo=false	16.43	1	2	2	4	2.6737e+07	1.72308e+07	4.90447e+06	7.38336	2	9615.71	0.787596	1.26969	1		100	1		16.43	2	7.14	1	7.14	1	140	15.7235	6.30322
Tb927.2.4280	Tb927.2.4280:mRNA-p1	kinetoplastid-specific dual specificity phosphatase, putative	transcript=Tb927.2.4280:mRNA | gene=Tb927.2.4280 | organism=Trypanosoma_brucei_brucei_TREU927 | gene_product=kinetoplastid-specific dual specificity phosphatase, putative | transcript_product=kinetoplastid-specific dual specificity phosphatase, putative | location=Tb927_02_v5.1:759933-763061(-) | protein_length=1042 | sequence_SO=chromosome | SO=protein_coding | is_pseudo=false	1.15	1	2	2	2	34328332	0	485990	4.59884	1						52.7585	1		0.58	1			0.58	1	1042	114.84	6.94678
Tb927.11.13670	Tb927.11.13670:mRNA-p1	hypothetical protein, conserved	transcript=Tb927.11.13670:mRNA | gene=Tb927.11.13670 | organism=Trypanosoma_brucei_brucei_TREU927 | gene_product=hypothetical protein, conserved | transcript_product=hypothetical protein, conserved | location=Tb927_11_v5.1:3640224-3645098(-) | protein_length=1624 | sequence_SO=chromosome | SO=protein_coding | is_pseudo=false	1.6	1	3	3	6	153929157	3.721e+07	1.28567e+08	14.7244	1		0.79368	1.25995	2	1758.28	27.3303	1		0.62	1	1.17	2	1.05	2	1624	183.383	6.78564
Tb927.11.10820	Tb927.11.10820:mRNA-p1	Casein kinase II subunit beta, putative	transcript=Tb927.11.10820:mRNA | gene=Tb927.11.10820 | organism=Trypanosoma_brucei_brucei_TREU927 | gene_product=Casein kinase II subunit beta, putative | transcript_product=Casein kinase II subunit beta, putative | location=Tb927_11_v5.1:2895189-2896073(+) | protein_length=294 | sequence_SO=chromosome | SO=protein_coding | is_pseudo=false	10.88	1	3	3	9	9.45631e+07	2.21776e+08	9.57543e+07	100	3	0	0.70005	1.42847	1		10.8475	2	22646.5	10.88	3	2.72	1	8.84	2	294	33.4991	5.07178
Tb927.10.13950	Tb927.10.13950:mRNA-p1	tubulin-specific chaperone, putative	transcript=Tb927.10.13950:mRNA | gene=Tb927.10.13950 | organism=Trypanosoma_brucei_brucei_TREU927 | gene_product=tubulin-specific chaperone, putative | transcript_product=tubulin-specific chaperone, putative | location=Tb927_10_v5.1:3400291-3400989(-) | protein_length=232 | sequence_SO=chromosome | SO=protein_coding | is_pseudo=false	23.71	1	6	6	22	1.36195e+08	8.22528e+07	7.54285e+07	1.08635	4	13.8445	0.40026	2.49838	4	84.6395	10.4536	4	3597.73	15.09	6	15.95	6	13.36	4	232	26.4431	5.32568
Tb927.9.6040	Tb927.9.6040:mRNA-p1	E1-like ubiquitin-activating enzyme, putative	transcript=Tb927.9.6040:mRNA | gene=Tb927.9.6040 | organism=Trypanosoma_brucei_brucei_TREU927 | gene_product=E1-like ubiquitin-activating enzyme, putative | transcript_product=E1-like ubiquitin-activating enzyme, putative | location=Tb927_09_v5.1:1004774-1005937(+) | protein_length=387 | sequence_SO=chromosome | SO=protein_coding | is_pseudo=false	9.04	1	3	3	18	1.05437e+08	6.5608e+07	52618170	2.35132	3	4.01113	1.70939	0.585003	4	336.525	10.0859	4	32500	9.04	4	9.04	4	9.04	5	387	41.9949	5.64307
Tb927.8.6440	Tb927.8.6440:mRNA-p1	RNA-binding protein, putative	transcript=Tb927.8.6440:mRNA | gene=Tb927.8.6440 | organism=Trypanosoma_brucei_brucei_TREU927 | gene_product=RNA-binding protein, putative | transcript_product=RNA-binding protein, putative | location=Tb927_08_v5.1:1863511-1864065(+) | protein_length=184 | sequence_SO=chromosome | SO=protein_coding | is_pseudo=false	9.78	1	2	2	14	1.62456e+08	1.67254e+08	105112390	1.11643	2	117.161	0.01	100	1		9.52119	2	43617.3	9.78	3	4.89	2	4.89	2	184	20.3577	6.43018
Tb927.11.11080	Tb927.11.11080:mRNA-p1	Nucleoporin NUP149	transcript=Tb927.11.11080:mRNA | gene=Tb927.11.11080 | organism=Trypanosoma_brucei_brucei_TREU927 | gene_product=Nucleoporin NUP149 | transcript_product=Nucleoporin NUP149 | location=Tb927_11_v5.1:2966930-2971249(+) | protein_length=1439 | sequence_SO=chromosome | SO=protein_coding | is_pseudo=false	14.04	1	5	5	17	4.38777e+07	6.71798e+07	2.39098e+07	0.986472	3	46.2805	0.481193	2.07817	7	791.941	8.77576	4	945.512	7.78	3	10.28	4	9.87	4	1439	149.14	8.48486
Tb927.11.8120	Tb927.11.8120:mRNA-p1	protein transport protein SEC13, putative	transcript=Tb927.11.8120:mRNA | gene=Tb927.11.8120 | organism=Trypanosoma_brucei_brucei_TREU927 | gene_product=protein transport protein SEC13, putative | transcript_product=protein transport protein SEC13, putative | location=Tb927_11_v5.1:2274177-2275160(+) | protein_length=327 | sequence_SO=chromosome | SO=protein_coding | is_pseudo=false	7.34	1	2	2	4	1.01308e+08	34868824	4.31773e+07	4.41202	1		0.681015	1.4684	1		7.81051	2	91.3218	3.67	1	3.67	1	7.34	2	327	35.103	4.75439
Tb927.7.5840	Tb927.7.5840:mRNA-p1	hypothetical protein, conserved	transcript=Tb927.7.5840:mRNA | gene=Tb927.7.5840 | organism=Trypanosoma_brucei_brucei_TREU927 | gene_product=hypothetical protein, conserved | transcript_product=hypothetical protein, conserved | location=Tb927_07_v5.1:1574648-1575337(+) | protein_length=229 | sequence_SO=chromosome | SO=protein_coding | is_pseudo=false	10.92	1	3	3	16	8.32656e+07	47751748	5.8007e+07	2.55976	3	153	1.33801	0.747379	3	42.6731	6.96776	2	243848	10.92	5	10.92	4	10.48	4	229	26.1481	9.78857
Tb927.11.15870	Tb927.11.15870:mRNA-p1	hypothetical protein, conserved	transcript=Tb927.11.15870:mRNA | gene=Tb927.11.15870 | organism=Trypanosoma_brucei_brucei_TREU927 | gene_product=hypothetical protein, conserved | transcript_product=hypothetical protein, conserved | location=Tb927_11_v5.1:4204325-4205479(-) | protein_length=384 | sequence_SO=chromosome | SO=protein_coding | is_pseudo=false	8.59	1	3	3	3	0	3.18066e+07	30155664				0.107013	9.3447	2	5600.84	6.66465	1				5.21	2	3.39	1	384	42.4064	7.54736
Tb927.11.9880	Tb927.11.9880:mRNA-p1	Protein of unknown function (DUF2009), putative	transcript=Tb927.11.9880:mRNA | gene=Tb927.11.9880 | organism=Trypanosoma_brucei_brucei_TREU927 | gene_product=Protein of unknown function (DUF2009), putative | transcript_product=Protein of unknown function (DUF2009), putative | location=Tb927_11_v5.1:2666967-2668322(+) | protein_length=451 | sequence_SO=chromosome | SO=protein_coding | is_pseudo=false	4.21	1	2	2	3	7.32027e+07	2.81318e+07	74687985	3.81016	1		1.16924	0.855256	1		6.59742	1		2.44	1	1.77	1	2.44	1	451	51.8763	6.87354
Tb927.10.4980	Tb927.10.4980:mRNA-p1	ubiquitin-like protein DSK2, putative	transcript=Tb927.10.4980:mRNA | gene=Tb927.10.4980 | organism=Trypanosoma_brucei_brucei_TREU927 | gene_product=ubiquitin-like protein DSK2, putative | transcript_product=ubiquitin-like protein DSK2, putative | location=Tb927_10_v5.1:1237310-1238218(+) | protein_length=302 | sequence_SO=chromosome | SO=protein_coding | is_pseudo=false	15.23	1	3	3	17	106567912	175443933	1.00152e+08	1.77556	4	128.566	0.400239	2.4985	3	147.587	5.05462	3	778.48	15.23	4	8.61	3	15.23	4	302	32.1658	5.33838
Tb927.10.13850	Tb927.10.13850:mRNA-p1	ATP12 chaperone protein, putative	transcript=Tb927.10.13850:mRNA | gene=Tb927.10.13850 | organism=Trypanosoma_brucei_brucei_TREU927 | gene_product=ATP12 chaperone protein, putative | transcript_product=ATP12 chaperone protein, putative | location=Tb927_10_v5.1:3380834-3381976(-) | protein_length=380 | sequence_SO=chromosome | SO=protein_coding | is_pseudo=false	9.21	1	3	3	3	0	2.85608e+07	9117346				0.0787192	12.7034	2	1704.42	4.95975	1				7.11	2	2.11	1	380	42.9809	5.98584
Tb927.9.2320	Tb927.9.2320:mRNA-p1	methyltransferase domain containing protein, putative	transcript=Tb927.9.2320:mRNA | gene=Tb927.9.2320 | organism=Trypanosoma_brucei_brucei_TREU927 | gene_product=methyltransferase domain containing protein, putative | transcript_product=methyltransferase domain containing protein, putative | location=Tb927_09_v5.1:514065-515168(-) | protein_length=367 | sequence_SO=chromosome | SO=protein_coding | is_pseudo=false	17.98	1	6	6	29	9.70247e+07	3.90236e+08	1.89729e+08	2.01304	6	23.3464	0.690378	1.44848	5	89.162	3.55918	5	79.9963	13.08	5	11.17	7	12.81	7	367	41.4718	6.78564
Tb927.10.8640	Tb927.10.8640:mRNA-p1	Galactose oxidase, central domain containing protein, putative	transcript=Tb927.10.8640:mRNA | gene=Tb927.10.8640 | organism=Trypanosoma_brucei_brucei_TREU927 | gene_product=Galactose oxidase, central domain containing protein, putative | transcript_product=Galactose oxidase, central domain containing protein, putative | location=Tb927_10_v5.1:2139640-2140740(+) | protein_length=366 | sequence_SO=chromosome | SO=protein_coding | is_pseudo=false	6.56	1	2	2	5	6.38284e+07	5.06081e+07	4.16694e+06	1.83534	1		0.341842	2.92533	2	19.9118	3.47333	1		3.55	1	6.56	2	3.55	1	366	39.1758	7.07861
Tb927.11.9210	Tb927.11.9210:mRNA-p1	NOL1/NOP2/sun family, putative	transcript=Tb927.11.9210:mRNA | gene=Tb927.11.9210 | organism=Trypanosoma_brucei_brucei_TREU927 | gene_product=NOL1/NOP2/sun family, putative | transcript_product=NOL1/NOP2/sun family, putative | location=Tb927_11_v5.1:2525102-2526802(+) | protein_length=566 | sequence_SO=chromosome | SO=protein_coding | is_pseudo=false	4.42	1	3	3	8	38788089	50844701	5.84616e+07	1.32388	1		0.241836	4.13504	2	21.5893	2.84781	1		1.59	1	2.83	2	3.18	2	566	62.3455	7.03467
Tb927.8.3550	Tb927.8.3550:mRNA-p1	mitogen-activated protein kinase 3, putative	transcript=Tb927.8.3550:mRNA | gene=Tb927.8.3550 | organism=Trypanosoma_brucei_brucei_TREU927 | gene_product=mitogen-activated protein kinase 3, putative | transcript_product=mitogen-activated protein kinase 3, putative | location=Tb927_08_v5.1:1065070-1066185(-) | protein_length=371 | sequence_SO=chromosome | SO=protein_coding | is_pseudo=false	4.31	1	2	2	2	0	4572020	1.39536e+07				0.01	100	1		2.7535	1				2.43	1	1.89	1	371	42.6446	6.17627
Tb927.10.1560	Tb927.10.1560:mRNA-p1	hypothetical protein, conserved	transcript=Tb927.10.1560:mRNA | gene=Tb927.10.1560 | organism=Trypanosoma_brucei_brucei_TREU927 | gene_product=hypothetical protein, conserved | transcript_product=hypothetical protein, conserved | location=Tb927_10_v5.1:428589-431072(-) | protein_length=827 | sequence_SO=chromosome | SO=protein_coding | is_pseudo=false	4.23	1	3	3	5	3.83792e+07	49966054	33264894	9.22268	2	3746.75	1.48183	0.674841	1		2.73195	1		2.66	2	1.45	2	1.57	1	827	91.5394	7.45947
Tb927.6.850	Tb927.6.850:mRNA-p1	ccr4-not transcription complex subunit 2	transcript=Tb927.6.850:mRNA | gene=Tb927.6.850 | organism=Trypanosoma_brucei_brucei_TREU927 | gene_product=ccr4-not transcription complex subunit 2 | transcript_product=ccr4-not transcription complex subunit 2 | location=Tb927_06_v5.1:361953-362945(-) | protein_length=330 | sequence_SO=chromosome | SO=protein_coding | is_pseudo=false	7.58	2	2	2	8	1.20985e+08	5.68334e+07	61319308	18.2486	1		1.13918	0.877821	1		2.71951	2	13952.7	2.73	1	7.58	3	2.73	2	330	37.3737	9.18799
Tb927.6.4750	Tb927.6.4750:mRNA-p1	hypothetical protein, conserved	transcript=Tb927.6.4750:mRNA | gene=Tb927.6.4750 | organism=Trypanosoma_brucei_brucei_TREU927 | gene_product=hypothetical protein, conserved | transcript_product=hypothetical protein, conserved | location=Tb927_06_v5.1:1321609-1323483(+) | protein_length=624 | sequence_SO=chromosome | SO=protein_coding | is_pseudo=false	7.85	1	5	5	11	4.22168e+07	3.47751e+07	2.38403e+07	1.20262	5	2.12695e+11	0.108366	9.22798	2	5906.07	2.58764	2	59.9615	7.85	6	3.21	2	3.37	2	624	67.5302	6.17627
Tb927.9.2490	Tb927.9.2490:mRNA-p1	nucleolar protein	transcript=Tb927.9.2490:mRNA | gene=Tb927.9.2490 | organism=Trypanosoma_brucei_brucei_TREU927 | gene_product=nucleolar protein | transcript_product=nucleolar protein | location=Tb927_09_v5.1:531997-533736(-) | protein_length=579 | sequence_SO=chromosome | SO=protein_coding | is_pseudo=false	36.44	1	1	23	166	6.86773e+08	9.73073e+08	5.38257e+08				0.103412	9.67002	2	68.8059	2.54338	1		31.26	29	34.72	35	36.44	38	579	66.5049	5.03369
Tb927.8.6200	Tb927.8.6200:mRNA-p1	tubulin folding cofactor D, putative	transcript=Tb927.8.6200:mRNA | gene=Tb927.8.6200 | organism=Trypanosoma_brucei_brucei_TREU927 | gene_product=tubulin folding cofactor D, putative | transcript_product=tubulin folding cofactor D, putative | location=Tb927_08_v5.1:1802875-1806906(+) | protein_length=1343 | sequence_SO=chromosome | SO=protein_coding | is_pseudo=false	4.32	1	6	6	11	6.31217e+07	5.22803e+07	2.76398e+07	1.36105	3	12.08	0.437751	2.2844	3	22.2419	2.53205	3	10.7992	2.23	3	2.31	4	2.38	4	1343	147.542	5.96045
Tb927.11.2840	Tb927.11.2840:mRNA-p1	magnesium-dependent phosphatase-1/HAD phosphatase, family IIIC, putative	transcript=Tb927.11.2840:mRNA | gene=Tb927.11.2840 | organism=Trypanosoma_brucei_brucei_TREU927 | gene_product=magnesium-dependent phosphatase-1/HAD phosphatase, family IIIC, putative | transcript_product=magnesium-dependent phosphatase-1/HAD phosphatase, family IIIC, putative | location=Tb927_11_v5.1:833552-834136(-) | protein_length=194 | sequence_SO=chromosome | SO=protein_coding | is_pseudo=f…	12.37	1	3	3	7	43120374	2.05e+07	5.33269e+07				0.01	100	1		2.50778	3	36.5744	12.37	2	7.22	1	12.37	3	194	22.3403	7.44482
Tb927.7.6890	Tb927.7.6890:mRNA-p1	methyltransferase domain containing protein, putative	transcript=Tb927.7.6890:mRNA | gene=Tb927.7.6890 | organism=Trypanosoma_brucei_brucei_TREU927 | gene_product=methyltransferase domain containing protein, putative | transcript_product=methyltransferase domain containing protein, putative | location=Tb927_07_v5.1:1962923-1963687(-) | protein_length=254 | sequence_SO=chromosome | SO=protein_coding | is_pseudo=false	18.5	1	4	4	12	94146311	6.57488e+07	3.48021e+07	2.10902	1		1.03858	0.962853	3	54.9235	2.49794	1		3.94	2	18.5	6	13.39	3	254	28.776	5.8335
Tb927.4.1510	Tb927.4.1510:mRNA-p1	phospholipid-translocating ATPase, putative	transcript=Tb927.4.1510:mRNA | gene=Tb927.4.1510 | organism=Trypanosoma_brucei_brucei_TREU927 | gene_product=phospholipid-translocating ATPase, putative | transcript_product=phospholipid-translocating ATPase, putative | location=Tb927_04_v5.1:388959-392201(-) | protein_length=1080 | sequence_SO=chromosome | SO=protein_coding | is_pseudo=false	2.87	1	3	3	8	5.96815e+07	3.47316e+07	3.68324e+07	10.5134	2	2262.15	0.548731	1.82239	3	88.427	2.48139	1		2.13	2	1.85	2	1.11	2	1080	121.45	7.31299
Tb927.10.12940	Tb927.10.12940:mRNA-p1	predicted zinc finger protein	transcript=Tb927.10.12940:mRNA | gene=Tb927.10.12940 | organism=Trypanosoma_brucei_brucei_TREU927 | gene_product=predicted zinc finger protein | transcript_product=predicted zinc finger protein | location=Tb927_10_v5.1:3145406-3146380(-) | protein_length=324 | sequence_SO=chromosome | SO=protein_coding | is_pseudo=false	13.89	1	5	5	10	8.73305e+07	6.01838e+07	8.84672e+07	2.09414	3	1.55861e+07	1.0642	0.939669	5	47.904	2.45467	2	19.9559	5.56	2	10.8	5	5.56	2	324	34.455	6.69775
Tb927.11.12440	Tb927.11.12440:mRNA-p1	Plus-3 domain/Zinc finger, C3HC4 type (RING finger), putative	transcript=Tb927.11.12440:mRNA | gene=Tb927.11.12440 | organism=Trypanosoma_brucei_brucei_TREU927 | gene_product=Plus-3 domain/Zinc finger, C3HC4 type (RING finger), putative | transcript_product=Plus-3 domain/Zinc finger, C3HC4 type (RING finger), putative | location=Tb927_11_v5.1:3330769-3331953(+) | protein_length=394 | sequence_SO=chromosome | SO=protein_coding | is_pseudo=false	7.87	1	3	3	8	2.00168e+07	40542801	42430642	100	3	0	0.811903	1.23167	1		2.45315	1		7.87	3	3.3	1	1.52	2	394	43.3836	6.16357
Tb927.5.1130	Tb927.5.1130:mRNA-p1	hypothetical protein, conserved	transcript=Tb927.5.1130:mRNA | gene=Tb927.5.1130 | organism=Trypanosoma_brucei_brucei_TREU927 | gene_product=hypothetical protein, conserved | transcript_product=hypothetical protein, conserved | location=Tb927_05_v5.1:441341-442279(+) | protein_length=312 | sequence_SO=chromosome | SO=protein_coding | is_pseudo=false	4.49	2	2	2	3	0	97979495	1.68132e+07				0.429051	2.33072	1		2.29216	1				1.92	1	4.49	2	312	34.2778	9.39307
Tb927.6.1030	Tb927.6.1030:mRNA-p1	cysteine peptidase, Clan CA, family C1, Cathepsin L-like	transcript=Tb927.6.1030:mRNA | gene=Tb927.6.1030 | organism=Trypanosoma_brucei_brucei_TREU927 | gene_product=cysteine peptidase, Clan CA, family C1, Cathepsin L-like | transcript_product=cysteine peptidase, Clan CA, family C1, Cathepsin L-like | location=Tb927_06_v5.1:417146-418495(-) | protein_length=449 | sequence_SO=chromosome | SO=protein_coding | is_pseudo=false	10.69	1	1	5	38	7.52229e+08	1.63852e+09	5.3172e+08	1.15781	1		0.260572	3.83771	2	1.69548	2.25953	1		8.46	7	10.69	7	5.35	5	449	48.3274	5.56689
Tb927.3.680	Tb927.3.680:mRNA-p1	cytochrome P450, putative	transcript=Tb927.3.680:mRNA | gene=Tb927.3.680 | organism=Trypanosoma_brucei_brucei_TREU927 | gene_product=cytochrome P450, putative | transcript_product=cytochrome P450, putative | location=Tb927_03_v5.1:165709-167463(-) | protein_length=584 | sequence_SO=chromosome | SO=protein_coding | is_pseudo=false	6.16	1	4	4	8	63698328	5.08555e+07	5.00065e+07	100	1		0.730323	1.36926	4	65.4342	2.25217	1		3.6	2	6.16	4	3.6	2	584	66.0801	7.91357
Tb927.6.1010	Tb927.6.1010:mRNA-p1	cysteine peptidase, Clan CA, family C1, Cathepsin L-like	transcript=Tb927.6.1010:mRNA | gene=Tb927.6.1010 | organism=Trypanosoma_brucei_brucei_TREU927 | gene_product=cysteine peptidase, Clan CA, family C1, Cathepsin L-like | transcript_product=cysteine peptidase, Clan CA, family C1, Cathepsin L-like | location=Tb927_06_v5.1:413618-414970(-) | protein_length=450 | sequence_SO=chromosome | SO=protein_coding | is_pseudo=false	19.78	4	2	6	39	1.23121e+09	1.41012e+09	7.6073e+08	1.03474	3	4.76108	0.200448	4.98883	3	86.1075	2.23491	3	79.1007	17.56	8	19.78	8	14.44	5	450	48.4085	5.56689
Tb927.8.8170	Tb927.8.8170:mRNA-p1	mitochondrial RNA binding protein 1, putative	transcript=Tb927.8.8170:mRNA | gene=Tb927.8.8170 | organism=Trypanosoma_brucei_brucei_TREU927 | gene_product=mitochondrial RNA binding protein 1, putative | transcript_product=mitochondrial RNA binding protein 1, putative | location=Tb927_08_v5.1:2416165-2418882(+) | protein_length=905 | sequence_SO=chromosome | SO=protein_coding | is_pseudo=false	6.85	2	6	7	11	1.52421e+07	4.97962e+07	3.27374e+07	100	3	0	0.588449	1.69938	3	1042.45	2.17496	2	154.666	4.09	4	3.87	5	2.1	2	905	100.341	9.34912
Tb927.11.1420	Tb927.11.1420:mRNA-p1	hypothetical protein, conserved	transcript=Tb927.11.1420:mRNA | gene=Tb927.11.1420 | organism=Trypanosoma_brucei_brucei_TREU927 | gene_product=hypothetical protein, conserved | transcript_product=hypothetical protein, conserved | location=Tb927_11_v5.1:417336-419918(+) | protein_length=860 | sequence_SO=chromosome | SO=protein_coding | is_pseudo=false	5.7	1	5	5	15	8.44083e+07	6.3311e+07	5.61003e+07	8.09334	5	187.663	0.562173	1.77881	2	28.4084	2.16908	3	18.1561	5.7	5	2.09	3	3.37	3	860	94.7789	6.7124
Tb927.7.6270	Tb927.7.6270:mRNA-p1	peptidase t, putative	transcript=Tb927.7.6270:mRNA | gene=Tb927.7.6270 | organism=Trypanosoma_brucei_brucei_TREU927 | gene_product=peptidase t, putative | transcript_product=peptidase t, putative | location=Tb927_07_v5.1:1697525-1698787(-) | protein_length=420 | sequence_SO=chromosome | SO=protein_coding | is_pseudo=false	28.57	1	9	9	32	1.23402e+08	8.52813e+07	5.94598e+07	14.996	6	5227.33	0.788418	1.26836	5	81.8557	2.103	6	103.18	22.38	9	10.48	5	21.19	10	420	46.3045	5.17334
Tb927.9.6430	Tb927.9.6430:mRNA-p1	Rab geranylgeranyl transferase component A, putative	transcript=Tb927.9.6430:mRNA | gene=Tb927.9.6430 | organism=Trypanosoma_brucei_brucei_TREU927 | gene_product=Rab geranylgeranyl transferase component A, putative | transcript_product=Rab geranylgeranyl transferase component A, putative | location=Tb927_09_v5.1:1055028-1057949(+) | protein_length=973 | sequence_SO=chromosome | SO=protein_coding | is_pseudo=false	4.83	1	4	4	9	2.20542e+08	94031806	1.64418e+08	2.132	3	28.4711	0.835343	1.19711	1		2.08471	4	311.476	2.47	2	1.23	2	4.83	4	973	107.497	5.36377
Tb927.10.13600	Tb927.10.13600:mRNA-p1	hypothetical protein, conserved	transcript=Tb927.10.13600:mRNA | gene=Tb927.10.13600 | organism=Trypanosoma_brucei_brucei_TREU927 | gene_product=hypothetical protein, conserved | transcript_product=hypothetical protein, conserved | location=Tb927_10_v5.1:3324242-3324718(-) | protein_length=158 | sequence_SO=chromosome | SO=protein_coding | is_pseudo=false	24.05	1	5	5	12	3.64489e+07	2.51989e+07	4.32669e+07	9.1634	2	53253.2	1.81132	0.552083	3	162.731	2.0834	2	267.868	24.05	4	20.25	5	10.13	2	158	18.5097	11.1069
Tb927.8.2520	Tb927.8.2520:mRNA-p1	acetyl-CoA synthetase, putative	transcript=Tb927.8.2520:mRNA | gene=Tb927.8.2520 | organism=Trypanosoma_brucei_brucei_TREU927 | gene_product=acetyl-CoA synthetase, putative | transcript_product=acetyl-CoA synthetase, putative | location=Tb927_08_v5.1:743395-745416(+) | protein_length=673 | sequence_SO=chromosome | SO=protein_coding | is_pseudo=false	16.05	2	8	8	32	1.80776e+08	8.22165e+07	1.31673e+08	2.03105	7	41.3036	0.957792	1.04407	6	35.4183	2.07524	5	57.5621	11.29	7	11.14	8	9.51	9	673	74.6192	6.04932
Tb927.10.600	Tb927.10.600:mRNA-p1	Mitochondrial ribosomal protein L29	transcript=Tb927.10.600:mRNA | gene=Tb927.10.600 | organism=Trypanosoma_brucei_brucei_TREU927 | gene_product=Mitochondrial ribosomal protein L29 | transcript_product=Mitochondrial ribosomal protein L29 | location=Tb927_10_v5.1:157880-159505(+) | protein_length=541 | sequence_SO=chromosome | SO=protein_coding | is_pseudo=false	5.36	1	2	2	3	50488565	26740136	2.32682e+06	100	1		1.33249	0.750474	1		2.06058	1		3.33	1	3.33	1	2.03	1	541	62.7357	7.79639
Tb927.5.1120	Tb927.5.1120:mRNA-p1	Phage tail fibre repeat, putative	transcript=Tb927.5.1120:mRNA | gene=Tb927.5.1120 | organism=Trypanosoma_brucei_brucei_TREU927 | gene_product=Phage tail fibre repeat, putative | transcript_product=Phage tail fibre repeat, putative | location=Tb927_05_v5.1:422509-440697(+) | protein_length=6062 | sequence_SO=chromosome | SO=protein_coding | is_pseudo=false	8.58	1	4	4	6	1.77541e+07	2.21157e+07	1.81637e+07	8.15809	2	6216.54	0.01	100	2	0	1.98625	2	54.7861	3.3	2	5.28	2	3.63	2	6062	655.52	4.85596
Tb927.7.6460	Tb927.7.6460.2:mRNA-p1	Defective in exine formation 1 homolog, putative	transcript=Tb927.7.6460.2:mRNA | gene=Tb927.7.6460 | organism=Trypanosoma_brucei_brucei_TREU927 | gene_product=Defective in exine formation 1 homolog, putative | transcript_product=Defective in exine formation 1 homolog, putative | location=Tb927_07_v5.1:1753202-1755739(+) | protein_length=845 | sequence_SO=chromosome | SO=protein_coding | is_pseudo=false	2.96	2	2	2	6	5.79814e+07	49458321	4.21573e+07	2.17189	1		0.244982	4.08194	2	187.268	1.89507	1		1.66	1	2.96	2	1.66	2	845	92.0881	5.12256
Tb11.v5.0377	Tb11.v5.0377.1-p1	hypothetical protein, conserved	transcript=Tb11.v5.0377.1 | gene=Tb11.v5.0377 | organism=Trypanosoma_brucei_brucei_TREU927 | gene_product=hypothetical protein, conserved | transcript_product=hypothetical protein, conserved | location=Tb927_11_bin_v5.1:1279671-1281974(-) | protein_length=767 | sequence_SO=contig | SO=protein_coding | is_pseudo=false	10.56	4	2	2	12	5.23125e+07	154442443	4.33201e+07	3.29241	1		0.286308	3.49274	1		1.86171	4	80.3565	5.87	1	5.87	2	10.56	4	767	81.1682	4.77979
Tb927.9.8950	Tb927.9.8950:mRNA-p1	metallo- peptidase, Clan M- Family M48	transcript=Tb927.9.8950:mRNA | gene=Tb927.9.8950 | organism=Trypanosoma_brucei_brucei_TREU927 | gene_product=metallo- peptidase, Clan M- Family M48 | transcript_product=metallo- peptidase, Clan M- Family M48 | location=Tb927_09_v5.1:1438016-1439299(-) | protein_length=427 | sequence_SO=chromosome | SO=protein_coding | is_pseudo=false	16.16	1	7	7	26	1.3193e+08	1.86657e+08	9.97919e+07	2.37077	5	50.3595	0.366426	2.72906	6	149.202	1.71531	4	108.435	11.94	6	14.52	7	8.67	6	427	48.8736	8.36768
Tb11.v5.0468	Tb11.v5.0468.1-p1	alpha tubulin, putative	transcript=Tb11.v5.0468.1 | gene=Tb11.v5.0468 | organism=Trypanosoma_brucei_brucei_TREU927 | gene_product=alpha tubulin, putative | transcript_product=alpha tubulin, putative | location=Tb927_11_bin_v5.1:1902781-1903530(+) | protein_length=249 | sequence_SO=contig | SO=protein_coding | is_pseudo=false	86.75	1	1	19	354	1.53807e+10	1.46691e+10	1.54182e+10	2.02202	1		0.248686	4.02114	1		1.59525	1		86.75	35	86.75	37	78.71	33	249	27.9447	4.85596
Tb927.11.17040	Tb927.11.17040:mRNA-p1	procyclic-enriched flagellar receptor adenylate cyclase 1	transcript=Tb927.11.17040:mRNA | gene=Tb927.11.17040 | organism=Trypanosoma_brucei_brucei_TREU927 | gene_product=procyclic-enriched flagellar receptor adenylate cyclase 1 | transcript_product=procyclic-enriched flagellar receptor adenylate cyclase 1 | location=Tb927_11_v5.1:4549992-4553753(+) | protein_length=1253 | sequence_SO=chromosome | SO=protein_coding | is_pseudo=false	3.51	5	3	5	6	6.41138e+07	5.80141e+07	2.75733e+07	35.0968	2	318.315	0.143073	6.98945	1		1.53052	1		1.84	3	1.68	2	0.64	1	1253	137.405	5.16064
Tb927.11.13920	Tb927.11.13920:mRNA-p1	kinesin-II 85 Kd subunit, putative	transcript=Tb927.11.13920:mRNA | gene=Tb927.11.13920 | organism=Trypanosoma_brucei_brucei_TREU927 | gene_product=kinesin-II 85 Kd subunit, putative | transcript_product=kinesin-II 85 Kd subunit, putative | location=Tb927_11_v5.1:3693568-3696837(+) | protein_length=1089 | sequence_SO=chromosome | SO=protein_coding | is_pseudo=false	2.11	1	2	2	4	274770568	1.98395e+07	56223695	2.34845	1		0.391996	2.55105	1		1.28696	1		1.01	2	1.1	1	1.01	1	1089	124.672	5.75732
Tb927.8.2310	Tb927.8.2310:mRNA-p1	(H+)-ATPase G subunit, putative	transcript=Tb927.8.2310:mRNA | gene=Tb927.8.2310 | organism=Trypanosoma_brucei_brucei_TREU927 | gene_product=(H+)-ATPase G subunit, putative | transcript_product=(H+)-ATPase G subunit, putative | location=Tb927_08_v5.1:699549-699878(+) | protein_length=109 | sequence_SO=chromosome | SO=protein_coding | is_pseudo=false	29.36	1	4	4	22	1.37792e+08	9.52234e+07	9.90709e+07	2.04179	4	101.088	0.411907	2.42773	4	18100.9	1.26046	2	11.7319	23.85	4	29.36	6	23.85	5	109	12.7414	7.1958
Tb927.7.1290	Tb927.7.1290:mRNA-p1	Protein of unknown function (DUF2012), putative	transcript=Tb927.7.1290:mRNA | gene=Tb927.7.1290 | organism=Trypanosoma_brucei_brucei_TREU927 | gene_product=Protein of unknown function (DUF2012), putative | transcript_product=Protein of unknown function (DUF2012), putative | location=Tb927_07_v5.1:333218-333946(+) | protein_length=242 | sequence_SO=chromosome | SO=protein_coding | is_pseudo=false	13.22	1	3	3	6	1.33518e+07	6.34771e+07	5.01774e+07	2.08322	2	9.80559	0.110508	9.04913	2	6419.23	1.2589	2	14.2333	4.55	1	8.68	2	7.02	2	242	26.9816	6.91748
Tb927.6.4760	Tb927.6.4760:mRNA-p1	T-complex protein 11, putative	transcript=Tb927.6.4760:mRNA | gene=Tb927.6.4760 | organism=Trypanosoma_brucei_brucei_TREU927 | gene_product=T-complex protein 11, putative | transcript_product=T-complex protein 11, putative | location=Tb927_06_v5.1:1324623-1327007(+) | protein_length=794 | sequence_SO=chromosome | SO=protein_coding | is_pseudo=false	2.39	1	2	2	3	91001136	60331085	15843842	5.99005	1		0.126546	7.90225	1		1.22554	1		0.88	1	1.51	1	1.51	1	794	89.0189	6.39209
Tb927.11.14590	Tb927.11.14590:mRNA-p1	G5-interacting protein	transcript=Tb927.11.14590:mRNA | gene=Tb927.11.14590 | organism=Trypanosoma_brucei_brucei_TREU927 | gene_product=G5-interacting protein | transcript_product=G5-interacting protein | location=Tb927_11_v5.1:3872610-3874499(+) | protein_length=629 | sequence_SO=chromosome | SO=protein_coding | is_pseudo=false	8.43	1	6	6	28	7.08231e+07	104954507	9.55574e+07	3.63505	5	119.196	0.01	100	3	0	1.20134	8	135.244	5.88	5	2.86	3	7.15	8	629	70.2949	6.58057
Tb927.3.5530	Tb927.3.5530:mRNA-p1	Tb-292 membrane associated protein	transcript=Tb927.3.5530:mRNA | gene=Tb927.3.5530 | organism=Trypanosoma_brucei_brucei_TREU927 | gene_product=Tb-292 membrane associated protein | transcript_product=Tb-292 membrane associated protein | location=Tb927_03_v5.1:1547572-1554963(+) | protein_length=2463 | sequence_SO=chromosome | SO=protein_coding | is_pseudo=false	16.08	2	8	9	46	6.81581e+08	7.96703e+08	3.99226e+08	2.71987	5	59.6914	0.437548	2.28546	6	206.949	1.17714	3	97.4901	15.06	9	15.47	11	14.37	6	2463	279.021	5.47803
Tb927.9.7000	Tb927.9.7000:mRNA-p1	methyltransferase domain containing protein, putative	transcript=Tb927.9.7000:mRNA | gene=Tb927.9.7000 | organism=Trypanosoma_brucei_brucei_TREU927 | gene_product=methyltransferase domain containing protein, putative | transcript_product=methyltransferase domain containing protein, putative | location=Tb927_09_v5.1:1137445-1138146(+) | protein_length=233 | sequence_SO=chromosome | SO=protein_coding | is_pseudo=false	11.59	1	2	2	10	6.17922e+07	4.1713e+07	4.1137e+07	0.274253	2	29.1465	2.13292	0.468842	2	67.0974	1.14629	2	73.797	11.59	3	11.59	3	11.59	3	233	26.8534	5.17334
Tb927.1.1960	Tb927.1.1960:mRNA-p1	chaperone protein DnaJ, putative	transcript=Tb927.1.1960:mRNA | gene=Tb927.1.1960 | organism=Trypanosoma_brucei_brucei_TREU927 | gene_product=chaperone protein DnaJ, putative | transcript_product=chaperone protein DnaJ, putative | location=Tb927_01_v5.1:514039-516015(+) | protein_length=658 | sequence_SO=chromosome | SO=protein_coding | is_pseudo=false	2.89	1	2	2	5	5.20665e+06	53458080	3.76e+07	4.61649	1		0.01	100	1		1.02376	1		2.89	2	1.67	1	1.67	2	658	75.6652	6.84424
Tb927.11.4680	Tb927.11.4680:mRNA-p1	SURF1 family, putative	transcript=Tb927.11.4680:mRNA | gene=Tb927.11.4680 | organism=Trypanosoma_brucei_brucei_TREU927 | gene_product=SURF1 family, putative | transcript_product=SURF1 family, putative | location=Tb927_11_v5.1:1349703-1350743(+) | protein_length=346 | sequence_SO=chromosome | SO=protein_coding | is_pseudo=false	6.65	1	3	3	10	111012713	6.74989e+07	2.59484e+07	2.83679	1		0.379888	2.63235	5	928.259	0.992474	1		2.6	2	6.65	4	2.6	2	346	39.9949	9.15869
Tb927.9.5590	Tb927.9.5590:mRNA-p1	DNA topoisomerase ii	transcript=Tb927.9.5590:mRNA | gene=Tb927.9.5590 | organism=Trypanosoma_brucei_brucei_TREU927 | gene_product=DNA topoisomerase ii | transcript_product=DNA topoisomerase ii | location=Tb927_09_v5.1:961067-964732(+) | protein_length=1221 | sequence_SO=chromosome | SO=protein_coding | is_pseudo=false	3.44	1	3	3	7	1.05804e+07	1.40022e+08	1.17968e+07	8.8202	2	4487.44	0.1283	7.79425	2	128252	0.988104	1		2.46	2	2.46	3	0.98	1	1221	137.476	9.34912
Tb927.6.4800	Tb927.6.4800:mRNA-p1	hypothetical protein, conserved	transcript=Tb927.6.4800:mRNA | gene=Tb927.6.4800 | organism=Trypanosoma_brucei_brucei_TREU927 | gene_product=hypothetical protein, conserved | transcript_product=hypothetical protein, conserved | location=Tb927_06_v5.1:1337604-1338860(+) | protein_length=418 | sequence_SO=chromosome | SO=protein_coding | is_pseudo=false	13.16	1	6	6	16	48759037	78984006	6.6655e+07	0.37775	2	49.4844	2.03295	0.491896	5	68.3584	0.91654	4	22.2774	5.02	2	9.81	5	8.37	5	418	46.347	7.78174
Tb927.10.190	Tb927.10.190:mRNA-p1	40S ribosomal protein S6, putative	transcript=Tb927.10.190:mRNA | gene=Tb927.10.190 | organism=Trypanosoma_brucei_brucei_TREU927 | gene_product=40S ribosomal protein S6, putative | transcript_product=40S ribosomal protein S6, putative | location=Tb927_10_v5.1:73558-74310(+) | protein_length=250 | sequence_SO=chromosome | SO=protein_coding | is_pseudo=false	29.6	1	3	9	60	1.29481e+09	1.17961e+09	9.35637e+08	8.31494	2	89646.2	0.135967	7.35475	2	178262	0.894912	1		22	10	27.6	12	22.4	9	250	28.4228	11.4585
Tb927.10.15850	Tb927.10.15850:mRNA-p1	Peroxisome biogenesis factor 12	transcript=Tb927.10.15850:mRNA | gene=Tb927.10.15850 | organism=Trypanosoma_brucei_brucei_TREU927 | gene_product=Peroxisome biogenesis factor 12 | transcript_product=Peroxisome biogenesis factor 12 | location=Tb927_10_v5.1:3912283-3913470(+) | protein_length=395 | sequence_SO=chromosome | SO=protein_coding | is_pseudo=false	12.66	1	4	4	11	2.9722e+07	3.28256e+07	4.91609e+07	4.8301	3	1171.03	0.474741	2.10641	3	147.936	0.861536	2	11.4323	10.38	4	6.84	3	5.06	2	395	43.1444	8.03076
Tb927.11.3320	Tb927.11.3320.1:mRNA-p1	ras-like small GTPase, putative	transcript=Tb927.11.3320.1:mRNA | gene=Tb927.11.3320 | organism=Trypanosoma_brucei_brucei_TREU927 | gene_product=ras-like small GTPase, putative | transcript_product=ras-like small GTPase, putative | location=Tb927_11_v5.1:972343-973410(+) | protein_length=355 | sequence_SO=chromosome | SO=protein_coding | is_pseudo=false	14.93	2	5	5	8	132153364	3.91421e+07	5.01216e+07	100	1		0.45034	2.22054	3	4.94574	0.836138	2	110.521	4.23	1	8.17	3	5.63	4	355	40.3643	6.53662
Tb927.4.2540	Tb927.4.2540:mRNA-p1	ubiquitin, putative	transcript=Tb927.4.2540:mRNA | gene=Tb927.4.2540 | organism=Trypanosoma_brucei_brucei_TREU927 | gene_product=ubiquitin, putative | transcript_product=ubiquitin, putative | location=Tb927_04_v5.1:670241-670477(+) | protein_length=78 | sequence_SO=chromosome | SO=protein_coding | is_pseudo=false	29.49	1	2	2	7	1.02134e+08	9.93625e+07	3.07044e+07	0.387725	2	113.812	3.1421	0.318259	2	884.086	0.818088	1		29.49	3	29.49	2	7.69	1	78	8.66255	8.14795
Tb927.10.13450	Tb927.10.13450:mRNA-p1	hypothetical protein, conserved	transcript=Tb927.10.13450:mRNA | gene=Tb927.10.13450 | organism=Trypanosoma_brucei_brucei_TREU927 | gene_product=hypothetical protein, conserved | transcript_product=hypothetical protein, conserved | location=Tb927_10_v5.1:3284565-3286367(-) | protein_length=600 | sequence_SO=chromosome | SO=protein_coding | is_pseudo=false	6.67	1	4	4	5	42749318	3.41466e+07	2.95473e+07	100	1		0.158285	6.3177	2	34407.5	0.81202	2	94.6684	2	1	3.33	2	3.33	2	600	67.1645	5.0083
Tb927.9.15360	Tb927.9.15360:mRNA-p1	40S ribosomal protein S6, putative	transcript=Tb927.9.15360:mRNA | gene=Tb927.9.15360 | organism=Trypanosoma_brucei_brucei_TREU927 | gene_product=40S ribosomal protein S6, putative | transcript_product=40S ribosomal protein S6, putative | location=Tb927_09_v5.1:2384346-2385098(+) | protein_length=250 | sequence_SO=chromosome | SO=protein_coding | is_pseudo=false	33.6	1	5	11	82	1.48443e+09	1.17961e+09	1.1268e+09	0.455289	4	47.9775	3.49164	0.286398	4	228.943	0.809165	5	19.5708	28.4	15	30.8	15	28	14	250	28.459	11.4878
Tb927.10.6730	Tb927.10.6730:mRNA-p1	Plasma-membrane choline transporter, putative	transcript=Tb927.10.6730:mRNA | gene=Tb927.10.6730 | organism=Trypanosoma_brucei_brucei_TREU927 | gene_product=Plasma-membrane choline transporter, putative | transcript_product=Plasma-membrane choline transporter, putative | location=Tb927_10_v5.1:1696774-1698246(+) | protein_length=490 | sequence_SO=chromosome | SO=protein_coding | is_pseudo=false	3.88	1	2	2	8	82422122	1.19739e+08	7.21627e+07	2.46846	1		0.374573	2.6697	1		0.803294	1		3.88	3	2.24	2	2.24	2	490	53.5186	6.22705
Tb927.9.11720	Tb927.9.11720:mRNA-p1	Iron-sulfur cluster assembly protein	transcript=Tb927.9.11720:mRNA | gene=Tb927.9.11720 | organism=Trypanosoma_brucei_brucei_TREU927 | gene_product=Iron-sulfur cluster assembly protein | transcript_product=Iron-sulfur cluster assembly protein | location=Tb927_09_v5.1:1822506-1823048(+) | protein_length=180 | sequence_SO=chromosome | SO=protein_coding | is_pseudo=false	12.22	1	2	2	17	107501713	8.85168e+07	4.00645e+07	100	1		0.0901624	11.0911	2	20330.3	0.800324	4	105.288	12.22	4	12.22	3	12.22	4	180	19.4241	9.18799
Tb927.9.12200	Tb927.9.12200:mRNA-p1	60S ribosomal subunit protein L31, putative	transcript=Tb927.9.12200:mRNA | gene=Tb927.9.12200 | organism=Trypanosoma_brucei_brucei_TREU927 | gene_product=60S ribosomal subunit protein L31, putative | transcript_product=60S ribosomal subunit protein L31, putative | location=Tb927_09_v5.1:1907605-1908171(+) | protein_length=188 | sequence_SO=chromosome | SO=protein_coding | is_pseudo=false	20.74	1	4	4	32	1.19232e+08	4.90674e+07	4.88089e+07	0.493944	8	59.0818	2.35788	0.42411	4	18.1716	0.765514	8	50.6746	20.74	8	12.77	4	17.02	4	188	21.6792	11.3706
Tb927.10.6310	Tb927.10.6310:mRNA-p1	major vault protein, putative	transcript=Tb927.10.6310:mRNA | gene=Tb927.10.6310 | organism=Trypanosoma_brucei_brucei_TREU927 | gene_product=major vault protein, putative | transcript_product=major vault protein, putative | location=Tb927_10_v5.1:1595162-1597750(-) | protein_length=862 | sequence_SO=chromosome | SO=protein_coding | is_pseudo=false	11.02	1	8	8	26	4.13087e+07	9.44948e+07	6.77073e+07	2.4798	6	155.778	0.493076	2.02809	6	97.1519	0.718054	6	110.084	8.24	6	9.63	9	8.58	8	862	96.1389	6.20166
Tb927.11.2280	Tb927.11.2280:mRNA-p1	BRO1-like domain/ALIX V-shaped domain binding to HIV, putative	transcript=Tb927.11.2280:mRNA | gene=Tb927.11.2280 | organism=Trypanosoma_brucei_brucei_TREU927 | gene_product=BRO1-like domain/ALIX V-shaped domain binding to HIV, putative | transcript_product=BRO1-like domain/ALIX V-shaped domain binding to HIV, putative | location=Tb927_11_v5.1:648084-650672(+) | protein_length=862 | sequence_SO=chromosome | SO=protein_coding | is_pseudo=false	2.32	1	2	2	3	1.2898e+07	3.53487e+07	20239170	100	1		0.413928	2.41588	1		0.708989	1		1.28	1	1.04	1	1.04	1	862	97.0192	6.56592
Tb927.10.3660	Tb927.10.3660:mRNA-p1	aspartate aminotransferase	transcript=Tb927.10.3660:mRNA | gene=Tb927.10.3660 | organism=Trypanosoma_brucei_brucei_TREU927 | gene_product=aspartate aminotransferase | transcript_product=aspartate aminotransferase | location=Tb927_10_v5.1:952856-954067(-) | protein_length=403 | sequence_SO=chromosome | SO=protein_coding | is_pseudo=false	27.05	1	12	12	49	1.63099e+08	1.91122e+08	1.94247e+08	0.235367	9	76.8226	2.40483	0.41583	8	148.881	0.651028	9	29.0237	22.58	11	20.35	12	23.08	16	403	44.7592	8.646
Tb927.7.230	Tb927.7.230:mRNA-p1	40S ribosomal protein S33, putative	transcript=Tb927.7.230:mRNA | gene=Tb927.7.230 | organism=Trypanosoma_brucei_brucei_TREU927 | gene_product=40S ribosomal protein S33, putative | transcript_product=40S ribosomal protein S33, putative | location=Tb927_07_v5.1:43393-43704(+) | protein_length=103 | sequence_SO=chromosome | SO=protein_coding | is_pseudo=false	30.1	1	3	3	52	7.17794e+08	3.88968e+08	3.81571e+08	0.194257	5	248.972	3.16407	0.316048	3	65.544	0.637801	4	26.5827	30.1	6	30.1	6	30.1	6	103	11.1628	9.34912
Tb927.7.6360	Tb927.7.6360:mRNA-p1	histone H2A variant Z	transcript=Tb927.7.6360:mRNA | gene=Tb927.7.6360 | organism=Trypanosoma_brucei_brucei_TREU927 | gene_product=histone H2A variant Z | transcript_product=histone H2A variant Z | location=Tb927_07_v5.1:1729044-1729583(-) | protein_length=179 | sequence_SO=chromosome | SO=protein_coding | is_pseudo=false	10.06	1	2	2	15	138344266	85935972	6.65613e+07	0.402174	2	371.187	3.35769	0.297824	3	155.126	0.559523	3	23.9734	10.06	3	10.06	3	10.06	3	179	18.6553	10.5063
Tb927.5.1490	Tb927.5.1490:mRNA-p1	Eukaryotic translation initiation factor 4 gamma 1	transcript=Tb927.5.1490:mRNA | gene=Tb927.5.1490 | organism=Trypanosoma_brucei_brucei_TREU927 | gene_product=Eukaryotic translation initiation factor 4 gamma 1 | transcript_product=Eukaryotic translation initiation factor 4 gamma 1 | location=Tb927_05_v5.1:528123-531479(-) | protein_length=1118 | sequence_SO=chromosome | SO=protein_coding | is_pseudo=false	5.1	1	4	4	8	4.08343e+07	7.4765e+07	1.63245e+07	100	1		0.475658	2.10235	3	16.0787	0.549774	3	56.878	2.42	2	2.42	2	4.03	3	1118	122.027	7.91357
Tb927.4.3680	Tb927.4.3680:mRNA-p1	protein phosphatase 2C, putative	transcript=Tb927.4.3680:mRNA | gene=Tb927.4.3680 | organism=Trypanosoma_brucei_brucei_TREU927 | gene_product=protein phosphatase 2C, putative | transcript_product=protein phosphatase 2C, putative | location=Tb927_04_v5.1:931755-932594(-) | protein_length=279 | sequence_SO=chromosome | SO=protein_coding | is_pseudo=false	7.53	1	2	2	3	4.91123e+07	1.40744e+07	4.8865e+07	0.628201	1		4.9559	0.20178	1		0.494249	1		3.94	1	3.58	1	3.94	1	279	29.9708	6.01123
Tb927.4.3060	Tb927.4.3060:mRNA-p1	hypothetical protein, conserved	transcript=Tb927.4.3060:mRNA | gene=Tb927.4.3060 | organism=Trypanosoma_brucei_brucei_TREU927 | gene_product=hypothetical protein, conserved | transcript_product=hypothetical protein, conserved | location=Tb927_04_v5.1:810076-810522(+) | protein_length=148 | sequence_SO=chromosome | SO=protein_coding | is_pseudo=false	26.35	1	5	5	25	2.6569e+08	160111388	2.00708e+08	0.629636	5	28.3254	10.0883	0.0991252	3	614.849	0.494178	4	85.3897	26.35	6	16.89	4	16.89	6	148	17.7216	11.9565
Tb927.9.5960	Tb927.9.5960:mRNA-p1	succinate dehydrogenase iron-sulfur subunit, putative	transcript=Tb927.9.5960:mRNA | gene=Tb927.9.5960 | organism=Trypanosoma_brucei_brucei_TREU927 | gene_product=succinate dehydrogenase iron-sulfur subunit, putative | transcript_product=succinate dehydrogenase iron-sulfur subunit, putative | location=Tb927_09_v5.1:1000649-1001215(+) | protein_length=188 | sequence_SO=chromosome | SO=protein_coding | is_pseudo=false	39.89	1	6	6	27	2.27501e+08	2.86938e+08	2.10947e+08	0.607711	7	31.3815	3.42431	0.29203	4	87.8987	0.493865	4	23.634	39.89	9	32.45	6	21.28	4	188	21.2668	9.27588
Tb927.9.11300	Tb927.9.11300:mRNA-p1	Mitochondrial ribosomal protein S17	transcript=Tb927.9.11300:mRNA | gene=Tb927.9.11300 | organism=Trypanosoma_brucei_brucei_TREU927 | gene_product=Mitochondrial ribosomal protein S17 | transcript_product=Mitochondrial ribosomal protein S17 | location=Tb927_09_v5.1:1782210-1783133(+) | protein_length=307 | sequence_SO=chromosome | SO=protein_coding | is_pseudo=false	7.49	1	2	2	6	54270468	2.81709e+07	3.71211e+07	1.34497	1		2.99016	0.334431	2	229.766	0.465905	1		3.91	1	7.49	3	3.91	2	307	35.5793	9.83252
Tb927.8.4890	Tb927.8.4890:mRNA-p1	pol-associated gene 1	transcript=Tb927.8.4890:mRNA | gene=Tb927.8.4890 | organism=Trypanosoma_brucei_brucei_TREU927 | gene_product=pol-associated gene 1 | transcript_product=pol-associated gene 1 | location=Tb927_08_v5.1:1441902-1443230(-) | protein_length=442 | sequence_SO=chromosome | SO=protein_coding | is_pseudo=false	6.11	1	3	3	5	5.87804e+07	4.15493e+07	7.28023e+06	1.1032	1		4.65345	0.214894	2	3.10078e+06	0.452988	1		4.3	2	4.3	2	1.81	1	442	49.1708	8.03076
Tb927.10.8980	Tb927.10.8980:mRNA-p1	hypothetical protein, conserved	transcript=Tb927.10.8980:mRNA | gene=Tb927.10.8980 | organism=Trypanosoma_brucei_brucei_TREU927 | gene_product=hypothetical protein, conserved | transcript_product=hypothetical protein, conserved | location=Tb927_10_v5.1:2227157-2227666(+) | protein_length=169 | sequence_SO=chromosome | SO=protein_coding | is_pseudo=false	28.4	1	4	4	24	2.28841e+08	1.71552e+08	1.5958e+08	0.556658	5	161.489	2.91541	0.343005	3	135.026	0.445532	5	159.982	28.4	7	21.3	3	28.4	7	169	17.587	11.7368
Tb927.11.14330	Tb927.11.14330:mRNA-p1	HECT-domain (ubiquitin-transferase), putative	transcript=Tb927.11.14330:mRNA | gene=Tb927.11.14330 | organism=Trypanosoma_brucei_brucei_TREU927 | gene_product=HECT-domain (ubiquitin-transferase), putative | transcript_product=HECT-domain (ubiquitin-transferase), putative | location=Tb927_11_v5.1:3808658-3813487(+) | protein_length=1609 | sequence_SO=chromosome | SO=protein_coding | is_pseudo=false	2.8	1	4	4	10	7.39543e+07	7.40406e+07	5.81094e+07	1.01066	3	4.47582	2.19419	0.455748	1		0.423818	3	154.087	2.8	4	0.87	1	1.62	3	1609	176.719	5.80811
Tb927.9.12110	Tb927.9.12110:mRNA-p1	6-phosphogluconate dehydrogenase, decarboxylating	transcript=Tb927.9.12110:mRNA | gene=Tb927.9.12110 | organism=Trypanosoma_brucei_brucei_TREU927 | gene_product=6-phosphogluconate dehydrogenase, decarboxylating | transcript_product=6-phosphogluconate dehydrogenase, decarboxylating | location=Tb927_09_v5.1:1894375-1895814(+) | protein_length=479 | sequence_SO=chromosome | SO=protein_coding | is_pseudo=false	22.55	1	10	10	41	2.08286e+08	1.74425e+08	2.12614e+08	0.452427	7	51.3578	1.57345	0.635547	6	44.4668	0.406005	6	83.3164	15.45	11	17.75	10	15.45	10	479	52.1324	7.89893
Tb927.11.190	Tb927.11.190:mRNA-p1	elongation factor, putative	transcript=Tb927.11.190:mRNA | gene=Tb927.11.190 | organism=Trypanosoma_brucei_brucei_TREU927 | gene_product=elongation factor, putative | transcript_product=elongation factor, putative | location=Tb927_11_v5.1:43125-45068(-) | protein_length=647 | sequence_SO=chromosome | SO=protein_coding | is_pseudo=false	19.32	1	12	12	52	7.95609e+07	1.25518e+08	9.44028e+07	0.363711	12	44.592	1.06138	0.942166	12	76.213	0.378739	10	43.1881	16.54	13	17.77	18	18.08	11	647	71.9031	6.65381
Tb927.10.2970	Tb927.10.2970:mRNA-p1	hypothetical protein, conserved	transcript=Tb927.10.2970:mRNA | gene=Tb927.10.2970 | organism=Trypanosoma_brucei_brucei_TREU927 | gene_product=hypothetical protein, conserved | transcript_product=hypothetical protein, conserved | location=Tb927_10_v5.1:776124-776471(+) | protein_length=115 | sequence_SO=chromosome | SO=protein_coding | is_pseudo=false	52.17	1	11	11	54	2.58527e+08	3.62742e+08	2.78832e+08	0.451505	10	52.5755	1.3973	0.715668	11	139.124	0.358065	9	21.0014	39.13	11	52.17	16	46.09	11	115	13.7821	7.57666
Tb927.6.4970	Tb927.6.4970:mRNA-p1	serine/arginine-rich protein specific kinase SRPK, putative	transcript=Tb927.6.4970:mRNA | gene=Tb927.6.4970 | organism=Trypanosoma_brucei_brucei_TREU927 | gene_product=serine/arginine-rich protein specific kinase SRPK, putative | transcript_product=serine/arginine-rich protein specific kinase SRPK, putative | location=Tb927_06_v5.1:1367566-1369737(+) | protein_length=723 | sequence_SO=chromosome | SO=protein_coding | is_pseudo=false	6.22	1	4	4	17	7.96541e+07	63968466	7.9817e+07	1.05561	4	52.4247	4.32199	0.231375	1		0.338087	3	189.093	6.22	6	3.32	3	4.56	5	723	82.6287	5.42725
Tb927.10.9260	Tb927.10.9260:mRNA-p1	hypothetical protein, conserved	transcript=Tb927.10.9260:mRNA | gene=Tb927.10.9260 | organism=Trypanosoma_brucei_brucei_TREU927 | gene_product=hypothetical protein, conserved | transcript_product=hypothetical protein, conserved | location=Tb927_10_v5.1:2293624-2294598(+) | protein_length=324 | sequence_SO=chromosome | SO=protein_coding | is_pseudo=false	8.95	1	3	3	11	101138236	5.87177e+07	67441692	1.27839	1		2.07981	0.480813	3	83.8109	0.326421	2	376.81	3.09	2	5.56	3	6.48	3	324	35.5959	5.73193
Tb927.11.370	Tb927.11.370:mRNA-p1	repressor activator protein 1	transcript=Tb927.11.370:mRNA | gene=Tb927.11.370 | organism=Trypanosoma_brucei_brucei_TREU927 | gene_product=repressor activator protein 1 | transcript_product=repressor activator protein 1 | location=Tb927_11_v5.1:85145-87712(-) | protein_length=855 | sequence_SO=chromosome | SO=protein_coding | is_pseudo=false	3.63	1	3	3	5	38321599	6.99538e+07	1.19267e+07	0.374752	1		0.530846	1.88379	3	52.5705	0.324808	1		1.4	1	3.63	3	1.4	1	855	92.8123	5.021
Tb927.5.980	Tb927.5.980:mRNA-p1	2OG-Fe(II) oxygenase superfamily, putative	transcript=Tb927.5.980:mRNA | gene=Tb927.5.980 | organism=Trypanosoma_brucei_brucei_TREU927 | gene_product=2OG-Fe(II) oxygenase superfamily, putative | transcript_product=2OG-Fe(II) oxygenase superfamily, putative | location=Tb927_05_v5.1:382114-383031(+) | protein_length=305 | sequence_SO=chromosome | SO=protein_coding | is_pseudo=false	5.9	1	2	2	3	27613876	1.92073e+07	2.15228e+07	1.01291	1		3.04626	0.328271	1		0.235098	1		2.62	1	3.28	1	2.62	1	305	35.0433	6.26514
Tb927.9.8520	Tb927.9.8520:mRNA-p1	hypothetical protein, conserved	transcript=Tb927.9.8520:mRNA | gene=Tb927.9.8520 | organism=Trypanosoma_brucei_brucei_TREU927 | gene_product=hypothetical protein, conserved | transcript_product=hypothetical protein, conserved | location=Tb927_09_v5.1:1381389-1382231(-) | protein_length=280 | sequence_SO=chromosome | SO=protein_coding | is_pseudo=false	6.43	1	2	2	3	3.59783e+07	4.82737e+07	24223024	0.0531058	1		1.69481	0.590036	1		0.160334	1		3.93	1	2.5	1	3.93	1	280	32.179	4.56396
Tb927.3.3100	Tb927.3.3100:mRNA-p1	peptidyl-prolyl cis-trans isomerase NIMA-interacting 4, putative	transcript=Tb927.3.3100:mRNA | gene=Tb927.3.3100 | organism=Trypanosoma_brucei_brucei_TREU927 | gene_product=peptidyl-prolyl cis-trans isomerase NIMA-interacting 4, putative | transcript_product=peptidyl-prolyl cis-trans isomerase NIMA-interacting 4, putative | location=Tb927_03_v5.1:795971-796339(-) | protein_length=122 | sequence_SO=chromosome | SO=protein_coding | is_pseudo=false	28.69	1	4	4	11	99386950	8.23364e+07	4.62557e+07	0.961266	3	210.203	2.5752	0.38832	2	32.597	0.150078	2	317485	16.39	3	16.39	3	20.49	4	122	13.0686	9.42236
Tb927.10.11310	Tb927.10.11310:mRNA-p1	intraflagellar transport protein 57/55	transcript=Tb927.10.11310:mRNA | gene=Tb927.10.11310 | organism=Trypanosoma_brucei_brucei_TREU927 | gene_product=intraflagellar transport protein 57/55 | transcript_product=intraflagellar transport protein 57/55 | location=Tb927_10_v5.1:2761335-2762576(+) | protein_length=413 | sequence_SO=chromosome | SO=protein_coding | is_pseudo=false	13.8	1	6	6	13	3.85142e+07	3.31442e+07	2.40669e+07	1.1139	5	31.9919	5.59983	0.178577	3	316089	0.142166	3	11.6831	11.86	6	7.02	4	7.75	3	413	46.3381	4.76709
Tb927.7.700	Tb927.7.700:mRNA-p1	hypothetical protein, conserved	transcript=Tb927.7.700:mRNA | gene=Tb927.7.700 | organism=Trypanosoma_brucei_brucei_TREU927 | gene_product=hypothetical protein, conserved | transcript_product=hypothetical protein, conserved | location=Tb927_07_v5.1:152958-154958(-) | protein_length=666 | sequence_SO=chromosome | SO=protein_coding | is_pseudo=false	3	1	2	2	2	0	1.01733e+07	1.42671e+07				3.93142	0.254361	1		0.01	1				1.2	1	1.8	1	666	74.2045	7.69385
Tb927.11.9470	Tb927.11.9470:mRNA-p1	ADP-ribosylation factor GTPase activating protein, putative	transcript=Tb927.11.9470:mRNA | gene=Tb927.11.9470 | organism=Trypanosoma_brucei_brucei_TREU927 | gene_product=ADP-ribosylation factor GTPase activating protein, putative | transcript_product=ADP-ribosylation factor GTPase activating protein, putative | location=Tb927_11_v5.1:2589148-2590209(-) | protein_length=353 | sequence_SO=chromosome | SO=protein_coding | is_pseudo=false	9.35	1	2	2	3	37988571	1.50987e+07	0	0.170976	1		11.6689	0.085698	2	15950.1				5.38	1	9.35	2			353	37.09	7.18115
Tb927.3.5020	Tb927.3.5020:mRNA-p1	Flagellar Member 6	transcript=Tb927.3.5020:mRNA | gene=Tb927.3.5020 | organism=Trypanosoma_brucei_brucei_TREU927 | gene_product=Flagellar Member 6 | transcript_product=Flagellar Member 6 | location=Tb927_03_v5.1:1408124-1412365(+) | protein_length=1413 | sequence_SO=chromosome | SO=protein_coding | is_pseudo=false	1.63	1	2	2	2	3.56332e+07	2.23528e+07	0	0.466133	1		3.0646	0.326307	1					0.64	1	0.99	1			1413	155.762	8.5874
Tb927.7.830	Tb927.7.830:mRNA-p1	telomerase-associated protein, putative	transcript=Tb927.7.830:mRNA | gene=Tb927.7.830 | organism=Trypanosoma_brucei_brucei_TREU927 | gene_product=telomerase-associated protein, putative | transcript_product=telomerase-associated protein, putative | location=Tb927_07_v5.1:191360-199780(-) | protein_length=2806 | sequence_SO=chromosome | SO=protein_coding | is_pseudo=false	0.82	1	2	2	2	39515056	2.81184e+07	0	2.51127	1		0.01	100	1					0.39	1	0.43	1			2806	308.335	6.80029
Tb927.10.14320	Tb927.10.14320:mRNA-p1	Flagellum attachment zone protein 9	transcript=Tb927.10.14320:mRNA | gene=Tb927.10.14320 | organism=Trypanosoma_brucei_brucei_TREU927 | gene_product=Flagellum attachment zone protein 9 | transcript_product=Flagellum attachment zone protein 9 | location=Tb927_10_v5.1:3479607-3483008(-) | protein_length=1133 | sequence_SO=chromosome | SO=protein_coding | is_pseudo=false	3.44	1	3	4	5	16637758	1.68345e+07	0	3.18889	2	89.3286	0.01	100	1					2.91	3	1.68	2			1133	121.728	7.13721
Tb927.1.1770	Tb927.1.1770:mRNA-p1	glutaredoxin, putative	transcript=Tb927.1.1770:mRNA | gene=Tb927.1.1770 | organism=Trypanosoma_brucei_brucei_TREU927 | gene_product=glutaredoxin, putative | transcript_product=glutaredoxin, putative | location=Tb927_01_v5.1:466913-467236(+) | protein_length=107 | sequence_SO=chromosome | SO=protein_coding | is_pseudo=false	18.69	1	2	2	2	36881593	61951881	0	3.25625	1		0.272371	3.67146	1					10.28	1	8.41	1			107	12.1442	8.48486
Tb927.6.5000	Tb927.6.5000:mRNA-p1	Protein of unknown function (DUF773), putative	transcript=Tb927.6.5000:mRNA | gene=Tb927.6.5000 | organism=Trypanosoma_brucei_brucei_TREU927 | gene_product=Protein of unknown function (DUF773), putative | transcript_product=Protein of unknown function (DUF773), putative | location=Tb927_06_v5.1:1372090-1373274(+) | protein_length=394 | sequence_SO=chromosome | SO=protein_coding | is_pseudo=false	4.57	1	2	2	2	2.06014e+07	34753077	0	4.94138	1		0.354663	2.81958	1					2.28	1	2.28	1			394	44.2481	5.21143
Tb927.6.1140	Tb927.6.1140:mRNA-p1	dolichyl-P-Man:GDP-Man5GlcNAc2-PP-dolichyl alpha-1,2-mannosyltransferase, putative	transcript=Tb927.6.1140:mRNA | gene=Tb927.6.1140 | organism=Trypanosoma_brucei_brucei_TREU927 | gene_product=dolichyl-P-Man:GDP-Man5GlcNAc2-PP-dolichyl alpha-1,2-mannosyltransferase, putative | transcript_product=dolichyl-P-Man:GDP-Man5GlcNAc2-PP-dolichyl alpha-1,2-mannosyltransferase, putative | location=Tb927_06_v5.1:443904-445928(-) | protein_length=674 | sequence_SO=chromosome | SO=protein_co…	3.41	1	2	2	4	1.72064e+07	21724652	0	8.63916	2	72846.7	0.430356	2.32366	1					3.41	3	1.78	1			674	75.1545	8.77783
Tb927.10.1580	Tb927.10.1580:mRNA-p1	Domain of unknown function (DUF543), putative	transcript=Tb927.10.1580:mRNA | gene=Tb927.10.1580 | organism=Trypanosoma_brucei_brucei_TREU927 | gene_product=Domain of unknown function (DUF543), putative | transcript_product=Domain of unknown function (DUF543), putative | location=Tb927_10_v5.1:433322-433666(-) | protein_length=114 | sequence_SO=chromosome | SO=protein_coding | is_pseudo=false	31.58	1	5	5	10	4.27969e+07	9.41764e+07	1.3728e+07	8.89405	2	62350.2	0.220483	4.53551	2	103.192				20.18	3	31.58	4	27.19	3	114	12.2244	9.18799
Tb927.5.740	Tb927.5.740:mRNA-p1	hypothetical protein, conserved	transcript=Tb927.5.740:mRNA | gene=Tb927.5.740 | organism=Trypanosoma_brucei_brucei_TREU927 | gene_product=hypothetical protein, conserved | transcript_product=hypothetical protein, conserved | location=Tb927_05_v5.1:312262-312891(+) | protein_length=209 | sequence_SO=chromosome | SO=protein_coding | is_pseudo=false	8.61	1	2	2	9	2.51832e+08	132668870	4.31697e+07	10.1828	2	30973.6	0.270049	3.70304	1					8.61	3	5.26	2	5.26	2	209	23.8961	9.979
Tb927.1.1000	Tb927.1.1000:mRNA-p1	developmentally regulated phosphoprotein	transcript=Tb927.1.1000:mRNA | gene=Tb927.1.1000 | organism=Trypanosoma_brucei_brucei_TREU927 | gene_product=developmentally regulated phosphoprotein | transcript_product=developmentally regulated phosphoprotein | location=Tb927_01_v5.1:289893-291155(+) | protein_length=420 | sequence_SO=chromosome | SO=protein_coding | is_pseudo=false	12.14	1	5	5	8	27389921	4.28596e+07	45319573	13.5988	2	933.661	0.456548	2.19035	4	74.0336				4.29	2	7.86	4	2.62	1	420	47.1758	6.53662
Tb927.7.4310	Tb927.7.4310:mRNA-p1	pyridine nucleotide-disulphide oxidoreductase, putative	transcript=Tb927.7.4310:mRNA | gene=Tb927.7.4310 | organism=Trypanosoma_brucei_brucei_TREU927 | gene_product=pyridine nucleotide-disulphide oxidoreductase, putative | transcript_product=pyridine nucleotide-disulphide oxidoreductase, putative | location=Tb927_07_v5.1:1143279-1144820(-) | protein_length=513 | sequence_SO=chromosome | SO=protein_coding | is_pseudo=false	7.8	1	4	4	5	8.40844e+07	7.43198e+07	0	26.5173	2	159.872	0.404258	2.47367	1					5.46	3	2.34	1			513	57.4572	8.45557
Tb927.9.10920	Tb927.9.10920:mRNA-p1	kinetoplastid kinetochore protein 3	transcript=Tb927.9.10920:mRNA | gene=Tb927.9.10920 | organism=Trypanosoma_brucei_brucei_TREU927 | gene_product=kinetoplastid kinetochore protein 3 | transcript_product=kinetoplastid kinetochore protein 3 | location=Tb927_09_v5.1:1718025-1721201(-) | protein_length=1058 | sequence_SO=chromosome | SO=protein_coding | is_pseudo=false	2.27	1	2	2	4	3.51215e+07	4.15438e+07	0	100	1		0.0846851	11.8085	2	15081.6				1.13	1	2.27	3			1058	118.075	8.85107
Tb927.10.7810	Tb927.10.7810:mRNA-p1	hypothetical protein, conserved	transcript=Tb927.10.7810:mRNA | gene=Tb927.10.7810 | organism=Trypanosoma_brucei_brucei_TREU927 | gene_product=hypothetical protein, conserved | transcript_product=hypothetical protein, conserved | location=Tb927_10_v5.1:1956827-1958965(-) | protein_length=712 | sequence_SO=chromosome | SO=protein_coding | is_pseudo=false	3.51	1	2	2	5	1.69122e+08	12999308	328581254	0.0966253	1		2.48452	0.402492	1		100	1		3.51	3	1.83	1	1.83	1	712	80.2573	5.23682
Tb927.10.560	Tb927.10.560:mRNA-p1	40S ribosomal proteins S11, putative	transcript=Tb927.10.560:mRNA | gene=Tb927.10.560 | organism=Trypanosoma_brucei_brucei_TREU927 | gene_product=40S ribosomal proteins S11, putative | transcript_product=40S ribosomal proteins S11, putative | location=Tb927_10_v5.1:147113-147637(+) | protein_length=174 | sequence_SO=chromosome | SO=protein_coding | is_pseudo=false	57.47	1	1	12	105	9.45478e+08	8.20871e+08	930437321	0.301315	1						100	1		57.47	22	53.45	16	54.02	19	174	20.0747	10.7554
Tb927.6.1250	Tb927.6.1250:mRNA-p1	Mitochondrial SSU ribosomal protein 29	transcript=Tb927.6.1250:mRNA | gene=Tb927.6.1250 | organism=Trypanosoma_brucei_brucei_TREU927 | gene_product=Mitochondrial SSU ribosomal protein 29 | transcript_product=Mitochondrial SSU ribosomal protein 29 | location=Tb927_06_v5.1:467933-469429(-) | protein_length=498 | sequence_SO=chromosome | SO=protein_coding | is_pseudo=false	4.42	2	2	2	6	2.45095e+07	3.58737e+07	9.37379e+06	0.364253	1		2.20495	0.453524	1		100	1		1.81	2	2.61	1	2.61	1	498	56.8825	8.49951
Tb927.11.1400	Tb927.11.1400:mRNA-p1	hypothetical protein, conserved	transcript=Tb927.11.1400:mRNA | gene=Tb927.11.1400 | organism=Trypanosoma_brucei_brucei_TREU927 | gene_product=hypothetical protein, conserved | transcript_product=hypothetical protein, conserved | location=Tb927_11_v5.1:412195-414732(+) | protein_length=845 | sequence_SO=chromosome | SO=protein_coding | is_pseudo=false	2.6	1	2	2	4	18958654	1.41337e+07	19255662	0.647973	1		0.705166	1.41811	2	8.2249	100	1		1.3	1	2.6	2	1.3	1	845	93.9862	7.34229
Tb927.8.7260	Tb927.8.7260:mRNA-p1	kinetoplast-associated protein, putative	transcript=Tb927.8.7260:mRNA | gene=Tb927.8.7260 | organism=Trypanosoma_brucei_brucei_TREU927 | gene_product=kinetoplast-associated protein, putative | transcript_product=kinetoplast-associated protein, putative | location=Tb927_08_v5.1:2082953-2086039(+) | protein_length=1028 | sequence_SO=chromosome | SO=protein_coding | is_pseudo=false	2.33	1	2	2	3	3.57865e+07	0	2.57288e+07	0.684381	2	138.405					100	1		2.33	2			0.97	1	1028	114.379	9.62744
Tb927.9.5460	Tb927.9.5460:mRNA-p1	Eukaryotic translation initiation factor 4 gamma 2	transcript=Tb927.9.5460:mRNA | gene=Tb927.9.5460 | organism=Trypanosoma_brucei_brucei_TREU927 | gene_product=Eukaryotic translation initiation factor 4 gamma 2 | transcript_product=Eukaryotic translation initiation factor 4 gamma 2 | location=Tb927_09_v5.1:945458-948454(+) | protein_length=998 | sequence_SO=chromosome | SO=protein_coding | is_pseudo=false	4.81	1	4	4	9	4.70448e+07	2.57436e+07	1.58534e+07	0.869658	4	52.0726	0.426364	2.34541	3	30.4088	100	1		3.61	3	3.61	3	0.9	1	998	110.197	7.81104
Tb927.8.7380	Tb927.8.7380:mRNA-p1	dihydrolipoamide dehydrogenase, point mutation	transcript=Tb927.8.7380:mRNA | gene=Tb927.8.7380 | organism=Trypanosoma_brucei_brucei_TREU927 | gene_product=dihydrolipoamide dehydrogenase, point mutation | transcript_product=dihydrolipoamide dehydrogenase, point mutation | location=Tb927_08_v5.1:2124084-2125724(+) | protein_length=546 | sequence_SO=chromosome | SO=protein_coding | is_pseudo=false	11.54	1	5	6	11	1.44145e+08	6.23756e+07	6.53381e+06	0.946203	5	2241.14	0.724007	1.3812	3	29.7684	100	1		8.06	5	8.06	4	1.47	1	546	59.9763	7.97217
Tb927.11.11000	Tb927.11.11000:mRNA-p1	Calponin homology (CH) domain containing protein, putative	transcript=Tb927.11.11000:mRNA | gene=Tb927.11.11000 | organism=Trypanosoma_brucei_brucei_TREU927 | gene_product=Calponin homology (CH) domain containing protein, putative | transcript_product=Calponin homology (CH) domain containing protein, putative | location=Tb927_11_v5.1:2940916-2942397(+) | protein_length=493 | sequence_SO=chromosome | SO=protein_coding | is_pseudo=false	10.55	1	5	5	12	1.0509e+08	61272683	3.29094e+07	1.02299	4	23.4565	3.25916	0.306827	1		100	3	0	10.55	6	1.62	2	6.69	4	493	54.7905	5.5415
Tb927.10.4220	Tb927.10.4220:mRNA-p1	hypothetical protein, conserved	transcript=Tb927.10.4220:mRNA | gene=Tb927.10.4220 | organism=Trypanosoma_brucei_brucei_TREU927 | gene_product=hypothetical protein, conserved | transcript_product=hypothetical protein, conserved | location=Tb927_10_v5.1:1109764-1110693(+) | protein_length=309 | sequence_SO=chromosome | SO=protein_coding | is_pseudo=false	7.44	1	2	2	3	28217128	2.30803e+07	23697760	1.07052	1		0.539812	1.8525	1		100	1		3.56	1	3.56	1	3.88	1	309	34.2216	7.09326
Tb927.4.2350	Tb927.4.2350:mRNA-p1	twinfilin	transcript=Tb927.4.2350:mRNA | gene=Tb927.4.2350 | organism=Trypanosoma_brucei_brucei_TREU927 | gene_product=twinfilin | transcript_product=twinfilin | location=Tb927_04_v5.1:608837-609799(+) | protein_length=320 | sequence_SO=chromosome | SO=protein_coding | is_pseudo=false	8.75	1	2	2	4	2.75545e+07	0	16392798	1.1034	2	2.24559					100	1		8.75	3			3.44	1	320	34.7438	5.40186
Tb927.3.4390	Tb927.3.4390:mRNA-p1	dihydrolipoamide dehydrogenase, putative	transcript=Tb927.3.4390:mRNA | gene=Tb927.3.4390 | organism=Trypanosoma_brucei_brucei_TREU927 | gene_product=dihydrolipoamide dehydrogenase, putative | transcript_product=dihydrolipoamide dehydrogenase, putative | location=Tb927_03_v5.1:1227814-1229331(-) | protein_length=505 | sequence_SO=chromosome | SO=protein_coding | is_pseudo=false	12.48	1	5	5	11	7.14677e+07	51100789	2.57602e+07	2.09631	3	18.5433	0.702803	1.42287	4	22.1289	100	1		6.73	4	10.69	5	2.38	1	505	55.8036	7.81104
Tb927.11.16510	Tb927.11.16510:mRNA-p1	hypothetical protein, conserved	transcript=Tb927.11.16510:mRNA | gene=Tb927.11.16510 | organism=Trypanosoma_brucei_brucei_TREU927 | gene_product=hypothetical protein, conserved | transcript_product=hypothetical protein, conserved | location=Tb927_11_v5.1:4375568-4376008(-) | protein_length=146 | sequence_SO=chromosome | SO=protein_coding | is_pseudo=false	21.92	1	3	3	17	1.64758e+08	8.45293e+07	2.0762e+08	4.03833	4	763.936	0.903499	1.10681	3	33.0843	100	3	0	21.92	4	15.07	3	15.07	3	146	16.3162	9.51025
Tb927.1.3000	Tb927.1.3000:mRNA-p1	amidohydrolase, putative	transcript=Tb927.1.3000:mRNA | gene=Tb927.1.3000 | organism=Trypanosoma_brucei_brucei_TREU927 | gene_product=amidohydrolase, putative | transcript_product=amidohydrolase, putative | location=Tb927_01_v5.1:667007-668215(+) | protein_length=402 | sequence_SO=chromosome | SO=protein_coding | is_pseudo=false	6.22	1	2	2	6	3.43612e+07	1.37903e+07	1.99429e+07	9.47267	2	3369.75	9.77275	0.102325	2	494731	100	2	0	6.22	2	6.22	2	2.99	1	402	42.9109	6.40479
Tb927.8.1270	Tb927.8.1270:mRNA-p1	conserved protein	transcript=Tb927.8.1270:mRNA | gene=Tb927.8.1270 | organism=Trypanosoma_brucei_brucei_TREU927 | gene_product=conserved protein | transcript_product=conserved protein | location=Tb927_08_v5.1:401510-402970(-) | protein_length=486 | sequence_SO=chromosome | SO=protein_coding | is_pseudo=false	5.35	1	2	2	9	1.61067e+08	208517920	47096128	100	2	0	2.29294	0.436121	1		100	3	0	5.35	2	2.47	2	5.35	2	486	53.5133	10.0083
Tb927.4.1500	Tb927.4.1500:mRNA-p1	RNA editing associated helicase 2	transcript=Tb927.4.1500:mRNA | gene=Tb927.4.1500 | organism=Trypanosoma_brucei_brucei_TREU927 | gene_product=RNA editing associated helicase 2 | transcript_product=RNA editing associated helicase 2 | location=Tb927_04_v5.1:381487-387990(-) | protein_length=2167 | sequence_SO=chromosome | SO=protein_coding | is_pseudo=false	1.8	1	3	3	6	4503960	3.76919e+07	1.45015e+07				1.19505	0.836784	2	26.8783	100	1		0.69	1	1.11	3	0.51	1	2167	241.672	6.68311
Tb11.v5.0670	Tb11.v5.0670.1-p1	retrotransposon hot spot (RHS) protein, putative	transcript=Tb11.v5.0670.1 | gene=Tb11.v5.0670 | organism=Trypanosoma_brucei_brucei_TREU927 | gene_product=retrotransposon hot spot (RHS) protein, putative | transcript_product=retrotransposon hot spot (RHS) protein, putative | location=Tb927_11_bin_v5.1:3336238-3337128(+) | protein_length=296 | sequence_SO=contig | SO=protein_coding | is_pseudo=false	46.28	1	1	10	68	7.52144e+08	7.63986e+08	5.18981e+08								100	1		36.15	13	35.47	14	35.14	12	296	33.9929	5.47803
Tb927.8.3250	Tb927.8.3250:mRNA-p1	dynein heavy chain, putative	transcript=Tb927.8.3250:mRNA | gene=Tb927.8.3250 | organism=Trypanosoma_brucei_brucei_TREU927 | gene_product=dynein heavy chain, putative | transcript_product=dynein heavy chain, putative | location=Tb927_08_v5.1:967385-981409(+) | protein_length=4674 | sequence_SO=chromosome | SO=protein_coding | is_pseudo=false	0.32	1	1	2	2	0	606321249	8.48402e+07								100	1				0.13	1	0.19	1	4674	537.023	6.32861
Tb927.10.2930	Tb927.10.2930:mRNA-p1	hypothetical protein, conserved	transcript=Tb927.10.2930:mRNA | gene=Tb927.10.2930 | organism=Trypanosoma_brucei_brucei_TREU927 | gene_product=hypothetical protein, conserved | transcript_product=hypothetical protein, conserved | location=Tb927_10_v5.1:761087-763336(+) | protein_length=749 | sequence_SO=chromosome | SO=protein_coding | is_pseudo=false	3.6	1	3	3	5	3.07663e+07	26757006	5.23378e+07	9.84855	2	2895.96	10.5759	0.0945546	2	25649.3	33.0453	1		2.4	2	1.2	2	1.2	1	749	80.8181	4.50049
Tb927.3.3670	Tb927.3.3670:mRNA-p1	Triple RNA binding domain protein 3	transcript=Tb927.3.3670:mRNA | gene=Tb927.3.3670 | organism=Trypanosoma_brucei_brucei_TREU927 | gene_product=Triple RNA binding domain protein 3 | transcript_product=Triple RNA binding domain protein 3 | location=Tb927_03_v5.1:1027144-1029015(+) | protein_length=623 | sequence_SO=chromosome | SO=protein_coding | is_pseudo=false	3.37	1	2	2	6	4.7253e+07	63167030	3.46813e+07	1.06802	1		1.85128	0.540166	1		25.1684	2	905.042	3.37	2	1.28	2	3.37	2	623	66.8902	9.51025
Tb927.10.14110	Tb927.10.14110:mRNA-p1	13 kDa deflagellation-inducible protein, putative	transcript=Tb927.10.14110:mRNA | gene=Tb927.10.14110 | organism=Trypanosoma_brucei_brucei_TREU927 | gene_product=13 kDa deflagellation-inducible protein, putative | transcript_product=13 kDa deflagellation-inducible protein, putative | location=Tb927_10_v5.1:3431651-3432010(-) | protein_length=119 | sequence_SO=chromosome | SO=protein_coding | is_pseudo=false	14.29	1	2	2	3	3.21373e+07	0	4.07719e+07								13.4214	2	9973.95	8.4	1			14.29	2	119	13.1969	8.47021
Tb927.4.3560	Tb927.4.3560:mRNA-p1	protein phoshatase 1, putative	transcript=Tb927.4.3560:mRNA | gene=Tb927.4.3560 | organism=Trypanosoma_brucei_brucei_TREU927 | gene_product=protein phoshatase 1, putative | transcript_product=protein phoshatase 1, putative | location=Tb927_04_v5.1:913574-914554(-) | protein_length=326 | sequence_SO=chromosome | SO=protein_coding | is_pseudo=false	9.51	2	3	3	7	3.47555e+07	65070045	6.8175e+06	1.11197	2	67.3636	0.722851	1.38341	1		11.9825	2	16848.3	6.13	2	3.68	2	7.06	2	326	36.8046	5.60498
Tb927.11.13570	Tb927.11.13570:mRNA-p1	hypothetical protein, conserved	transcript=Tb927.11.13570:mRNA | gene=Tb927.11.13570 | organism=Trypanosoma_brucei_brucei_TREU927 | gene_product=hypothetical protein, conserved | transcript_product=hypothetical protein, conserved | location=Tb927_11_v5.1:3627052-3627444(-) | protein_length=130 | sequence_SO=chromosome | SO=protein_coding | is_pseudo=false	23.85	1	5	5	11	8.18852e+07	3.54521e+07	2.84506e+07	0.731879	2	103.51	1.51153	0.661583	2	137.414	10.8026	2	23110.2	12.31	3	12.31	2	18.46	5	130	14.7286	6.27783
Tb927.6.2780	Tb927.6.2780:mRNA-p1	U3 small nuclear ribonucleoprotein (snRNP), putative	transcript=Tb927.6.2780:mRNA | gene=Tb927.6.2780 | organism=Trypanosoma_brucei_brucei_TREU927 | gene_product=U3 small nuclear ribonucleoprotein (snRNP), putative | transcript_product=U3 small nuclear ribonucleoprotein (snRNP), putative | location=Tb927_06_v5.1:834953-835816(+) | protein_length=287 | sequence_SO=chromosome | SO=protein_coding | is_pseudo=false	17.07	1	5	5	8	39955160	2.9102e+07	39482897	0.437657	1		0.01	100	3	0	9.59498	2	41913.5	4.18	1	10.8	3	9.06	4	287	33.2664	8.66064
Tb927.10.3760	Tb927.10.3760:mRNA-p1	vacuolar ATP synthase subunit d, putative	transcript=Tb927.10.3760:mRNA | gene=Tb927.10.3760 | organism=Trypanosoma_brucei_brucei_TREU927 | gene_product=vacuolar ATP synthase subunit d, putative | transcript_product=vacuolar ATP synthase subunit d, putative | location=Tb927_10_v5.1:976942-977793(-) | protein_length=283 | sequence_SO=chromosome | SO=protein_coding | is_pseudo=false	7.42	1	2	2	2	7.41299e+07	0	17634075	0.975283	1						9.55413	1		3.89	1			3.53	1	283	31.2663	9.81787
Tb927.10.3640	Tb927.10.3640:mRNA-p1	nuclear transmembrane protein, putative	transcript=Tb927.10.3640:mRNA | gene=Tb927.10.3640 | organism=Trypanosoma_brucei_brucei_TREU927 | gene_product=nuclear transmembrane protein, putative | transcript_product=nuclear transmembrane protein, putative | location=Tb927_10_v5.1:943733-944587(-) | protein_length=284 | sequence_SO=chromosome | SO=protein_coding | is_pseudo=false	15.49	1	5	5	16	1.80229e+08	1.01915e+08	1.27017e+08	0.909166	4	51.4989	1.48605	0.672926	4	31.1262	9.49317	4	44287.1	10.56	5	11.27	4	8.45	4	284	31.5141	10.0376
Tb927.2.1800	Tb927.2.1800:mRNA-p1	DNA polymerase delta catalytic subunit, putative	transcript=Tb927.2.1800:mRNA | gene=Tb927.2.1800 | organism=Trypanosoma_brucei_brucei_TREU927 | gene_product=DNA polymerase delta catalytic subunit, putative | transcript_product=DNA polymerase delta catalytic subunit, putative | location=Tb927_02_v5.1:331701-334781(+) | protein_length=1026 | sequence_SO=chromosome | SO=protein_coding | is_pseudo=false	2.05	1	2	2	3	7651736	0	1.72938e+07	0.157418	1						9.48926	2	44381.7	1.07	1			2.05	2	1026	116.478	7.37158
Tb927.2.5030	Tb927.2.5030:mRNA-p1	transcription initiation protein, putative	transcript=Tb927.2.5030:mRNA | gene=Tb927.2.5030 | organism=Trypanosoma_brucei_brucei_TREU927 | gene_product=transcription initiation protein, putative | transcript_product=transcription initiation protein, putative | location=Tb927_02_v5.1:890406-892553(-) | protein_length=715 | sequence_SO=chromosome | SO=protein_coding | is_pseudo=false	2.52	1	2	2	5	2.53035e+07	25646320	2.89687e+07	1.67938	2	166.686	1.39075	0.719036	1		9.20068	2	52130.4	2.52	2	1.68	1	2.52	2	715	79.7518	8.27979
Tb927.7.4670	Tb927.7.4670:mRNA-p1	ribosomal RNA processing protein 4	transcript=Tb927.7.4670:mRNA | gene=Tb927.7.4670 | organism=Trypanosoma_brucei_brucei_TREU927 | gene_product=ribosomal RNA processing protein 4 | transcript_product=ribosomal RNA processing protein 4 | location=Tb927_07_v5.1:1237468-1238373(-) | protein_length=301 | sequence_SO=chromosome | SO=protein_coding | is_pseudo=false	6.31	2	2	2	3	0	0	1.89165e+07								8.99609	2	71915.7	3.99	1			6.31	2	301	32.6948	7.00537
Tb927.10.13830	Tb927.10.13830:mRNA-p1	chaperone protein DnaJ, putative	transcript=Tb927.10.13830:mRNA | gene=Tb927.10.13830 | organism=Trypanosoma_brucei_brucei_TREU927 | gene_product=chaperone protein DnaJ, putative | transcript_product=chaperone protein DnaJ, putative | location=Tb927_10_v5.1:3377023-3377745(-) | protein_length=240 | sequence_SO=chromosome | SO=protein_coding | is_pseudo=false	7.92	1	2	2	6	2.65145e+07	5.34287e+07	2.54402e+07	0.958024	2	87.5654	0.569362	1.75635	2	111.555	8.71519	1		7.92	2	7.92	3	2.92	1	240	27.2169	9.99365
Tb927.10.9025	Tb927.10.9025:mRNA-p1	hypothetical protein	transcript=Tb927.10.9025:mRNA | gene=Tb927.10.9025 | organism=Trypanosoma_brucei_brucei_TREU927 | gene_product=hypothetical protein | transcript_product=hypothetical protein | location=Tb927_10_v5.1:2237932-2238081(+) | protein_length=49 | sequence_SO=chromosome | SO=protein_coding | is_pseudo=false	91.84	1	4	4	19	2.35444e+08	2.71834e+08	2.15352e+08	0.455479	2	21.2622	5.38003	0.185872	1		8.60972	2	74198.5	46.94	3	77.55	4	61.22	5	49	5.37165	9.71533
Tb927.11.7150	Tb927.11.7150:mRNA-p1	NGG1 interacting factor 3-like	transcript=Tb927.11.7150:mRNA | gene=Tb927.11.7150 | organism=Trypanosoma_brucei_brucei_TREU927 | gene_product=NGG1 interacting factor 3-like | transcript_product=NGG1 interacting factor 3-like | location=Tb927_11_v5.1:2002035-2002880(-) | protein_length=281 | sequence_SO=chromosome | SO=protein_coding | is_pseudo=false	28.47	1	7	7	38	1.19051e+08	9.16377e+07	6.94701e+07	1.1633	7	35.663	0.596212	1.67726	5	5.70219	8.05929	4	106449	25.62	11	25.27	8	16.73	7	281	30.4398	6.52197
Tb11.0890	Tb11.0890:mRNA-p1	epsin, putative	transcript=Tb11.0890:mRNA | gene=Tb11.0890 | organism=Trypanosoma_brucei_brucei_TREU927 | gene_product=epsin, putative | transcript_product=epsin, putative | location=tryp_XI-147f01.q1ca:11029-12510(+) | protein_length=493 | sequence_SO=contig | SO=protein_coding | is_pseudo=false	11.56	2	5	5	14	4.67172e+07	7.55647e+07	45853769	1.50757	4	63.8895	0.96808	1.03297	6	75.0643	7.73576	2	133795	6.09	3	11.56	6	4.06	3	493	53.9322	6.46826
Tb927.11.9170	Tb927.11.9170:mRNA-p1	DNA topoisomerase III, putative	transcript=Tb927.11.9170:mRNA | gene=Tb927.11.9170 | organism=Trypanosoma_brucei_brucei_TREU927 | gene_product=DNA topoisomerase III, putative | transcript_product=DNA topoisomerase III, putative | location=Tb927_11_v5.1:2512984-2515509(+) | protein_length=841 | sequence_SO=chromosome | SO=protein_coding | is_pseudo=false	2.85	1	2	2	2	19621632	0	1.62527e+07								7.22427	1		1.55	1			1.31	1	841	93.6289	8.17725
Tb927.11.3120	Tb927.11.3120:mRNA-p1	nucleolar GTP-binding protein 1	transcript=Tb927.11.3120:mRNA | gene=Tb927.11.3120 | organism=Trypanosoma_brucei_brucei_TREU927 | gene_product=nucleolar GTP-binding protein 1 | transcript_product=nucleolar GTP-binding protein 1 | location=Tb927_11_v5.1:888100-890067(-) | protein_length=655 | sequence_SO=chromosome | SO=protein_coding | is_pseudo=false	6.41	1	4	4	8	1.97965e+06	4.98808e+07	1.46373e+07				0.495146	2.01961	3	570.381	6.02133	1		1.68	1	6.41	4	3.21	3	655	74.7066	9.5249
Tb927.7.7070	Tb927.7.7070:mRNA-p1	MYND finger, putative	transcript=Tb927.7.7070:mRNA | gene=Tb927.7.7070 | organism=Trypanosoma_brucei_brucei_TREU927 | gene_product=MYND finger, putative | transcript_product=MYND finger, putative | location=Tb927_07_v5.1:2020498-2021829(-) | protein_length=443 | sequence_SO=chromosome | SO=protein_coding | is_pseudo=false	14.9	1	6	6	18	9.72478e+07	4.20606e+07	5.02835e+07	1.97352	5	102.303	0.722005	1.38503	5	353.967	5.85809	3	3922.81	9.48	5	8.13	4	9.26	5	443	49.4197	6.68311
Tb927.3.1140	Tb927.3.1140:mRNA-p1	Surp module, putative	transcript=Tb927.3.1140:mRNA | gene=Tb927.3.1140 | organism=Trypanosoma_brucei_brucei_TREU927 | gene_product=Surp module, putative | transcript_product=Surp module, putative | location=Tb927_03_v5.1:278267-279439(+) | protein_length=390 | sequence_SO=chromosome | SO=protein_coding | is_pseudo=false	7.18	1	2	2	5	2.29067e+07	3.82219e+07	1.43168e+07	1.42303	2	8.52396	0.758003	1.31926	2	37.6481	5.77117	1		7.18	2	7.18	2	4.62	1	390	43.4368	6.32861
Tb927.10.3040	Tb927.10.3040:mRNA-p1	succinate dehydrogenase subunit	transcript=Tb927.10.3040:mRNA | gene=Tb927.10.3040 | organism=Trypanosoma_brucei_brucei_TREU927 | gene_product=succinate dehydrogenase subunit | transcript_product=succinate dehydrogenase subunit | location=Tb927_10_v5.1:795837-796244(+) | protein_length=135 | sequence_SO=chromosome | SO=protein_coding | is_pseudo=false	22.96	1	5	5	16	1.44408e+08	1.73407e+08	2.08057e+08	0.575172	4	90.3892	0.831637	1.20245	4	40.7869	5.73508	2	794902	16.3	5	22.96	5	10.37	3	135	15.495	9.26123
Tb927.6.2510	Tb927.6.2510:mRNA-p1	Succinate dehydrogenase assembly factor 2, mitochondrial	transcript=Tb927.6.2510:mRNA | gene=Tb927.6.2510 | organism=Trypanosoma_brucei_brucei_TREU927 | gene_product=Succinate dehydrogenase assembly factor 2, mitochondrial | transcript_product=Succinate dehydrogenase assembly factor 2, mitochondrial | location=Tb927_06_v5.1:762702-763142(+) | protein_length=146 | sequence_SO=chromosome | SO=protein_coding | is_pseudo=false	13.7	1	3	3	14	9.05293e+07	1.1887e+08	9.10004e+07	0.657309	3	40.6375	2.03437	0.491554	2	144.87	5.70591	2	820808	13.7	6	13.01	4	8.22	2	146	16.9096	7.44482
Tb927.10.9920	Tb927.10.9920:mRNA-p1	hypothetical protein, conserved	transcript=Tb927.10.9920:mRNA | gene=Tb927.10.9920 | organism=Trypanosoma_brucei_brucei_TREU927 | gene_product=hypothetical protein, conserved | transcript_product=hypothetical protein, conserved | location=Tb927_10_v5.1:2451500-2452732(+) | protein_length=410 | sequence_SO=chromosome | SO=protein_coding | is_pseudo=false	4.39	1	2	2	3	31641984	0	5.35341e+07	0.498382	1						5.18441	1		2.68	2			1.71	1	410	44.1218	9.24658
Tb927.3.5090	Tb927.3.5090:mRNA-p1	tryparedoxin 2, putative	transcript=Tb927.3.5090:mRNA | gene=Tb927.3.5090 | organism=Trypanosoma_brucei_brucei_TREU927 | gene_product=tryparedoxin 2, putative | transcript_product=tryparedoxin 2, putative | location=Tb927_03_v5.1:1429044-1429640(+) | protein_length=198 | sequence_SO=chromosome | SO=protein_coding | is_pseudo=false	9.09	1	2	2	3	3.38612e+07	0	35131717	1.3444	2	82.9375					5.15365	1		9.09	2			5.05	1	198	22.166	6.16357
Tb927.9.15470	Tb927.9.15470:mRNA-p1	kinesin, putative	transcript=Tb927.9.15470:mRNA | gene=Tb927.9.15470 | organism=Trypanosoma_brucei_brucei_TREU927 | gene_product=kinesin, putative | transcript_product=kinesin, putative | location=Tb927_09_v5.1:2409699-2411744(+) | protein_length=681 | sequence_SO=chromosome | SO=protein_coding | is_pseudo=false	12.48	2	8	8	18	1.27774e+08	2.91751e+07	9.61082e+07	1.18478	5	128.47	9.8023	0.102017	2	37561.2	4.69264	5	152.511	8.08	7	4.55	3	6.61	5	681	74.5683	7.15186
Tb927.9.3120	Tb927.9.3120:mRNA-p1	STE/STE11 serine/threonine-protein kinase, putative	transcript=Tb927.9.3120:mRNA | gene=Tb927.9.3120 | organism=Trypanosoma_brucei_brucei_TREU927 | gene_product=STE/STE11 serine/threonine-protein kinase, putative | transcript_product=STE/STE11 serine/threonine-protein kinase, putative | location=Tb927_09_v5.1:678328-681369(-) | protein_length=1013 | sequence_SO=chromosome | SO=protein_coding | is_pseudo=false	2.27	1	2	2	3	2.47201e+07	0	3.55743e+06	1.72134	2	56.4794					4.44946	1		2.27	2			0.99	1	1013	112.247	5.61768
Tb927.11.15760	Tb927.11.15760:mRNA-p1	GPI transamidase subunit Tta1	transcript=Tb927.11.15760:mRNA | gene=Tb927.11.15760 | organism=Trypanosoma_brucei_brucei_TREU927 | gene_product=GPI transamidase subunit Tta1 | transcript_product=GPI transamidase subunit Tta1 | location=Tb927_11_v5.1:4173656-4174789(-) | protein_length=377 | sequence_SO=chromosome | SO=protein_coding | is_pseudo=false	8.75	1	3	3	7	155339519	6.79801e+07	7.22704e+07	1.04514	1		1.37625	0.726615	1		4.35702	2	60.3143	3.18	1	6.37	2	5.57	3	377	41.8887	8.49951
Tb927.7.2760	Tb927.7.2760:mRNA-p1	Mitochondrial ribosomal protein L22	transcript=Tb927.7.2760:mRNA | gene=Tb927.7.2760 | organism=Trypanosoma_brucei_brucei_TREU927 | gene_product=Mitochondrial ribosomal protein L22 | transcript_product=Mitochondrial ribosomal protein L22 | location=Tb927_07_v5.1:719444-720280(+) | protein_length=278 | sequence_SO=chromosome | SO=protein_coding | is_pseudo=false	8.27	1	2	2	9	5.53639e+07	5.25607e+07	18007635	1.0265	3	19.039	1.93889	0.515759	2	329.155	4.16873	1		8.27	2	8.27	3	4.32	1	278	31.9656	9.72998
Tb927.10.4170	Tb927.10.4170:mRNA-p1	hypothetical protein, conserved	transcript=Tb927.10.4170:mRNA | gene=Tb927.10.4170 | organism=Trypanosoma_brucei_brucei_TREU927 | gene_product=hypothetical protein, conserved | transcript_product=hypothetical protein, conserved | location=Tb927_10_v5.1:1090438-1098057(-) | protein_length=2539 | sequence_SO=chromosome | SO=protein_coding | is_pseudo=false	0.71	2	2	3	4	146037220	0	6.27098e+07	1.52769	1						4.07427	1		0.24	1			0.47	3	2539	291.644	6.49365
Tb927.2.240	Tb927.2.240:mRNA-p1	retrotransposon hot spot protein 5 (RHS5), putative	transcript=Tb927.2.240:mRNA | gene=Tb927.2.240 | organism=Trypanosoma_brucei_brucei_TREU927 | gene_product=retrotransposon hot spot protein 5 (RHS5), putative | transcript_product=retrotransposon hot spot protein 5 (RHS5), putative | location=Tb927_02_v5.1:25548-27572(-) | protein_length=674 | sequence_SO=chromosome | SO=protein_coding | is_pseudo=false	35.61	1	2	26	198	1.17115e+09	1.40044e+09	771367679	1.08464	3	52.3626	2.56095	0.390481	3	1323.18	3.89371	2	418.887	31.45	42	35.61	38	32.49	39	674	76.6588	7.2251
Tb927.8.4940	Tb927.8.4940:mRNA-p1	hypothetical protein, conserved	transcript=Tb927.8.4940:mRNA | gene=Tb927.8.4940 | organism=Trypanosoma_brucei_brucei_TREU927 | gene_product=hypothetical protein, conserved | transcript_product=hypothetical protein, conserved | location=Tb927_08_v5.1:1460551-1462203(+) | protein_length=550 | sequence_SO=chromosome | SO=protein_coding | is_pseudo=false	3.45	1	2	2	2	0	35649115	4.32317e+06				0.81416	1.22826	1		3.72717	1				1.82	1	1.64	1	550	61.021	5.87158
Tb927.1.4680	Tb927.1.4680:mRNA-p1	Kinetochore interacting protein 6	transcript=Tb927.1.4680:mRNA | gene=Tb927.1.4680 | organism=Trypanosoma_brucei_brucei_TREU927 | gene_product=Kinetochore interacting protein 6 | transcript_product=Kinetochore interacting protein 6 | location=Tb927_01_v5.1:962750-963745(+) | protein_length=331 | sequence_SO=chromosome | SO=protein_coding | is_pseudo=false	6.04	1	2	2	5	7.76223e+07	43780758	2.47936e+07	1.96171	2	80.4869	0.820832	1.21828	2	1.40493	3.50766	1		6.04	2	6.04	2	2.72	1	331	37.263	6.99072
Tb927.5.4450	Tb927.5.4450:mRNA-p1	hypothetical protein, conserved	transcript=Tb927.5.4450:mRNA | gene=Tb927.5.4450 | organism=Trypanosoma_brucei_brucei_TREU927 | gene_product=hypothetical protein, conserved | transcript_product=hypothetical protein, conserved | location=Tb927_05_v5.1:1372470-1372979(-) | protein_length=169 | sequence_SO=chromosome | SO=protein_coding | is_pseudo=false	10.65	1	2	2	4	69855350	66951914	17609957	1.84806	1		1.27954	0.781528	2	13.0484	3.48674	1		5.92	1	4.73	1	4.73	1	169	18.5915	9.43701
Tb927.11.12150	Tb927.11.12150:mRNA-p1	flagellar pocket cytoskeletal protein bilbo1	transcript=Tb927.11.12150:mRNA | gene=Tb927.11.12150 | organism=Trypanosoma_brucei_brucei_TREU927 | gene_product=flagellar pocket cytoskeletal protein bilbo1 | transcript_product=flagellar pocket cytoskeletal protein bilbo1 | location=Tb927_11_v5.1:3249176-3250939(+) | protein_length=587 | sequence_SO=chromosome | SO=protein_coding | is_pseudo=false	8.52	1	4	4	6	0	7.99747e+07	1.22681e+07				0.508459	1.96673	3	68.8935	3.42007	2	69.5498			6.3	3	6.3	3	587	67.2848	5.85889
Tb927.4.1250	Tb927.4.1250:mRNA-p1	peroxisome biogenesis factor 1, putative	transcript=Tb927.4.1250:mRNA | gene=Tb927.4.1250 | organism=Trypanosoma_brucei_brucei_TREU927 | gene_product=peroxisome biogenesis factor 1, putative | transcript_product=peroxisome biogenesis factor 1, putative | location=Tb927_04_v5.1:331823-334558(-) | protein_length=911 | sequence_SO=chromosome | SO=protein_coding | is_pseudo=false	3.29	1	3	3	4	1.00866e+08	103124939	2.15794e+07	0.305827	1						3.13043	1		2.41	2	0.99	1	0.88	1	911	99.5244	6.93213
Tb927.9.3280	Tb927.9.3280:mRNA-p1	exopolyphosphatase	transcript=Tb927.9.3280:mRNA | gene=Tb927.9.3280 | organism=Trypanosoma_brucei_brucei_TREU927 | gene_product=exopolyphosphatase | transcript_product=exopolyphosphatase | location=Tb927_09_v5.1:693332-694483(+) | protein_length=383 | sequence_SO=chromosome | SO=protein_coding | is_pseudo=false	4.18	1	2	2	2	0	1.75119e+07	1.97213e+07				100	0.01	1		3.11899	1				1.57	1	2.61	1	383	42.8379	5.61768
Tb927.11.14560	Tb927.11.14560:mRNA-p1	Cleavage and polyadenylation specificity factor CPSF160, putative	transcript=Tb927.11.14560:mRNA | gene=Tb927.11.14560 | organism=Trypanosoma_brucei_brucei_TREU927 | gene_product=Cleavage and polyadenylation specificity factor CPSF160, putative | transcript_product=Cleavage and polyadenylation specificity factor CPSF160, putative | location=Tb927_11_v5.1:3863461-3867819(+) | protein_length=1452 | sequence_SO=chromosome | SO=protein_coding | is_pseudo=false	2.75	1	4	4	6	0	2.87433e+07	10882078				0.666872	1.49954	4	80.1437	3.08992	1		0.76	1	2.75	4	0.62	1	1452	158.958	6.75635
Tb927.7.6980	Tb927.7.6980:mRNA-p1	Mono-functional DNA-alkylating methyl methanesulfonate N-term/CPSF A subunit region, putative	transcript=Tb927.7.6980:mRNA | gene=Tb927.7.6980 | organism=Trypanosoma_brucei_brucei_TREU927 | gene_product=Mono-functional DNA-alkylating methyl methanesulfonate N-term/CPSF A subunit region, putative | transcript_product=Mono-functional DNA-alkylating methyl methanesulfonate N-term/CPSF A subunit region, putative | location=Tb927_07_v5.1:1990060-1995564(-) | protein_length=1834 | sequence_SO=c…	1.47	2	3	3	4	0	2.09514e+07	8.79565e+06				0.819705	1.21995	3	38.7887	2.97734	1				1.47	3	0.33	1	1834	194.83	7.43018
Tb927.8.5490	Tb927.8.5490:mRNA-p1	Nucleolar protein,Nop52, putative	transcript=Tb927.8.5490:mRNA | gene=Tb927.8.5490 | organism=Trypanosoma_brucei_brucei_TREU927 | gene_product=Nucleolar protein,Nop52, putative | transcript_product=Nucleolar protein,Nop52, putative | location=Tb927_08_v5.1:1624945-1626816(+) | protein_length=623 | sequence_SO=chromosome | SO=protein_coding | is_pseudo=false	2.89	1	2	2	3	56169340	67775486	54503451				0.887746	1.12645	1		2.86813	1		1.44	1	1.44	1	1.44	1	623	71.6775	9.18799
Tb927.10.1860	Tb927.10.1860:mRNA-p1	hypothetical protein, conserved	transcript=Tb927.10.1860:mRNA | gene=Tb927.10.1860 | organism=Trypanosoma_brucei_brucei_TREU927 | gene_product=hypothetical protein, conserved | transcript_product=hypothetical protein, conserved | location=Tb927_10_v5.1:484268-485350(+) | protein_length=360 | sequence_SO=chromosome | SO=protein_coding | is_pseudo=false	7.22	1	2	2	5	51272870	36196360	1.65277e+07	1.08739	2	28.0097	0.988937	1.01119	1		2.84885	1		7.22	2	3.06	2	3.06	1	360	39.1096	9.18799
Tb927.10.12090	Tb927.10.12090:mRNA-p1	RNA-binding protein, putative	transcript=Tb927.10.12090:mRNA | gene=Tb927.10.12090 | organism=Trypanosoma_brucei_brucei_TREU927 | gene_product=RNA-binding protein, putative | transcript_product=RNA-binding protein, putative | location=Tb927_10_v5.1:2945000-2945350(+) | protein_length=116 | sequence_SO=chromosome | SO=protein_coding | is_pseudo=false	26.72	1	3	3	4	0	24276407	3.73324e+07				0.892995	1.11983	1		2.69448	3	15.7985			6.9	1	26.72	3	116	13.2636	6.17627
Tb927.10.15590	Tb927.10.15590:mRNA-p1	macrophage infectivity potentiator, precursor, putative	transcript=Tb927.10.15590:mRNA | gene=Tb927.10.15590 | organism=Trypanosoma_brucei_brucei_TREU927 | gene_product=macrophage infectivity potentiator, precursor, putative | transcript_product=macrophage infectivity potentiator, precursor, putative | location=Tb927_10_v5.1:3824554-3825144(+) | protein_length=196 | sequence_SO=chromosome | SO=protein_coding | is_pseudo=false	13.27	1	2	2	10	65337005	1.03674e+08	4.61043e+07	0.519335	2	24.7781	0.583966	1.71243	2	53.6763	2.55496	2	95.0363	13.27	3	13.27	3	13.27	2	196	21.381	8.00146
Tb927.6.4740	Tb927.6.4740:mRNA-p1	importin-alpha re-exporter protein, putative	transcript=Tb927.6.4740:mRNA | gene=Tb927.6.4740 | organism=Trypanosoma_brucei_brucei_TREU927 | gene_product=importin-alpha re-exporter protein, putative | transcript_product=importin-alpha re-exporter protein, putative | location=Tb927_06_v5.1:1317878-1320760(+) | protein_length=960 | sequence_SO=chromosome | SO=protein_coding | is_pseudo=false	6.46	1	6	6	19	1.11706e+08	5.89059e+07	3.7578e+07	1.30409	6	33.497	1.84288	0.542628	4	93.7693	2.53857	4	123.126	6.46	7	5	6	5.63	6	960	106.513	5.49072
Tb927.4.2450	Tb927.4.2450:mRNA-p1	protein disulfide isomerase 1	transcript=Tb927.4.2450:mRNA | gene=Tb927.4.2450 | organism=Trypanosoma_brucei_brucei_TREU927 | gene_product=protein disulfide isomerase 1 | transcript_product=protein disulfide isomerase 1 | location=Tb927_04_v5.1:636840-638081(+) | protein_length=413 | sequence_SO=chromosome | SO=protein_coding | is_pseudo=false	23.24	1	9	9	26	8.17883e+07	2.06558e+08	1.30872e+08	0.800539	5	127.03	0.575374	1.738	7	26.3636	2.46097	5	16.4991	16.46	6	19.85	8	15.98	7	413	44.6946	8.95361
Tb09.v4.0013	Tb09.v4.0013:mRNA-p1	retrotransposon hot spot (RHS) protein, putative	transcript=Tb09.v4.0013:mRNA | gene=Tb09.v4.0013 | organism=Trypanosoma_brucei_brucei_TREU927 | gene_product=retrotransposon hot spot (RHS) protein, putative | transcript_product=retrotransposon hot spot (RHS) protein, putative | location=TP26M21-2a10.p1k:26702-28462(-) | protein_length=586 | sequence_SO=contig | SO=protein_coding | is_pseudo=false	7.85	1	4	6	29	1.57183e+09	1.60575e+09	1.19232e+09	1.09358	4	11.4154	2.19253	0.456095	3	179.655	2.39546	2	0.201471	7.85	8	6.31	6	6.31	5	586	67.6864	8.32373
Tb927.11.14870	Tb927.11.14870:mRNA-p1	NAD+ synthase, putative	transcript=Tb927.11.14870:mRNA | gene=Tb927.11.14870 | organism=Trypanosoma_brucei_brucei_TREU927 | gene_product=NAD+ synthase, putative | transcript_product=NAD+ synthase, putative | location=Tb927_11_v5.1:3949222-3950106(-) | protein_length=294 | sequence_SO=chromosome | SO=protein_coding | is_pseudo=false	10.88	1	2	2	7	262353868	230342120	1.77673e+08	0.932548	1		0.619398	1.61447	2	105.154	2.37748	1		5.44	2	5.44	2	10.88	2	294	32.8952	5.70654
Tb927.8.2770	Tb927.8.2770:mRNA-p1	inositol 1,4,5-trisphosphate receptor	transcript=Tb927.8.2770:mRNA | gene=Tb927.8.2770 | organism=Trypanosoma_brucei_brucei_TREU927 | gene_product=inositol 1,4,5-trisphosphate receptor | transcript_product=inositol 1,4,5-trisphosphate receptor | location=Tb927_08_v5.1:817353-826652(+) | protein_length=3099 | sequence_SO=chromosome | SO=protein_coding | is_pseudo=false	3.65	2	11	11	21	4.29751e+07	1.13748e+08	5.8811e+07	0.512044	3	20.7058	1.02944	0.971405	7	55.6637	2.37377	4	35.5597	0.94	3	2.48	10	1.9	8	3099	342.266	6.43018
Tb927.4.1600	Tb927.4.1600:mRNA-p1	AAA domain containing protein, putative	transcript=Tb927.4.1600:mRNA | gene=Tb927.4.1600 | organism=Trypanosoma_brucei_brucei_TREU927 | gene_product=AAA domain containing protein, putative | transcript_product=AAA domain containing protein, putative | location=Tb927_04_v5.1:410608-411312(-) | protein_length=234 | sequence_SO=chromosome | SO=protein_coding | is_pseudo=false	10.26	1	3	3	11	1.16103e+08	6.62108e+07	8.70301e+07	0.974802	2	19.573	1.56794	0.637778	3	4.71676	2.3642	2	73.675	7.69	3	10.26	3	7.69	3	234	27.0463	9.72998
Tb927.11.14100	Tb927.11.14100:mRNA-p1	Double RNA-binding domain containing protein 4	transcript=Tb927.11.14100:mRNA | gene=Tb927.11.14100 | organism=Trypanosoma_brucei_brucei_TREU927 | gene_product=Double RNA-binding domain containing protein 4 | transcript_product=Double RNA-binding domain containing protein 4 | location=Tb927_11_v5.1:3737555-3739072(+) | protein_length=505 | sequence_SO=chromosome | SO=protein_coding | is_pseudo=false	14.65	1	6	6	25	2.00573e+08	7.87492e+07	1.14129e+08	0.801609	4	138.6	1.24718	0.80181	4	55.63	2.3577	4	60.0637	11.88	7	10.89	6	10.89	6	505	54.673	7.02002
Tb927.6.3040	Tb927.6.3040:mRNA-p1	small GTP-binding protein Rab28, putative	transcript=Tb927.6.3040:mRNA | gene=Tb927.6.3040 | organism=Trypanosoma_brucei_brucei_TREU927 | gene_product=small GTP-binding protein Rab28, putative | transcript_product=small GTP-binding protein Rab28, putative | location=Tb927_06_v5.1:903517-904239(+) | protein_length=240 | sequence_SO=chromosome | SO=protein_coding | is_pseudo=false	12.92	1	3	3	8	5.79299e+07	3.4621e+07	2.73631e+07	0.994172	3	80.0615	1.03155	0.969413	1		2.34099	3	172.523	12.92	4	5.42	1	12.92	3	240	26.003	5.89697
Tb11.v5.0480	Tb11.v5.0480.1-p1	DNA-directed RNA polymerase, alpha subunit, putative	transcript=Tb11.v5.0480.1 | gene=Tb11.v5.0480 | organism=Trypanosoma_brucei_brucei_TREU927 | gene_product=DNA-directed RNA polymerase, alpha subunit, putative | transcript_product=DNA-directed RNA polymerase, alpha subunit, putative | location=Tb927_11_bin_v5.1:1954570-1955583(+) | protein_length=337 | sequence_SO=contig | SO=protein_coding | is_pseudo=false	10.39	2	4	4	9	8.95086e+07	15951277	3.45266e+07	1.27693	2	79.16	2.29711	0.435329	1		2.28281	3	16.2406	6.53	2	2.67	2	10.39	4	337	37.3063	7.03467
Tb927.10.5040	Tb927.10.5040:mRNA-p1	chaperone protein DnaJ, putative	transcript=Tb927.10.5040:mRNA | gene=Tb927.10.5040 | organism=Trypanosoma_brucei_brucei_TREU927 | gene_product=chaperone protein DnaJ, putative | transcript_product=chaperone protein DnaJ, putative | location=Tb927_10_v5.1:1247618-1248490(+) | protein_length=290 | sequence_SO=chromosome | SO=protein_coding | is_pseudo=false	6.55	1	2	2	14	2.43666e+07	50012347	77652837	0.243799	2	124.048	0.837357	1.19423	2	874.416	2.27678	2	19.4379	6.55	4	6.55	4	6.55	4	290	30.8443	4.76709
Tb927.9.4210	Tb927.9.4210:mRNA-p1	fatty acyl CoA synthetase 3	transcript=Tb927.9.4210:mRNA | gene=Tb927.9.4210 | organism=Trypanosoma_brucei_brucei_TREU927 | gene_product=fatty acyl CoA synthetase 3 | transcript_product=fatty acyl CoA synthetase 3 | location=Tb927_09_v5.1:797920-800028(+) | protein_length=702 | sequence_SO=chromosome | SO=protein_coding | is_pseudo=false	36.47	2	2	29	169	6.50281e+08	4.76573e+08	412021853	1.19812	2	172.964	1.06115	0.94237	1		2.26076	2	26.4097	36.32	40	32.05	39	30.91	37	702	77.8049	6.50732
Tb927.5.4340	Tb927.5.4340:mRNA-p1	basal body component, putative	transcript=Tb927.5.4340:mRNA | gene=Tb927.5.4340 | organism=Trypanosoma_brucei_brucei_TREU927 | gene_product=basal body component, putative | transcript_product=basal body component, putative | location=Tb927_05_v5.1:1351368-1353125(-) | protein_length=585 | sequence_SO=chromosome | SO=protein_coding | is_pseudo=false	2.74	1	2	2	6	254500621	204862481	1.2112e+08	0.857904	1						2.23724	1		1.03	2	1.03	2	2.74	2	585	65.4971	7.00537
Tb927.3.2650	Tb927.3.2650:mRNA-p1	cytochrome c oxidase copper chaperone, putative	transcript=Tb927.3.2650:mRNA | gene=Tb927.3.2650 | organism=Trypanosoma_brucei_brucei_TREU927 | gene_product=cytochrome c oxidase copper chaperone, putative | transcript_product=cytochrome c oxidase copper chaperone, putative | location=Tb927_03_v5.1:674715-674936(-) | protein_length=73 | sequence_SO=chromosome | SO=protein_coding | is_pseudo=false	21.92	1	2	2	9	1.4704e+08	1.38246e+08	1.18595e+08	1.13964	1		0.623142	1.60477	1		2.22339	2	2.44038	9.59	2	9.59	1	21.92	3	73	7.99486	6.96143
Tb927.6.1650	Tb927.6.1650:mRNA-p1	single strand-specific nuclease, putative	transcript=Tb927.6.1650:mRNA | gene=Tb927.6.1650 | organism=Trypanosoma_brucei_brucei_TREU927 | gene_product=single strand-specific nuclease, putative | transcript_product=single strand-specific nuclease, putative | location=Tb927_06_v5.1:558177-559127(-) | protein_length=316 | sequence_SO=chromosome | SO=protein_coding | is_pseudo=false	8.23	2	3	3	3	3.87456e+07	0	3.17811e+07	0.868731	2	75.2429					2.21858	1		6.33	2			1.9	1	316	35.66	6.90283
Tb927.11.4200	Tb927.11.4200:mRNA-p1	mannose-specific lectin, putative	transcript=Tb927.11.4200:mRNA | gene=Tb927.11.4200 | organism=Trypanosoma_brucei_brucei_TREU927 | gene_product=mannose-specific lectin, putative | transcript_product=mannose-specific lectin, putative | location=Tb927_11_v5.1:1227821-1229458(-) | protein_length=545 | sequence_SO=chromosome | SO=protein_coding | is_pseudo=false	7.34	1	3	3	10	91927085	3.87849e+07	8.38451e+07	0.704831	2	71.8673	0.554208	1.80438	2	60.3324	2.21281	3	24.8317	5.87	3	7.34	3	5.69	3	545	62.2357	5.40186
Tb927.10.12370	Tb927.10.12370:mRNA-p1	gamma-glutamylcysteine synthetase	transcript=Tb927.10.12370:mRNA | gene=Tb927.10.12370 | organism=Trypanosoma_brucei_brucei_TREU927 | gene_product=gamma-glutamylcysteine synthetase | transcript_product=gamma-glutamylcysteine synthetase | location=Tb927_10_v5.1:3000148-3002187(-) | protein_length=679 | sequence_SO=chromosome | SO=protein_coding | is_pseudo=false	11.34	1	8	8	25	8.57952e+07	7.01849e+07	6.55725e+07	1.20478	4	44.9529	0.801862	1.2471	3	56.646	2.17167	8	79.1686	10.01	8	3.39	4	11.34	11	679	77.4185	6.49365
Tb927.6.3250	Tb927.6.3250:mRNA-p1	C2H2 type zinc-finger (2 copies), putative	transcript=Tb927.6.3250:mRNA | gene=Tb927.6.3250 | organism=Trypanosoma_brucei_brucei_TREU927 | gene_product=C2H2 type zinc-finger (2 copies), putative | transcript_product=C2H2 type zinc-finger (2 copies), putative | location=Tb927_06_v5.1:961657-962628(+) | protein_length=323 | sequence_SO=chromosome | SO=protein_coding | is_pseudo=false	5.88	1	2	2	9	5.65534e+07	3.91786e+07	4.90924e+07	1.97412	1		1.42407	0.702212	2	35.083	2.11507	2	90.2798	5.88	2	5.88	4	5.88	3	323	35.4968	4.93213
Tb927.2.100	Tb927.2.100:mRNA-p1	retrotransposon hot spot protein 1 (RHS1), putative	transcript=Tb927.2.100:mRNA | gene=Tb927.2.100 | organism=Trypanosoma_brucei_brucei_TREU927 | gene_product=retrotransposon hot spot protein 1 (RHS1), putative | transcript_product=retrotransposon hot spot protein 1 (RHS1), putative | location=Tb927_02_v5.1:1683-4172(-) | protein_length=829 | sequence_SO=chromosome | SO=protein_coding | is_pseudo=false	35.46	2	9	30	294	2.75309e+09	2.1471e+09	1.92104e+09	1.19527	9	71.7172	0.800387	1.2494	11	35.8876	2.09594	11	88.0251	30.64	46	30.64	44	33.17	51	829	94.8734	7.63525
Tb927.6.2690	Tb927.6.2690:mRNA-p1	ubiquitin carboxyl-terminal hydrolase, putative	transcript=Tb927.6.2690:mRNA | gene=Tb927.6.2690 | organism=Trypanosoma_brucei_brucei_TREU927 | gene_product=ubiquitin carboxyl-terminal hydrolase, putative | transcript_product=ubiquitin carboxyl-terminal hydrolase, putative | location=Tb927_06_v5.1:807824-809743(+) | protein_length=639 | sequence_SO=chromosome | SO=protein_coding | is_pseudo=false	6.42	1	3	3	7	1.9901e+07	2.30575e+07	3.32349e+07	0.657561	2	383.435	0.746683	1.33926	2	9.65999	2.08164	2	130.692	5.32	2	6.42	3	4.54	2	639	70.3644	6.82959
Tb927.2.2430	Tb927.2.2430:mRNA-p1	casein kinase II, alpha chain	transcript=Tb927.2.2430:mRNA | gene=Tb927.2.2430 | organism=Trypanosoma_brucei_brucei_TREU927 | gene_product=casein kinase II, alpha chain | transcript_product=casein kinase II, alpha chain | location=Tb927_02_v5.1:478293-479411(-) | protein_length=372 | sequence_SO=chromosome | SO=protein_coding | is_pseudo=false	5.65	1	2	2	7	0	3.3635e+07	3.63738e+07				0.675723	1.4799	3	7.63255	2.07161	1				5.65	4	3.23	1	372	43.261	8.27979
Tb927.2.3580	Tb927.2.3580:mRNA-p1	transcription elongation factor s-II, putative	transcript=Tb927.2.3580:mRNA | gene=Tb927.2.3580 | organism=Trypanosoma_brucei_brucei_TREU927 | gene_product=transcription elongation factor s-II, putative | transcript_product=transcription elongation factor s-II, putative | location=Tb927_02_v5.1:641498-642901(-) | protein_length=467 | sequence_SO=chromosome | SO=protein_coding | is_pseudo=false	4.28	1	2	2	5	51682632	1.32041e+08	4.70351e+07	0.465236	1		0.767959	1.30215	1		2.06544	2	39.1483	2.78	1	2.78	1	4.28	2	467	52.1403	8.104
Tb927.10.3900	Tb927.10.3900:mRNA-p1	CAMK/CAMKL family protein kinase, putative	transcript=Tb927.10.3900:mRNA | gene=Tb927.10.3900 | organism=Trypanosoma_brucei_brucei_TREU927 | gene_product=CAMK/CAMKL family protein kinase, putative | transcript_product=CAMK/CAMKL family protein kinase, putative | location=Tb927_10_v5.1:1032902-1035124(-) | protein_length=740 | sequence_SO=chromosome | SO=protein_coding | is_pseudo=false	6.49	2	5	5	6	2.34827e+07	27210327	3.02562e+07	0.752008	2	212.685	0.715178	1.39825	3	35.9575	2.05087	1		2.57	2	3.92	3	1.35	1	740	83.1657	6.1001
Tb927.8.7490	Tb927.8.7490:mRNA-p1	symplekin	transcript=Tb927.8.7490:mRNA | gene=Tb927.8.7490 | organism=Trypanosoma_brucei_brucei_TREU927 | gene_product=symplekin | transcript_product=symplekin | location=Tb927_08_v5.1:2157670-2162007(+) | protein_length=1445 | sequence_SO=chromosome | SO=protein_coding | is_pseudo=false	3.25	2	4	4	7	2.15648e+07	1.60833e+07	2.56507e+07	0.817588	3	138.26	2.24424	0.445586	1		2.0451	1		2.35	3	1.52	2	0.62	1	1445	157.873	5.97314
Tb927.11.16750	Tb927.11.16750:mRNA-p1	hypothetical protein, conserved	transcript=Tb927.11.16750:mRNA | gene=Tb927.11.16750 | organism=Trypanosoma_brucei_brucei_TREU927 | gene_product=hypothetical protein, conserved | transcript_product=hypothetical protein, conserved | location=Tb927_11_v5.1:4456875-4457579(-) | protein_length=234 | sequence_SO=chromosome | SO=protein_coding | is_pseudo=false	15.81	1	3	3	5	53866595	4.36131e+07	4.12973e+07	0.0423209	1		1.64411	0.60823	2	313.837	2.03718	2	414.919	3.42	1	12.39	2	3.42	2	234	25.8551	9.92041
Tb927.5.940	Tb927.5.940:mRNA-p1	NADH-dependent fumarate reductase, putative	transcript=Tb927.5.940:mRNA | gene=Tb927.5.940 | organism=Trypanosoma_brucei_brucei_TREU927 | gene_product=NADH-dependent fumarate reductase, putative | transcript_product=NADH-dependent fumarate reductase, putative | location=Tb927_05_v5.1:371430-373865(+) | protein_length=811 | sequence_SO=chromosome | SO=protein_coding | is_pseudo=false	35.64	2	2	26	211	3.47586e+09	4.55465e+09	2.63633e+09	1.96212	3	104.026	0.880613	1.13557	2	23.2746	2.02147	3	99.0128	26.26	32	28.73	36	29.72	32	811	87.3342	8.89502
Tb927.11.11570	Tb927.11.11570:mRNA-p1	Translation initiation factor eIF-2B subunit epsilon, putative	transcript=Tb927.11.11570:mRNA | gene=Tb927.11.11570 | organism=Trypanosoma_brucei_brucei_TREU927 | gene_product=Translation initiation factor eIF-2B subunit epsilon, putative | transcript_product=Translation initiation factor eIF-2B subunit epsilon, putative | location=Tb927_11_v5.1:3102890-3105292(+) | protein_length=800 | sequence_SO=chromosome | SO=protein_coding | is_pseudo=false	4.5	1	4	4	15	9.06377e+07	9.66307e+07	6.06293e+07	1.94231	3	1202.26	0.706861	1.41471	2	31.4719	2.00867	3	90.2364	3.75	4	2.25	3	3.75	4	800	87.5775	5.10986
Tb927.9.5170	Tb927.9.5170:mRNA-p1	phosphomevalonate kinase protein, putative	transcript=Tb927.9.5170:mRNA | gene=Tb927.9.5170 | organism=Trypanosoma_brucei_brucei_TREU927 | gene_product=phosphomevalonate kinase protein, putative | transcript_product=phosphomevalonate kinase protein, putative | location=Tb927_09_v5.1:914876-916291(+) | protein_length=471 | sequence_SO=chromosome | SO=protein_coding | is_pseudo=false	7.01	1	3	3	5	2.55634e+07	1.85595e+07	19453874	2.18465	3	65.7198	4.79969	0.208347	1		2.00766	1		7.01	3	2.34	1	2.55	1	471	51.5605	5.69385
Tb927.7.270	Tb927.7.270:mRNA-p1	Ribosome production factor 2 homolog	transcript=Tb927.7.270:mRNA | gene=Tb927.7.270 | organism=Trypanosoma_brucei_brucei_TREU927 | gene_product=Ribosome production factor 2 homolog | transcript_product=Ribosome production factor 2 homolog | location=Tb927_07_v5.1:47961-49073(+) | protein_length=370 | sequence_SO=chromosome | SO=protein_coding | is_pseudo=false	18.38	1	7	7	8	2.06867e+06	3.36859e+07	1.44277e+07	0.300102	1		0.635069	1.57463	5	45.499	1.98444	1		2.16	1	14.32	5	4.32	2	370	41.7726	9.5249
Tb11.v5.0489	Tb11.v5.0489.1-p1	retrotransposon hot spot (RHS) protein, putative	transcript=Tb11.v5.0489.1 | gene=Tb11.v5.0489 | organism=Trypanosoma_brucei_brucei_TREU927 | gene_product=retrotransposon hot spot (RHS) protein, putative | transcript_product=retrotransposon hot spot (RHS) protein, putative | location=Tb927_11_bin_v5.1:1982945-1984666(-) | protein_length=573 | sequence_SO=contig | SO=protein_coding | is_pseudo=false	42.41	5	2	30	364	5.04445e+09	6.63942e+09	3.59308e+09	0.706589	1		0.590082	1.69468	3	231.305	1.97397	2	72.0101	38.57	49	41.88	50	40.31	46	573	65.7777	6.81494
Tb927.10.1630	Tb927.10.1630:mRNA-p1	atp-binding cassette sub-family e member 1	transcript=Tb927.10.1630:mRNA | gene=Tb927.10.1630 | organism=Trypanosoma_brucei_brucei_TREU927 | gene_product=atp-binding cassette sub-family e member 1 | transcript_product=atp-binding cassette sub-family e member 1 | location=Tb927_10_v5.1:442671-444566(-) | protein_length=631 | sequence_SO=chromosome | SO=protein_coding | is_pseudo=false	20.44	1	14	14	71	1.781e+08	1.7779e+08	2.00429e+08	1.36933	12	83.7169	1.33991	0.74632	12	84.8009	1.9727	9	50.9908	17.27	18	14.1	14	16.16	17	631	71.0334	7.34229
Tb927.8.5630	Tb927.8.5630:mRNA-p1	dihydroorotase, putative	transcript=Tb927.8.5630:mRNA | gene=Tb927.8.5630 | organism=Trypanosoma_brucei_brucei_TREU927 | gene_product=dihydroorotase, putative | transcript_product=dihydroorotase, putative | location=Tb927_08_v5.1:1673093-1674265(+) | protein_length=390 | sequence_SO=chromosome | SO=protein_coding | is_pseudo=false	9.23	1	3	3	7	3.27831e+07	1.07332e+08	7.56695e+07	0.920011	2	105.542	0.753742	1.32671	2	87.2006	1.96438	2	90.8852	5.38	2	6.41	2	6.41	2	390	42.9514	6.91748
Tb927.10.4240	Tb927.10.4240:mRNA-p1	hypothetical protein, conserved	transcript=Tb927.10.4240:mRNA | gene=Tb927.10.4240 | organism=Trypanosoma_brucei_brucei_TREU927 | gene_product=hypothetical protein, conserved | transcript_product=hypothetical protein, conserved | location=Tb927_10_v5.1:1112059-1112421(+) | protein_length=120 | sequence_SO=chromosome | SO=protein_coding | is_pseudo=false	33.33	1	6	6	35	2.48761e+08	2.32284e+08	1.84568e+08	1.34426	7	96.3323	0.405737	2.46465	6	106.605	1.96037	5	41.0812	26.67	7	33.33	8	23.33	7	120	14.7434	9.74463
Tb927.8.2000	Tb927.8.2000:mRNA-p1	cyclophilin, putative	transcript=Tb927.8.2000:mRNA | gene=Tb927.8.2000 | organism=Trypanosoma_brucei_brucei_TREU927 | gene_product=cyclophilin, putative | transcript_product=cyclophilin, putative | location=Tb927_08_v5.1:635332-636120(+) | protein_length=262 | sequence_SO=chromosome | SO=protein_coding | is_pseudo=false	36.26	1	8	10	67	1.94158e+09	1.73246e+09	2.19332e+09	3.0005	8	1053.94	1.12236	0.890982	5	92.3228	1.92709	6	45.3505	28.63	11	21.76	11	26.34	13	262	28.4648	9.65674
Tb927.4.4350	Tb927.4.4350:mRNA-p1	emp24/gp25L/p24 family/GOLD, putative	transcript=Tb927.4.4350:mRNA | gene=Tb927.4.4350 | organism=Trypanosoma_brucei_brucei_TREU927 | gene_product=emp24/gp25L/p24 family/GOLD, putative | transcript_product=emp24/gp25L/p24 family/GOLD, putative | location=Tb927_04_v5.1:1146231-1146842(-) | protein_length=203 | sequence_SO=chromosome | SO=protein_coding | is_pseudo=false	35.96	1	6	6	28	1.92797e+08	1.6193e+08	1.97689e+08	1.2403	5	66.227	1.63089	0.613163	8	138.769	1.92499	5	58.0051	15.27	5	25.12	7	26.11	7	203	23.3061	8.19189
Tb927.7.800	Tb927.7.800:mRNA-p1	mitochondrial RNA binding complex 1 subunit	transcript=Tb927.7.800:mRNA | gene=Tb927.7.800 | organism=Trypanosoma_brucei_brucei_TREU927 | gene_product=mitochondrial RNA binding complex 1 subunit | transcript_product=mitochondrial RNA binding complex 1 subunit | location=Tb927_07_v5.1:181532-183163(-) | protein_length=543 | sequence_SO=chromosome | SO=protein_coding | is_pseudo=false	3.87	1	2	2	4	12745168	0	3.24499e+07	0.739074	1						1.9237	2	79.4709	2.03	1			3.87	3	543	60.4461	7.95752
Tb927.1.4050	Tb927.1.4050:mRNA-p1	ser/thr protein phosphatase, putative	transcript=Tb927.1.4050:mRNA | gene=Tb927.1.4050 | organism=Trypanosoma_brucei_brucei_TREU927 | gene_product=ser/thr protein phosphatase, putative | transcript_product=ser/thr protein phosphatase, putative | location=Tb927_01_v5.1:856511-859288(+) | protein_length=925 | sequence_SO=chromosome | SO=protein_coding | is_pseudo=false	13.51	1	12	12	24	5.52239e+07	5.19901e+07	3.23316e+07	2.36169	8	182.359	1.12078	0.89224	6	16.2447	1.92343	5	15.5272	8.86	9	6.92	8	7.35	7	925	105.686	7.81104
Tb927.3.4600	Tb927.3.4600:mRNA-p1	hypothetical protein, conserved	transcript=Tb927.3.4600:mRNA | gene=Tb927.3.4600 | organism=Trypanosoma_brucei_brucei_TREU927 | gene_product=hypothetical protein, conserved | transcript_product=hypothetical protein, conserved | location=Tb927_03_v5.1:1289776-1293015(-) | protein_length=1079 | sequence_SO=chromosome | SO=protein_coding | is_pseudo=false	2.87	1	3	3	6	2.87135e+07	27051413	1.61116e+07	1.06459	2	71.9268	0.470923	2.12349	1		1.90562	2	44.6064	2.32	2	1.76	2	1.76	2	1079	121.325	5.0083
Tb927.5.2960	Tb927.5.2960:mRNA-p1	phosphoribosylpyrophosphate synthetase, putative	transcript=Tb927.5.2960:mRNA | gene=Tb927.5.2960 | organism=Trypanosoma_brucei_brucei_TREU927 | gene_product=phosphoribosylpyrophosphate synthetase, putative | transcript_product=phosphoribosylpyrophosphate synthetase, putative | location=Tb927_05_v5.1:989472-990632(+) | protein_length=386 | sequence_SO=chromosome | SO=protein_coding | is_pseudo=false	10.62	1	3	3	15	6.30785e+07	5.48755e+07	4.72948e+07	1.04865	3	37.351	1.07434	0.930807	2	38.286	1.90322	1		10.62	4	10.62	6	6.99	3	386	41.8287	6.68311
Tb927.6.640	Tb927.6.640:mRNA-p1	ApaH-like phosphatase ALPH1	transcript=Tb927.6.640:mRNA | gene=Tb927.6.640 | organism=Trypanosoma_brucei_brucei_TREU927 | gene_product=ApaH-like phosphatase ALPH1 | transcript_product=ApaH-like phosphatase ALPH1 | location=Tb927_06_v5.1:267496-269700(-) | protein_length=734 | sequence_SO=chromosome | SO=protein_coding | is_pseudo=false	2.72	1	2	2	5	5.61392e+07	17574470	1.7341e+07	0.836103	2	33.3291	0.818133	1.2223	1		1.90128	2	45.5315	2.72	2	1.77	1	1.77	2	734	79.0572	7.57666
Tb927.5.1260	Tb927.5.1260:mRNA-p1	Sulfate transporter N-terminal domain with GLY motif/Sulfate transporter family, putative	transcript=Tb927.5.1260:mRNA | gene=Tb927.5.1260 | organism=Trypanosoma_brucei_brucei_TREU927 | gene_product=Sulfate transporter N-terminal domain with GLY motif/Sulfate transporter family, putative | transcript_product=Sulfate transporter N-terminal domain with GLY motif/Sulfate transporter family, putative | location=Tb927_05_v5.1:472412-474133(+) | protein_length=573 | sequence_SO=chromosome |…	3.66	1	2	2	4	3.828e+07	71389125	3.12452e+07	2.64499	1						1.89325	2	86.6459	1.75	1	1.92	1	3.66	2	573	62.5231	6.85889
Tb927.8.1890	Tb927.8.1890:mRNA-p1	cytochrome c1, heme protein, mitochondrial, putative	transcript=Tb927.8.1890:mRNA | gene=Tb927.8.1890 | organism=Trypanosoma_brucei_brucei_TREU927 | gene_product=cytochrome c1, heme protein, mitochondrial, putative | transcript_product=cytochrome c1, heme protein, mitochondrial, putative | location=Tb927_08_v5.1:614630-615406(-) | protein_length=258 | sequence_SO=chromosome | SO=protein_coding | is_pseudo=false	15.12	1	4	4	23	3.53831e+08	4.57806e+08	2.09414e+08	3.53501	3	185.217	1.75201	0.570772	2	296.108	1.89241	2	81.806	15.12	5	6.98	3	15.12	4	258	30.0516	7.45947
Tb927.10.7110	Tb927.10.7110:mRNA-p1	inositol-3-phosphate synthase, putative	transcript=Tb927.10.7110:mRNA | gene=Tb927.10.7110 | organism=Trypanosoma_brucei_brucei_TREU927 | gene_product=inositol-3-phosphate synthase, putative | transcript_product=inositol-3-phosphate synthase, putative | location=Tb927_10_v5.1:1790686-1792272(+) | protein_length=528 | sequence_SO=chromosome | SO=protein_coding | is_pseudo=false	5.11	1	3	3	6	6.55096e+07	5.74412e+07	1.54292e+07	0.979408	1		0.460524	2.17144	2	47.5423	1.8736	2	65.8946	3.22	2	3.6	2	3.6	2	528	58.2373	6.43018
Tb927.8.4950	Tb927.8.4950:mRNA-p1	kinesin, putative	transcript=Tb927.8.4950:mRNA | gene=Tb927.8.4950 | organism=Trypanosoma_brucei_brucei_TREU927 | gene_product=kinesin, putative | transcript_product=kinesin, putative | location=Tb927_08_v5.1:1463533-1467903(+) | protein_length=1456 | sequence_SO=chromosome | SO=protein_coding | is_pseudo=false	21.98	1	4	4	15	1.0419e+08	6.3266e+07	7.2292e+07	1.49382	4	33.1766	1.10985	0.901021	1		1.8705	3	20.162	19.51	4	4.67	3	21.43	4	1456	165.049	5.08447
Tb927.2.560	Tb927.2.560:mRNA-p1	retrotransposon hot spot protein 4 (RHS4), putative	transcript=Tb927.2.560:mRNA | gene=Tb927.2.560 | organism=Trypanosoma_brucei_brucei_TREU927 | gene_product=retrotransposon hot spot protein 4 (RHS4), putative | transcript_product=retrotransposon hot spot protein 4 (RHS4), putative | location=Tb927_02_v5.1:108732-111269(-) | protein_length=845 | sequence_SO=chromosome | SO=protein_coding | is_pseudo=false	36.33	1	6	33	276	1.32044e+09	1.74094e+09	7.30547e+08	0.725758	4	105.355	0.344932	2.89913	6	35.6273	1.87043	5	66.7407	30.06	44	32.07	44	30.06	43	845	95.8514	6.30322
Tb927.6.4410	Tb927.6.4410:mRNA-p1	S-adenosylmethionine decarboxylase	transcript=Tb927.6.4410:mRNA | gene=Tb927.6.4410 | organism=Trypanosoma_brucei_brucei_TREU927 | gene_product=S-adenosylmethionine decarboxylase | transcript_product=S-adenosylmethionine decarboxylase | location=Tb927_06_v5.1:1240697-1241809(-) | protein_length=370 | sequence_SO=chromosome | SO=protein_coding | is_pseudo=false	10.27	2	3	3	12	1.14321e+08	8.3098e+07	4.53682e+07	1.96439	2	285.047	2.33134	0.428937	1		1.86903	3	116.606	7.03	3	7.03	3	10.27	3	370	41.7211	5.59229
Tb927.5.3610	Tb927.5.3610:mRNA-p1	adaptor complex protein (AP) 3 delta subunit 1, putative	transcript=Tb927.5.3610:mRNA | gene=Tb927.5.3610 | organism=Trypanosoma_brucei_brucei_TREU927 | gene_product=adaptor complex protein (AP) 3 delta subunit 1, putative | transcript_product=adaptor complex protein (AP) 3 delta subunit 1, putative | location=Tb927_05_v5.1:1185761-1189144(+) | protein_length=1127 | sequence_SO=chromosome | SO=protein_coding | is_pseudo=false	1.6	1	2	2	4	1.72063e+07	50512711	2.18845e+07	1.71028	1		0.830145	1.20461	1		1.86291	1		0.62	1	0.98	1	0.98	2	1127	125.325	6.02393
Tb927.8.1610	Tb927.8.1610:mRNA-p1	MSP-B, putative	transcript=Tb927.8.1610:mRNA | gene=Tb927.8.1610 | organism=Trypanosoma_brucei_brucei_TREU927 | gene_product=MSP-B, putative | transcript_product=MSP-B, putative | location=Tb927_08_v5.1:537142-538806(+) | protein_length=554 | sequence_SO=chromosome | SO=protein_coding | is_pseudo=false	19.68	3	9	9	41	1.67601e+08	1.47386e+08	1.09785e+08	1.66515	8	49.4773	0.551972	1.81169	8	29.7976	1.85648	8	71.3906	17.51	12	15.52	8	13.36	11	554	59.7399	5.47803
Tb927.11.10340	Tb927.11.10340:mRNA-p1	Serine/threonine-protein phosphatase PGAM5, mitochondrial, putative	transcript=Tb927.11.10340:mRNA | gene=Tb927.11.10340 | organism=Trypanosoma_brucei_brucei_TREU927 | gene_product=Serine/threonine-protein phosphatase PGAM5, mitochondrial, putative | transcript_product=Serine/threonine-protein phosphatase PGAM5, mitochondrial, putative | location=Tb927_11_v5.1:2758474-2759388(+) | protein_length=304 | sequence_SO=chromosome | SO=protein_coding | is_pseudo=false	7.24	1	2	2	7	7.64427e+07	105683694	2.52386e+07	1.13536	2	33.6654	1.15005	0.869524	1		1.84846	1		7.24	3	3.62	2	3.62	1	304	33.7625	8.33838
Tb927.7.2170	Tb927.7.2170:mRNA-p1	hypothetical protein, conserved	transcript=Tb927.7.2170:mRNA | gene=Tb927.7.2170 | organism=Trypanosoma_brucei_brucei_TREU927 | gene_product=hypothetical protein, conserved | transcript_product=hypothetical protein, conserved | location=Tb927_07_v5.1:559785-564230(-) | protein_length=1481 | sequence_SO=chromosome | SO=protein_coding | is_pseudo=false	5.74	1	9	9	23	1.10454e+08	6.92406e+07	7.3157e+07	1.56531	7	57.7846	0.649589	1.53944	6	65.7267	1.84722	5	110.27	3.44	6	3.38	6	3.92	7	1481	168.57	7.76709
Tb927.2.4090	Tb927.2.4090:mRNA-p1	signal recognition particle receptor beta subunit, putative	transcript=Tb927.2.4090:mRNA | gene=Tb927.2.4090 | organism=Trypanosoma_brucei_brucei_TREU927 | gene_product=signal recognition particle receptor beta subunit, putative | transcript_product=signal recognition particle receptor beta subunit, putative | location=Tb927_02_v5.1:718655-719467(-) | protein_length=270 | sequence_SO=chromosome | SO=protein_coding | is_pseudo=false	14.81	1	2	2	3	3.06928e+07	0	1.18434e+07	1.6383	1						1.83789	1		3.33	1			14.81	2	270	29.3625	8.6167
Tb927.11.2420	Tb927.11.2420:mRNA-p1	Tubulin-tyrosine ligase family, putative	transcript=Tb927.11.2420:mRNA | gene=Tb927.11.2420 | organism=Trypanosoma_brucei_brucei_TREU927 | gene_product=Tubulin-tyrosine ligase family, putative | transcript_product=Tubulin-tyrosine ligase family, putative | location=Tb927_11_v5.1:702032-703972(-) | protein_length=646 | sequence_SO=chromosome | SO=protein_coding | is_pseudo=false	3.25	1	2	2	14	5.49848e+07	7.10456e+07	4.74597e+07	0.602985	3	54.5264	0.788545	1.26816	2	28.8573	1.82559	4	36.6433	3.25	3	3.25	3	3.25	3	646	73.9345	5.30029
Tb927.11.16390	Tb927.11.16390:mRNA-p1	cyclin dependent kinases regulatory subunit, putative	transcript=Tb927.11.16390:mRNA | gene=Tb927.11.16390 | organism=Trypanosoma_brucei_brucei_TREU927 | gene_product=cyclin dependent kinases regulatory subunit, putative | transcript_product=cyclin dependent kinases regulatory subunit, putative | location=Tb927_11_v5.1:4350101-4350397(-) | protein_length=98 | sequence_SO=chromosome | SO=protein_coding | is_pseudo=false	17.35	2	2	2	10	6.62483e+07	65304372	5.1323e+07	2.28295	2	64.213	0.562539	1.77765	2	45.6576	1.82286	1		17.35	3	17.35	3	17.35	3	98	11.911	9.27588
Tb927.10.14740	Tb927.10.14740:mRNA-p1	hypothetical protein, conserved	transcript=Tb927.10.14740:mRNA | gene=Tb927.10.14740 | organism=Trypanosoma_brucei_brucei_TREU927 | gene_product=hypothetical protein, conserved | transcript_product=hypothetical protein, conserved | location=Tb927_10_v5.1:3596820-3597977(-) | protein_length=385 | sequence_SO=chromosome | SO=protein_coding | is_pseudo=false	9.61	2	3	3	15	1.1439e+08	6.67775e+07	6.94726e+07	2.62373	6	185.654	3.90212	0.256271	1		1.82083	3	24.2789	9.61	4	4.68	2	9.61	3	385	44.1503	5.73193
Tb927.11.840	Tb927.11.840.1-p1	sodium/hydrogen exchanger, putative	transcript=Tb927.11.840.1 | gene=Tb927.11.840 | organism=Trypanosoma_brucei_brucei_TREU927 | gene_product=sodium/hydrogen exchanger, putative | transcript_product=sodium/hydrogen exchanger, putative | location=Tb927_11_v5.1:214238-216517(+) | protein_length=759 | sequence_SO=chromosome | SO=protein_coding | is_pseudo=false	4.22	2	3	3	5	3.47829e+07	0	4.18335e+07	0.636744	2	22.9189					1.82066	2	25.9838	2.64	2	1.58	1	2.64	2	759	81.6242	7.53271
Tb927.3.2150	Tb927.3.2150:mRNA-p1	protein phosphatase 2C, putative	transcript=Tb927.3.2150:mRNA | gene=Tb927.3.2150 | organism=Trypanosoma_brucei_brucei_TREU927 | gene_product=protein phosphatase 2C, putative | transcript_product=protein phosphatase 2C, putative | location=Tb927_03_v5.1:566856-567944(-) | protein_length=362 | sequence_SO=chromosome | SO=protein_coding | is_pseudo=false	11.88	1	4	4	16	287214060	244772460	1.954e+08	1.44923	4	177.984	0.96583	1.03538	3	32.6957	1.80879	3	124.577	7.73	4	5.52	3	11.88	5	362	39.9853	6.07471
Tb927.8.1210	Tb927.8.1210:mRNA-p1	hypothetical protein, conserved	transcript=Tb927.8.1210:mRNA | gene=Tb927.8.1210 | organism=Trypanosoma_brucei_brucei_TREU927 | gene_product=hypothetical protein, conserved | transcript_product=hypothetical protein, conserved | location=Tb927_08_v5.1:385805-387865(-) | protein_length=686 | sequence_SO=chromosome | SO=protein_coding | is_pseudo=false	39.94	1	4	4	20	1.22832e+08	106684698	6.30054e+07	1.83798	3	13.9793	0.854938	1.16968	5	7737.76	1.7904	3	23.5141	39.07	5	22.45	4	39.07	4	686	77.7387	4.89404
Tb927.10.7750	Tb927.10.7750:mRNA-p1	hypothetical protein, conserved	transcript=Tb927.10.7750:mRNA | gene=Tb927.10.7750 | organism=Trypanosoma_brucei_brucei_TREU927 | gene_product=hypothetical protein, conserved | transcript_product=hypothetical protein, conserved | location=Tb927_10_v5.1:1948299-1949054(-) | protein_length=251 | sequence_SO=chromosome | SO=protein_coding | is_pseudo=false	8.76	1	2	2	9	6.27038e+07	113855770	7.84518e+07	0.368054	1		0.902393	1.10817	1		1.78352	2	117.075	4.78	2	4.78	2	8.76	3	251	26.9027	5.50342
Tb927.3.3890	Tb927.3.3890:mRNA-p1	hypothetical protein, conserved	transcript=Tb927.3.3890:mRNA | gene=Tb927.3.3890 | organism=Trypanosoma_brucei_brucei_TREU927 | gene_product=hypothetical protein, conserved | transcript_product=hypothetical protein, conserved | location=Tb927_03_v5.1:1081994-1082956(+) | protein_length=320 | sequence_SO=chromosome | SO=protein_coding | is_pseudo=false	14.06	1	4	4	8	7.19501e+07	4.00765e+07	1.9802e+07	3.70803	2	0.138169	1.13852	0.878335	3	71.8532	1.78164	2	61.9737	10	3	11.56	3	7.81	2	320	36.6561	5.32568
Tb927.3.1800	Tb927.3.1800:mRNA-p1	hypothetical protein, conserved	transcript=Tb927.3.1800:mRNA | gene=Tb927.3.1800 | organism=Trypanosoma_brucei_brucei_TREU927 | gene_product=hypothetical protein, conserved | transcript_product=hypothetical protein, conserved | location=Tb927_03_v5.1:465708-470093(-) | protein_length=1461 | sequence_SO=chromosome | SO=protein_coding | is_pseudo=false	1.85	1	3	3	9	81787588	6.18679e+07	6.06933e+07	1.81302	4	22.4594	0.01	100	1		1.78022	2	40.6203	1.85	3	0.55	1	1.23	3	1461	161.844	7.81104
Tb927.11.13870	Tb927.11.13870:mRNA-p1	uncharacterized protein, PH0010 family/AmmeMemoRadiSam system protein A, putative	transcript=Tb927.11.13870:mRNA | gene=Tb927.11.13870 | organism=Trypanosoma_brucei_brucei_TREU927 | gene_product=uncharacterized protein, PH0010 family/AmmeMemoRadiSam system protein A, putative | transcript_product=uncharacterized protein, PH0010 family/AmmeMemoRadiSam system protein A, putative | location=Tb927_11_v5.1:3687052-3687621(+) | protein_length=189 | sequence_SO=chromosome | SO=protei…	18.52	1	4	4	18	1.03732e+08	1.20941e+08	7.75853e+07	1.03695	5	752.827	0.887945	1.1262	3	130.787	1.77571	5	90.0311	18.52	5	13.76	5	14.81	5	189	21.1155	7.04932
Tb927.4.4670	Tb927.4.4670:mRNA-p1	MYND finger, putative	transcript=Tb927.4.4670:mRNA | gene=Tb927.4.4670 | organism=Trypanosoma_brucei_brucei_TREU927 | gene_product=MYND finger, putative | transcript_product=MYND finger, putative | location=Tb927_04_v5.1:1289622-1291073(-) | protein_length=483 | sequence_SO=chromosome | SO=protein_coding | is_pseudo=false	6.63	1	3	3	9	5.54724e+07	3.21268e+07	3.34648e+07	2.60751	2	42.0087	1.53001	0.65359	2	8.33348	1.77454	2	41.0732	4.55	2	4.55	2	6.63	5	483	54.099	7.62061
Tb927.2.2130	Tb927.2.2130:mRNA-p1	small GTP-binding protein RAB6, putative	transcript=Tb927.2.2130:mRNA | gene=Tb927.2.2130 | organism=Trypanosoma_brucei_brucei_TREU927 | gene_product=small GTP-binding protein RAB6, putative | transcript_product=small GTP-binding protein RAB6, putative | location=Tb927_02_v5.1:407314-408006(-) | protein_length=230 | sequence_SO=chromosome | SO=protein_coding | is_pseudo=false	29.13	1	7	7	23	8.54066e+07	1.08125e+08	7.78852e+07	1.42788	4	35.9799	0.405595	2.46551	5	345.835	1.77346	3	56.8532	20	6	29.13	6	14.78	5	230	25.3691	8.41162
Tb927.9.14430	Tb927.9.14430:mRNA-p1	Casein kinase II	transcript=Tb927.9.14430:mRNA | gene=Tb927.9.14430 | organism=Trypanosoma_brucei_brucei_TREU927 | gene_product=Casein kinase II | transcript_product=Casein kinase II | location=Tb927_09_v5.1:2255018-2256067(-) | protein_length=349 | sequence_SO=chromosome | SO=protein_coding | is_pseudo=false	26.07	1	8	8	15	3.68553e+08	3.13252e+07	3.82028e+07	1.76806	6	70.714	0.713236	1.40206	5	161.32	1.77115	2	26.2632	17.19	7	15.76	5	5.73	2	349	40.991	8.32373
Tb927.10.12430	Tb927.10.12430:mRNA-p1	Noc2p family, putative	transcript=Tb927.10.12430:mRNA | gene=Tb927.10.12430 | organism=Trypanosoma_brucei_brucei_TREU927 | gene_product=Noc2p family, putative | transcript_product=Noc2p family, putative | location=Tb927_10_v5.1:3010894-3012843(-) | protein_length=649 | sequence_SO=chromosome | SO=protein_coding | is_pseudo=false	10.17	1	6	6	25	1.40518e+08	8.88596e+07	2.91886e+08	2.71358	5	41.1833	0.895572	1.11661	5	592012	1.76447	7	352.109	7.55	6	9.09	6	10.17	7	649	72.973	8.55811
Tb927.6.950	Tb927.6.950:mRNA-p1	cysteinyl-tRNA synthetase, putative	transcript=Tb927.6.950:mRNA | gene=Tb927.6.950 | organism=Trypanosoma_brucei_brucei_TREU927 | gene_product=cysteinyl-tRNA synthetase, putative | transcript_product=cysteinyl-tRNA synthetase, putative | location=Tb927_06_v5.1:402054-404411(-) | protein_length=785 | sequence_SO=chromosome | SO=protein_coding | is_pseudo=false	28.41	1	23	23	105	5.32559e+08	3.652e+08	2.41914e+08	1.79087	21	79.9463	0.725217	1.3789	16	91.7316	1.76364	18	91.4113	21.15	24	16.05	19	21.27	25	785	89.3206	6.27783
Tb927.8.5760	Tb927.8.5760:mRNA-p1	Ankyrin repeats (many copies)/Alpha/beta hydrolase family, putative	transcript=Tb927.8.5760:mRNA | gene=Tb927.8.5760 | organism=Trypanosoma_brucei_brucei_TREU927 | gene_product=Ankyrin repeats (many copies)/Alpha/beta hydrolase family, putative | transcript_product=Ankyrin repeats (many copies)/Alpha/beta hydrolase family, putative | location=Tb927_08_v5.1:1701926-1703362(+) | protein_length=478 | sequence_SO=chromosome | SO=protein_coding | is_pseudo=false	8.16	1	4	4	10	1.40651e+08	1.26699e+08	8.24207e+07	1.3885	2	46.591	0.234482	4.26472	2	152.265	1.75782	3	11.8474	3.35	3	4.39	2	5.65	4	478	53.7751	7.69385
Tb927.11.2110	Tb927.11.2110:mRNA-p1	Snf7, putative	transcript=Tb927.11.2110:mRNA | gene=Tb927.11.2110 | organism=Trypanosoma_brucei_brucei_TREU927 | gene_product=Snf7, putative | transcript_product=Snf7, putative | location=Tb927_11_v5.1:601276-601920(+) | protein_length=214 | sequence_SO=chromosome | SO=protein_coding | is_pseudo=false	12.62	1	3	3	7	4.06317e+07	6.7364e+07	29904543	1.06719	1		0.650827	1.53651	2	28.223	1.75624	1		3.74	1	12.62	4	3.74	2	214	24.7973	5.66846
Tb927.10.7790	Tb927.10.7790:mRNA-p1	ubiquitin fusion degradation protein, putative	transcript=Tb927.10.7790:mRNA | gene=Tb927.10.7790 | organism=Trypanosoma_brucei_brucei_TREU927 | gene_product=ubiquitin fusion degradation protein, putative | transcript_product=ubiquitin fusion degradation protein, putative | location=Tb927_10_v5.1:1953583-1954503(-) | protein_length=306 | sequence_SO=chromosome | SO=protein_coding | is_pseudo=false	9.8	1	3	3	5	7.00983e+07	6.70236e+07	2.14467e+07	2.44208	1		3.00807	0.332439	1		1.75621	2	102.284	5.88	2	2.94	1	6.86	2	306	33.5531	6.60986
Tb927.10.14090	Tb927.10.14090:mRNA-p1	transporter, putative	transcript=Tb927.10.14090:mRNA | gene=Tb927.10.14090 | organism=Trypanosoma_brucei_brucei_TREU927 | gene_product=transporter, putative | transcript_product=transporter, putative | location=Tb927_10_v5.1:3428280-3429860(-) | protein_length=526 | sequence_SO=chromosome | SO=protein_coding | is_pseudo=false	7.41	1	2	2	5	2.42254e+08	89050057	1.65168e+08	1.30048	2	65.0327	0.408751	2.44648	1		1.75394	2	36.5105	7.41	2	5.51	1	7.41	2	526	56.493	6.354
Tb927.4.860	Tb927.4.860:mRNA-p1	hypothetical protein, conserved	transcript=Tb927.4.860:mRNA | gene=Tb927.4.860 | organism=Trypanosoma_brucei_brucei_TREU927 | gene_product=hypothetical protein, conserved | transcript_product=hypothetical protein, conserved | location=Tb927_04_v5.1:236536-237438(-) | protein_length=300 | sequence_SO=chromosome | SO=protein_coding | is_pseudo=false	13.33	1	3	3	7	31395299	5.20255e+07	20265675	2.32555	2	153.996	0.663712	1.50668	2	397.274	1.74119	1		13.33	3	9.67	2	4.67	1	300	33.1242	8.19189
Tb927.11.8230	Tb927.11.8230:mRNA-p1	hypothetical protein, conserved	transcript=Tb927.11.8230:mRNA | gene=Tb927.11.8230 | organism=Trypanosoma_brucei_brucei_TREU927 | gene_product=hypothetical protein, conserved | transcript_product=hypothetical protein, conserved | location=Tb927_11_v5.1:2314461-2315654(+) | protein_length=397 | sequence_SO=chromosome | SO=protein_coding | is_pseudo=false	11.84	1	4	4	10	3.60312e+07	3.01922e+07	3.06101e+07	0.774283	3	197.551	1.05443	0.948384	2	85.5973	1.73868	2	633.893	10.33	4	7.56	3	6.05	3	397	45.9468	5.63037
Tb927.11.14170	Tb927.11.14170:mRNA-p1	hypothetical protein, conserved	transcript=Tb927.11.14170:mRNA | gene=Tb927.11.14170 | organism=Trypanosoma_brucei_brucei_TREU927 | gene_product=hypothetical protein, conserved | transcript_product=hypothetical protein, conserved | location=Tb927_11_v5.1:3755632-3757488(+) | protein_length=618 | sequence_SO=chromosome | SO=protein_coding | is_pseudo=false	3.4	1	2	2	7	1.78392e+07	4.92864e+07	7.34541e+07	2.76573	1		0.883915	1.13133	3	8.5675	1.73281	1		1.94	1	3.4	2	1.94	2	618	67.1201	7.59131
Tb927.7.7050	Tb927.7.7050:mRNA-p1	hypothetical protein, conserved	transcript=Tb927.7.7050:mRNA | gene=Tb927.7.7050 | organism=Trypanosoma_brucei_brucei_TREU927 | gene_product=hypothetical protein, conserved | transcript_product=hypothetical protein, conserved | location=Tb927_07_v5.1:2014522-2017419(-) | protein_length=965 | sequence_SO=chromosome | SO=protein_coding | is_pseudo=false	6.63	1	5	5	18	7.5886e+07	1.18466e+08	62048484	0.545369	4	646.599	1.14832	0.870838	4	67.7707	1.72865	3	74.6836	4.35	5	5.39	6	3.11	4	965	104.417	5.59229
Tb927.3.3220	Tb927.3.3220:mRNA-p1	RNA polymerase-associated protein CTR9, putative	transcript=Tb927.3.3220:mRNA | gene=Tb927.3.3220 | organism=Trypanosoma_brucei_brucei_TREU927 | gene_product=RNA polymerase-associated protein CTR9, putative | transcript_product=RNA polymerase-associated protein CTR9, putative | location=Tb927_03_v5.1:830050-832755(-) | protein_length=901 | sequence_SO=chromosome | SO=protein_coding | is_pseudo=false	2.44	1	2	2	6	3.5578e+07	3.55421e+07	25302368	1.34226	3	1.77602	1.39229	0.71824	1		1.7242	1		2.44	3	1.44	2	1.44	1	901	101.168	6.7417
Tb927.11.13080	Tb927.11.13080:mRNA-p1	hypothetical protein, conserved	transcript=Tb927.11.13080:mRNA | gene=Tb927.11.13080 | organism=Trypanosoma_brucei_brucei_TREU927 | gene_product=hypothetical protein, conserved | transcript_product=hypothetical protein, conserved | location=Tb927_11_v5.1:3494849-3496429(-) | protein_length=526 | sequence_SO=chromosome | SO=protein_coding | is_pseudo=false	3.23	1	2	2	5	9.61796e+07	8.94755e+07	7.57988e+07	0.657574	2	16.1574	0.680176	1.47021	2	6.95608	1.72394	1		1.71	1	3.23	2	1.71	1	526	54.1133	6.01123
Tb927.9.8720	Tb927.9.8720:mRNA-p1	fructose-1,6-bisphosphatase	transcript=Tb927.9.8720:mRNA | gene=Tb927.9.8720 | organism=Trypanosoma_brucei_brucei_TREU927 | gene_product=fructose-1,6-bisphosphatase | transcript_product=fructose-1,6-bisphosphatase | location=Tb927_09_v5.1:1405009-1406061(-) | protein_length=350 | sequence_SO=chromosome | SO=protein_coding | is_pseudo=false	16.29	1	6	6	19	1.57802e+08	1.07688e+08	9.48998e+07	2.88914	3	152.166	1.23875	0.807263	5	60.2072	1.72148	4	10.5471	12.29	5	13.14	5	12.29	5	350	38.5095	8.98291
Tb927.4.3840	Tb927.4.3840:mRNA-p1	nucleolar protein, putative	transcript=Tb927.4.3840:mRNA | gene=Tb927.4.3840 | organism=Trypanosoma_brucei_brucei_TREU927 | gene_product=nucleolar protein, putative | transcript_product=nucleolar protein, putative | location=Tb927_04_v5.1:1002060-1003799(-) | protein_length=579 | sequence_SO=chromosome | SO=protein_coding | is_pseudo=false	10.02	1	6	6	21	1.08633e+08	4.94091e+07	4.49129e+07	1.12507	6	29.4581	1.57785	0.633773	4	39.3535	1.71815	7	21.0121	10.02	8	6.91	4	10.02	7	579	65.068	6.7417
Tb927.6.2270	Tb927.6.2270:mRNA-p1	AdoMet dependent proline di-methyltransferase, putative	transcript=Tb927.6.2270:mRNA | gene=Tb927.6.2270 | organism=Trypanosoma_brucei_brucei_TREU927 | gene_product=AdoMet dependent proline di-methyltransferase, putative | transcript_product=AdoMet dependent proline di-methyltransferase, putative | location=Tb927_06_v5.1:713018-713770(+) | protein_length=250 | sequence_SO=chromosome | SO=protein_coding | is_pseudo=false	18.8	1	5	5	13	8.35172e+07	2.03526e+07	4.13716e+07	2.46316	5	120.553	8.62854	0.115894	3	1353.03	1.70146	3	20.8393	18.8	5	11.6	3	11.6	4	250	28.0719	5.07178
Tb11.v5.0217	Tb11.v5.0217.1-p1	receptor-type adenylate cyclase GRESAG 4, putative	transcript=Tb11.v5.0217.1 | gene=Tb11.v5.0217 | organism=Trypanosoma_brucei_brucei_TREU927 | gene_product=receptor-type adenylate cyclase GRESAG 4, putative | transcript_product=receptor-type adenylate cyclase GRESAG 4, putative | location=Tb927_11_bin_v5.1:386850-388457(-) | protein_length=535 | sequence_SO=contig | SO=protein_coding | is_pseudo=false	3.36	9	1	2	7	3.66863e+07	2.85497e+07	2.71051e+07	1.13721	1		0.75128	1.33106	2	39.1459	1.69399	1		3.36	3	2.06	1	3.36	2	535	59.3943	6.32861
Tb11.1390	Tb11.1390.1-p1	hypothetical protein, conserved	transcript=Tb11.1390.1 | gene=Tb11.1390 | organism=Trypanosoma_brucei_brucei_TREU927 | gene_product=hypothetical protein, conserved | transcript_product=hypothetical protein, conserved | location=Tb927_11_bin_v5.1:5125257-5126969(-) | protein_length=570 | sequence_SO=contig | SO=protein_coding | is_pseudo=false	9.65	2	5	5	16	1.89792e+08	1.24731e+08	7.51608e+07	2.1916	3	106.914	1.85383	0.539423	3	27.6702	1.68973	5	20.7051	7.89	4	7.02	5	7.89	6	570	62.0298	5.88428
Tb927.9.12070	Tb927.9.12070:mRNA-p1	hypothetical protein, conserved	transcript=Tb927.9.12070:mRNA | gene=Tb927.9.12070 | organism=Trypanosoma_brucei_brucei_TREU927 | gene_product=hypothetical protein, conserved | transcript_product=hypothetical protein, conserved | location=Tb927_09_v5.1:1880413-1883400(+) | protein_length=995 | sequence_SO=chromosome | SO=protein_coding | is_pseudo=false	11.36	1	11	11	32	1.67412e+08	9.02411e+07	6.2909e+07	1.84538	11	275.241	0.520091	1.92274	8	232.928	1.67841	5	104.206	10.75	13	7.64	9	5.53	5	995	109.8	6.31592
Tb927.8.560	Tb927.8.560:mRNA-p1	hypothetical protein, conserved	transcript=Tb927.8.560:mRNA | gene=Tb927.8.560 | organism=Trypanosoma_brucei_brucei_TREU927 | gene_product=hypothetical protein, conserved | transcript_product=hypothetical protein, conserved | location=Tb927_08_v5.1:160844-162577(-) | protein_length=577 | sequence_SO=chromosome | SO=protein_coding | is_pseudo=false	10.57	1	7	7	21	1.14611e+08	1.06691e+08	8.33517e+07	2.85993	5	61.392	0.529667	1.88798	3	70.0385	1.66925	4	37.1641	9.19	6	7.45	6	6.24	6	577	64.5763	7.12256
Tb927.8.7020	Tb927.8.7020:mRNA-p1	peptidase, putative	transcript=Tb927.8.7020:mRNA | gene=Tb927.8.7020 | organism=Trypanosoma_brucei_brucei_TREU927 | gene_product=peptidase, putative | transcript_product=peptidase, putative | location=Tb927_08_v5.1:2018034-2021228(+) | protein_length=1064 | sequence_SO=chromosome | SO=protein_coding | is_pseudo=false	15.41	1	15	15	49	1.17321e+08	1.21817e+08	9.02763e+07	1.58901	10	47.9168	0.860091	1.16267	10	41.1754	1.66919	10	102.277	8.93	11	11.75	13	8.65	14	1064	118.784	5.19873
Tb927.9.8200	Tb927.9.8200:mRNA-p1	Pescadillo N-terminus/BRCA1 C Terminus (BRCT) domain containing protein, putative	transcript=Tb927.9.8200:mRNA | gene=Tb927.9.8200 | organism=Trypanosoma_brucei_brucei_TREU927 | gene_product=Pescadillo N-terminus/BRCA1 C Terminus (BRCT) domain containing protein, putative | transcript_product=Pescadillo N-terminus/BRCA1 C Terminus (BRCT) domain containing protein, putative | location=Tb927_09_v5.1:1346396-1348372(-) | protein_length=658 | sequence_SO=chromosome | SO=protein_co…	8.66	2	6	6	11	7.69981e+07	6.58634e+07	3.25744e+07	0.91568	5	83.8328	0.367099	2.72406	2	673.426	1.66336	2	53.1234	7.45	6	3.65	3	2.74	2	658	76.3722	9.65674
Tb927.8.4780	Tb927.8.4780:mRNA-p1	Flagellar Member 3	transcript=Tb927.8.4780:mRNA | gene=Tb927.8.4780 | organism=Trypanosoma_brucei_brucei_TREU927 | gene_product=Flagellar Member 3 | transcript_product=Flagellar Member 3 | location=Tb927_08_v5.1:1404852-1417307(-) | protein_length=4151 | sequence_SO=chromosome | SO=protein_coding | is_pseudo=false	11.97	1	17	17	66	1.61543e+08	2.00957e+08	1.08974e+08	3.01256	14	104.841	0.780833	1.28068	14	68.9954	1.66198	10	140.529	10.96	18	10.46	19	10	17	4151	467.845	5.36377
Tb927.10.11990	Tb927.10.11990:mRNA-p1	RNA-binding protein	transcript=Tb927.10.11990:mRNA | gene=Tb927.10.11990 | organism=Trypanosoma_brucei_brucei_TREU927 | gene_product=RNA-binding protein | transcript_product=RNA-binding protein | location=Tb927_10_v5.1:2918711-2919358(+) | protein_length=215 | sequence_SO=chromosome | SO=protein_coding | is_pseudo=false	11.63	1	2	2	4	8418705	3.78751e+07	3.01521e+07	0.45282	1		1.00684	0.993208	1		1.65543	2	212.176	4.19	1	4.19	1	11.63	2	215	23.9372	8.77783
Tb11.v5.0366	Tb11.v5.0366.1-p1	hypothetical protein, conserved	transcript=Tb11.v5.0366.1 | gene=Tb11.v5.0366 | organism=Trypanosoma_brucei_brucei_TREU927 | gene_product=hypothetical protein, conserved | transcript_product=hypothetical protein, conserved | location=Tb927_11_bin_v5.1:1226272-1229520(-) | protein_length=1082 | sequence_SO=contig | SO=protein_coding | is_pseudo=false	24.68	1	3	15	74	5.05473e+08	2.08606e+08	2.00845e+08	2.67391	4	276.185	1.23212	0.811611	4	71.9742	1.65126	2	160.292	23.94	23	17.19	11	16.08	18	1082	120.51	7.41553
Tb927.10.7680	Tb927.10.7680:mRNA-p1	GTPase activating protein, putative	transcript=Tb927.10.7680:mRNA | gene=Tb927.10.7680 | organism=Trypanosoma_brucei_brucei_TREU927 | gene_product=GTPase activating protein, putative | transcript_product=GTPase activating protein, putative | location=Tb927_10_v5.1:1932610-1934202(-) | protein_length=530 | sequence_SO=chromosome | SO=protein_coding | is_pseudo=false	13.58	1	7	7	27	1.1227e+08	1.26656e+08	88335013	1.28816	7	24.6951	0.736318	1.35811	7	92.6131	1.6461	7	38.6009	11.7	7	13.58	8	10.19	7	530	60.1274	6.354
Tb927.9.11000	Tb927.9.11000:mRNA-p1	ras-related protein RAB7, putative	transcript=Tb927.9.11000:mRNA | gene=Tb927.9.11000 | organism=Trypanosoma_brucei_brucei_TREU927 | gene_product=ras-related protein RAB7, putative | transcript_product=ras-related protein RAB7, putative | location=Tb927_09_v5.1:1732341-1733003(-) | protein_length=220 | sequence_SO=chromosome | SO=protein_coding | is_pseudo=false	45.91	1	10	11	55	3.11053e+08	4.30812e+08	2.98894e+08	0.658456	7	55.914	0.545846	1.83202	8	31.4294	1.64562	7	52.5174	36.82	13	38.64	13	34.09	10	220	23.818	5.49072
Tb927.4.4550	Tb927.4.4550:mRNA-p1	hypothetical protein, conserved	transcript=Tb927.4.4550:mRNA | gene=Tb927.4.4550 | organism=Trypanosoma_brucei_brucei_TREU927 | gene_product=hypothetical protein, conserved | transcript_product=hypothetical protein, conserved | location=Tb927_04_v5.1:1250242-1252713(-) | protein_length=823 | sequence_SO=chromosome | SO=protein_coding | is_pseudo=false	2.67	1	2	2	3	8835706	0	2.04806e+07								1.64203	1		2.67	2			1.46	1	823	92.0907	6.72705
Tb927.11.15230	Tb927.11.15230:mRNA-p1	cytosolic coat protein, putative	transcript=Tb927.11.15230:mRNA | gene=Tb927.11.15230 | organism=Trypanosoma_brucei_brucei_TREU927 | gene_product=cytosolic coat protein, putative | transcript_product=cytosolic coat protein, putative | location=Tb927_11_v5.1:4043186-4043872(-) | protein_length=228 | sequence_SO=chromosome | SO=protein_coding | is_pseudo=false	17.54	1	5	5	20	1.5921e+08	1.15154e+08	9.19675e+07	1.48882	4	22.1846	0.664318	1.5053	3	630.674	1.63809	3	33.9711	14.47	6	11.4	4	11.84	5	228	25.5485	9.62744
Tb927.9.2900	Tb927.9.2900:mRNA-p1	hypothetical protein, conserved	transcript=Tb927.9.2900:mRNA | gene=Tb927.9.2900 | organism=Trypanosoma_brucei_brucei_TREU927 | gene_product=hypothetical protein, conserved | transcript_product=hypothetical protein, conserved | location=Tb927_09_v5.1:653905-661800(-) | protein_length=2631 | sequence_SO=chromosome | SO=protein_coding | is_pseudo=false	4.03	1	9	9	25	4.41454e+08	1.99298e+09	1.06173e+09	1.28826	8	51.6764	1.1686	0.855727	3	68.7579	1.63693	5	34.4187	3.46	8	1.44	4	1.75	8	2631	287.017	6.23975
Tb927.10.4040	Tb927.10.4040:mRNA-p1	3-keto-dihydrosphingosine reductase	transcript=Tb927.10.4040:mRNA | gene=Tb927.10.4040 | organism=Trypanosoma_brucei_brucei_TREU927 | gene_product=3-keto-dihydrosphingosine reductase | transcript_product=3-keto-dihydrosphingosine reductase | location=Tb927_10_v5.1:1063800-1064846(-) | protein_length=348 | sequence_SO=chromosome | SO=protein_coding | is_pseudo=false	14.94	1	6	6	25	2.1662e+08	2.26885e+08	6.51089e+07	0.892903	5	70.9811	0.717027	1.39465	6	46.0394	1.62886	2	88.3873	10.63	6	14.94	8	5.75	3	348	38.0207	8.00146
Tb927.8.7340	Tb927.8.7340:mRNA-p1	trans-sialidase, putative	transcript=Tb927.8.7340:mRNA | gene=Tb927.8.7340 | organism=Trypanosoma_brucei_brucei_TREU927 | gene_product=trans-sialidase, putative | transcript_product=trans-sialidase, putative | location=Tb927_08_v5.1:2106984-2109230(-) | protein_length=748 | sequence_SO=chromosome | SO=protein_coding | is_pseudo=false	7.89	2	5	6	21	1.42857e+08	6.65248e+07	1.02453e+08	1.71687	3	138.778	0.88806	1.12605	2	61.4649	1.62751	2	13.472	4.14	5	3.21	3	7.09	7	748	81.0014	5.98584
Tb927.11.2430	Tb927.11.2430:mRNA-p1	Cytoplasmic dynein 2 heavy chain (DYNC2H2), putative	transcript=Tb927.11.2430:mRNA | gene=Tb927.11.2430 | organism=Trypanosoma_brucei_brucei_TREU927 | gene_product=Cytoplasmic dynein 2 heavy chain (DYNC2H2), putative | transcript_product=Cytoplasmic dynein 2 heavy chain (DYNC2H2), putative | location=Tb927_11_v5.1:704939-717862(-) | protein_length=4307 | sequence_SO=chromosome | SO=protein_coding | is_pseudo=false	4.41	1	20	20	34	7.7824e+07	5.12078e+07	3.16895e+07	1.8812	12	126.98	0.698504	1.43163	10	423.507	1.6215	7	75.2031	2.76	17	2.37	9	1.6	7	4307	484.663	6.68311
Tb927.3.5610	Tb927.3.5610:mRNA-p1	Mitochondrial ribosomal protein L3	transcript=Tb927.3.5610:mRNA | gene=Tb927.3.5610 | organism=Trypanosoma_brucei_brucei_TREU927 | gene_product=Mitochondrial ribosomal protein L3 | transcript_product=Mitochondrial ribosomal protein L3 | location=Tb927_03_v5.1:1567002-1568423(+) | protein_length=473 | sequence_SO=chromosome | SO=protein_coding | is_pseudo=false	5.71	1	2	2	3	2.95168e+08	197075272	5.47751e+07	100	1						1.62042	1		3.81	1	1.9	1	1.9	1	473	54.9515	9.36377
Tb927.7.1360	Tb927.7.1360:mRNA-p1	hypothetical protein, conserved	transcript=Tb927.7.1360:mRNA | gene=Tb927.7.1360 | organism=Trypanosoma_brucei_brucei_TREU927 | gene_product=hypothetical protein, conserved | transcript_product=hypothetical protein, conserved | location=Tb927_07_v5.1:345940-347040(+) | protein_length=366 | sequence_SO=chromosome | SO=protein_coding | is_pseudo=false	9.56	1	4	4	6	21929383	3.75061e+07	1.44492e+07	0.883015	1		0.425258	2.35151	3	10.7677	1.61926	2	33.8021	2.46	1	4.92	2	4.64	2	366	41.9205	7.06396
Tb927.8.1590	Tb927.8.1590:mRNA-p1	ubiquitin-protein ligase, putative	transcript=Tb927.8.1590:mRNA | gene=Tb927.8.1590 | organism=Trypanosoma_brucei_brucei_TREU927 | gene_product=ubiquitin-protein ligase, putative | transcript_product=ubiquitin-protein ligase, putative | location=Tb927_08_v5.1:516817-529731(+) | protein_length=4304 | sequence_SO=chromosome | SO=protein_coding | is_pseudo=false	2.86	1	11	11	28	8.90831e+07	3.89808e+07	2.45546e+07	1.83869	10	52.4675	0.682107	1.46605	7	29.5195	1.61505	4	63.9147	2.3	10	1.67	8	1.3	6	4304	470.417	5.52881
Tb927.9.6370	Tb927.9.6370:mRNA-p1	hypothetical protein, conserved	transcript=Tb927.9.6370:mRNA | gene=Tb927.9.6370 | organism=Trypanosoma_brucei_brucei_TREU927 | gene_product=hypothetical protein, conserved | transcript_product=hypothetical protein, conserved | location=Tb927_09_v5.1:1045334-1046746(+) | protein_length=470 | sequence_SO=chromosome | SO=protein_coding | is_pseudo=false	5.74	3	3	3	6	74964413	28069754	47101287	15.7203	2	601.472	1.08128	0.924826	1		1.60596	2	31.9692	4.04	2	4.26	2	4.26	2	470	51.6014	8.11865
Tb927.2.3080	Tb927.2.3080:mRNA-p1	cytochrome b5-dependent oleate desaturase	transcript=Tb927.2.3080:mRNA | gene=Tb927.2.3080 | organism=Trypanosoma_brucei_brucei_TREU927 | gene_product=cytochrome b5-dependent oleate desaturase | transcript_product=cytochrome b5-dependent oleate desaturase | location=Tb927_02_v5.1:579287-580513(+) | protein_length=408 | sequence_SO=chromosome | SO=protein_coding | is_pseudo=false	5.15	1	2	2	6	5.78374e+07	6.89505e+07	29390746	0.762605	2	37.0414	0.0616758	16.2138	2	763.456	1.60285	2	15.6707	2.21	2	5.15	2	5.15	2	408	47.0478	8.27979
Tb927.2.340	Tb927.2.340:mRNA-p1	retrotransposon hot spot protein 4 (RHS4), putative	transcript=Tb927.2.340:mRNA | gene=Tb927.2.340 | organism=Trypanosoma_brucei_brucei_TREU927 | gene_product=retrotransposon hot spot protein 4 (RHS4), putative | transcript_product=retrotransposon hot spot protein 4 (RHS4), putative | location=Tb927_02_v5.1:46167-48743(-) | protein_length=858 | sequence_SO=chromosome | SO=protein_coding | is_pseudo=false	41.84	5	10	39	467	5.04445e+09	6953030760	3.75633e+09	1.3215	11	119.555	0.651094	1.53588	16	42.6776	1.60031	10	47.2331	40.44	61	38.69	64	37.88	59	858	97.7797	6.02393
Tb927.10.7290	Tb927.10.7290:mRNA-p1	Flagellar Member 2	transcript=Tb927.10.7290:mRNA | gene=Tb927.10.7290 | organism=Trypanosoma_brucei_brucei_TREU927 | gene_product=Flagellar Member 2 | transcript_product=Flagellar Member 2 | location=Tb927_10_v5.1:1838047-1841514(-) | protein_length=1155 | sequence_SO=chromosome | SO=protein_coding | is_pseudo=false	6.84	1	7	7	20	93561453	1.07448e+08	6.60027e+07	1.12159	7	66.9734	0.94993	1.05271	4	920.837	1.59389	4	50.0459	5.71	8	4.33	5	4.16	5	1155	129.796	6.55127
Tb927.9.10010	Tb927.9.10010:mRNA-p1	chaperone protein DnaJ, putative	transcript=Tb927.9.10010:mRNA | gene=Tb927.9.10010 | organism=Trypanosoma_brucei_brucei_TREU927 | gene_product=chaperone protein DnaJ, putative | transcript_product=chaperone protein DnaJ, putative | location=Tb927_09_v5.1:1583566-1585038(-) | protein_length=490 | sequence_SO=chromosome | SO=protein_coding | is_pseudo=false	10.2	1	5	5	9	3.57528e+07	82022757	4.04039e+07	1.10834	3	20.6658	0.503596	1.98572	1		1.59347	2	52.3816	5.51	4	4.69	3	4.08	2	490	56.676	8.57275
Tb927.8.2570	Tb927.8.2570:mRNA-p1	hypothetical protein, conserved	transcript=Tb927.8.2570:mRNA | gene=Tb927.8.2570 | organism=Trypanosoma_brucei_brucei_TREU927 | gene_product=hypothetical protein, conserved | transcript_product=hypothetical protein, conserved | location=Tb927_08_v5.1:756526-757827(+) | protein_length=433 | sequence_SO=chromosome | SO=protein_coding | is_pseudo=false	7.16	1	3	3	10	6.33226e+07	9.44964e+07	5.37916e+07	1.80814	4	27.9096	0.533791	1.87339	3	48.1382	1.59173	2	49.4023	7.16	3	7.16	3	5.77	3	433	48.4982	8.73389
Tb927.1.5030	Tb927.1.5030:mRNA-p1	leucine-rich repeat protein (LRRP), putative	transcript=Tb927.1.5030:mRNA | gene=Tb927.1.5030 | organism=Trypanosoma_brucei_brucei_TREU927 | gene_product=leucine-rich repeat protein (LRRP), putative | transcript_product=leucine-rich repeat protein (LRRP), putative | location=Tb927_01_v5.1:1007804-1010011(+) | protein_length=735 | sequence_SO=chromosome | SO=protein_coding | is_pseudo=false	2.72	1	2	2	4	28584953	14069329	1.2992e+07	2.31321	2	391.779	1.64002	0.609748	1		1.5875	1		2.72	2	1.5	1	1.5	1	735	80.723	6.63916
Tb927.10.2510	Tb927.10.2510:mRNA-p1	hypothetical protein, conserved	transcript=Tb927.10.2510:mRNA | gene=Tb927.10.2510 | organism=Trypanosoma_brucei_brucei_TREU927 | gene_product=hypothetical protein, conserved | transcript_product=hypothetical protein, conserved | location=Tb927_10_v5.1:653614-655191(+) | protein_length=525 | sequence_SO=chromosome | SO=protein_coding | is_pseudo=false	4	2	2	2	4	8952481	73743352	24320985	0.190025	1		0.525648	1.90241	1		1.58638	1		2.29	1	4	2	2.29	1	525	57.9818	5.46533
Tb927.7.990	Tb927.7.990:mRNA-p1	chaperone protein DnaJ, putative	transcript=Tb927.7.990:mRNA | gene=Tb927.7.990 | organism=Trypanosoma_brucei_brucei_TREU927 | gene_product=chaperone protein DnaJ, putative | transcript_product=chaperone protein DnaJ, putative | location=Tb927_07_v5.1:257177-259513(+) | protein_length=778 | sequence_SO=chromosome | SO=protein_coding | is_pseudo=false	11.95	5	9	9	29	1.57537e+08	8.60944e+07	1.00749e+08	1.58613	4	56.6505	1.23339	0.810771	8	176.118	1.58586	6	25.7529	7.71	7	6.68	7	8.35	8	778	86.5475	8.41162
Tb927.5.2580	Tb927.5.2580:mRNA-p1	hypothetical protein, conserved	transcript=Tb927.5.2580:mRNA | gene=Tb927.5.2580 | organism=Trypanosoma_brucei_brucei_TREU927 | gene_product=hypothetical protein, conserved | transcript_product=hypothetical protein, conserved | location=Tb927_05_v5.1:885706-886593(+) | protein_length=295 | sequence_SO=chromosome | SO=protein_coding | is_pseudo=false	5.76	1	2	2	3	5.9632e+07	0	2.12083e+07	1.64223	1						1.5855	2	150.695	3.05	1			5.76	2	295	33.4997	8.51416
Tb927.7.900	Tb927.7.900:mRNA-p1	hypothetical protein, conserved	transcript=Tb927.7.900:mRNA | gene=Tb927.7.900 | organism=Trypanosoma_brucei_brucei_TREU927 | gene_product=hypothetical protein, conserved | transcript_product=hypothetical protein, conserved | location=Tb927_07_v5.1:210773-212560(-) | protein_length=595 | sequence_SO=chromosome | SO=protein_coding | is_pseudo=false	10.92	1	5	5	21	1.48907e+08	5.47194e+07	6.83392e+07	2.6839	4	14.279	1.44514	0.691976	4	62.725	1.5819	4	61.3122	5.71	3	9.08	5	9.41	6	595	64.7583	7.57666
Tb927.11.15430	Tb927.11.15430:mRNA-p1	U5 small nuclear ribonucleoprotein component, putative	transcript=Tb927.11.15430:mRNA | gene=Tb927.11.15430 | organism=Trypanosoma_brucei_brucei_TREU927 | gene_product=U5 small nuclear ribonucleoprotein component, putative | transcript_product=U5 small nuclear ribonucleoprotein component, putative | location=Tb927_11_v5.1:4097248-4100172(-) | protein_length=974 | sequence_SO=chromosome | SO=protein_coding | is_pseudo=false	2.36	1	2	2	3	2.39201e+07	176928704	1.5792e+07	1.24165	1		0.01	100	1		1.58046	1		1.44	1	0.92	1	0.92	1	974	105.404	5.24951
Tb927.5.3030	Tb927.5.3030:mRNA-p1	Intraflagellar transport protein 121	transcript=Tb927.5.3030:mRNA | gene=Tb927.5.3030 | organism=Trypanosoma_brucei_brucei_TREU927 | gene_product=Intraflagellar transport protein 121 | transcript_product=Intraflagellar transport protein 121 | location=Tb927_05_v5.1:1005325-1009107(+) | protein_length=1260 | sequence_SO=chromosome | SO=protein_coding | is_pseudo=false	7.14	1	9	9	20	5.11186e+07	4.53791e+07	9.77069e+07	1.01802	6	26.8286	0.92598	1.07994	6	21.8012	1.58042	2	108.844	4.37	7	4.84	9	2.06	4	1260	140.539	6.7417
Tb927.7.1910	Tb927.7.1910:mRNA-p1	pyridoxal phosphate containing glycine decarboxylase, putative	transcript=Tb927.7.1910:mRNA | gene=Tb927.7.1910 | organism=Trypanosoma_brucei_brucei_TREU927 | gene_product=pyridoxal phosphate containing glycine decarboxylase, putative | transcript_product=pyridoxal phosphate containing glycine decarboxylase, putative | location=Tb927_07_v5.1:454902-457814(+) | protein_length=970 | sequence_SO=chromosome | SO=protein_coding | is_pseudo=false	9.79	1	10	10	32	1.26527e+08	1.07655e+08	1.11623e+08	1.43576	10	77.5182	0.553002	1.80831	5	23.3817	1.57619	4	58.5254	8.56	11	6.19	7	4.23	7	970	106.226	7.50342
Tb927.3.2670	Tb927.3.2670:mRNA-p1	hypothetical protein, conserved	transcript=Tb927.3.2670:mRNA | gene=Tb927.3.2670 | organism=Trypanosoma_brucei_brucei_TREU927 | gene_product=hypothetical protein, conserved | transcript_product=hypothetical protein, conserved | location=Tb927_03_v5.1:677840-678649(-) | protein_length=269 | sequence_SO=chromosome | SO=protein_coding | is_pseudo=false	18.59	1	4	5	15	5.42227e+07	6.1603e+07	3.31262e+07	8.76655	1		1.30618	0.765592	5	119.804	1.57142	4	74.4359	10.41	3	18.59	6	14.5	4	269	28.8225	6.27783
Tb927.7.1120	Tb927.7.1120:mRNA-p1	trypanothione/tryparedoxin dependent peroxidase 1, cytosolic	transcript=Tb927.7.1120:mRNA | gene=Tb927.7.1120 | organism=Trypanosoma_brucei_brucei_TREU927 | gene_product=trypanothione/tryparedoxin dependent peroxidase 1, cytosolic | transcript_product=trypanothione/tryparedoxin dependent peroxidase 1, cytosolic | location=Tb927_07_v5.1:290302-290802(+) | protein_length=166 | sequence_SO=chromosome | SO=protein_coding | is_pseudo=false	33.73	2	1	7	48	8.22264e+08	5.2858e+08	5.77039e+08				1.39473	0.716984	3	5.37725e+06	1.56636	2	182.341	33.73	11	27.71	10	27.71	11	166	18.5764	6.32861
Tb927.7.3410	Tb927.7.3410:mRNA-p1	centrin-4	transcript=Tb927.7.3410:mRNA | gene=Tb927.7.3410 | organism=Trypanosoma_brucei_brucei_TREU927 | gene_product=centrin-4 | transcript_product=centrin-4 | location=Tb927_07_v5.1:886750-887199(-) | protein_length=149 | sequence_SO=chromosome | SO=protein_coding | is_pseudo=false	16.11	1	3	3	28	187776075	262273658	1.73943e+08	0.548172	2	8.25806	0.806195	1.2404	6	108.464	1.56623	4	23.8318	11.41	4	16.11	6	16.11	6	149	16.542	4.48779
Tb927.2.5130	Tb927.2.5130:mRNA-p1	hypothetical protein, conserved	transcript=Tb927.2.5130:mRNA | gene=Tb927.2.5130 | organism=Trypanosoma_brucei_brucei_TREU927 | gene_product=hypothetical protein, conserved | transcript_product=hypothetical protein, conserved | location=Tb927_02_v5.1:906606-907778(+) | protein_length=390 | sequence_SO=chromosome | SO=protein_coding | is_pseudo=false	11.54	1	4	4	11	6.40035e+07	4.26338e+07	4.02824e+07	1.1489	2	4.16617	1.30813	0.764452	2	41.9097	1.56544	4	23.3624	6.41	2	8.21	4	9.49	4	390	43.5299	9.17334
Tb927.11.2580	Tb927.11.2580:mRNA-p1	Present in the outer mitochondrial membrane proteome 11	transcript=Tb927.11.2580:mRNA | gene=Tb927.11.2580 | organism=Trypanosoma_brucei_brucei_TREU927 | gene_product=Present in the outer mitochondrial membrane proteome 11 | transcript_product=Present in the outer mitochondrial membrane proteome 11 | location=Tb927_11_v5.1:756639-757796(-) | protein_length=385 | sequence_SO=chromosome | SO=protein_coding | is_pseudo=false	15.84	1	5	5	18	9.91851e+07	8.20603e+07	4.04374e+07	1.43252	3	18.5834	0.490432	2.03902	4	70.4268	1.56367	4	165.269	10.13	5	12.21	6	13.77	6	385	41.5269	9.05615
Tb927.10.12960	Tb927.10.12960:mRNA-p1	Ras-related protein Rab5A	transcript=Tb927.10.12960:mRNA | gene=Tb927.10.12960 | organism=Trypanosoma_brucei_brucei_TREU927 | gene_product=Ras-related protein Rab5A | transcript_product=Ras-related protein Rab5A | location=Tb927_10_v5.1:3150232-3150924(-) | protein_length=230 | sequence_SO=chromosome | SO=protein_coding | is_pseudo=false	31.74	1	7	7	23	8.13945e+07	1.16599e+08	7.16273e+07	1.16561	4	68.2813	1.03508	0.96611	6	23.6436	1.56157	2	299.827	23.04	6	23.04	9	12.17	4	230	24.4694	7.82568
Tb927.8.8330	Tb927.8.8330:mRNA-p1	cysteine peptidase, putative	transcript=Tb927.8.8330:mRNA | gene=Tb927.8.8330 | organism=Trypanosoma_brucei_brucei_TREU927 | gene_product=cysteine peptidase, putative | transcript_product=cysteine peptidase, putative | location=Tb927_08_v5.1:2466411-2469077(+) | protein_length=888 | sequence_SO=chromosome | SO=protein_coding | is_pseudo=false	10.47	1	1	9	65	6.97996e+08	9.07257e+08	5.48419e+08	1.06039	1		0.611232	1.63604	1		1.55999	1		6.76	11	9.35	14	9.35	13	888	98.3949	4.62744
Tb927.7.4570	Tb927.7.4570:mRNA-p1	inosine-guanine nucleoside hydrolase	transcript=Tb927.7.4570:mRNA | gene=Tb927.7.4570 | organism=Trypanosoma_brucei_brucei_TREU927 | gene_product=inosine-guanine nucleoside hydrolase | transcript_product=inosine-guanine nucleoside hydrolase | location=Tb927_07_v5.1:1214651-1215724(-) | protein_length=357 | sequence_SO=chromosome | SO=protein_coding | is_pseudo=false	30.81	1	11	11	107	8.44685e+08	9.1228e+08	9.61753e+08	0.940318	14	22.3671	0.737748	1.35548	15	59.5963	1.55788	12	15.3709	30.81	22	30.81	19	30.81	20	357	39.3659	4.90674
Tb927.2.5760	Tb927.2.5760:mRNA-p1	Flagellar Member 8	transcript=Tb927.2.5760:mRNA | gene=Tb927.2.5760 | organism=Trypanosoma_brucei_brucei_TREU927 | gene_product=Flagellar Member 8 | transcript_product=Flagellar Member 8 | location=Tb927_02_v5.1:1034074-1043301(+) | protein_length=3075 | sequence_SO=chromosome | SO=protein_coding | is_pseudo=false	4.1	1	3	3	4	4.90483e+07	1.75615e+07	3.43208e+07	6.97077	2	12486.9	0.800521	1.24919	1		1.55385	1		3.38	2	0.72	1	1.3	1	3075	329.864	6.41748
Tb927.11.13750	Tb927.11.13750:mRNA-p1	Ras-related protein Rab4	transcript=Tb927.11.13750:mRNA | gene=Tb927.11.13750 | organism=Trypanosoma_brucei_brucei_TREU927 | gene_product=Ras-related protein Rab4 | transcript_product=Ras-related protein Rab4 | location=Tb927_11_v5.1:3669517-3670113(+) | protein_length=198 | sequence_SO=chromosome | SO=protein_coding | is_pseudo=false	21.72	1	3	4	27	3.16297e+08	2.98986e+08	1.54684e+08	3.74429	2	177.606	1.25811	0.79484	3	112.721	1.55193	3	32.984	16.67	5	21.72	7	21.72	7	198	22.043	5.90967
Tb927.10.12260	Tb927.10.12260:mRNA-p1	cytosolic nonspecific dipeptidase, putative	transcript=Tb927.10.12260:mRNA | gene=Tb927.10.12260 | organism=Trypanosoma_brucei_brucei_TREU927 | gene_product=cytosolic nonspecific dipeptidase, putative | transcript_product=cytosolic nonspecific dipeptidase, putative | location=Tb927_10_v5.1:2980314-2981741(+) | protein_length=475 | sequence_SO=chromosome | SO=protein_coding | is_pseudo=false	43.58	1	16	17	270	3.4021e+09	2673289231	2.31849e+09	1.40704	22	18.6993	0.551467	1.81334	24	66.8562	1.54999	17	12.951	39.37	29	39.16	29	34.95	28	475	51.546	6.31592
Tb927.9.3770	Tb927.9.3770:mRNA-p1	hypothetical protein, conserved	transcript=Tb927.9.3770:mRNA | gene=Tb927.9.3770 | organism=Trypanosoma_brucei_brucei_TREU927 | gene_product=hypothetical protein, conserved | transcript_product=hypothetical protein, conserved | location=Tb927_09_v5.1:750397-751059(+) | protein_length=220 | sequence_SO=chromosome | SO=protein_coding | is_pseudo=false	13.18	1	2	2	2	0	0	2.15215e+07								1.54785	2	26.5463					13.18	2	220	23.9352	8.89502
Tb927.11.1670	Tb927.11.1670:mRNA-p1	cysteine desulfurase	transcript=Tb927.11.1670:mRNA | gene=Tb927.11.1670 | organism=Trypanosoma_brucei_brucei_TREU927 | gene_product=cysteine desulfurase | transcript_product=cysteine desulfurase | location=Tb927_11_v5.1:512470-513783(-) | protein_length=437 | sequence_SO=chromosome | SO=protein_coding | is_pseudo=false	19.91	2	8	8	35	1.94366e+08	1.39408e+08	7.93128e+07	1.94671	8	90.2953	0.886686	1.12779	5	29.3228	1.5471	6	126.555	19.91	12	10.53	6	13.5	8	437	48.1207	8.67529
Tb927.7.5230	Tb927.7.5230:mRNA-p1	lanosterol synthase	transcript=Tb927.7.5230:mRNA | gene=Tb927.7.5230 | organism=Trypanosoma_brucei_brucei_TREU927 | gene_product=lanosterol synthase | transcript_product=lanosterol synthase | location=Tb927_07_v5.1:1382167-1384887(+) | protein_length=906 | sequence_SO=chromosome | SO=protein_coding | is_pseudo=false	4.42	1	4	4	14	7.59284e+07	4.45588e+07	4.13162e+07	1.00618	3	32.3859	0.825428	1.21149	4	30.7223	1.54395	4	41.4139	3.64	3	3.53	5	3.64	4	906	102.967	7.75244
Tb927.10.1660	Tb927.10.1660:mRNA-p1	hypothetical protein, conserved	transcript=Tb927.10.1660:mRNA | gene=Tb927.10.1660 | organism=Trypanosoma_brucei_brucei_TREU927 | gene_product=hypothetical protein, conserved | transcript_product=hypothetical protein, conserved | location=Tb927_10_v5.1:447045-447932(-) | protein_length=295 | sequence_SO=chromosome | SO=protein_coding | is_pseudo=false	7.8	1	3	3	14	8.74588e+07	6.11131e+07	3.9394e+07	1.22214	4	66.4184	1.27413	0.784852	3	109.086	1.53903	3	102.56	7.8	4	7.8	4	7.8	3	295	33.1913	9.62744
Tb927.10.10880	Tb927.10.10880:mRNA-p1	ATP-binding cassette sub-family F member 1, putative	transcript=Tb927.10.10880:mRNA | gene=Tb927.10.10880 | organism=Trypanosoma_brucei_brucei_TREU927 | gene_product=ATP-binding cassette sub-family F member 1, putative | transcript_product=ATP-binding cassette sub-family F member 1, putative | location=Tb927_10_v5.1:2652457-2654511(-) | protein_length=684 | sequence_SO=chromosome | SO=protein_coding | is_pseudo=false	12.43	1	9	10	47	2.46512e+08	2.40749e+08	3.3701e+08	1.35573	8	68.3942	0.976016	1.02457	8	18.6178	1.53183	9	23.6358	9.94	12	10.09	10	8.92	11	684	77.65	6.94678
Tb927.11.8950	Tb927.11.8950:mRNA-p1	leucine rich repeat	transcript=Tb927.11.8950:mRNA | gene=Tb927.11.8950 | organism=Trypanosoma_brucei_brucei_TREU927 | gene_product=leucine rich repeat | transcript_product=leucine rich repeat | location=Tb927_11_v5.1:2454099-2456240(+) | protein_length=713 | sequence_SO=chromosome | SO=protein_coding | is_pseudo=false	7.85	1	5	5	19	4.77731e+07	4.48889e+07	31961218	0.753623	5	39.6431	1.89988	0.526348	5	162.866	1.5284	4	5.21756	7.85	6	7.85	6	6.31	4	713	78.9122	8.68994
Tb927.11.5090	Tb927.11.5090:mRNA-p1	aspartate aminotransferase, mitochondrial	transcript=Tb927.11.5090:mRNA | gene=Tb927.11.5090 | organism=Trypanosoma_brucei_brucei_TREU927 | gene_product=aspartate aminotransferase, mitochondrial | transcript_product=aspartate aminotransferase, mitochondrial | location=Tb927_11_v5.1:1454152-1455405(+) | protein_length=417 | sequence_SO=chromosome | SO=protein_coding | is_pseudo=false	29.98	1	9	10	25	1.01237e+08	3.75641e+08	1.58013e+08	2.06343	5	55.788	0.517881	1.93094	6	60.2517	1.52387	6	116.18	10.79	4	24.22	11	20.62	7	417	45.9642	8.03076
Tb927.10.14150	Tb927.10.14150:mRNA-p1	nuclear segregation protein, putative	transcript=Tb927.10.14150:mRNA | gene=Tb927.10.14150 | organism=Trypanosoma_brucei_brucei_TREU927 | gene_product=nuclear segregation protein, putative | transcript_product=nuclear segregation protein, putative | location=Tb927_10_v5.1:3437405-3438844(-) | protein_length=479 | sequence_SO=chromosome | SO=protein_coding | is_pseudo=false	29.02	2	15	15	89	3.01561e+08	2.53292e+08	1.57799e+08	1.19105	13	40.1315	0.818514	1.22173	14	68.5482	1.5228	14	89.982	22.34	18	23.8	19	22.34	19	479	55.2769	5.96045
Tb927.9.8160	Tb927.9.8160:mRNA-p1	chaperone protein DnaJ, putative	transcript=Tb927.9.8160:mRNA | gene=Tb927.9.8160 | organism=Trypanosoma_brucei_brucei_TREU927 | gene_product=chaperone protein DnaJ, putative | transcript_product=chaperone protein DnaJ, putative | location=Tb927_09_v5.1:1339368-1340660(-) | protein_length=430 | sequence_SO=chromosome | SO=protein_coding | is_pseudo=false	13.49	1	5	5	19	2.40931e+08	9.94091e+07	1.68886e+08	1.45643	4	45.1883	0.34999	2.85722	3	31.2052	1.52099	4	47.1186	13.49	7	5.35	3	7.21	4	430	47.7987	6.52197
Tb927.3.1030	Tb927.3.1030:mRNA-p1	RNA-binding protein	transcript=Tb927.3.1030:mRNA | gene=Tb927.3.1030 | organism=Trypanosoma_brucei_brucei_TREU927 | gene_product=RNA-binding protein | transcript_product=RNA-binding protein | location=Tb927_03_v5.1:253218-254291(+) | protein_length=357 | sequence_SO=chromosome | SO=protein_coding | is_pseudo=false	22.13	1	8	8	41	2.6105e+08	2.51199e+08	2.20194e+08	0.818672	7	59.7517	0.763195	1.31028	8	36.4909	1.52088	8	25.2385	16.81	9	13.17	8	22.13	10	357	39.2489	8.11865
Tb927.11.10060	Tb927.11.10060:mRNA-p1	Biotin--acetyl-CoA-carboxylase ligase, putative	transcript=Tb927.11.10060:mRNA | gene=Tb927.11.10060 | organism=Trypanosoma_brucei_brucei_TREU927 | gene_product=Biotin--acetyl-CoA-carboxylase ligase, putative | transcript_product=Biotin--acetyl-CoA-carboxylase ligase, putative | location=Tb927_11_v5.1:2700787-2701530(+) | protein_length=247 | sequence_SO=chromosome | SO=protein_coding | is_pseudo=false	43.72	1	9	9	56	1.90149e+08	1.74129e+08	1.7805e+08	0.804581	11	26.7248	1.00351	0.9965	10	100.686	1.51204	9	24.3172	37.65	14	41.3	11	35.22	13	247	26.4707	5.80811
Tb927.1.3170	Tb927.1.3170:mRNA-p1	CHORD, putative	transcript=Tb927.1.3170:mRNA | gene=Tb927.1.3170 | organism=Trypanosoma_brucei_brucei_TREU927 | gene_product=CHORD, putative | transcript_product=CHORD, putative | location=Tb927_01_v5.1:687336-688253(+) | protein_length=305 | sequence_SO=chromosome | SO=protein_coding | is_pseudo=false	13.44	1	7	7	29	1.97012e+08	1.2821e+08	1.36796e+08	2.24602	7	113.457	0.623053	1.605	6	39.8984	1.51149	6	77.0555	13.44	8	12.79	7	13.44	7	305	34.2376	6.88818
Tb927.10.6940	Tb927.10.6940:mRNA-p1	Dipeptidyl-peptidase 8-like, putative	transcript=Tb927.10.6940:mRNA | gene=Tb927.10.6940 | organism=Trypanosoma_brucei_brucei_TREU927 | gene_product=Dipeptidyl-peptidase 8-like, putative | transcript_product=Dipeptidyl-peptidase 8-like, putative | location=Tb927_10_v5.1:1747152-1749704(+) | protein_length=850 | sequence_SO=chromosome | SO=protein_coding | is_pseudo=false	13.29	1	10	10	23	55192298	4.75457e+07	3.89041e+07	2.64929	6	96.7072	0.823976	1.21363	6	234.026	1.51067	8	90.1971	7.76	6	10	7	10	9	850	93.6245	6.46826
Tb927.6.4090	Tb927.6.4090:mRNA-p1	chaperonin HSP60, mitochondrial precursor, putative	transcript=Tb927.6.4090:mRNA | gene=Tb927.6.4090 | organism=Trypanosoma_brucei_brucei_TREU927 | gene_product=chaperonin HSP60, mitochondrial precursor, putative | transcript_product=chaperonin HSP60, mitochondrial precursor, putative | location=Tb927_06_v5.1:1185133-1186758(-) | protein_length=541 | sequence_SO=chromosome | SO=protein_coding | is_pseudo=false	12.75	1	8	8	29	6.32938e+07	5.08103e+07	6.25187e+07	1.38716	8	19.8709	1.18063	0.847006	3	43.9295	1.5041	6	89.3097	11.65	9	4.44	5	8.87	8	541	58.334	5.36377
Tb927.2.4850	Tb927.2.4850:mRNA-p1	Phosducin, putative	transcript=Tb927.2.4850:mRNA | gene=Tb927.2.4850 | organism=Trypanosoma_brucei_brucei_TREU927 | gene_product=Phosducin, putative | transcript_product=Phosducin, putative | location=Tb927_02_v5.1:861375-862133(-) | protein_length=252 | sequence_SO=chromosome | SO=protein_coding | is_pseudo=false	16.27	1	4	4	14	1.15576e+08	6.0497e+07	6.64265e+07	1.12271	5	30.0715	1.45509	0.68724	2	31.7038	1.49934	2	59.1775	16.27	4	7.14	3	7.14	3	252	29.0223	6.15088
Tb927.4.430	Tb927.4.430:mRNA-p1	proteasome beta 7 subunit	transcript=Tb927.4.430:mRNA | gene=Tb927.4.430 | organism=Trypanosoma_brucei_brucei_TREU927 | gene_product=proteasome beta 7 subunit | transcript_product=proteasome beta 7 subunit | location=Tb927_04_v5.1:128072-128728(-) | protein_length=218 | sequence_SO=chromosome | SO=protein_coding | is_pseudo=false	22.02	1	3	3	16	3.0571e+08	602926766	3.24992e+08	0.965062	3	5.24985	0.96058	1.04104	1		1.49904	2	43.4744	22.02	4	3.67	2	8.26	3	218	24.3932	6.39209
Tb927.10.4760	Tb927.10.4760:mRNA-p1	Integral membrane protein DUF106, putative	transcript=Tb927.10.4760:mRNA | gene=Tb927.10.4760 | organism=Trypanosoma_brucei_brucei_TREU927 | gene_product=Integral membrane protein DUF106, putative | transcript_product=Integral membrane protein DUF106, putative | location=Tb927_10_v5.1:1196764-1197492(-) | protein_length=242 | sequence_SO=chromosome | SO=protein_coding | is_pseudo=false	17.36	1	4	4	14	5.95481e+07	2.76619e+07	4.12754e+07	0.995052	3	0.526149	1.17944	0.847859	2	75.1807	1.49679	3	45.2913	17.36	5	10.74	4	17.36	5	242	27.1406	7.29834
Tb927.8.6080	Tb927.8.6080:mRNA-p1	Glycerophosphoryl diester phosphodiesterase family, putative	transcript=Tb927.8.6080:mRNA | gene=Tb927.8.6080 | organism=Trypanosoma_brucei_brucei_TREU927 | gene_product=Glycerophosphoryl diester phosphodiesterase family, putative | transcript_product=Glycerophosphoryl diester phosphodiesterase family, putative | location=Tb927_08_v5.1:1774417-1775418(+) | protein_length=333 | sequence_SO=chromosome | SO=protein_coding | is_pseudo=false	19.22	1	6	6	19	72630886	1.2009e+08	5.40425e+07	0.584677	3	382.817	0.82189	1.21671	5	18.8816	1.49639	3	7.27987	10.51	5	15.32	8	14.41	6	333	38.0567	8.77783
Tb927.2.2230	Tb927.2.2230:mRNA-p1	hypothetical protein, conserved	transcript=Tb927.2.2230:mRNA | gene=Tb927.2.2230 | organism=Trypanosoma_brucei_brucei_TREU927 | gene_product=hypothetical protein, conserved | transcript_product=hypothetical protein, conserved | location=Tb927_02_v5.1:425903-427069(-) | protein_length=388 | sequence_SO=chromosome | SO=protein_coding | is_pseudo=false	16.75	1	5	5	11	1.14495e+08	121202824	6.86246e+07	1.12262	4	39.8138	4.14368	0.241332	2	383.356	1.49625	3	41.9301	14.43	5	4.38	2	10.05	3	388	42.6775	10.3599
Tb927.8.2820	Tb927.8.2820:mRNA-p1	hypothetical protein, conserved	transcript=Tb927.8.2820:mRNA | gene=Tb927.8.2820 | organism=Trypanosoma_brucei_brucei_TREU927 | gene_product=hypothetical protein, conserved | transcript_product=hypothetical protein, conserved | location=Tb927_08_v5.1:842913-846791(+) | protein_length=1292 | sequence_SO=chromosome | SO=protein_coding | is_pseudo=false	3.1	1	3	4	24	1.13781e+09	7.27125e+08	7.42212e+08	1.23397	3	59.4703	0.264412	3.78198	3	29.4105	1.49546	3	19.6013	2.32	5	3.1	4	2.32	5	1292	141.023	5.5415
Tb927.7.4270	Tb927.7.4270:mRNA-p1	hypothetical protein, conserved	transcript=Tb927.7.4270:mRNA | gene=Tb927.7.4270 | organism=Trypanosoma_brucei_brucei_TREU927 | gene_product=hypothetical protein, conserved | transcript_product=hypothetical protein, conserved | location=Tb927_07_v5.1:1135900-1136568(-) | protein_length=222 | sequence_SO=chromosome | SO=protein_coding | is_pseudo=false	13.51	1	3	3	16	1.1404e+08	1.00029e+08	1.12482e+08	1.70686	3	51.2437	0.808766	1.23645	3	36.2171	1.49344	3	2.37615	13.51	3	13.51	5	7.66	3	222	25.2251	6.34131
Tb927.2.380	Tb927.2.380:mRNA-p1	retrotransposon hot spot protein 2 (RHS2), putative	transcript=Tb927.2.380:mRNA | gene=Tb927.2.380 | organism=Trypanosoma_brucei_brucei_TREU927 | gene_product=retrotransposon hot spot protein 2 (RHS2), putative | transcript_product=retrotransposon hot spot protein 2 (RHS2), putative | location=Tb927_02_v5.1:61399-63768(-) | protein_length=789 | sequence_SO=chromosome | SO=protein_coding | is_pseudo=false	30.67	2	3	29	172	1.04809e+09	9.09502e+08	6.75913e+08	1.44936	1		1.74436	0.573278	1		1.48659	2	10.6457	23.95	35	26.87	36	23.95	37	789	90.6574	6.44287
Tb927.5.550	Tb927.5.550:mRNA-p1	V-type proton ATPase subunit D, putative	transcript=Tb927.5.550:mRNA | gene=Tb927.5.550 | organism=Trypanosoma_brucei_brucei_TREU927 | gene_product=V-type proton ATPase subunit D, putative | transcript_product=V-type proton ATPase subunit D, putative | location=Tb927_05_v5.1:228316-229467(-) | protein_length=383 | sequence_SO=chromosome | SO=protein_coding | is_pseudo=false	12.53	1	2	2	3	7.19592e+07	1.63412e+07	3.06078e+07	3.43152	1		0.452697	2.20898	1		1.48338	1		6.53	1	6.53	1	6.01	1	383	42.8222	5.23682
Tb927.8.3300	Tb927.8.3300:mRNA-p1	LSU ribosomal protein, mitochondrial, putative	transcript=Tb927.8.3300:mRNA | gene=Tb927.8.3300 | organism=Trypanosoma_brucei_brucei_TREU927 | gene_product=LSU ribosomal protein, mitochondrial, putative | transcript_product=LSU ribosomal protein, mitochondrial, putative | location=Tb927_08_v5.1:992479-994554(+) | protein_length=691 | sequence_SO=chromosome | SO=protein_coding | is_pseudo=false	4.05	1	3	3	8	2.36092e+07	1.88246e+07	2.33171e+07	1.20008	2	28.9777	1.19664	0.835671	1		1.48239	3	153.913	4.05	3	1.88	1	2.89	3	691	77.8417	6.11279
Tb927.10.11610	Tb927.10.11610:mRNA-p1	SKP1-like protein	transcript=Tb927.10.11610:mRNA | gene=Tb927.10.11610 | organism=Trypanosoma_brucei_brucei_TREU927 | gene_product=SKP1-like protein | transcript_product=SKP1-like protein | location=Tb927_10_v5.1:2832794-2833483(+) | protein_length=229 | sequence_SO=chromosome | SO=protein_coding | is_pseudo=false	6.11	1	2	2	3	0	245544906	1.94045e+08				0.636747	1.57048	1		1.47991	1				3.49	1	6.11	2	229	25.444	5.17334
Tb927.7.5940	Tb927.7.5940:mRNA-p1	Protein Associated with Differentiation	transcript=Tb927.7.5940:mRNA | gene=Tb927.7.5940 | organism=Trypanosoma_brucei_brucei_TREU927 | gene_product=Protein Associated with Differentiation | transcript_product=Protein Associated with Differentiation | location=Tb927_07_v5.1:1592980-1594797(+) | protein_length=605 | sequence_SO=chromosome | SO=protein_coding | is_pseudo=false	19.5	2	9	11	134	7.60501e+08	6.94774e+08	4.81829e+08	0.751302	16	99.9031	0.452687	2.20903	16	250.969	1.47701	13	77.4257	15.04	15	18.02	17	16.53	17	605	67.1075	5.93506
Tb927.9.4080	Tb927.9.4080:mRNA-p1	Stumpy formation signalling pathway protein, putative	transcript=Tb927.9.4080:mRNA | gene=Tb927.9.4080 | organism=Trypanosoma_brucei_brucei_TREU927 | gene_product=Stumpy formation signalling pathway protein, putative | transcript_product=Stumpy formation signalling pathway protein, putative | location=Tb927_09_v5.1:781021-784965(+) | protein_length=1314 | sequence_SO=chromosome | SO=protein_coding | is_pseudo=false	3.5	1	5	5	16	7.85142e+07	7.58044e+07	6.30737e+07	0.792383	4	13.8904	0.653526	1.53016	5	117.971	1.47463	2	1.19172	2.97	5	3.04	4	1.52	3	1314	142.039	7.81104
Tb927.2.3180	Tb927.2.3180:mRNA-p1	kinetoplast polyadenylation/uridylation factor 1	transcript=Tb927.2.3180:mRNA | gene=Tb927.2.3180 | organism=Trypanosoma_brucei_brucei_TREU927 | gene_product=kinetoplast polyadenylation/uridylation factor 1 | transcript_product=kinetoplast polyadenylation/uridylation factor 1 | location=Tb927_02_v5.1:587698-590709(+) | protein_length=1003 | sequence_SO=chromosome | SO=protein_coding | is_pseudo=false	7.28	2	8	8	16	6.13428e+07	4.83729e+07	2.65898e+07	1.46874	4	50.5897	0.536731	1.86313	6	42.4848	1.47252	2	74.6156	3.39	4	5.78	7	2.19	4	1003	114.311	6.69775
Tb927.5.3410	Tb927.5.3410:mRNA-p1	Mitochondrial ribosomal protein L9	transcript=Tb927.5.3410:mRNA | gene=Tb927.5.3410 | organism=Trypanosoma_brucei_brucei_TREU927 | gene_product=Mitochondrial ribosomal protein L9 | transcript_product=Mitochondrial ribosomal protein L9 | location=Tb927_05_v5.1:1134803-1135594(-) | protein_length=263 | sequence_SO=chromosome | SO=protein_coding | is_pseudo=false	12.55	1	3	3	3	18201639	6.27194e+06	3.11706e+07				3.2101	0.311516	1		1.47214	1		4.18	1	4.18	1	4.18	1	263	30.963	9.48096
Tb927.10.5520	Tb927.10.5520:mRNA-p1	AmmeMemoRadiSam system protein B, putative	transcript=Tb927.10.5520:mRNA | gene=Tb927.10.5520 | organism=Trypanosoma_brucei_brucei_TREU927 | gene_product=AmmeMemoRadiSam system protein B, putative | transcript_product=AmmeMemoRadiSam system protein B, putative | location=Tb927_10_v5.1:1385748-1386719(+) | protein_length=323 | sequence_SO=chromosome | SO=protein_coding | is_pseudo=false	11.46	1	3	3	7	3.9619e+07	2.03063e+07	2.7517e+07	1.2898	2	10.7646	0.919815	1.08717	2	121.183	1.46927	1		11.46	4	7.43	2	3.72	1	323	36.1149	7.43018
Tb927.3.1940	Tb927.3.1940:mRNA-p1	TLP18.3, Psb32 and MOLO-1 founding proteins of phosphatase, putative	transcript=Tb927.3.1940:mRNA | gene=Tb927.3.1940 | organism=Trypanosoma_brucei_brucei_TREU927 | gene_product=TLP18.3, Psb32 and MOLO-1 founding proteins of phosphatase, putative | transcript_product=TLP18.3, Psb32 and MOLO-1 founding proteins of phosphatase, putative | location=Tb927_03_v5.1:510641-511957(-) | protein_length=438 | sequence_SO=chromosome | SO=protein_coding | is_pseudo=false	3.42	1	2	2	5	1.61398e+08	8.8986e+07	2.57906e+07	6.55711	1		1.90758	0.524224	2	29.7707	1.46914	1		3.42	2	3.42	2	1.83	1	438	49.4034	8.68994
Tb927.1.540	Tb927.1.540:mRNA-p1	DNA-directed RNA polymerase III, putative	transcript=Tb927.1.540:mRNA | gene=Tb927.1.540 | organism=Trypanosoma_brucei_brucei_TREU927 | gene_product=DNA-directed RNA polymerase III, putative | transcript_product=DNA-directed RNA polymerase III, putative | location=Tb927_01_v5.1:204418-207807(-) | protein_length=1129 | sequence_SO=chromosome | SO=protein_coding | is_pseudo=false	1.77	1	2	2	3	28181763	1.88698e+07	13049361	1.92778	1		0.761882	1.31254	1		1.46777	1		0.89	1	0.89	1	0.89	1	1129	126.501	8.35303
Tb927.9.3640	Tb927.9.3640:mRNA-p1	LSU ribosomal protein, mitochondrial, putative	transcript=Tb927.9.3640:mRNA | gene=Tb927.9.3640 | organism=Trypanosoma_brucei_brucei_TREU927 | gene_product=LSU ribosomal protein, mitochondrial, putative | transcript_product=LSU ribosomal protein, mitochondrial, putative | location=Tb927_09_v5.1:729422-730018(+) | protein_length=198 | sequence_SO=chromosome | SO=protein_coding | is_pseudo=false	13.13	1	3	3	13	8.18805e+07	9.00488e+07	123664012	1.13041	3	16.5664	0.321279	3.11256	1		1.46661	1		13.13	4	10.1	3	6.57	2	198	22.6177	8.66064
Tb927.2.4370	Tb927.2.4370:mRNA-p1	trypanothione synthetase	transcript=Tb927.2.4370:mRNA | gene=Tb927.2.4370 | organism=Trypanosoma_brucei_brucei_TREU927 | gene_product=trypanothione synthetase | transcript_product=trypanothione synthetase | location=Tb927_02_v5.1:771007-772890(-) | protein_length=627 | sequence_SO=chromosome | SO=protein_coding | is_pseudo=false	37.8	2	25	25	155	1.02507e+09	8.32409e+08	6.09409e+08	1.50155	22	25.66	0.893933	1.11865	26	60.0017	1.46271	22	22.0983	30.78	33	35.73	36	34.45	34	627	71.5678	6.15088
Tb927.9.12700	Tb927.9.12700:mRNA-p1	phospholipase A1, putative	transcript=Tb927.9.12700:mRNA | gene=Tb927.9.12700 | organism=Trypanosoma_brucei_brucei_TREU927 | gene_product=phospholipase A1, putative | transcript_product=phospholipase A1, putative | location=Tb927_09_v5.1:1995965-1997308(+) | protein_length=447 | sequence_SO=chromosome | SO=protein_coding | is_pseudo=false	6.71	1	3	3	11	8.31847e+07	4.62134e+07	34498384	1.41417	3	46.5534	0.525264	1.90381	3	17.7141	1.46168	2	94.4984	6.71	5	6.71	3	3.8	2	447	49.8795	8.01611
Tb927.11.740	Tb927.11.740:mRNA-p1	eukaryotic translation initiation factor 5A	transcript=Tb927.11.740:mRNA | gene=Tb927.11.740 | organism=Trypanosoma_brucei_brucei_TREU927 | gene_product=eukaryotic translation initiation factor 5A | transcript_product=eukaryotic translation initiation factor 5A | location=Tb927_11_v5.1:184546-185046(+) | protein_length=166 | sequence_SO=chromosome | SO=protein_coding | is_pseudo=false	56.02	1	7	7	122	2.32423e+09	2816465487	2.10811e+09	0.864379	10	54.6234	0.640576	1.5611	11	50.5495	1.46115	8	42.2902	44.58	12	56.02	12	44.58	12	166	17.8088	4.91943
Tb927.10.13630	Tb927.10.13630:mRNA-p1	glucosidase, putative	transcript=Tb927.10.13630:mRNA | gene=Tb927.10.13630 | organism=Trypanosoma_brucei_brucei_TREU927 | gene_product=glucosidase, putative | transcript_product=glucosidase, putative | location=Tb927_10_v5.1:3330420-3332843(-) | protein_length=807 | sequence_SO=chromosome | SO=protein_coding | is_pseudo=false	5.82	1	4	4	9	1.76006e+08	6.81559e+07	41586831	3.86972	2	58.7221	0.547673	1.82591	2	40.8579	1.45971	1		2.85	2	3.97	4	2.97	2	807	91.4313	6.20166
Tb927.2.1210	Tb927.2.1210:mRNA-p1	retrotransposon hot spot protein 4 (RHS4), putative	transcript=Tb927.2.1210:mRNA | gene=Tb927.2.1210 | organism=Trypanosoma_brucei_brucei_TREU927 | gene_product=retrotransposon hot spot protein 4 (RHS4), putative | transcript_product=retrotransposon hot spot protein 4 (RHS4), putative | location=Tb927_02_v5.1:219959-222601(-) | protein_length=880 | sequence_SO=chromosome | SO=protein_coding | is_pseudo=false	42.16	2	4	37	332	2.03313e+09	2.22676e+09	1.57911e+09	1.54469	4	69.7801	0.810355	1.23403	5	3.43916	1.45747	9	3168.56	34.55	50	39.66	58	37.39	54	880	99.6257	6.84424
Tb927.7.4000	Tb927.7.4000:mRNA-p1	glutathione synthetase, putative	transcript=Tb927.7.4000:mRNA | gene=Tb927.7.4000 | organism=Trypanosoma_brucei_brucei_TREU927 | gene_product=glutathione synthetase, putative | transcript_product=glutathione synthetase, putative | location=Tb927_07_v5.1:1057299-1058966(+) | protein_length=555 | sequence_SO=chromosome | SO=protein_coding | is_pseudo=false	11.17	1	6	6	14	1.13209e+08	1.24767e+08	4.15932e+07	0.557114	3	28.0626	0.524886	1.90518	4	93.7851	1.4572	3	20.9645	2.88	3	9.91	6	5.59	3	555	61.2653	6.07471
Tb927.6.2460	Tb927.6.2460:mRNA-p1	ubiquitin fusion degradation protein 2, putative	transcript=Tb927.6.2460:mRNA | gene=Tb927.6.2460 | organism=Trypanosoma_brucei_brucei_TREU927 | gene_product=ubiquitin fusion degradation protein 2, putative | transcript_product=ubiquitin fusion degradation protein 2, putative | location=Tb927_06_v5.1:751703-754702(+) | protein_length=999 | sequence_SO=chromosome | SO=protein_coding | is_pseudo=false	3.2	1	3	3	5	1.66269e+07	27598183	8.74166e+06	0.576282	1		1.24263	0.804745	2	57.6251	1.45407	1		1.2	1	3.2	3	1.1	1	999	112.562	5.92236
Tb927.10.7440	Tb927.10.7440:mRNA-p1	MTR4	transcript=Tb927.10.7440:mRNA | gene=Tb927.10.7440 | organism=Trypanosoma_brucei_brucei_TREU927 | gene_product=MTR4 | transcript_product=MTR4 | location=Tb927_10_v5.1:1875499-1878351(-) | protein_length=950 | sequence_SO=chromosome | SO=protein_coding | is_pseudo=false	10.95	2	10	10	23	8.00745e+07	5.49011e+07	4.83446e+07	1.87339	6	4.43635	0.626402	1.59642	4	80.4675	1.45137	7	75.0374	6.84	7	5.58	7	5.79	7	950	107.282	6.23975
Tb927.3.1970	Tb927.3.1970:mRNA-p1	phosphopantothenoylcysteine synthetase, putative	transcript=Tb927.3.1970:mRNA | gene=Tb927.3.1970 | organism=Trypanosoma_brucei_brucei_TREU927 | gene_product=phosphopantothenoylcysteine synthetase, putative | transcript_product=phosphopantothenoylcysteine synthetase, putative | location=Tb927_03_v5.1:516166-517134(-) | protein_length=322 | sequence_SO=chromosome | SO=protein_coding | is_pseudo=false	10.87	1	4	4	6	3.42707e+07	25344741	132324621	1.10129	3	252.79	0.524814	1.90544	1		1.4486	1		8.07	3	2.8	1	2.8	2	322	36.4756	7.76709
Tb927.10.9250	Tb927.10.9250:mRNA-p1	adenylyl cyclase-associated protein, putative	transcript=Tb927.10.9250:mRNA | gene=Tb927.10.9250 | organism=Trypanosoma_brucei_brucei_TREU927 | gene_product=adenylyl cyclase-associated protein, putative | transcript_product=adenylyl cyclase-associated protein, putative | location=Tb927_10_v5.1:2291789-2292598(+) | protein_length=269 | sequence_SO=chromosome | SO=protein_coding | is_pseudo=false	30.48	1	7	7	37	5.15683e+08	4.59146e+08	2.43761e+08	1.29741	6	18.9866	0.71613	1.39639	4	15256.6	1.44069	7	57.7166	18.59	8	15.99	7	24.54	9	269	29.315	6.44287
Tb927.10.5010	Tb927.10.5010:mRNA-p1	Elongation factor G1, mitochondrial, putative	transcript=Tb927.10.5010:mRNA | gene=Tb927.10.5010 | organism=Trypanosoma_brucei_brucei_TREU927 | gene_product=Elongation factor G1, mitochondrial, putative | transcript_product=Elongation factor G1, mitochondrial, putative | location=Tb927_10_v5.1:1240921-1243161(+) | protein_length=746 | sequence_SO=chromosome | SO=protein_coding | is_pseudo=false	15.28	1	11	11	30	8.28301e+07	5.51905e+07	9.38564e+07	2.17014	7	213.599	1.04169	0.959983	8	50.5917	1.43593	8	106.378	10.05	7	12.6	11	9.79	9	746	83.9299	6.81494
Tb927.10.4330	Tb927.10.4330:mRNA-p1	2-oxoisovalerate dehydrogenase beta subunit, mitochondrial precursor, putative	transcript=Tb927.10.4330:mRNA | gene=Tb927.10.4330 | organism=Trypanosoma_brucei_brucei_TREU927 | gene_product=2-oxoisovalerate dehydrogenase beta subunit, mitochondrial precursor, putative | transcript_product=2-oxoisovalerate dehydrogenase beta subunit, mitochondrial precursor, putative | location=Tb927_10_v5.1:1125374-1126480(+) | protein_length=368 | sequence_SO=chromosome | SO=protein_coding…	8.15	1	3	3	19	2.01405e+08	1.71095e+08	1.64004e+08	1.82215	2	105.305	1.10001	0.909082	4	67.8006	1.43512	2	138.019	6.52	4	8.15	4	6.52	3	368	40.1966	7.62061
Tb927.3.640	Tb927.3.640:mRNA-p1	hypothetical protein, conserved	transcript=Tb927.3.640:mRNA | gene=Tb927.3.640 | organism=Trypanosoma_brucei_brucei_TREU927 | gene_product=hypothetical protein, conserved | transcript_product=hypothetical protein, conserved | location=Tb927_03_v5.1:160524-161414(-) | protein_length=296 | sequence_SO=chromosome | SO=protein_coding | is_pseudo=false	9.8	1	2	2	13	150508092	1.31148e+08	1.63425e+08	0.952373	1						1.43094	1		4.05	2	9.8	3	4.05	2	296	32.7024	9.21729
Tb927.8.650	Tb927.8.650:mRNA-p1	cation-transporting ATPase, putative	transcript=Tb927.8.650:mRNA | gene=Tb927.8.650 | organism=Trypanosoma_brucei_brucei_TREU927 | gene_product=cation-transporting ATPase, putative | transcript_product=cation-transporting ATPase, putative | location=Tb927_08_v5.1:179692-183477(-) | protein_length=1261 | sequence_SO=chromosome | SO=protein_coding | is_pseudo=false	10.39	1	13	13	32	1.36988e+08	1.26335e+08	1.03624e+08	1.37424	9	56.9331	0.540472	1.85023	11	48.1324	1.43074	7	16.2885	6.11	11	8.41	10	4.52	7	1261	140.308	7.18115
Tb927.11.11770	Tb927.11.11770:mRNA-p1	Eukaryotic translation initiation factor 4E-3	transcript=Tb927.11.11770:mRNA | gene=Tb927.11.11770 | organism=Trypanosoma_brucei_brucei_TREU927 | gene_product=Eukaryotic translation initiation factor 4E-3 | transcript_product=Eukaryotic translation initiation factor 4E-3 | location=Tb927_11_v5.1:3155592-3156920(+) | protein_length=442 | sequence_SO=chromosome | SO=protein_coding | is_pseudo=false	13.12	1	6	6	58	3.66205e+08	3.49747e+08	261074973	1.02105	6	34.3163	0.569111	1.75713	7	319.121	1.43059	7	44.0534	11.31	9	13.12	10	11.31	9	442	47.9334	8.33838
Tb927.11.6420	Tb927.11.6420:mRNA-p1	hypothetical protein, conserved	transcript=Tb927.11.6420:mRNA | gene=Tb927.11.6420 | organism=Trypanosoma_brucei_brucei_TREU927 | gene_product=hypothetical protein, conserved | transcript_product=hypothetical protein, conserved | location=Tb927_11_v5.1:1807847-1811806(-) | protein_length=1319 | sequence_SO=chromosome | SO=protein_coding | is_pseudo=false	1.44	1	2	2	4	4.04081e+07	3.63761e+07	49419284	1.02134	2	90.3585	0.514781	1.94257	1		1.42792	1		1.44	2	0.61	1	0.61	1	1319	144.781	8.11865
Tb927.10.13790	Tb927.10.13790:mRNA-p1	hypothetical protein, conserved	transcript=Tb927.10.13790:mRNA | gene=Tb927.10.13790 | organism=Trypanosoma_brucei_brucei_TREU927 | gene_product=hypothetical protein, conserved | transcript_product=hypothetical protein, conserved | location=Tb927_10_v5.1:3367889-3369931(-) | protein_length=680 | sequence_SO=chromosome | SO=protein_coding | is_pseudo=false	5.74	1	4	4	5	2.08192e+07	0	2.98268e+07	0.787298	1						1.42523	3	151.555	2.79	2			4.26	3	680	74.6278	8.06006
Tb927.11.9760	Tb927.11.9760:mRNA-p1	hypothetical protein, conserved	transcript=Tb927.11.9760:mRNA | gene=Tb927.11.9760 | organism=Trypanosoma_brucei_brucei_TREU927 | gene_product=hypothetical protein, conserved | transcript_product=hypothetical protein, conserved | location=Tb927_11_v5.1:2638861-2640153(-) | protein_length=430 | sequence_SO=chromosome | SO=protein_coding | is_pseudo=false	15.12	1	6	6	13	6.93976e+07	1.73064e+07	3.20294e+07	1.09642	5	100.836	0.708941	1.41055	3	23.2068	1.42419	4	57.9956	15.12	6	8.14	3	5.12	3	430	45.7144	5.04639
Tb927.4.2030	Tb927.4.2030:mRNA-p1	DNA/RNA-binding protein Alba 4	transcript=Tb927.4.2030:mRNA | gene=Tb927.4.2030 | organism=Trypanosoma_brucei_brucei_TREU927 | gene_product=DNA/RNA-binding protein Alba 4 | transcript_product=DNA/RNA-binding protein Alba 4 | location=Tb927_04_v5.1:510453-511106(-) | protein_length=217 | sequence_SO=chromosome | SO=protein_coding | is_pseudo=false	28.11	1	1	6	91	2.52989e+09	2.80589e+09	1.7204e+09	0.869852	1						1.42306	1		23.04	9	28.11	10	23.04	10	217	22.6906	9.75928
Tb927.9.15090	Tb927.9.15090:mRNA-p1	cytosolic coat protein, putative	transcript=Tb927.9.15090:mRNA | gene=Tb927.9.15090 | organism=Trypanosoma_brucei_brucei_TREU927 | gene_product=cytosolic coat protein, putative | transcript_product=cytosolic coat protein, putative | location=Tb927_09_v5.1:2356154-2356813(+) | protein_length=219 | sequence_SO=chromosome | SO=protein_coding | is_pseudo=false	38.81	1	9	9	32	2.03915e+08	9.7608e+07	1.16167e+08	1.06543	6	18.1302	1.05634	0.946662	3	78.0056	1.42282	7	94.2548	34.7	10	14.61	5	30.59	11	219	24.5796	8.51416
Tb927.9.1600	Tb927.9.1600:mRNA-p1	hypothetical protein, conserved	transcript=Tb927.9.1600:mRNA | gene=Tb927.9.1600 | organism=Trypanosoma_brucei_brucei_TREU927 | gene_product=hypothetical protein, conserved | transcript_product=hypothetical protein, conserved | location=Tb927_09_v5.1:374226-379043(-) | protein_length=1605 | sequence_SO=chromosome | SO=protein_coding | is_pseudo=false	2.87	1	2	2	14	1.03952e+08	8.50951e+07	6.82948e+07	0.835033	2	30.9913	1.94452	0.514266	1		1.41964	1		2.87	4	2.87	3	2.87	3	1605	182.087	4.88135
Tb927.11.9490	Tb927.11.9490:mRNA-p1	CobW/HypB/UreG, nucleotide-binding domain containing protein, putative	transcript=Tb927.11.9490:mRNA | gene=Tb927.11.9490 | organism=Trypanosoma_brucei_brucei_TREU927 | gene_product=CobW/HypB/UreG, nucleotide-binding domain containing protein, putative | transcript_product=CobW/HypB/UreG, nucleotide-binding domain containing protein, putative | location=Tb927_11_v5.1:2591637-2592668(-) | protein_length=343 | sequence_SO=chromosome | SO=protein_coding | is_pseudo=fal…	7.87	1	3	3	6	2.4321e+07	1.44439e+07	3.12371e+07	1.20237	1		1.67887	0.59564	1		1.4174	4	30.1522	1.75	1	1.75	1	7.87	4	343	38.0982	5.0083
Tb927.10.15330	Tb927.10.15330:mRNA-p1	CYTH domain containing protein, putative	transcript=Tb927.10.15330:mRNA | gene=Tb927.10.15330 | organism=Trypanosoma_brucei_brucei_TREU927 | gene_product=CYTH domain containing protein, putative | transcript_product=CYTH domain containing protein, putative | location=Tb927_10_v5.1:3753481-3755298(+) | protein_length=605 | sequence_SO=chromosome | SO=protein_coding | is_pseudo=false	15.54	2	11	11	26	102684051	5.87962e+07	6.94945e+07	1.0291	8	106.352	1.38142	0.723891	5	124.571	1.41701	7	30.9147	12.73	9	9.92	6	12.73	9	605	68.4353	7.26904
Tb927.7.7460	Tb927.7.7460:mRNA-p1	hypothetical protein, conserved	transcript=Tb927.7.7460:mRNA | gene=Tb927.7.7460 | organism=Trypanosoma_brucei_brucei_TREU927 | gene_product=hypothetical protein, conserved | transcript_product=hypothetical protein, conserved | location=Tb927_07_v5.1:2141703-2142281(-) | protein_length=192 | sequence_SO=chromosome | SO=protein_coding | is_pseudo=false	57.29	1	10	10	86	1.07686e+09	7.00244e+08	785806975	1.29376	11	15.6205	1.74833	0.571973	15	77.1224	1.41688	15	34.432	54.17	15	39.58	14	57.29	15	192	22.3439	5.22412
Tb927.3.5540	Tb927.3.5540:mRNA-p1	dynein intermediate chain WDRD34, putative	transcript=Tb927.3.5540:mRNA | gene=Tb927.3.5540 | organism=Trypanosoma_brucei_brucei_TREU927 | gene_product=dynein intermediate chain WDRD34, putative | transcript_product=dynein intermediate chain WDRD34, putative | location=Tb927_03_v5.1:1556101-1557705(+) | protein_length=534 | sequence_SO=chromosome | SO=protein_coding | is_pseudo=false	3.93	1	2	2	3	3.14615e+07	0	2.77577e+07	1.9923	2	20.0578					1.41562	1		3.93	2			2.06	1	534	58.0375	5.69385
Tb927.10.5670	Tb927.10.5670:mRNA-p1	N-acetyltransferase subunit Nat1, putative	transcript=Tb927.10.5670:mRNA | gene=Tb927.10.5670 | organism=Trypanosoma_brucei_brucei_TREU927 | gene_product=N-acetyltransferase subunit Nat1, putative | transcript_product=N-acetyltransferase subunit Nat1, putative | location=Tb927_10_v5.1:1413412-1415547(+) | protein_length=711 | sequence_SO=chromosome | SO=protein_coding | is_pseudo=false	36.71	1	27	27	87	2.0672e+08	101144239	1.37097e+08	1.18756	17	70.0917	1.10649	0.903762	18	44.272	1.41041	19	48.4634	26.58	24	23.21	22	25.6	28	711	82.1377	7.41553
Tb927.9.2010	Tb927.9.2010:mRNA-p1	kynureninase, putative	transcript=Tb927.9.2010:mRNA | gene=Tb927.9.2010 | organism=Trypanosoma_brucei_brucei_TREU927 | gene_product=kynureninase, putative | transcript_product=kynureninase, putative | location=Tb927_09_v5.1:452652-454043(-) | protein_length=463 | sequence_SO=chromosome | SO=protein_coding | is_pseudo=false	25.49	1	11	11	66	3.31897e+08	2.14008e+08	4.41187e+08	1.10865	10	91.8102	1.34958	0.740972	13	85.7569	1.4086	11	172.652	25.49	15	25.49	17	21.6	15	463	50.6521	6.3667
Tb927.10.7450	Tb927.10.7450:mRNA-p1	Ribosomal RNA processing protein 41A	transcript=Tb927.10.7450:mRNA | gene=Tb927.10.7450 | organism=Trypanosoma_brucei_brucei_TREU927 | gene_product=Ribosomal RNA processing protein 41A | transcript_product=Ribosomal RNA processing protein 41A | location=Tb927_10_v5.1:1878574-1879332(-) | protein_length=252 | sequence_SO=chromosome | SO=protein_coding | is_pseudo=false	7.54	1	2	2	8	76216463	5.06429e+07	5.56906e+07	9.59446	2	3205.08	1.56843	0.637582	2	139.735	1.40843	2	49.124	7.54	2	7.54	2	7.54	4	252	27.494	5.47803
Tb927.1.3010	Tb927.1.3010:mRNA-p1	mRNA processing protein, putative	transcript=Tb927.1.3010:mRNA | gene=Tb927.1.3010 | organism=Trypanosoma_brucei_brucei_TREU927 | gene_product=mRNA processing protein, putative | transcript_product=mRNA processing protein, putative | location=Tb927_01_v5.1:668792-669910(+) | protein_length=372 | sequence_SO=chromosome | SO=protein_coding | is_pseudo=false	5.65	1	2	2	6	94413276	45371006	5.65671e+07	1.84915	1		1.86382	0.536534	2	4.23678	1.40217	1		2.69	2	5.65	2	2.69	2	372	40.788	6.69775
Tb927.9.13380	Tb927.9.13380:mRNA-p1	Autophagy-related protein 24	transcript=Tb927.9.13380:mRNA | gene=Tb927.9.13380 | organism=Trypanosoma_brucei_brucei_TREU927 | gene_product=Autophagy-related protein 24 | transcript_product=Autophagy-related protein 24 | location=Tb927_09_v5.1:2119606-2120865(-) | protein_length=419 | sequence_SO=chromosome | SO=protein_coding | is_pseudo=false	30.31	2	11	11	39	2.32164e+08	1.75368e+08	2.01083e+08	1.31349	9	57.9752	0.712128	1.40424	7	52.2992	1.40206	7	60.1329	28.88	13	11.22	8	19.81	11	419	48.1425	7.15186
Tb927.8.3100	Tb927.8.3100:mRNA-p1	coronin, putative	transcript=Tb927.8.3100:mRNA | gene=Tb927.8.3100 | organism=Trypanosoma_brucei_brucei_TREU927 | gene_product=coronin, putative | transcript_product=coronin, putative | location=Tb927_08_v5.1:929087-930586(+) | protein_length=499 | sequence_SO=chromosome | SO=protein_coding | is_pseudo=false	17.03	1	9	9	37	1.29216e+08	8.69764e+07	1.36801e+08	1.2093	10	120.027	0.934862	1.06968	7	65.1472	1.40196	5	48.3709	17.03	13	15.63	10	10.42	8	499	54.6852	6.01123
Tb927.4.5010	Tb927.4.5010:mRNA-p1	calreticulin, putative	transcript=Tb927.4.5010:mRNA | gene=Tb927.4.5010 | organism=Trypanosoma_brucei_brucei_TREU927 | gene_product=calreticulin, putative | transcript_product=calreticulin, putative | location=Tb927_04_v5.1:1372029-1373216(-) | protein_length=395 | sequence_SO=chromosome | SO=protein_coding | is_pseudo=false	40.25	1	1	23	199	2.12209e+09	1.91218e+09	1.43703e+09	0.802589	2	14.9572	0.520303	1.92196	2	17.0364	1.39813	2	27.7392	34.94	33	35.95	33	36.46	33	395	45.0144	5.07178
Tb927.5.4420	Tb927.5.4420:mRNA-p1	nucleolar RNA helicase II, putative	transcript=Tb927.5.4420:mRNA | gene=Tb927.5.4420 | organism=Trypanosoma_brucei_brucei_TREU927 | gene_product=nucleolar RNA helicase II, putative | transcript_product=nucleolar RNA helicase II, putative | location=Tb927_05_v5.1:1367088-1368986(-) | protein_length=632 | sequence_SO=chromosome | SO=protein_coding | is_pseudo=false	23.1	1	16	16	126	3.35337e+08	3.13275e+08	293418806	1.14381	17	27.1643	0.778346	1.28478	15	93.092	1.3975	21	36.3761	22.78	26	23.1	26	21.99	28	632	68.743	7.98682
Tb927.10.4710	Tb927.10.4710:mRNA-p1	proteasome subunit beta type-2, putative	transcript=Tb927.10.4710:mRNA | gene=Tb927.10.4710 | organism=Trypanosoma_brucei_brucei_TREU927 | gene_product=proteasome subunit beta type-2, putative | transcript_product=proteasome subunit beta type-2, putative | location=Tb927_10_v5.1:1187595-1188215(-) | protein_length=206 | sequence_SO=chromosome | SO=protein_coding | is_pseudo=false	34.47	1	7	7	43	2.92085e+08	2.37385e+08	2.0414e+08	1.01987	7	47.432	1.09449	0.913671	8	26.8476	1.39273	7	32.4086	25.73	10	34.47	9	25.73	10	206	22.7612	6.771
Tb927.10.13720	Tb927.10.13720:mRNA-p1	RNA-binding protein 29, putative	transcript=Tb927.10.13720:mRNA | gene=Tb927.10.13720 | organism=Trypanosoma_brucei_brucei_TREU927 | gene_product=RNA-binding protein 29, putative | transcript_product=RNA-binding protein 29, putative | location=Tb927_10_v5.1:3351806-3352939(-) | protein_length=377 | sequence_SO=chromosome | SO=protein_coding | is_pseudo=false	10.08	1	5	5	22	1.17557e+08	79005585	8.82828e+07	1.46423	4	22.1819	0.759385	1.31686	3	32.7719	1.39109	4	15.539	7.43	6	7.96	4	7.43	7	377	40.6527	5.0083
Tb927.11.2500	Tb927.11.2500:mRNA-p1	Metallocarboxypeptidase 1	transcript=Tb927.11.2500:mRNA | gene=Tb927.11.2500 | organism=Trypanosoma_brucei_brucei_TREU927 | gene_product=Metallocarboxypeptidase 1 | transcript_product=Metallocarboxypeptidase 1 | location=Tb927_11_v5.1:736264-737775(-) | protein_length=503 | sequence_SO=chromosome | SO=protein_coding | is_pseudo=false	57.06	1	26	26	159	365532900	7.72314e+08	3.36566e+08	0.851962	22	37.0889	0.438518	2.28041	28	24.2258	1.39032	22	36.5465	39.96	27	49.11	33	43.14	31	503	57.6463	6.03662
Tb927.5.2380	Tb927.5.2380:mRNA-p1	hydrolase, alpha/beta fold family, putative	transcript=Tb927.5.2380:mRNA | gene=Tb927.5.2380 | organism=Trypanosoma_brucei_brucei_TREU927 | gene_product=hydrolase, alpha/beta fold family, putative | transcript_product=hydrolase, alpha/beta fold family, putative | location=Tb927_05_v5.1:813808-814746(+) | protein_length=312 | sequence_SO=chromosome | SO=protein_coding | is_pseudo=false	9.62	1	3	3	9	3.64687e+07	5.48463e+07	32670792	0.407865	1		0.839149	1.19168	3	714.33	1.39021	2	23.225	6.41	2	9.62	4	6.41	2	312	34.4107	7.37158
Tb927.11.9890	Tb927.11.9890:mRNA-p1	signal recognition particle receptor alpha subunit, putative	transcript=Tb927.11.9890:mRNA | gene=Tb927.11.9890 | organism=Trypanosoma_brucei_brucei_TREU927 | gene_product=signal recognition particle receptor alpha subunit, putative | transcript_product=signal recognition particle receptor alpha subunit, putative | location=Tb927_11_v5.1:2668628-2670376(+) | protein_length=582 | sequence_SO=chromosome | SO=protein_coding | is_pseudo=false	8.42	1	5	5	16	47870847	5.78409e+07	4.38274e+07	2.01015	6	100.052	1.29513	0.772121	4	70.2482	1.38662	4	22.956	8.42	5	7.22	4	7.22	5	582	63.4872	5.78271
Tb927.3.3270	Tb927.3.3270:mRNA-p1	ATP-dependent 6-phosphofructokinase, glycosomal	transcript=Tb927.3.3270:mRNA | gene=Tb927.3.3270 | organism=Trypanosoma_brucei_brucei_TREU927 | gene_product=ATP-dependent 6-phosphofructokinase, glycosomal | transcript_product=ATP-dependent 6-phosphofructokinase, glycosomal | location=Tb927_03_v5.1:840818-842281(-) | protein_length=487 | sequence_SO=chromosome | SO=protein_coding | is_pseudo=false	49.08	1	25	25	149	8.54014e+08	1.18499e+09	4.86326e+08	1.60921	27	27.8176	0.47707	2.09613	25	51.2879	1.3843	22	42.2932	42.51	32	42.71	31	44.15	33	487	53.4839	9.36377
Tb927.10.3260	Tb927.10.3260:mRNA-p1	Long-chain-fatty-acid--CoA ligase 5 (EC 6.2.1.3) (Long-chain acyl-CoA synthetase 5) (LACS 5), putative	transcript=Tb927.10.3260:mRNA | gene=Tb927.10.3260 | organism=Trypanosoma_brucei_brucei_TREU927 | gene_product=Long-chain-fatty-acid--CoA ligase 5 (EC 6.2.1.3) (Long-chain acyl-CoA synthetase 5) (LACS 5), putative | transcript_product=Long-chain-fatty-acid--CoA ligase 5 (EC 6.2.1.3) (Long-chain acyl-CoA synthetase 5) (LACS 5), putative | location=Tb927_10_v5.1:841483-843594(+) | protein_length=70…	31.72	2	21	23	84	4.89649e+08	2.67874e+08	2.85897e+08	1.03857	14	149.61	1.21309	0.824341	11	47.0976	1.38428	12	105.281	24.61	23	21.05	18	21.34	26	703	78.9333	6.62451
Tb927.11.6130	Tb927.11.6130:mRNA-p1	SKP1-like protein	transcript=Tb927.11.6130:mRNA | gene=Tb927.11.6130 | organism=Trypanosoma_brucei_brucei_TREU927 | gene_product=SKP1-like protein | transcript_product=SKP1-like protein | location=Tb927_11_v5.1:1730561-1731109(-) | protein_length=182 | sequence_SO=chromosome | SO=protein_coding | is_pseudo=false	10.44	1	2	2	15	1.30802e+08	1.27902e+08	8.14544e+07	0.742659	2	9.41436	1.06724	0.936995	3	12.0978	1.38388	2	125.9	10.44	3	10.44	4	10.44	3	182	21.1115	4.80518
Tb927.8.3870	Tb927.8.3870:mRNA-p1	SRP40, C-terminal domain containing protein, putative	transcript=Tb927.8.3870:mRNA | gene=Tb927.8.3870 | organism=Trypanosoma_brucei_brucei_TREU927 | gene_product=SRP40, C-terminal domain containing protein, putative | transcript_product=SRP40, C-terminal domain containing protein, putative | location=Tb927_08_v5.1:1152105-1155722(-) | protein_length=1205 | sequence_SO=chromosome | SO=protein_coding | is_pseudo=false	14.69	2	2	2	5	4.63783e+07	0	7.5203e+07	0.886559	1						1.37979	2	6.50168	13.94	1			14.69	4	1205	127.657	8.86572
Tb927.7.3050	Tb927.7.3050:mRNA-p1	Mitochondrial SSU ribosomal protein, putative	transcript=Tb927.7.3050:mRNA | gene=Tb927.7.3050 | organism=Trypanosoma_brucei_brucei_TREU927 | gene_product=Mitochondrial SSU ribosomal protein, putative | transcript_product=Mitochondrial SSU ribosomal protein, putative | location=Tb927_07_v5.1:770088-773585(+) | protein_length=1165 | sequence_SO=chromosome | SO=protein_coding | is_pseudo=false	2.32	1	3	3	9	102322152	1.20213e+08	3.37815e+07	1.6824	1		1.077	0.928506	1		1.3792	4	25.6265	1.12	1	1.12	2	2.32	4	1165	131.5	6.12549
Tb927.10.2560	Tb927.10.2560:mRNA-p1	mitochondrial malate dehydrogenase	transcript=Tb927.10.2560:mRNA | gene=Tb927.10.2560 | organism=Trypanosoma_brucei_brucei_TREU927 | gene_product=mitochondrial malate dehydrogenase | transcript_product=mitochondrial malate dehydrogenase | location=Tb927_10_v5.1:663281-664237(+) | protein_length=318 | sequence_SO=chromosome | SO=protein_coding | is_pseudo=false	78.62	1	19	19	261	1.03274e+10	8317723760	8.63069e+09	1.15016	26	31.052	1.50384	0.664965	29	62.1114	1.37801	27	48.267	67.61	30	78.62	31	67.61	32	318	33.1675	8.1626
Tb927.11.14120	Tb927.11.14120:mRNA-p1	phenylalanyl-tRNA synthetase alpha chain, putative	transcript=Tb927.11.14120:mRNA | gene=Tb927.11.14120 | organism=Trypanosoma_brucei_brucei_TREU927 | gene_product=phenylalanyl-tRNA synthetase alpha chain, putative | transcript_product=phenylalanyl-tRNA synthetase alpha chain, putative | location=Tb927_11_v5.1:3742709-3744199(+) | protein_length=496 | sequence_SO=chromosome | SO=protein_coding | is_pseudo=false	24.8	1	11	11	48	3.19772e+08	1.77591e+08	1.64326e+08	1.42474	11	57.363	1.24827	0.801108	7	58.3553	1.37676	7	15.9107	21.17	13	14.31	8	16.73	11	496	57.0201	8.27979
Tb927.3.4920	Tb927.3.4920:mRNA-p1	LETM1 and EF-hand domain-containing protein 1, putative	transcript=Tb927.3.4920:mRNA | gene=Tb927.3.4920 | organism=Trypanosoma_brucei_brucei_TREU927 | gene_product=LETM1 and EF-hand domain-containing protein 1, putative | transcript_product=LETM1 and EF-hand domain-containing protein 1, putative | location=Tb927_03_v5.1:1379439-1380575(+) | protein_length=378 | sequence_SO=chromosome | SO=protein_coding | is_pseudo=false	27.51	1	10	10	44	1.43631e+08	1.14008e+08	9.75571e+07	1.14948	9	204.974	0.895862	1.11624	9	206.341	1.37557	5	60.7862	27.51	14	21.16	11	17.2	9	378	42.711	7.56201
Tb927.10.5230	Tb927.10.5230:mRNA-p1	ADP-ribosylation factor, putative	transcript=Tb927.10.5230:mRNA | gene=Tb927.10.5230 | organism=Trypanosoma_brucei_brucei_TREU927 | gene_product=ADP-ribosylation factor, putative | transcript_product=ADP-ribosylation factor, putative | location=Tb927_10_v5.1:1295187-1295999(+) | protein_length=270 | sequence_SO=chromosome | SO=protein_coding | is_pseudo=false	13.33	2	3	3	8	6.22568e+07	4.11715e+07	3.72309e+07	1.62701	2	41.5016	0.115227	8.67851	2	71087.9	1.36913	1		13.33	3	8.52	3	8.52	2	270	30.3085	6.01123
Tb927.3.800	Tb927.3.800:mRNA-p1	Vacuolar iron transporter 1, putative	transcript=Tb927.3.800:mRNA | gene=Tb927.3.800 | organism=Trypanosoma_brucei_brucei_TREU927 | gene_product=Vacuolar iron transporter 1, putative | transcript_product=Vacuolar iron transporter 1, putative | location=Tb927_03_v5.1:190449-191294(-) | protein_length=281 | sequence_SO=chromosome | SO=protein_coding | is_pseudo=false	16.37	1	4	4	16	6.36757e+07	5.30022e+07	4.95147e+07	0.904073	3	11.8375	0.856835	1.16709	3	8.66516	1.3687	3	50.0224	10.68	4	12.46	3	6.76	3	281	30.5532	4.94482
Tb927.8.7600	Tb927.8.7600:mRNA-p1	amino acid transporter, putative	transcript=Tb927.8.7600:mRNA | gene=Tb927.8.7600 | organism=Trypanosoma_brucei_brucei_TREU927 | gene_product=amino acid transporter, putative | transcript_product=amino acid transporter, putative | location=Tb927_08_v5.1:2194319-2195722(+) | protein_length=467 | sequence_SO=chromosome | SO=protein_coding | is_pseudo=false	10.92	7	1	7	39	1.0426e+09	8.05331e+08	8.14477e+08	1.45157	1		1.22359	0.817267	1		1.36712	1		9.21	8	9.21	9	10.92	8	467	49.6065	7.12256
Tb927.10.4180	Tb927.10.4180:mRNA-p1	TFIIF-stimulated CTD phosphatase, putative	transcript=Tb927.10.4180:mRNA | gene=Tb927.10.4180 | organism=Trypanosoma_brucei_brucei_TREU927 | gene_product=TFIIF-stimulated CTD phosphatase, putative | transcript_product=TFIIF-stimulated CTD phosphatase, putative | location=Tb927_10_v5.1:1100157-1100900(-) | protein_length=247 | sequence_SO=chromosome | SO=protein_coding | is_pseudo=false	6.88	1	2	2	8	1.92318e+07	2.1019e+07	21624437	1.4502	2	33.078	15.7571	0.0634636	2	4263.24	1.36432	3	26.1888	6.88	2	6.88	2	6.88	3	247	28.1711	7.03467
Tb927.11.16710	Tb927.11.16710:mRNA-p1	hypothetical protein, conserved	transcript=Tb927.11.16710:mRNA | gene=Tb927.11.16710 | organism=Trypanosoma_brucei_brucei_TREU927 | gene_product=hypothetical protein, conserved | transcript_product=hypothetical protein, conserved | location=Tb927_11_v5.1:4445220-4445576(-) | protein_length=118 | sequence_SO=chromosome | SO=protein_coding | is_pseudo=false	24.58	1	3	3	6	4.01793e+07	6.73952e+06	2.78912e+07	5.96889	1		0.769522	1.29951	2	55.8429	1.36143	3	471.58	10.17	1	18.64	2	24.58	3	118	13.6029	9.64209
Tb927.11.3030	Tb927.11.3030:mRNA-p1	phosphoribosylpyrophosphate synthetase, putative	transcript=Tb927.11.3030:mRNA | gene=Tb927.11.3030 | organism=Trypanosoma_brucei_brucei_TREU927 | gene_product=phosphoribosylpyrophosphate synthetase, putative | transcript_product=phosphoribosylpyrophosphate synthetase, putative | location=Tb927_11_v5.1:874127-875197(-) | protein_length=356 | sequence_SO=chromosome | SO=protein_coding | is_pseudo=false	33.43	1	9	9	59	8.44209e+08	6.35014e+08	561479702	1.3019	9	21.4672	1.0345	0.966647	9	32.6458	1.35953	6	36.1623	22.19	12	23.03	11	25.28	12	356	39.3772	7.31299
Tb927.8.2640	Tb927.8.2640:mRNA-p1	ubiquitin-activating enzyme E1, putative	transcript=Tb927.8.2640:mRNA | gene=Tb927.8.2640 | organism=Trypanosoma_brucei_brucei_TREU927 | gene_product=ubiquitin-activating enzyme E1, putative | transcript_product=ubiquitin-activating enzyme E1, putative | location=Tb927_08_v5.1:779218-782385(+) | protein_length=1055 | sequence_SO=chromosome | SO=protein_coding | is_pseudo=false	23.03	1	24	24	137	2.47092e+08	217838145	1.49242e+08	1.23738	23	36.6227	0.919296	1.08779	20	56.8188	1.3578	19	34.1418	20.85	32	18.77	28	17.63	26	1055	116.333	6.03662
Tb927.5.3830	Tb927.5.3830:mRNA-p1	dihydroorotate oxidase	transcript=Tb927.5.3830:mRNA | gene=Tb927.5.3830 | organism=Trypanosoma_brucei_brucei_TREU927 | gene_product=dihydroorotate oxidase | transcript_product=dihydroorotate oxidase | location=Tb927_05_v5.1:1250559-1251500(+) | protein_length=313 | sequence_SO=chromosome | SO=protein_coding | is_pseudo=false	14.7	1	5	5	32	9.40426e+07	2.97122e+08	9.78431e+07	0.65415	6	90.3678	0.410416	2.43655	7	56.2037	1.3557	7	27.9744	14.7	5	14.7	8	14.7	8	313	34.0903	6.68311
Tb927.11.5840	Tb927.11.5840:mRNA-p1	Protein translation factor SUI1 homolog, putative	transcript=Tb927.11.5840:mRNA | gene=Tb927.11.5840 | organism=Trypanosoma_brucei_brucei_TREU927 | gene_product=Protein translation factor SUI1 homolog, putative | transcript_product=Protein translation factor SUI1 homolog, putative | location=Tb927_11_v5.1:1654928-1655257(+) | protein_length=109 | sequence_SO=chromosome | SO=protein_coding | is_pseudo=false	22.94	1	2	2	18	5.20425e+08	3.91811e+08	3.39329e+08	0.99111	2	20.5037	1.92431	0.519666	2	59.3169	1.35473	3	32.0602	22.94	3	22.94	4	22.94	3	109	12.7304	9.0415
Tb927.7.4500	Tb927.7.4500:mRNA-p1	PX domain containing protein, putative	transcript=Tb927.7.4500:mRNA | gene=Tb927.7.4500 | organism=Trypanosoma_brucei_brucei_TREU927 | gene_product=PX domain containing protein, putative | transcript_product=PX domain containing protein, putative | location=Tb927_07_v5.1:1199213-1200799(-) | protein_length=528 | sequence_SO=chromosome | SO=protein_coding | is_pseudo=false	26.89	1	14	14	76	2.48161e+08	1.79985e+08	1.26929e+08	1.70973	14	137.644	0.753922	1.3264	12	93.4492	1.35462	14	95.1335	20.83	19	23.48	17	19.89	14	528	58.3921	5.65576
Tb927.9.9020	Tb927.9.9020:mRNA-p1	ribosome-interacting GTPase 2, putative	transcript=Tb927.9.9020:mRNA | gene=Tb927.9.9020 | organism=Trypanosoma_brucei_brucei_TREU927 | gene_product=ribosome-interacting GTPase 2, putative | transcript_product=ribosome-interacting GTPase 2, putative | location=Tb927_09_v5.1:1445312-1446436(-) | protein_length=374 | sequence_SO=chromosome | SO=protein_coding | is_pseudo=false	11.23	1	3	3	10	2.10176e+08	5.0149e+08	3.49095e+07	2.83371	5	430.796	0.908973	1.10014	2	5.21995	1.35396	1		11.23	4	8.29	2	2.41	2	374	41.9759	8.76318
Tb927.10.4280	Tb927.10.4280:mRNA-p1	ubiquinol-cytochrome c reductase complex 14 kda protein	transcript=Tb927.10.4280:mRNA | gene=Tb927.10.4280 | organism=Trypanosoma_brucei_brucei_TREU927 | gene_product=ubiquinol-cytochrome c reductase complex 14 kda protein | transcript_product=ubiquinol-cytochrome c reductase complex 14 kda protein | location=Tb927_10_v5.1:1116381-1116986(+) | protein_length=201 | sequence_SO=chromosome | SO=protein_coding | is_pseudo=false	34.83	1	9	9	55	5.39637e+08	5.00212e+08	5.05855e+08	1.24899	9	34.3657	0.630556	1.5859	10	24.4706	1.35256	6	8.77353	24.38	10	34.83	12	26.37	12	201	24.04	9.23193
Tb927.11.3300	Tb927.11.3300:mRNA-p1	Spindle assembly abnormal 4	transcript=Tb927.11.3300:mRNA | gene=Tb927.11.3300 | organism=Trypanosoma_brucei_brucei_TREU927 | gene_product=Spindle assembly abnormal 4 | transcript_product=Spindle assembly abnormal 4 | location=Tb927_11_v5.1:962243-965041(+) | protein_length=932 | sequence_SO=chromosome | SO=protein_coding | is_pseudo=false	6.55	1	7	7	19	3.37859e+07	4.52514e+07	3.09394e+07	1.42747	3	42.4888	2.13467	0.468457	5	23.0185	1.35227	4	13.5947	3.43	4	5.36	6	4.4	6	932	107.796	8.85107
Tb927.11.1540	Tb927.11.1540:mRNA-p1	isovaleryl-coA dehydrogenase, putative	transcript=Tb927.11.1540:mRNA | gene=Tb927.11.1540 | organism=Trypanosoma_brucei_brucei_TREU927 | gene_product=isovaleryl-coA dehydrogenase, putative | transcript_product=isovaleryl-coA dehydrogenase, putative | location=Tb927_11_v5.1:483186-484421(-) | protein_length=411 | sequence_SO=chromosome | SO=protein_coding | is_pseudo=false	18.25	1	8	8	33	2.65234e+08	2.48105e+08	1.15472e+08	1.08213	5	58.8125	0.790978	1.26426	5	35.7359	1.35108	3	0.400834	15.09	10	12.41	8	7.54	5	411	44.7707	7.76709
Tb927.9.13100	Tb927.9.13100:mRNA-p1	ankyrin repeat protein, putative	transcript=Tb927.9.13100:mRNA | gene=Tb927.9.13100 | organism=Trypanosoma_brucei_brucei_TREU927 | gene_product=ankyrin repeat protein, putative | transcript_product=ankyrin repeat protein, putative | location=Tb927_09_v5.1:2070836-2071375(+) | protein_length=179 | sequence_SO=chromosome | SO=protein_coding | is_pseudo=false	12.85	1	2	2	2	47685798	0	17926629	2.58785	1						1.3483	1		6.15	1			6.7	1	179	19.5357	6.85889
Tb927.11.7100	Tb927.11.7100:mRNA-p1	cytoplasmic translation machinery associated protein, putative	transcript=Tb927.11.7100:mRNA | gene=Tb927.11.7100 | organism=Trypanosoma_brucei_brucei_TREU927 | gene_product=cytoplasmic translation machinery associated protein, putative | transcript_product=cytoplasmic translation machinery associated protein, putative | location=Tb927_11_v5.1:1991100-1991711(-) | protein_length=203 | sequence_SO=chromosome | SO=protein_coding | is_pseudo=false	24.14	1	5	5	27	8.5998e+07	1.11284e+08	6.13194e+07	0.868134	6	95.6759	1.76209	0.567509	5	74.4704	1.34671	4	187.71	19.7	6	24.14	7	14.78	6	203	22.6966	7.13721
Tb927.6.2140	Tb927.6.2140:mRNA-p1	hypothetical protein, conserved	transcript=Tb927.6.2140:mRNA | gene=Tb927.6.2140 | organism=Trypanosoma_brucei_brucei_TREU927 | gene_product=hypothetical protein, conserved | transcript_product=hypothetical protein, conserved | location=Tb927_06_v5.1:682382-683185(-) | protein_length=267 | sequence_SO=chromosome | SO=protein_coding | is_pseudo=false	8.61	1	2	2	3	1.32446e+08	0	9.35572e+07	1	2	1.32629e+12					1.34447	1		4.87	2			3.75	1	267	28.7524	7.38623
Tb927.11.10330	Tb927.11.10330:mRNA-p1	regulator of chromosome condensation 1-like protein	transcript=Tb927.11.10330:mRNA | gene=Tb927.11.10330 | organism=Trypanosoma_brucei_brucei_TREU927 | gene_product=regulator of chromosome condensation 1-like protein | transcript_product=regulator of chromosome condensation 1-like protein | location=Tb927_11_v5.1:2753915-2755855(+) | protein_length=646 | sequence_SO=chromosome | SO=protein_coding | is_pseudo=false	9.75	1	5	5	25	1.36422e+08	9.84996e+07	6.57903e+07	3.20194	6	106.158	1.10178	0.907624	4	24.6505	1.34381	2	61.2676	9.75	7	7.59	6	6.35	6	646	70.3489	6.12549
Tb927.2.4550	Tb927.2.4550:mRNA-p1	2'-O-ribose RNA methyltransferase SPB1 homolog	transcript=Tb927.2.4550:mRNA | gene=Tb927.2.4550 | organism=Trypanosoma_brucei_brucei_TREU927 | gene_product=2'-O-ribose RNA methyltransferase SPB1 homolog | transcript_product=2'-O-ribose RNA methyltransferase SPB1 homolog | location=Tb927_02_v5.1:808636-811353(-) | protein_length=905 | sequence_SO=chromosome | SO=protein_coding | is_pseudo=false	6.74	1	5	5	18	7.36918e+07	47213234	5.51809e+07	1.57346	5	106.61	0.670098	1.49232	3	73.8361	1.34299	4	0.879995	6.74	7	3.76	4	4.75	5	905	102.82	8.04541
Tb927.9.3370	Tb927.9.3370:mRNA-p1	thioredoxin	transcript=Tb927.9.3370:mRNA | gene=Tb927.9.3370 | organism=Trypanosoma_brucei_brucei_TREU927 | gene_product=thioredoxin | transcript_product=thioredoxin | location=Tb927_09_v5.1:700627-700950(+) | protein_length=107 | sequence_SO=chromosome | SO=protein_coding | is_pseudo=false	19.63	1	2	2	8	8.74334e+07	8.99261e+07	3.42901e+07	14.0981	2	6791.59	0.618964	1.6156	2	1.38817	1.34083	2	8.16161	19.63	3	19.63	3	19.63	2	107	12.1273	8.29443
Tb927.5.3980	Tb927.5.3980:mRNA-p1	mitochondrial ribosomal protein L15	transcript=Tb927.5.3980:mRNA | gene=Tb927.5.3980 | organism=Trypanosoma_brucei_brucei_TREU927 | gene_product=mitochondrial ribosomal protein L15 | transcript_product=mitochondrial ribosomal protein L15 | location=Tb927_05_v5.1:1285959-1287083(+) | protein_length=374 | sequence_SO=chromosome | SO=protein_coding | is_pseudo=false	6.42	1	2	2	3	2.22187e+07	0	1.98212e+07	2.05196	1						1.33977	2	441.339	2.94	1			6.42	2	374	43.6833	9.72998
Tb927.5.440	Tb927.5.440:mRNA-p1	trans-sialidase, putative	transcript=Tb927.5.440:mRNA | gene=Tb927.5.440 | organism=Trypanosoma_brucei_brucei_TREU927 | gene_product=trans-sialidase, putative | transcript_product=trans-sialidase, putative | location=Tb927_05_v5.1:192058-194385(-) | protein_length=775 | sequence_SO=chromosome | SO=protein_coding | is_pseudo=false	37.81	1	23	23	98	2.31548e+08	536972558	1.41923e+08	1.17601	15	54.0339	0.557016	1.79528	24	44.803	1.33895	14	48.3809	20.39	20	35.74	30	17.55	17	775	84.5103	6.91748
Tb927.7.3180	Tb927.7.3180:mRNA-p1	adaptor complex AP-1 medium subunit, putative	transcript=Tb927.7.3180:mRNA | gene=Tb927.7.3180 | organism=Trypanosoma_brucei_brucei_TREU927 | gene_product=adaptor complex AP-1 medium subunit, putative | transcript_product=adaptor complex AP-1 medium subunit, putative | location=Tb927_07_v5.1:820174-821472(+) | protein_length=432 | sequence_SO=chromosome | SO=protein_coding | is_pseudo=false	13.43	1	6	6	27	3.77076e+07	9.57306e+07	5.62111e+07	0.244956	3	29122.2	0.302408	3.30679	6	168.076	1.33845	3	43.142	11.57	8	10.42	7	10.42	7	432	49.2042	8.01611
Tb927.11.10560	Tb927.11.10560:mRNA-p1	eukaryotic translation initiation factor 4 gamma 4	transcript=Tb927.11.10560:mRNA | gene=Tb927.11.10560 | organism=Trypanosoma_brucei_brucei_TREU927 | gene_product=eukaryotic translation initiation factor 4 gamma 4 | transcript_product=eukaryotic translation initiation factor 4 gamma 4 | location=Tb927_11_v5.1:2812025-2814118(+) | protein_length=697 | sequence_SO=chromosome | SO=protein_coding | is_pseudo=false	16.36	1	13	14	66	3.06647e+08	2.8211e+08	2.17076e+08	1.0426	11	21.7335	0.873956	1.14422	14	46.9323	1.3374	10	54.7568	12.91	15	15.49	18	13.06	17	697	79.65	6.56592
Tb927.6.4590	Tb927.6.4590.1:mRNA-p1	glutamyl-tRNA synthetase, putative	transcript=Tb927.6.4590.1:mRNA | gene=Tb927.6.4590 | organism=Trypanosoma_brucei_brucei_TREU927 | gene_product=glutamyl-tRNA synthetase, putative | transcript_product=glutamyl-tRNA synthetase, putative | location=Tb927_06_v5.1:1285659-1287404(+) | protein_length=581 | sequence_SO=chromosome | SO=protein_coding | is_pseudo=false	35.11	3	21	21	130	3.63287e+08	3.52558e+08	4.95859e+08	1.53744	19	24.9648	0.999538	1.00046	21	108.202	1.33689	21	47.4055	30.64	27	27.88	26	31.67	31	581	65.8745	7.1665
Tb927.5.2720	Tb927.5.2720:mRNA-p1	zinc finger protein ZPR1	transcript=Tb927.5.2720:mRNA | gene=Tb927.5.2720 | organism=Trypanosoma_brucei_brucei_TREU927 | gene_product=zinc finger protein ZPR1 | transcript_product=zinc finger protein ZPR1 | location=Tb927_05_v5.1:918536-919951(+) | protein_length=471 | sequence_SO=chromosome | SO=protein_coding | is_pseudo=false	26.54	2	13	13	59	1.55197e+08	2.41206e+08	1.34395e+08	0.97532	9	85.6714	0.658521	1.51855	13	79.956	1.33365	7	42.9132	23.14	17	25.27	18	16.35	13	471	53.5876	4.84326
Tb927.4.2310	Tb927.4.2310:mRNA-p1	asparaginyl-tRNA synthetase, putative	transcript=Tb927.4.2310:mRNA | gene=Tb927.4.2310 | organism=Trypanosoma_brucei_brucei_TREU927 | gene_product=asparaginyl-tRNA synthetase, putative | transcript_product=asparaginyl-tRNA synthetase, putative | location=Tb927_04_v5.1:601242-603245(+) | protein_length=667 | sequence_SO=chromosome | SO=protein_coding | is_pseudo=false	26.39	1	20	20	105	2.48654e+08	3.16545e+08	2.70295e+08	1.04942	14	43.0524	0.77232	1.2948	19	25.203	1.33319	20	41.2362	22.79	24	23.24	25	24.29	28	667	75.4143	6.37939
Tb927.11.6790	Tb927.11.6790:mRNA-p1	predicted WD40 repeat protein	transcript=Tb927.11.6790:mRNA | gene=Tb927.11.6790 | organism=Trypanosoma_brucei_brucei_TREU927 | gene_product=predicted WD40 repeat protein | transcript_product=predicted WD40 repeat protein | location=Tb927_11_v5.1:1915589-1917934(-) | protein_length=781 | sequence_SO=chromosome | SO=protein_coding | is_pseudo=false	10.12	1	8	8	19	1.30721e+08	6.46075e+07	7.20529e+07	1.62646	3	6.6842	0.756932	1.32112	6	51.4512	1.32993	6	65.9949	3.07	3	8.07	8	7.68	7	781	88.9559	7.43018
Tb927.3.1920	Tb927.3.1920:mRNA-p1	General negative regulator of transcription subunit 5	transcript=Tb927.3.1920:mRNA | gene=Tb927.3.1920 | organism=Trypanosoma_brucei_brucei_TREU927 | gene_product=General negative regulator of transcription subunit 5 | transcript_product=General negative regulator of transcription subunit 5 | location=Tb927_03_v5.1:505714-507528(-) | protein_length=604 | sequence_SO=chromosome | SO=protein_coding | is_pseudo=false	12.42	1	8	8	39	1.08874e+08	1.74322e+08	4.8589e+07	1.63509	5	70.9999	1.22487	0.816411	8	87.2054	1.32968	2	51.3525	10.26	9	12.42	13	4.8	5	604	66.8154	5.75732
Tb927.11.2620	Tb927.11.2620:mRNA-p1	hypothetical protein, conserved	transcript=Tb927.11.2620:mRNA | gene=Tb927.11.2620 | organism=Trypanosoma_brucei_brucei_TREU927 | gene_product=hypothetical protein, conserved | transcript_product=hypothetical protein, conserved | location=Tb927_11_v5.1:769786-771651(-) | protein_length=621 | sequence_SO=chromosome | SO=protein_coding | is_pseudo=false	8.37	1	5	5	9	5.20284e+07	2.95328e+07	3.69645e+07	1.24229	4	4.96977	0.107473	9.30462	2	49154.5	1.3287	2	70.6972	6.76	4	3.22	2	3.06	3	621	68.6757	8.32373
Tb927.11.4210	Tb927.11.4210:mRNA-p1	U-box domain containing protein, putative	transcript=Tb927.11.4210:mRNA | gene=Tb927.11.4210 | organism=Trypanosoma_brucei_brucei_TREU927 | gene_product=U-box domain containing protein, putative | transcript_product=U-box domain containing protein, putative | location=Tb927_11_v5.1:1232059-1233951(-) | protein_length=630 | sequence_SO=chromosome | SO=protein_coding | is_pseudo=false	11.11	1	8	8	30	1.42666e+08	1.12827e+08	1.28505e+08	1.19233	5	106.631	1.35738	0.736714	6	54.9266	1.32817	5	26.7326	9.84	9	9.52	7	8.1	10	630	69.7493	5.16064
Tb11.v5.0616	Tb11.v5.0616.1-p1	paraflagellar rod protein, putative	transcript=Tb11.v5.0616.1 | gene=Tb11.v5.0616 | organism=Trypanosoma_brucei_brucei_TREU927 | gene_product=paraflagellar rod protein, putative | transcript_product=paraflagellar rod protein, putative | location=Tb927_11_bin_v5.1:2923111-2925147(-) | protein_length=678 | sequence_SO=contig | SO=protein_coding | is_pseudo=false	9.29	2	6	6	20	4.72258e+07	5.58877e+07	5.67251e+07	1.52727	6	86.117	0.896148	1.11589	4	6.73002	1.32698	5	65.4525	8.41	7	6.19	5	8.11	7	678	76.0977	6.30322
Tb927.9.5040	Tb927.9.5040:mRNA-p1	cAMP-specific phosphodiesterase	transcript=Tb927.9.5040:mRNA | gene=Tb927.9.5040 | organism=Trypanosoma_brucei_brucei_TREU927 | gene_product=cAMP-specific phosphodiesterase | transcript_product=cAMP-specific phosphodiesterase | location=Tb927_09_v5.1:903516-906308(+) | protein_length=930 | sequence_SO=chromosome | SO=protein_coding | is_pseudo=false	30	1	13	27	141	6.04528e+08	4.55257e+08	3.43018e+08	1.20644	13	34.3544	0.568184	1.75999	7	66.659	1.32691	8	61.7176	27.74	34	24.95	33	24.3	38	930	103.586	5.89697
Tb927.9.4200	Tb927.9.4200:mRNA-p1	fatty acyl CoA synthetase 2	transcript=Tb927.9.4200:mRNA | gene=Tb927.9.4200 | organism=Trypanosoma_brucei_brucei_TREU927 | gene_product=fatty acyl CoA synthetase 2 | transcript_product=fatty acyl CoA synthetase 2 | location=Tb927_09_v5.1:794396-796522(+) | protein_length=708 | sequence_SO=chromosome | SO=protein_coding | is_pseudo=false	27.82	1	11	22	109	6.19295e+08	405327811	3.88359e+08	1.39794	9	56.0631	1.80852	0.552938	8	27.3824	1.32589	10	54.8595	25.28	30	21.89	26	26.98	33	708	79.5364	6.59521
Tb927.8.6180	Tb927.8.6180:mRNA-p1	60S ribosomal protein L26, putative	transcript=Tb927.8.6180:mRNA | gene=Tb927.8.6180 | organism=Trypanosoma_brucei_brucei_TREU927 | gene_product=60S ribosomal protein L26, putative | transcript_product=60S ribosomal protein L26, putative | location=Tb927_08_v5.1:1800753-1801184(+) | protein_length=143 | sequence_SO=chromosome | SO=protein_coding | is_pseudo=false	24.48	2	6	6	47	3.77055e+08	2.49825e+08	2.5005e+08	1.1285	6	28.6091	1.47436	0.678259	5	21.3134	1.32487	6	58.4952	24.48	9	16.78	7	23.08	8	143	16.414	11.0337
Tb927.10.1420	Tb927.10.1420:mRNA-p1	metallo-peptidase, Clan MG, Family M24	transcript=Tb927.10.1420:mRNA | gene=Tb927.10.1420 | organism=Trypanosoma_brucei_brucei_TREU927 | gene_product=metallo-peptidase, Clan MG, Family M24 | transcript_product=metallo-peptidase, Clan MG, Family M24 | location=Tb927_10_v5.1:371916-373307(-) | protein_length=463 | sequence_SO=chromosome | SO=protein_coding | is_pseudo=false	22.89	2	8	8	37	1.56911e+08	2.76773e+08	1.71228e+08	1.45006	7	70.1653	0.902203	1.1084	7	92.3708	1.32372	6	70.9793	14.47	9	14.25	8	19.65	10	463	51.3505	6.53662
Tb927.4.1330	Tb927.4.1330:mRNA-p1	DNA topoisomerase IB, large subunit	transcript=Tb927.4.1330:mRNA | gene=Tb927.4.1330 | organism=Trypanosoma_brucei_brucei_TREU927 | gene_product=DNA topoisomerase IB, large subunit | transcript_product=DNA topoisomerase IB, large subunit | location=Tb927_04_v5.1:349237-351327(-) | protein_length=696 | sequence_SO=chromosome | SO=protein_coding | is_pseudo=false	14.51	1	9	9	43	1.39637e+08	5.24746e+07	9.89163e+07	1.40795	10	75.3759	2.24582	0.445271	5	20.9263	1.32238	11	28.7853	12.5	13	8.05	6	13.07	13	696	79.2092	9.48096
[truncated: 1,538 more rows]

## Sheet: Supplementary Data 5iii
gene	baseMean	log2FoldChange	lfcSE	stat	pvalue	padj	PS R1	PS R2	PS R3	sKO R1	sKO R2	sKO R3
[truncated: 9,042 more rows]
