# Supplementary material for: A single pseudouridine on rRNA regulates ribosome structure and function in the mammalian parasite Trypanosoma brucei
Source: Nat Commun. 2023 Nov 20;14:7462. doi: 10.1038/s41467-023-43263-6 (PMC10662448; doi:10.1038/s41467-023-43263-6)
Supplement: Supplementary file 9 — Supplementary Data 6 [file 41467_2023_43263_MOESM9_ESM.xlsx]

## Sheet: Supplementary Data 6
Gene ID	Gene Symbol	Protein names	Developmentally regulated proteome Note	TB11Cs6H1 sKO/PS : T-test p-value_	TB11Cs6H1 sKO/PS FC Log2	5pUTR_v9 (Kolev et al.,)	5p_UTR_TriTryp	3pUTR_v9 (Kolev et al.,)	3pUTR_TriTryp
Tb927.10.3570	KREX2	RNA editing exonuclease 2	more in PCF	0.0375793	5.53875		22		141
Tb927.8.6330		WD domain, G-beta repeat/PFU (PLAA family ubiquitin binding), putative	Little more in PCF	0.0445997	2.74186	148	148	446	548
Tb927.9.10530	FAZ4	Flagellum attachment zone protein 4	more in PCF	0.0185897	2.23966	197	199		1478
Tb927.3.720	ZFP3	zinc finger protein 3	Little more in PCF	0.00808541	1.80119	309	311	345	273
Tb927.6.2600		Protein of unknown function (DUF1077), putative	Little more in PCF	0.0129506	1.74919	241	241	106
Tb927.10.8080		Uncharacterized conserved protein (DUF2042), putative	same	0.0227482	1.70357	5	6	149	150
Tb927.4.2080	CC2D	Coiled-coil and C2 domain-containing protein	more in BSF	0.00782162	1.48922	39	41	423
Tb11.v5.0580		delta-6 fatty acid desaturase, putative		0.00231431	1.48826		121		398
Tb927.4.2010	ACBP	acyl-CoA binding protein, putative	Little more in PCF	0.0142299	1.47699	20	22	544	544
Tb11.v5.0377		hypothetical protein, conserved		0.0364044	1.47334
Tb927.10.8640		Galactose oxidase, central domain containing protein, putative	Little more in BSF	0.0365158	1.40699	20	21	181	182
Tb927.10.8040	BAD1	beta adaptin, putative	more in BSF	0.00532475	1.28191	243	244	431	209
Tb927.5.1130		hypothetical protein, conserved	more in PCF	0.00671939	1.21064	97	97	2560	2504
Tb927.9.8950	FACE1	metallo- peptidase, Clan M- Family M48	more in BSF	0.0281042	1.15758	95	97	158	158
Tb927.8.560		hypothetical protein, conserved	more in PCF	0.0453321	1.05728	42	44	302	302
Tb927.3.4080	PT2	Nodulin-like, putative		0.00418088	1.04899	99	65	265	201
Tb927.11.16390	CKS1	cyclin dependent kinases regulatory subunit, putative	more in PCF	0.0134751	0.962309	222	224		1426
Tb927.4.860		hypothetical protein, conserved	more in PCF	0.0411887	0.869556	126	128	375	375
Tb927.11.5090	mASAT	aspartate aminotransferase, mitochondrial	more in PCF	0.0223173	0.867213	201	114	2216
Tb927.9.12070		hypothetical protein, conserved	same	0.0045356	0.858186	404	404	591
Tb927.5.2560		hypothetical protein, conserved	more in PCF	0.00184378	0.83673	43	43	462	463
Tb927.8.1610		MSP-B, putative		0.00351352	0.828591		10	386
Tb927.11.11570	EIF2BE	Translation initiation factor eIF-2B subunit epsilon, putative	more in PCF	0.0359069	0.821286	251	251		472
Tb927.1.3170		CHORD, putative	more in PCF	0.0435173	0.815393	128	128	546	334
Tb927.8.2570		hypothetical protein, conserved	more in PCF	0.00763902	0.810191	229	229	519	527
Tb927.11.2580	POMP11	Present in the outer mitochondrial membrane proteome 11	more in PCF	0.0420466	0.730619	120	122		227
Tb927.7.2170	NOP168	Nucleolar protein 168	more in PCF	0.0135764	0.718006	49	51	390
Tb927.9.14430	CK2A1	Casein kinase II	same	0.0232906	0.711598	56	17		408
Tb927.11.2430	DYNC2H2	Cytoplasmic dynein 2 heavy chain (DYNC2H2), putative	more in BSF	0.024075	0.708789	507	509
Tb927.8.1590	upl3	ubiquitin-protein ligase, putative	same	0.0167504	0.707418	779	779	263	960
Tb927.6.950		cysteinyl-tRNA synthetase, putative	more in PCF	0.0280041	0.707371	29	31	625
Tb927.5.2580		hypothetical protein, conserved		0.0210707	0.689119		126	1088
Tb927.7.1910	GCVP	pyridoxal phosphate containing glycine decarboxylase, putative	more in PCF	0.0205045	0.677599	72	72	129	757
Tb927.2.3180	KPAF1	kinetoplast polyadenylation/uridylation factor 1	more in PCF	0.0281594	0.670195		29	133	143
Tb927.10.12260		cytosolic nonspecific dipeptidase, putative	more in PCF	0.0259348	0.661091	81	82	471	472
Tb927.9.12700		phospholipase A1, putative	same	0.0407541	0.658643	114	114		1314
Tb927.11.15230		cytosolic coat protein, putative	Little more in BSF	0.004964	0.625305	435	436		136
Tb927.8.650		cation-transporting ATPase, putative	Little more in BSF	0.0446548	0.6213		292	354
Tb927.10.11610		SKP1-like protein		0.0452907	0.610045	324	52	285	211
Tb927.2.340	RHS4	retrotransposon hot spot protein 4 (RHS4), putative	Little more in PCF	0.0221788	0.566739	48	50	308	39
Tb927.2.4550	SPB1	2'-O-ribose RNA methyltransferase SPB1 homolog	more in PCF	0.0139729	0.552175	154	156	332	238
Tb927.11.8270		hypothetical protein, conserved	Little more in PCF	0.0360823	0.542031		57
Tb927.7.4500		PX domain containing protein, putative	more in BSF	0.0427034	0.539823	154	156	1372	1350
Tb927.1.2210		nucleosome assembly protein (NAP), putative	more in PCF	0.0432213	0.539433	148	180	822	1101
Tb927.11.12780		ribonucleoside-diphosphate reductase small chain, putative		0.0214011	0.520301		58		623
Tb927.10.8020	POP	prolyl endopeptidase	more in PCF	0.0396859	0.516764	99	100	262	239
Tb927.10.7680		GTPase activating protein, putative	same	0.0423909	0.508759	5	6	118
Tb927.11.6790	NOP89	predicted WD40 repeat protein	more in PCF	0.0347163	0.504699	7	9
Tb927.8.5460	Tb-44	Flagellar calcium-binding 44 kDa protein	more in BSF	0.000722026	-0.516081	36	36	241
Tb927.1.3110		soluble N-ethylmaleimide sensitive factor (NSF) attachment protein, putative	Little more in BSF	0.0046237	-0.516808	150	150	388	402
Tb927.8.6580	SDH1	Succinate dehydrogenase [ubiquinone] flavoprotein subunit, mitochondrial	more in PCF	0.0211209	-0.536825	191	193	1949	1866
Tb927.10.8190		T-complex protein 1, theta subunit, putative	more in PCF	0.0494722	-0.540464	72	73	276	210
Tb927.10.3710	PA26	proteasome activator protein PA26	Little more in BSF	0.0449069	-0.55329	139	140	188	181
Tb927.9.1960	NIT1	nitrilase, putative	more in PCF	0.0158545	-0.578698	161	163	512	10
Tb927.7.2240		hypothetical protein, conserved	more in BSF	0.026098	-0.584145	220	222	856	64
Tb927.11.6300		40S ribosomal protein S5, putative	Little more in PCF	0.00659084	-0.605536	7	9	90	76
Tb927.11.15880		60S ribosomal protein L27, putative	Little more in PCF	0.0399749	-0.620056	11	13	133	75
Tb927.4.2740		p25-alpha, putative	more in BSF	0.0490411	-0.638925	135	135	111	362
Tb927.3.3190	NEK7	Serine/threonine-protein kinase NEK7, putative	more in BSF	0.0333498	-0.649847		154	1319
Tb927.9.9450	ZC3H28	zinc finger protein family member, putative	more in PCF	0.0478527	-0.675431	50	52	1647
Tb927.1.2340		alpha tubulin		0.0186241	-0.677201	106	106	102	84
Tb927.7.880	RPB25	RNA-binding protein, putative	Little more in PCF	0.0309318	-0.692383	143	145	122	278
Tb927.7.2820		histone H2A, putative	Little more in BSF	0.0149658	-0.758488	54	66	331	239
Tb927.10.16100		FK506-binding protein (FKBP)-type peptidyl-prolyl isomerase, putative	more in BSF	0.0328988	-0.766069	62	63	146
Tb927.1.2120	CALP1.3	Calpain-like protein CALP1.3	Little more in BSF	0.0240546	-0.804644	301	301	2658	2921
Tb927.7.6790		hypothetical protein, conserved	more in PCF	0.00206079	-0.805999	211	213	2974
Tb927.7.4390		threonine synthase, putative	more in PCF	0.0075448	-0.813587	33	35	427	317
Tb927.10.15710	MCP7	mitochondrial carrier protein	Same	0.000974673	-0.848142	354	355	455
Tb927.11.14220	REG9.1	Regulator of ESAG9-1	more in PCF	0.0121668	-0.848603	747	747	106	2246
Tb927.10.5050		mitochondrial ATP synthase epsilon chain	more in PCF	0.0484688	-0.85483	59	60	282	283
Tb927.9.12110	gnD	6-phosphogluconate dehydrogenase, decarboxylating		0.0342387	-1.03329	179	179	562
Tb927.10.5620	ALD	fructose-bisphosphate aldolase, glycosomal	more in BSF	0.0245666	-1.0642	71	72	665	448
Tb927.7.4120		hypothetical protein, conserved	more in PCF	0.0258122	-1.12258	314	315	752	753
Tb927.10.8980		hypothetical protein, conserved	Same	0.0271971	-1.18461	126	127	567
Tb927.7.6360	H2AZ	histone H2A variant Z	more in BSF	0.0385153	-1.30048	132	134	1892	1855
Tb927.1.710	PGKB	phosphoglycerate kinase	more in PCF	0.0298175	-1.67459	151	115	163	121
Tb927.9.7800		hypothetical protein, conserved	more in PCF	0.0234864	-3.03224	31	33	206	206
Tb11.v5.0196		Proteasome subunit A N-terminal signature/Proteasome subunit, putative		0.0509622	-0.167584		280		1513
Tb927.7.2980		Nitroreductase family, putative		0.0512194	-0.421965	65	65	652	653
Tb927.3.3270	PFK	ATP-dependent 6-phosphofructokinase, glycosomal		0.0519412	0.74095	64	66	1921	1019
Tb927.11.15870		hypothetical protein, conserved		0.0520756	2.98217		239		1109
Tb11.v5.0638	CBP1	serine carboxypeptidase III precursor, putative		0.0522377	-0.876277		18		1057
Tb927.10.5460		60S ribosomal protein L24, putative		0.0524461	-0.36056	9	10	158	167
Tb927.9.4310		tricarboxylate carrier, putative		0.0525041	-0.443346	185	185		2788
Tb927.10.15720	RPN9	proteasome regulatory non-ATP-ase subunit 9		0.052604	0.324698	217	218	556	727
Tb927.7.4270		hypothetical protein, conserved		0.053384	0.552184		83	795	280
Tb927.11.8770	FAL1	ATP-dependent RNA helicase FAL1, putative		0.0536767	0.467302	105	105
Tb927.10.14140	PYK1	pyruvate kinase 1		0.0537326	-0.0645839	122	123	530	41
Tb927.3.5060		Ankyrin repeats (many copies)/Ankyrin repeats (3 copies), putative		0.0537964	-0.722266	39	39	539	576
Tb927.10.8170	NUP144	Nucleoporin NUP144		0.054055	0.160313	43	44	114	115
Tb927.10.2350		pyruvate dehydrogenase complex E3 binding protein, putative		0.0541938	-0.786649	114	115	1488	380
Tb927.9.6070	RPS3	40S ribosomal protein S3, putative		0.0542454	-0.358054		26		253
Tb927.9.5730		nucleosome assembly protein-like protein		0.0553381	0.233624	103	103
Tb927.11.15530		C-14 sterol reductase, putative		0.0553854	0.694722	25	27		391
Tb927.10.10445		Core histone H2A/H2B/H3/H4, putative		0.0555608	-0.597391		55		7
Tb927.5.4420		nucleolar RNA helicase II, putative		0.0557498	0.346236	215	217	312	312
Tb927.10.7440	MTR4	MTR4		0.0565976	0.654219	26	27	124
Tb927.2.3800	GRBC2	guide RNA associated protein 1		0.0566177	0.145315	7	9	1118	1669
Tb927.3.1690		Mitochondrial ATP synthase subunit, putative		0.0567232	-0.645015	183	185	563	122
Tb927.3.3410		aspartyl aminopeptidase, putative		0.0573932	0.38559	19	21	624	177
Tb927.10.11220	PSSA-2	procyclic form surface phosphoprotein		0.0576516	0.383519	27	28	305	226
Tb927.3.1370		40S ribosomal protein S25, putative		0.0577557	-0.506424	38	38	202	203
Tb927.10.1060	TCP-1-delta	T-complex protein 1, delta subunit, putative		0.0578658	-0.449662	113	114	1288	494
Tb927.6.4540		3-hydroxy-3-methylglutaryl-CoA reductase, putative		0.0578731	0.163185	48	522	1428
Tb927.7.6460	DEX1	Defective in exine formation 1 homolog, putative		0.0580388	1.35683	98	368	161
Tb927.10.4010		hypothetical protein, conserved		0.0581032	1.00702	81	82	68	47
Tb927.11.14390		hypothetical protein, conserved		0.0583163	0.1517	202	202		686
Tb927.11.16770		glucosamine-6-phosphate isomerase, putative		0.0583812	0.341282	220	222		91
Tb927.7.2160		hypothetical protein, conserved		0.0585225	0.744089	211	213	1724	1646
Tb927.7.7330		NADH dehydrogenase (ubiquinone) 1 alpha subcomplex subunit, putative		0.0589805	-0.894033	72	74	436	436
Tb927.11.16400	KAP3	kinetoplast-associated protein 3, putative		0.0596417	-0.658994	34	36	924	628
Tb927.6.1570		2-hydroxy-3-oxopropionate reductase, putative		0.0598033	-0.484033	57	59	321
Tb927.10.7550		hypothetical protein, conserved		0.0601019	-0.761794		3	90
Tb927.1.540	RPC128	DNA-directed RNA polymerase III, putative		0.0605692	0.631085	87	676	223	169
Tb927.9.7170	MRPL47	Mitochondrial ribosomal protein L47		0.0613877	0.365883	74	74
Tb927.8.3970		oxidoreductase, putative		0.0615456	-0.186178	192	119	276	344
Tb927.10.1490	MKT1L	Temperature dependent protein affecting M2 dsRNA replication, putative		0.0615713	0.521005	199	200	1216
Tb927.11.11360	RACK1	receptor for activated C kinase 1		0.0618231	-0.395555	47	47	154	162
Tb927.2.2130		small GTP-binding protein RAB6, putative		0.0623637	0.88076	484	486	1236	596
Tb927.11.9720		40S ribosomal protein S27, putative		0.0623852	-0.996236	11	13	294	34
Tb927.2.5150		TPR-repeat protein, putative		0.0638175	-0.351098	45	45	63
Tb927.9.5960	SDH2C	succinate dehydrogenase iron-sulfur subunit, putative		0.0643514	-1.17035	192	192	941	934
Tb927.6.4440	RBP42	RNA-binding protein 42 (RNA-binding motif protein 42)		0.0644983	-0.232587	38	40	1016	914
Tb927.3.4760	DLP2	dynamin-1-like protein		0.0645305	-0.186675	12	14	816	1880
Tb927.2.5240	PRP19	pre-mRNA splicing factor 19		0.0652528	0.538548	132	132	203
Tb927.11.15680		hypothetical protein, conserved		0.0652633	-0.217731	61	63		187
Tb927.10.8270	EIF3C-2	eukaryotic translation initiation factor 3 subunit c		0.0652791	0.231587	30	31	60
Tb927.11.1270		Mitochondrial ATP synthase subunit, putative		0.0657188	-0.648952	99	99	339	340
Tb927.10.4080		hypothetical protein, conserved		0.0657569	-0.75343	210	211	137
Tb927.7.3040		F-box and WD40 domain containing protein		0.0658413	-0.369123	385	385	2611	2612
Tb927.11.6170	SEC31	protein transport protein SEC31, putative		0.0659843	0.600469	254	256		767
Tb927.5.1460		Possible lysine decarboxylase, putative		0.066521	0.386835	35	37	441	628
Tb927.11.14460		ADP-ribosylation factor GTPase activating protein 1, putative		0.066595	0.54691	206	206		279
Tb927.11.1330		Stress responsive A/B Barrel Domain, putative		0.0666761	-0.394986	108	108	487
Tb927.11.2650		heat shock protein 84, putative		0.0673946	-0.137578	245	247		778
Tb927.11.7560	CMF15	Component of motile flagella 15		0.0676986	0.549764	190	191		906
Tb927.2.4090		signal recognition particle receptor beta subunit, putative		0.0681255	0.793665	368	370	296	280
Tb927.6.2490	SDH7	succinate dehydrogenase subunit 7		0.0683716	-0.437049		145	1122	641
Tb927.7.2070		heat shock protein DNAJ, putative		0.0706054	0.328274	68	70	374	374
Tb927.8.6200		tubulin folding cofactor D, putative		0.0708235	0.991975	101	121	423	417
Tb927.10.1170	IFT172	intraflagellar transport protein 172		0.0710205	-0.854868	244	239	880	939
Tb927.7.2640	CAP51	cytoskeleton associated protein, putative		0.0713433	-0.709535	175	177	1350	1292
Tb927.10.2970	IF1	hypothetical protein, conserved		0.072064	-1.03798	598	599	442	185
Tb927.9.7980		hypothetical protein, conserved		0.0721783	-1.04687	75	77	728	756
Tb927.9.14200		methyltransferase domain containing protein, putative		0.0722791	-0.846973	112	108	545
Tb927.9.5770	TRYP1	tryparedoxin peroxidase		0.0722835	-0.34492	119	119		497
Tb927.3.4380	SAM50	Tob55, putative		0.0725072	-0.192508	65	67	124	89
Tb927.11.15240	RAB2B	Ras-related protein RAB2B, putative		0.0725942	0.215662	309	277
Tb927.10.4240		hypothetical protein, conserved		0.0726659	0.899854	28	29	133
Tb927.11.10790		40S ribosomal protein SA, putative		0.0734595	-0.405758	34	34	198	199
Tb927.9.9860	GRP170	Hsp70 protein, putative		0.0738269	-0.483313	12	14
Tb927.8.6970		3-methylcrotonyl-CoA carboxylase alpha subunit, putative		0.0748002	4.20485	2	2	562	563
Tb927.9.12200		60S ribosomal subunit protein L31, putative		0.0748212	-0.879796	63	63	105	106
Tb927.5.4050		hypothetical protein, conserved		0.075364	-0.701614	9	11	71	89
Tb927.9.1520		hypothetical protein, conserved		0.0754828	-0.636704	114	116	301	83
Tb927.9.5150	SNU13	ribosomal protein S6, putative		0.0755551	0.204582	23	23		76
Tb927.7.3330	FAZ10	Flagellar attachment zone protein 10		0.075585	1.96592	422	424	1621
Tb927.7.3980		tc40 antigen-like		0.0768977	0.528861	297	297	915	898
Tb927.8.6890	SDH11	putative succinate dehydrogenase subunit		0.0772177	-0.469087	18	23	212	212
Tb927.5.3610		adaptor complex protein (AP) 3 delta subunit 1, putative		0.0774363	0.646815	181	181	558	559
Tb927.10.14150	ERBP1	nuclear segregation protein, putative		0.0775754	0.382667	209	210	1040
Tb927.11.11965		cytoskeleton-associated protein, putative		0.0776987	-1.10951		265
Tb927.7.5910	ATG8.2	Autophagy-related protein 8.2		0.0779069	0.34778	115	115	934	935
Tb927.8.580	MIC40	hypothetical protein, conserved		0.0782186	0.550285	12	14	161	150
Tb927.10.4980	DSK2	ubiquitin-like protein DSK2, putative		0.0784297	1.49569	19	20	180
Tb927.10.1500	MetRS	methionyl-tRNA synthetase, putative		0.0787085	-0.174888	464	465	689	690
Tb927.1.1670		ARM-like helical domain-containing protein		0.0788703	0.432102	125	127	1102	1132
Tb927.5.550	VAd	V-type proton ATPase subunit D, putative		0.0789182	1.16391	270	272	1617
Tb927.8.7020		peptidase, putative		0.0790907	0.541554	35	35	188	69
Tb927.11.5650		replication factor C, subunit 1, putative		0.08026	0.79803	115	115
Tb927.10.6670		dynein light chain, putative		0.0803642	0.915241	116	117	293
Tb927.9.12730	J50	chaperone protein DnaJ, putative		0.0808046	-0.434451	439	439		698
Tb927.5.3810	PYR6-5	orotidine-5-phosphate decarboxylase/orotate phosphoribosyltransferase, putative		0.081054	0.216098	167	141	744
Tb927.2.5980		chaperone protein ClpB1, putative		0.0817691	-0.386234	94	94	540	574
Tb927.1.2750		hypothetical protein, conserved		0.0818603	-0.309494	171	171	762
Tb927.10.14580		60S ribosomal protein L17, putative		0.0820322	-0.291692	17	18	86	87
Tb927.9.11910		peroxidase, putative		0.0828917	1.10182	95	95
Tb927.9.2520	GB4	microtubule-associated protein		0.0830926	-0.945292	1389	1391	272	281
Tb927.11.7020	PSA4	proteasome alpha 7 subunit, putative		0.0832066	-0.21157	139	145		67
Tb927.10.1420	MetAP2	metallo-peptidase, Clan MG, Family M24		0.0837956	0.362873	29	30	1110	1111
Tb927.9.12510	DED1	ATP-dependent DEAD/H RNA helicase, putative		0.0838168	-0.386743		70
Tb927.8.2330		hypothetical protein, conserved		0.0839747	-0.414609	643	643	542	844
Tb927.2.4370	TRYS	trypanothione synthetase		0.0842996	0.43258	91	93	1400	1400
Tb927.8.4450	RBP11	RNA-binding protein, putative		0.0854479	1.44625	88	90	393	393
Tb927.10.1100		60S ribosomal protein L9, putative		0.0856441	-0.20207	166	167	259	260
Tb927.11.4610	PKA-R	protein kinase A regulatory subunit		0.0860098	0.490667	490	490
Tb927.10.14780	CBPK1	mitogen-activated protein kinase kinase kinase, putative		0.086462	0.202182	143	144	1379	1380
Tb927.11.9530	14-3-3-I	14-3-3 protein 1		0.08672	-0.230754	331	333		1039
Tb927.11.3590		40S ribosomal protein S4, putative		0.0871161	-0.424692	15	15	91	56
Tb927.11.13920	KIN2B	kinesin-II 85 Kd subunit, putative		0.0871712	0.982254		41
Tb927.10.6190	ALDH	aldehyde dehydrogenase, putative		0.0872457	0.644674		106	136	137
Tb927.10.9570	PFC14	paraflagellar rod component, putative		0.0872507	2.12557	55	56	130	223
Tb927.11.15910	SODB1	iron superoxide dismutase		0.0874677	-0.288706	183	185		1476
Tb927.8.2640	UBA1a	ubiquitin-activating enzyme E1, putative		0.0877466	0.290072	378	378	310
Tb927.10.13800		hypothetical protein, conserved		0.0877942	1.96886	363	40	2602	2603
Tb927.11.16080		Soluble NSF attachment protein, SNAP, putative		0.0880126	-0.352199	328	330		183
Tb927.7.230		40S ribosomal protein S33, putative		0.088953	-1.55723		25	94	95
Tb927.10.280	COXVI	cytochrome oxidase subunit VI		0.0890669	-0.74317	38	39	200	187
Tb927.10.14090		transporter, putative		0.08932	0.826673	8	9	297	298
Tb927.8.2310		(H+)-ATPase G subunit, putative		0.0895624	0.880816	90	90	840	84
Tb927.5.960		atpase family aaa domain-containing protein 1		0.0895637	0.243475	41	41	16	12
Tb927.10.3660	cASAT	aspartate aminotransferase		0.0899767	-1.32273	159	160	2508	324
Tb927.2.2510	VDAC1	Mitochondrial outer membrane protein porin 1		0.090012	-0.338785	38	40	472
Tb927.8.1210		hypothetical protein, conserved		0.0907538	0.64825	156	158	199
Tb11.v5.0468		alpha tubulin, putative		0.0915624	1.23225		1225		84
Tb927.11.1540	IVDH	isovaleryl-coA dehydrogenase, putative		0.0926028	0.295022	385	387		699
Tb927.5.2290	U5-200K	ATP-dependent RNA helicase, putative		0.0928508	-0.518424	119	119	316
Tb11.v5.0616		paraflagellar rod protein, putative		0.0932555	0.392364		7684		4118
Tb927.11.9760		hypothetical protein, conserved		0.0935738	0.379779	153	155
Tb927.5.1110		60S ribosomal protein L8, putative		0.0937862	-0.308029	31	31	640	620
Tb927.11.9080	NOP136	AARP2CN (NUC121) domain/Protein of unknown function (DUF663), putative		0.09393	0.568957	227	227		569
Tb927.6.2390		conserved hypothetical protein, putative		0.094265	0.236259	67	67	756
Tb927.9.5040	PDEB1	cAMP-specific phosphodiesterase		0.0947221	0.497975	77	77		2085
Tb927.4.1860		ribosomal protein S19, putative		0.095966	-0.471328	65	67	348	348
Tb927.11.7250		hypothetical protein, conserved		0.0963902	-0.373519	110	110
Tb927.11.16760	TCP-1-alpha	T-complex protein 1, alpha subunit, putative		0.0964591	-0.366875	168	29	813
Tb927.5.3120	EIF2B	eukaryotic translation initiation factor 2 beta subunit, putative		0.0967128	0.525037	146	120	647
Tb927.9.2320	POMP1	methyltransferase domain containing protein, putative		0.0970917	1.12516	49	51
Tb927.9.6430		Rab geranylgeranyl transferase component A, putative		0.0973916	0.803571	56	56		270
Tb927.2.4980		EMG1/NEP1 methyltransferase, putative		0.0981693	0.828846	32	30	262	262
Tb927.3.3750	PFC7	paraflagellar rod component, putative		0.0981781	-0.319756	135	135	1540	64
Tb927.11.11820		40S ribosomal protein S17, putative		0.0983507	-0.745553	50	50	142	143
Tb927.11.5050	FHm	fumarate hydratase, class I		0.0985093	-0.713801	106	164		264
Tb927.7.3170		Beta-lactamase superfamily domain containing protein, putative		0.0985141	0.8341	48	48	502	509
Tb927.7.5160	DUT	deoxyuridine triphosphatase, putative		0.0987727	0.382344	120	120	346
Tb927.10.11970	GlnAT	glutamine aminotransferase (GlnAT)		0.100004	0.246428	124	125	1050	1078
Tb927.7.210	PRODH	Proline dehydrogenase, mitochondrial		0.100372	-0.244529	16	16	415	413
Tb927.11.6160	ERF3	eukaryotic release factor 3, putative		0.100767	0.168868	33	35		424
Tb927.8.7340		trans-sialidase, putative		0.100972	0.551145	125	127	434
Tb927.11.15150		1-acyl-sn-glycerol-3-phosphate acyltransferase, putative		0.101229	-0.692647	380	382		495
Tb11.v5.0162		proteasome beta 6 subunit		0.101873	-0.322719		54		137
Tb927.2.470	RHS4	retrotransposon hot spot protein 4 (RHS4), putative		0.10224	0.469332	48	1468	340	37
Tb927.3.4920		LETM1 and EF-hand domain-containing protein 1, putative		0.102415	0.273019	443	443	369	384
Tb927.6.2060	HisRS	histidyl-tRNA synthetase		0.102749	0.335199	72	74	180	180
Tb927.11.9470		ADP-ribosylation factor GTPase activating protein, putative		0.102796	-3.04373	53	55
Tb927.11.6280	PPDK	pyruvate phosphate dikinase		0.103066	-0.358929	71	73		746
Tb927.6.4280	GAPDH	glyceraldehyde 3-phosphate dehydrogenase, glycosomal		0.103198	-0.7549	48	50	441	370
Tb927.2.2770		hypothetical protein, conserved		0.104426	-0.688316	217	217	2965	968
Tb927.11.7675		ribosomal protein S10p/S20		0.105303	-0.613642		14
Tb927.9.4520	MPPB	Mitochondrial-processing peptidase subunit beta		0.106042	0.437295	254	254
Tb927.9.8160	J11	chaperone protein DnaJ, putative		0.106549	0.887342	350	352
Tb927.10.6260		ATP-dependent DEAD/H RNA helicase, putative		0.106695	4.90044	83	84	498
Tb927.10.8730		ABC1 family, putative		0.106976	2.13806	184	185	1140
Tb927.8.8020		monoglyceride lipase, putative		0.107057	3.87867	210	210	99	1359
Tb927.9.12570	glk1	glycerol kinase, glycosomal		0.107234	-0.550401	28	28	699	640
Tb927.4.2320		hypothetical protein, conserved		0.108272	-0.406182	272	272	656	657
Tb927.4.830	PET191	cytochrome c oxidase assembly protein PET191, putative		0.108958	0.938058		11	425
Tb927.11.5450		malic enzyme		0.109031	0.288157	117	117		1094
Tb927.10.11390		60S ribosomal protein L6, putative		0.109043	-0.341191	26	27	101	96
Tb927.10.5520		AmmeMemoRadiSam system protein B, putative		0.109113	0.347237	325	326	551	742
Tb927.8.5250		delta-coat protein, putative		0.109788	-0.668229	231	231	539
Tb927.11.14020	NRBD2	nuclear RNA binding domain 2		0.109938	-0.653557	56	56	85	86
Tb927.8.7170	IP1Pase	inositol polyphosphate 1-phosphatase, putative		0.110041	-0.210425	28	28	164	39
Tb927.5.2780		mitochondrial DNA polymerase beta		0.110902	-0.436881	126	128	1167	1459
Tb927.10.8630		Sucrase/ferredoxin-like, putative		0.110957	-0.23555		21	240	146
Tb927.5.440		trans-sialidase, putative		0.111073	0.49961	162	164	437	352
Tb927.11.7420		phosphoadenosine phosphosulfate reductase-like protein		0.11127	0.200421	30	30		260
Tb927.10.11300	PFC16	paraflagellar rod component, putative		0.111781	-0.566433	101	102	275	197
Tb927.11.11475		ribosomal protein S14p/S29e		0.111826	-0.459719		52		185
Tb927.11.13740	ACP5	procyclic-enriched flagellar receptor adenylate cyclase 5		0.111913	2.13226	87	87		360
Tb927.4.2070		antigenic protein, putative		0.111935	-0.565769	369	371	186	38
Tb927.2.2340		Glycerophosphoryl diester phosphodiesterase family, putative		0.112359	0.835103	467	469	1440	180
Tb927.7.2710		NADH-cytochrome b5 reductase, putative		0.112538	-0.367592	7	9	315	315
Tb927.11.9210		NOL1/NOP2/sun family, putative		0.112818	1.32061	45	53		526
Tb927.11.8290		DIS3-like exonuclease, putative		0.11332	0.572811	110	110
Tb927.6.1770	KIN-G	kinesin, putative		0.11345	0.329937	174	176	407	412
Tb927.10.1580	MIC10-1	Domain of unknown function (DUF543), putative		0.114146	2.66742	167	788	104	101
Tb927.7.1200		Protein of unknown function (DUF525), putative		0.114413	0.305197	240	240	558
Tb927.7.5680		deoxyribose-phosphate aldolase, putative		0.114713	-0.541194	55	55	493	167
Tb927.5.940		NADH-dependent fumarate reductase, putative		0.114828	0.72388		34	294	224
Tb927.3.4290	PFR1-1	Paraflagellar rod protein 1-1		0.114982	2.24776		131	205	205
Tb927.11.500	UBP1	RNA-binding protein, UBP1		0.115102	-0.500164	88	91		4997
Tb927.9.14160	RISP	rieske iron-sulfur protein, mitochondrial precursor		0.115279	0.359088	175	177	1234
Tb927.11.9630		Snf7, putative		0.11579	-0.617739	45	47		1038
Tb927.4.3680		protein phosphatase 2C, putative		0.115871	-1.33185	2	4	24
Tb927.9.6290	AK1	arginine kinase		0.116056	-0.697831	50	50	954	791
Tb927.11.15700		hypothetical protein, conserved		0.116181	0.57623	153	155		138
Tb927.11.8120		protein transport protein SEC13, putative		0.116336	1.88697	46	52		327
Tb927.10.4130	NDUFA5	NADH-ubiquinone oxidoreductase B13 subunit		0.116783	-0.72531	288	289	1069	1070
Tb927.5.3920	PEX6	Peroxisome biogenesis factor 6		0.116854	-1.05268	111	111	136
Tb927.4.2540	NEDD8	ubiquitin, putative		0.117299	-1.10201	350	350	398	270
Tb927.3.5020	FLAM6	Flagellar Member 6		0.117643	-1.35867	222	222	430	120
Tb927.7.7500	TLP7	thymine-7-hydroxylase, putative		0.117721	-0.648436		5068	494	332
Tb927.3.3560		U-box domain containing protein, putative		0.117801	0.430296	148	148	1186	1488
Tb927.10.13630		glucosidase, putative		0.117854	1.1222	14	15	450	681
Tb927.10.14550	HEL67	ATP-dependent RNA helicase HEL67		0.118072	-0.193623		10	7813
Tb927.11.16160		ATP binding protein-like protein		0.118253	-0.285526	22	24		30
Tb927.9.8450	ADKG	UMP/CMP kinase		0.11873	-0.404431	90	92		275
Tb927.7.4290	NUDC1	Nuclear distribution protein C homolog		0.119633	0.129661	58	60	353
Tb927.11.14250	TCP-1-epsilon	T-complex protein 1, epsilon subunit, putative		0.119695	-0.192593	40	40		604
Tb927.1.3950	ALAT	alanine aminotransferase		0.119703	-0.204491	159	159	1785	2087
Tb927.6.4480	ValRS	valyl-tRNA synthetase, putative		0.119817	0.207242	114	116	457	395
Tb927.7.5210		Putative Phosphatase/Protein of unknown function DUF89, putative		0.1204	0.33049	276	276	922	879
Tb927.1.3180	S11	40S ribosomal protein S11, putative		0.120486	-0.907294	29	29	296	305
Tb927.3.2960	IAGNH	inosine-adenosine-guanosine-nucleosidehydrolase		0.12057	-0.715748	163	165	87	568
Tb927.3.5530	Tb-292	Tb-292 membrane associated protein		0.121071	0.956982	235	235	683	830
Tb927.3.830	FEN1	flap endonuclease-1 (FEN-1), putative		0.121184	0.346941	30	32	145
Tb927.11.3250	OADbeta	dynein heavy chain, putative		0.121186	-0.398305	69	69		1287
Tb927.11.16830	RABL5	Rab-like 5, small G protein		0.121782	-0.757472	211	213	898	2083
Tb11.02.5400		cystathionine beta-synthase, putative		0.122062	-0.583484	90	90	672	33
Tb927.4.2310		asparaginyl-tRNA synthetase, putative		0.122385	0.285733		14	896	918
Tb927.3.5050		60S ribosomal protein L4		0.122437	-0.270666	29	29	78	79
Tb927.3.4040		Ankyrin repeats (3 copies), putative		0.122671	-0.522461	232	234	1067	1044
Tb927.11.4700		prostaglandin f synthase		0.122992	-0.625099	101	101	182	132
Tb927.9.10770	PABP2	polyadenylate-binding protein 2		0.123443	-0.190453	299	301		2511
Tb927.4.4380	VP1	Pyrophosphate-energized vacuolar membrane proton pump 1		0.123676	0.262926	98	100	810	864
Tb927.7.4070		cysteine peptidase, Clan CA, family C2, putative		0.12397	-0.367195	62	62	809	752
Tb927.7.1670	eif4e6	Eukaryotic translation initiation factor 4E type 6		0.124982	0.418727	164	164	616	282
Tb927.11.3240	TCP-1-zeta	T-complex protein 1, zeta subunit, putative		0.125011	-0.405119	54	54	236	190
Tb927.3.2100		hypothetical protein, conserved		0.125515	-0.306134	220	222	768	964
Tb927.10.3560	PRMT1-PRO	arginine N-methyltransferase, putative		0.125528	0.0567045		91	1217
Tb927.8.3100	CRN12	coronin, putative		0.125599	0.28635		64	1365	828
Tb927.6.1870	EIF4E4	Eukaryotic translation initiation factor 4E-4		0.125809	-0.222798	538	540	891
Tb927.11.1900		T-complex protein 1, beta subunit, putative		0.125907	-0.408861	24	26	360	360
Tb927.10.5360		40S ribosomal protein S10, putative		0.126086	-0.861916		12	61	62
Tb927.11.600		Mitochondrial ATP synthase subunit, putative		0.126209	-0.604929		29		290
Tb927.11.10025		60S ribosomal protein L29, putative		0.126359	-0.907872		10		179
Tb927.4.3550		60S ribosomal protein L13a, putative		0.126768	-0.166766		49	101	101
Tb927.9.8520		hypothetical protein, conserved		0.126876	-2.54683	46	48	448	422
Tb927.6.3100	IFT46	Intraflagellar transport complex B protein 46 C terminal, putative		0.126906	-0.594412	84	84	250	251
Tb927.10.3940		40S ribosomal protein S3A, putative		0.126929	-0.494427	15	16	106	107
Tb927.11.2690	ASCT	succinyl-coA:3-ketoacid-coenzyme A transferase, mitochondrial precursor, putative		0.127043	-0.298443	74	78		2361
Tb927.11.14200	CDC34	ubiquitin-conjugating enzyme E2, putative		0.127107	1.45393	95	95
Tb927.7.1110		asparagine synthetase a, putative		0.127451	-0.475014	151	151	588
Tb927.8.7040		hypothetical protein, conserved		0.127666	-0.306359	50	50	189	190
Tb927.10.3840		60S ribosomal protein L18a, putative		0.128312	-0.376297	33	34	475
Tb927.7.7090		hypothetical protein, conserved		0.128514	-0.46638	289	291	919	546
Tb927.8.2630	KIN-C	kinesin-C		0.128926	0.147691	176	176	2018	35
Tb927.10.7330		40S ribosomal protein S24E, putative		0.128952	-0.678911	12	13	130	105
Tb927.5.1260		Sulfate transporter N-terminal domain with GLY motif/Sulfate transporter family, putative		0.129068	1.16082	108	108	2498	1946
Tb927.8.1840		Sec7 domain containing protein, putative		0.129211	0.280716	127	129	717	717
Tb927.6.4130	SDH3	succinate dehydrogenase subunit 3		0.129517	-0.459777	109	111	542	542
Tb927.11.3280	KIN13-5	Kinesin-13 5, putative		0.129547	-0.479991	227	227		2025
Tb927.4.1340	CPSF73	cleavage and polyadenylation specificity factor subunit, putative		0.129653	0.722609	41	43	369	369
Tb927.10.3990	DHH1	DHH1		0.129865	-0.471754	278	279	2168	1001
Tb927.9.15360		40S ribosomal protein S6, putative		0.129869	-1.08137	24	24		107
Tb927.11.13230	VAP	MSP (Major sperm protein) domain containing protein, putative		0.130625	-0.842774	183	185	2208	1385
Tb927.1.2100	CALP1.1	Calpain-like protein 1.1		0.132419	-0.350092	68	68	811	560
Tb927.5.288b		ribulose-phosphate 3-epimerase, putative		0.132518	-0.398102		2002
Tb927.6.5000		Protein of unknown function (DUF773), putative		0.132563	1.89963	142	142	224	196
Tb927.8.4780	FLAM3	Flagellar Member 3		0.133112	0.893558	107	109	372
Tb927.8.2080		Fungal tRNA ligase phosphodiesterase domain containing protein, putative		0.13319	0.585568	49	49	32
Tb927.6.590		hypothetical protein, conserved		0.133198	-0.98965	77	79	463	292
Tb927.3.1080	POMP23	Present in the outer mitochondrial membrane proteome 23		0.13324	0.559903	142	142	194	195
Tb927.10.9880	TbL18LP	60S ribosomal protein L18, putative		0.133264	-0.380635	34	35	82	83
Tb927.11.1450		2-oxoglutarate dehydrogenase E1 component, putative		0.133446	0.231676	397	397		1301
Tb927.10.8590	FTZC	flagellum transition zone component		0.133774	-0.665728	35	36	778
Tb927.6.1990		hypothetical protein, conserved		0.133963	0.322368	71	73	126	63
Tb927.9.10010	J34	chaperone protein DnaJ, putative		0.134896	0.603215	204	206		337
Tb927.8.1740	TIM62	Mitochondrial import inner membrane translocase subunit TIM62		0.135103	-0.453483	153	155	832	826
Tb927.5.2070	mt-LAF8	LSU ribosomal protein, mitochondrial, putative		0.136144	0.496612	41	88	241	241
Tb927.11.1420		hypothetical protein, conserved		0.136651	1.65493	199	199	2208	462
Tb927.3.2650	COX17	cytochrome c oxidase copper chaperone, putative		0.137265	0.674768	29	31	387	387
Tb927.8.3150	TCP-1-gamma	T-complex protein 1, gamma subunit, putative		0.137427	-0.341571	77	77	1432	723
Tb927.10.14600	RPS2	40S ribosomal protein S2, putative		0.137601	-0.439152	19	20	102	87
Tb927.9.9260		hypothetical protein, conserved		0.137714	0.24155	50	52		481
Tb927.6.4140	PFC4	paraflagellar rod component, putative		0.138408	-0.436153	242	244	830	388
Tb927.8.8330	CAP5.5V	cysteine peptidase, putative		0.138752	0.478875	384	384	723	1308
Tb927.11.15040	HSP60	Chaperonin HSP60, mitochondrial		0.139268	-0.429381	60	62
Tb927.4.1510		phospholipid-translocating ATPase, putative		0.139457	1.85705	6	8	807
Tb927.2.5910		40S ribosomal protein S13, putative		0.13999	-0.401319	16	16	101	98
Tb927.7.1040		40S ribosomal protein S16, putative		0.140104	-0.402275	14	14	117	118
Tb927.8.1110		40S ribosomal protein S9, putative		0.140245	-0.750466	49	51	380	380
Tb927.5.3820	PYR2	aspartate carbamoyltransferase, putative		0.140248	0.512231	220	220	454
Tb11.v5.0394		hypothetical protein, conserved		0.140314	0.584826		454
Tb927.10.1080	RPS23	40S ribosomal protein S23, putative		0.141618	-0.660502	14	15	215	106
Tb927.9.12360	RBP35	RNA-binding protein, putative		0.141858	-0.474072		2954
Tb927.3.2090		Xaa-Pro aminopeptidase, putative		0.142116	0.485795	29	31	751	735
Tb927.10.13850		ATP12 chaperone protein, putative		0.142152	2.99061	110	111	282
Tb927.11.1670	NFS	cysteine desulfurase		0.142154	0.962441	23	25
Tb927.11.11630		LSU ribosomal protein, mitochondrial, putative		0.142346	0.252844	45	45
Tb927.10.4000		methylglutaconyl-CoA hydratase, mitochondrial precursor, putative		0.14311	-0.223864	218	219	197	382
Tb927.11.2110		Snf7, putative		0.143522	0.508476	262	262
Tb927.6.4370	EIF3D	eukaryotic translation initiation factor 3 subunit d		0.143795	0.319067		26	369
Tb927.11.980	NUP158	Nucleoporin NUP158		0.144067	0.212959	27	27
Tb927.6.4760		T-complex protein 11, putative		0.144861	1.95287	5	5	751	99
Tb927.6.1290		hypothetical protein, conserved		0.145016	-0.333307	43	45	146	86
Tb927.11.8870	MHEL61	DEAD-box ATP-dependent RNA helicase, mitochondrial		0.145088	0.117252	30	30
Tb927.3.1970		phosphopantothenoylcysteine synthetase, putative		0.146057	0.534583	181	183	259
Tb927.8.4330	RAB11	small GTP-binding protein Rab11		0.146245	0.197057	315	317	2102	998
Tb927.1.4680	KKIP6	Kinetochore interacting protein 6		0.146276	1.02233	295	295	169
Tb927.10.270		60S ribosomal protein L32, putative		0.146927	-0.432297	15	16	79	80
Tb927.11.6610		hypothetical protein, conserved		0.147432	-0.240952		23		46
Tb927.11.8200		ribosomal protein S26, putative		0.147803	-0.972045	51	51	255	256
Tb927.2.3030		ATP-dependent Clp protease subunit, heat shock protein 78 (HSP78), putative		0.147965	-0.61372	197	197	650
Tb927.2.280	RHS2	retrotransposon hot spot protein 2 (RHS2), putative		0.148155	0.422707	30	32	558	505
Tb927.10.6940		Dipeptidyl-peptidase 8-like, putative		0.150196	0.760077		65
Tb927.8.5760		Ankyrin repeats (many copies)/Alpha/beta hydrolase family, putative		0.150314	1.12652	431	431	284	1202
Tb927.3.4360		40S ribosomal protein S15A, putative		0.150354	-0.433882	133	15	77	118
Tb927.5.1360	NDRT	nucleoside 2-deoxyribosyltransferase		0.150399	-0.850358	153	153	780	721
Tb927.10.13950		tubulin-specific chaperone, putative		0.151622	0.957929	90	91	83
Tb927.1.4830	PLA1	phospholipase A1		0.151665	0.259734	161	161	662	558
Tb927.3.4600		hypothetical protein, conserved		0.152557	0.702303	30	32	445
Tb927.11.1560		1,2-Dihydroxy-3-keto-5-methylthiopentene dioxygenase, putative		0.153152	0.320154	104	106		141
Tb927.6.3630	SPL	sphingosine 1-phosphate lyase, putative		0.153261	-0.235983	33	35	421
Tb927.3.2840		inorganic pyrophosphatase, putative		0.153404	-0.69869	86	88	193	418
Tb927.10.6640		transmembrane emp24 domain-containing protein		0.153721	0.273295	18		508
Tb927.7.5960	PAD4	protein associated with differentiation 4, putative		0.154304	0.326746	110	110	36	37
Tb927.6.4800		hypothetical protein, conserved		0.154351	-0.850903	89	89	283	283
Tb927.10.13430		citrate synthase, putative		0.155642	0.474905	133	134	5127	616
Tb927.8.4820	EIF4G3	eukaryotic translation initiation factor 4 gamma 3		0.156982	0.308695	267	269	425	425
Tb927.10.4310	PHB2	prohibitin 2, putative		0.157371	-0.862714	159	115	284	285
Tb927.6.1430		hypothetical protein, conserved		0.15753	2.00537	53	55	338
Tb927.11.13670		hypothetical protein, conserved		0.157595	2.99522	31	33		211
Tb927.6.1030	CP	cysteine peptidase, Clan CA, family C1, Cathepsin L-like		0.157714	1.10915	5	31	257	257
Tb927.10.13500		60S ribosomal protein L10a		0.158011	-0.280849	171	172	481	482
Tb927.11.10070	BDF3	Bromodomain, putative		0.158125	0.428492	81	81		524
Tb927.11.14960	PUF7	pumilio/PUF RNA binding protein 7, putative		0.158347	0.548358	117	119		1024
Tb927.8.2520	ACS	acetyl-CoA synthetase, putative		0.158899	0.712673	228	228	1934	2629
Tb927.11.14170		hypothetical protein, conserved		0.15964	0.812625	28	28		119
Tb927.10.12430		Noc2p family, putative		0.159704	0.806286	189	190	95
Tb927.9.5690		60S acidic ribosomal protein, putative		0.160108	-0.244044	48	48		207
Tb927.11.17040	ACP1	procyclic-enriched flagellar receptor adenylate cyclase 1		0.160268	2.85152		42	786	1820
Tb927.11.190		elongation factor, putative		0.160688	-0.98161		11		591
Tb927.11.13180	POMP10	Present in the outer mitochondrial membrane proteome 10		0.160778	0.202035	258	260		934
Tb927.11.9420		ATP synthase, putative		0.160926	0.149424	168	170		17
Tb927.4.3620	PP1-6	serine threonine-protein phosphatase PP1, putative		0.161086	-0.386154		166	2077	1921
Tb927.9.10790		hypothetical protein		0.161224	-0.744099	754	441		1834
Tb927.11.8790		target SNARE, putative		0.161469	2.65215		369		501
Tb927.1.1560		vesicular-fusion protein nsf, putative		0.161471	0.745005	94	94	81	1766
Tb927.10.9910		PSP1 C-terminal conserved region, putative		0.162413	0.383867	491	492	1759	1558
Tb927.8.1330		60S ribosomal protein L7a, putative		0.162631	-0.316132	6	19	95	111
Tb927.7.5170		60S ribosomal protein L25		0.16453	-0.608579	54	92	466	398
Tb927.5.1120	TZP656	Phage tail fibre repeat, putative		0.164592	3.55322	1562	1562	378	379
Tb927.10.6630	DBP2A	ATP-dependent RNA helicase DBP2A, putative		0.164615	0.234556	254		497
Tb927.10.9820	MIP	mitochondrial intermediate peptidase, putative		0.164995	-0.185687	79	80	252
Tb927.9.11840	PNO1	pre-rRNA-processing protein PNO1, putative		0.165216	-0.406524	71	20		705
Tb927.7.7410	ENR2	Trans-2-enoyl-CoA reductase, putative		0.165655	-0.511358	4	6	986	984
Tb927.8.1980	BPP1	Beta propeller protein 1		0.166067	0.583286	13	13	44	243
Tb927.7.7070		MYND finger, putative		0.167009	1.33345	114	116	333	756
Tb927.6.4770	MKT1	protein mkt1, putative		0.167015	-0.156835	373	373	3371	207
Tb927.5.1930		signal peptidase subunit, putative		0.167137	-1.08834	189	189	480	17
Tb927.3.1300		hypothetical protein, conserved		0.167193	0.177516	262	262	1133	1134
Tb927.10.8030	ATP5	Mitochondrial ATP synthase subunit 5		0.167226	-0.498727	17	18	541
Tb927.3.4890		ubiquinone biosynthesis protein COQ7 homolog, putative		0.167333	0.554496	8	10	9
Tb927.8.1510	DBP2B	ATP-dependent RNA helicase DBP2B, putative		0.167787	-0.33633	579	579	903	758
Tb927.10.10880	ABCF1	ATP-binding cassette sub-family F member 1, putative		0.168036	0.362828	15	16	90	79
Tb927.11.10560	EIF4G4	eukaryotic translation initiation factor 4 gamma 4		0.168084	0.224423	318	318		2033
Tb927.10.13517		40S ribosomal protein S27-like, putative		0.168304	-1.26032		151		138
Tb927.4.1790		ribosomal protein L3, putative		0.168808	-0.28572		20	159	118
Tb927.8.4050	FLA1BP-2	FLA1-binding protein		0.168872	-0.611985		118	675	675
Tb927.11.8260		carbonic anhydrase-like protein		0.169689	-0.25444	118	118		307
Tb927.9.10160	MIC60	hypothetical protein, conserved		0.169746	0.43726	31	33
Tb927.8.4540	PBP1	PAB1-binding protein , putative		0.169802	-0.160308	489	491	2359	684
Tb927.6.5040		ribosomal protein L15, putative		0.170306	-0.737707	19	19	235	236
Tb927.7.970	NMD3	NMD3 family, putative		0.170651	0.728171	148	148	175	201
Tb927.11.11550	TOP2A	DNA topoisomerase II alpha, putative		0.171678	-1.15118	344	344	450
Tb927.8.3690	IDH	isocitrate dehydrogenase [NADP], mitochondrial precursor, putative		0.17194	-0.188355	256	258	1931
Tb927.10.11530		hypothetical protein, conserved		0.172021	0.535022	156	157	189	190
Tb927.4.1170		ankyrin, putative		0.17221	-0.265267	22	24	39
Tb927.5.740		hypothetical protein, conserved		0.17247	2.61876	171	175	374	375
Tb927.9.11470		60S ribosomal protein L29		0.172599	-0.825743	7	7	62	63
Tb927.5.2570	EIF3B	eukaryotic translation initiation factor 3 subunit b		0.172944	0.176894	209	209	732	173
Tb927.5.760	CSBPII_45	cell cycle sequence binding phosphoprotein (RBP33), putative		0.174161	1.88532	378	378	260	3467
Tb927.7.6930	ZapE1	ATPase, putative		0.174197	-1.1256	102	104	743	78
Tb927.2.2390		hypothetical protein, conserved		0.175425	-0.178275	19	21	709	693
Tb927.10.12370	GCS	gamma-glutamylcysteine synthetase		0.175535	0.568633	51	52	682
Tb927.10.1070	CRK1	cdc2-related kinase 1		0.175811	-0.455651	437	438	662	621
Tb927.3.2150		protein phosphatase 2C, putative		0.176097	0.479825	14	16	355	340
Tb927.11.8060		SNARE associated Golgi protein, putative		0.177608	-0.108169	29	29
Tb927.10.6880	GAP	glyceraldehyde 3-phosphate dehydrogenase, cytosolic		0.17837	-0.116823	59	60	370
Tb927.11.6510		40S ribosomal protein S21, putative		0.17845	-0.757598	19	21		97
Tb927.7.1630		hypothetical protein, conserved		0.179254	-0.578123	238	238	256	257
Tb927.11.12150	BILBO1	flagellar pocket cytoskeletal protein bilbo1		0.179384	1.37673	207	207		748
Tb927.5.4330		dihydrolipoamide branched chain transacylase, putative		0.179866	0.996091	18	20	423	249
Tb927.5.2930		Mitochondrial ATP synthase subunit, putative		0.17996	-0.577734	12	12	174	175
Tb927.7.1730		60S ribosomal protein L7, putative		0.180899	-0.199833	24	24	138	139
Tb927.10.8410		hypothetical protein, conserved		0.181069	0.319923		25		937
Tb927.10.8430		40S ribosomal protein S12, putative		0.18154	0.192013	22	23	107	98
Tb927.10.3350		major facilitator superfamily, putative		0.181617	0.201526		149		118
Tb927.11.10780		hypothetical protein, conserved		0.182319	-0.257117	135	135
Tb927.11.16150		tubulin binding cofactor A, putative		0.182378	0.195207	88	90		81
Tb927.9.11380		60S ribosomal protein L23, putative		0.182409	-0.298797	15	15		65
Tb927.11.7350	H2BV	Histone H2B variant V		0.18253	-1.29649	59	59	948	455
Tb927.4.3060		hypothetical protein, conserved		0.183527	-1.67403	340	265	1496
Tb927.3.1790		pyruvate dehydrogenase E1 beta subunit, putative		0.183791	-0.333471	119	121	1298	1274
Tb927.11.10820		Casein kinase II subunit beta, putative		0.183887	3.53359	498	498
Tb927.2.2430	CK2A2	casein kinase II, alpha chain		0.184512	0.810119	286	336	1838	2047
Tb927.7.2310		DNA primase small subunit, putative		0.185157	0.885196	27	29	182	182
Tb927.10.8060	SET8	SET domain containing protein, putative		0.185916	0.944905		158
Tb927.9.5590	TOP2	DNA topoisomerase ii		0.185973	2.02824	328	328		117
Tb927.10.5330		40S ribosomal protein S18, putative		0.186464	-0.586749	12	13	79
Tb927.9.10920	KKT3	kinetoplastid kinetochore protein 3		0.18662	5.10345	37	39		370
Tb927.11.4680		SURF1 family, putative		0.186865	0.963018	263	263
Tb927.6.4210	ALDH	aldehyde dehydrogenase, putative		0.186917	0.794894	176	178	384	384
Tb927.11.11770	EIF4E3	Eukaryotic translation initiation factor 4E-3		0.188006	0.453115	71	71		1862
Tb927.11.14330		HECT-domain (ubiquitin-transferase), putative		0.188333	-0.785367	93
Tb927.10.8240	CIF4	hypothetical protein, conserved		0.188461	-1.50635	77	78	6
Tb927.3.930	OADalpha	dynein heavy chain, putative		0.188478	-0.573485	281	281	447	807
Tb927.9.6920	CAP41	hypothetical protein, conserved		0.188566	-0.32076	62	62		451
Tb927.11.10960		2OG-Fe(II) oxygenase superfamily, putative		0.189881	0.177317	103	103		393
Tb927.4.2180		60S ribosomal protein L35a, putative		0.190263	-0.579327	58	58	145	2274
Tb927.9.13070	HSBP1	Heat shock factor binding 1 domain-containing protein		0.190596	0.697682	212	212		1149
Tb927.11.9050		p21-C-terminal region-binding protein, putative		0.190623	-0.671134	97	97		343
Tb927.7.3900	VTC1	vacuolar transporter chaperone, putative		0.192683	0.39274	10	10	164	165
Tb927.5.980		2OG-Fe(II) oxygenase superfamily, putative		0.193625	-1.22625	9	9	279
Tb927.11.510	UBP2	RNA-binding protein, UBP2		0.193773	-0.86449	315	317		5790
Tb927.7.4550	MRPL7/12	Mitochondrial ribosomal protein L7/L12		0.194095	-0.240826	88	90	240
Tb927.9.15330		U3 small nucleolar RNA-associated protein 6, putative		0.194511	1.15633	164	164		51
Tb927.10.10140	PFC19	paraflagellar rod component, putative		0.194517	1.08211	97	98	202	203
Tb927.11.2050		60S acidic ribosomal protein P0, putative		0.194703	-0.657885	21	21	71	72
Tb927.11.14300	IC70	Dynein intermediate chain, axonemal		0.194965	-1.15532	140	143	387	100
Tb927.10.6440	PMM	phosphomannomutase		0.194966	1.00702	8	9	202	203
Tb927.10.2900	KAP95	importin beta-1 subunit, putative		0.195213	0.430459	403	404	535	1829
Tb927.9.12650	UBA1b	ubiquitin-activating enzyme E1, putative		0.195245	0.400321		115		111
Tb927.6.4590		glutamyl-tRNA synthetase, putative		0.195537	0.346439		65	57	274
Tb927.7.2570	GRBC1	mitochondrial RNA binding protein 1		0.196209	0.119015	702	704	334	334
Tb927.9.8000		ubiquitin-protein ligase, putative		0.196811	-0.322675	56	58		730
Tb927.10.8320	COXIX	cytochrome oxidase subunit IX, putative		0.197287	-0.244414	75	76	316	317
Tb927.9.3990		ribosomal protein S7, putative		0.198122	-0.498703	22	22	93	51
Tb927.9.4190	ACS1	fatty acyl CoA syntetase 1		0.200643	0.225441	225	225		1092
Tb927.9.11330		proteasome beta 2 subunit, putative		0.200746	-0.16941	54	54		283
Tb927.6.2090		pdz domain containing protein, putative		0.200869	-0.230815	8	10	556	556
Tb927.3.5540	DIC5	dynein intermediate chain WDRD34, putative		0.200966	0.746716	192	192	402	420
Tb927.6.4750		hypothetical protein, conserved		0.201002	1.61443	114	114	875	164
Tb927.10.180	ATPF1G	ATP synthase F1 subunit gamma protein, putative		0.20127	-0.528986	15	16	109	100
Tb927.10.7110	INO1	inositol-3-phosphate synthase, putative		0.201675	0.664779	222	219	1061	438
Tb927.11.12880	POMP17	Present in the outer mitochondrial membrane proteome 17		0.201852	-0.670852		905		396
Tb927.8.2820		hypothetical protein, conserved		0.202711	0.934574	203	203	304	266
Tb927.7.1780		Adenine phosphoribosyltransferase, putative		0.20284	-0.475287	142	142	492	497
Tb927.6.2940	PPCDC	phosphopantothenoylcysteine decarboxylase, putative		0.203161	0.942998	58	58	395	133
Tb927.10.6080		proteasome subunit beta type-5, putative		0.203432	-0.249941	149	150	290	291
Tb927.10.12040	MAPK11	mitogen-activated protein kinase 11, putative		0.203503	0.633862	27	28	1739	448
Tb927.11.5230		hypothetical protein, conserved		0.204002	-0.45502	125	125		379
Tb927.11.6420		hypothetical protein, conserved		0.204217	0.500891	207	209		360
Tb927.7.5560		glucosamine-fructose-6-phosphate aminotransferase, putative		0.205086	0.390932	497	497	1615	1616
Tb927.7.6890		methyltransferase domain containing protein, putative		0.205695	0.780993	240	242	267	267
Tb927.10.15180		nucleosome assembly protein, putative		0.205708	0.112492	216	217	702	663
Tb927.3.3490	TDP1	High mobility group protein TDP1		0.206119	-0.210973	160	160	376
Tb927.10.190		40S ribosomal protein S6, putative		0.20621	1.92509	13	14	45	46
Tb927.10.15530		ABC transport system ATP-binding protein, putative		0.206212	0.100067	152	153	697	481
Tb927.11.4130		ubiquitin-like protein, putative		0.206393	-0.396076	72	74		180
Tb927.10.10420		monothiol glutaredoxin, putative		0.206475	1.76247	17	18	192	193
Tb927.11.2410		hypothetical protein, conserved		0.206956	-0.104309	85	87		159
Tb927.11.15420	EIF3K	eukaryotic translation initiation factor 3 subunit k		0.206967	0.313498	133	135		215
Tb927.2.4240		GTP binding protein, putative		0.207509	0.151087	200	202	960	960
Tb927.3.2260	mS68	Mitochondrial SSU ribosomal protein, putative		0.207532	1.26068	24	26	76	45
Tb927.7.2100	GMPS	GMP synthase [glutamine-hydrolysing]		0.207612	-0.444667	44	46	482	981
Tb927.11.6180		60S ribosomal protein L28, putative		0.208401	-0.397033	12	14	110	98
Tb927.6.4970		serine/arginine-rich protein specific kinase SRPK, putative		0.208984	-1.1994	179	179	366	367
Tb927.10.11310	IFT57/55	intraflagellar transport protein 57/55		0.209126	-1.71538	38	39	174
Tb927.5.950		monothiol glutaredoxin, putative		0.209358	0.52121	131	131	266
Tb927.3.5520	RPN1	26S proteasome regulatory non-ATPase subunit		0.210459	0.399798	288	288	509
Tb927.10.5030		ubiquitin/ribosomal protein S27a, putative		0.210956	-0.752122	4	5	74	61
Tb927.6.4070		hypothetical protein, conserved		0.212515	0.361238	32	34	194	188
Tb927.4.410	CAF40	CAF 40		0.212551	0.13736	13	15	496	496
Tb927.11.6250		Mitochondrial ATP synthase subunit, putative		0.212911	-0.588645	66	68		511
Tb927.7.6660	J10	chaperone protein DnaJ, putative		0.213009	0.507791		12	212
Tb927.9.9870	KIN13-6	Kinesin-13 6, putative		0.213351	-0.428525	75	77
Tb927.1.720	PGKA	phosphoglycerate kinase		0.213457	-0.34471	61	205	115	58
Tb927.7.1320	HSP10	10 kDa heat shock protein, putative		0.213649	-0.196616	179	179	251	252
Tb927.1.4100	COXIV	cytochrome oxidase subunit IV		0.21373	-0.193665	233	233	1756	1757
Tb927.9.1590		hypothetical protein, conserved		0.213863	3.29048	37	39		288
Tb927.3.3100		peptidyl-prolyl cis-trans isomerase NIMA-interacting 4, putative		0.21463	-1.38651	125	127	494	494
Tb927.9.3640		LSU ribosomal protein, mitochondrial, putative		0.214688	0.788987	4	4		685
Tb927.6.1010	CP	cysteine peptidase, Clan CA, family C1, Cathepsin L-like		0.215337	1.17612		31	248
Tb927.9.11270	TCP-1-eta	t- complex protein 1 (eta subunit), putative		0.215542	-0.240896	81	81	221	222
Tb927.8.6440	RBP20	RNA-binding protein, putative		0.215739	3.35001	13	13	622
Tb927.8.2020		agmatinase, putative		0.216588	-0.0911638	84	84	135	225
Tb927.7.1290		Protein of unknown function (DUF2012), putative		0.21663	1.52298	121	141	443	444
Tb927.3.2900	EIF2A	Eukaryotic translation initiation factor 2 subunit alpha		0.216767	-0.0632741	27	29	368	389
Tb927.5.2160		conserved protein		0.216888	-2.39008		47	386	184
Tb927.7.570		prefoldin, putative		0.216999	0.444262	26	28	282	434
Tb927.11.440		conserved protein		0.217362	-0.801418		79
Tb927.10.2890		enolase		0.217394	-0.239298	77	78	300	315
Tb927.10.520		Mitochondrial ATP synthase subunit, putative		0.217724	-0.31808	205	206	644	500
Tb927.5.4170		histone H4, putative		0.218214	-0.277933		34
Tb927.4.3320		uracil phosphoribosyltransferase, putative		0.218313	-0.292366	118	120	1879	25
Tb927.10.4620	PPIase	peptidyl-prolyl cis-trans isomerase, putative		0.218447	0.162333	13	14	85	86
Tb927.10.12940		predicted zinc finger protein		0.218769	0.757326	391	392	1280
Tb927.9.1810		60S ribosomal protein L35, putative		0.218948	-0.367213	9	11		90
Tb927.8.5120		cytochrome c		0.219927	-0.340892	149	147	1498	1242
Tb927.3.1600	TIM10	Mitochondrial import inner membrane translocase subunit 10		0.219965	-0.329506	247	249	354
Tb927.3.3610	PEX7	peroxisomal targeting signal 2 receptor, putative		0.223164	-0.368263	199	199	501
Tb927.10.5840		translation elongation factor 1-beta, putative		0.223516	-0.362002	50	51	570	469
Tb927.6.4380		Protein of unknown function (DUF544), putative		0.223833	-0.111649	364	366	481
Tb927.11.15370	KAP123	Importin subunit beta-4, putative		0.22399	0.0916541	223	225		1070
Tb927.3.2490	PH1	hypothetical protein, conserved		0.224341	0.229771	258	258	287	226
Tb927.11.16670		hypothetical protein, conserved		0.224709	0.74794	267	269		262
Tb927.10.4110	RPL30	60S ribosomal protein L30		0.225329	-0.395025	16	17	126	127
Tb927.10.2570		lysosomal alpha-mannosidase precursor, putative		0.226399	0.921408	47	11	749	681
Tb927.10.14130		SRP19 protein, putative		0.226718	0.355072	1	2	723
Tb927.11.6040		Nodulin-like, putative		0.226749	0.376857	154	156	791	723
Tb927.3.3900	CPT II	carnitine O-palmitoyltransferase II, putative		0.227276	-0.187555	69	69	1988
Tb927.11.5290	MCP9	mitochondrial carrier protein		0.227277	-0.158862	115	115		403
Tb927.9.9820		glyceraldehyde-3-phosphate dehydrogenase, putative		0.228605	-0.209464	47	49
Tb927.11.16200	CAP17	cytoskeleton-associated protein 17		0.228669	-0.453626	254	256		757
Tb927.5.2720	ZPR1	zinc finger protein ZPR1		0.229149	0.327457	20	20	250
Tb927.8.4810	PHB1	prohibitin 1		0.229914	0.175931	39	41	270	251
Tb927.7.590		hypothetical protein, conserved		0.230834	-1.26625	12	14	343	326
Tb927.5.1140	C/EK1	choline/ethanolamine kinase		0.230862	0.575994		65	1779
Tb927.10.2610		Domain of unknown function (DUF1935), putative		0.231021	1.5718	109	110	1229	1230
Tb927.10.9150		hypothetical protein, conserved		0.231965	0.57102	158	149	226	227
Tb927.7.5230		lanosterol synthase		0.232791	0.304378	83	83	800	730
Tb927.11.6870	14-3-3-II	14-3-3 protein 2		0.232836	-0.0670212	321	323		1591
Tb927.8.1790		hypothetical protein, conserved		0.233614	-0.794813	261	263	2043	395
Tb927.9.9020	RBG2	ribosome-interacting GTPase 2, putative		0.235072	0.692393	25	27		71
Tb927.11.3030	PRS	phosphoribosylpyrophosphate synthetase, putative		0.235303	0.258012		45		531
Tb927.11.9880		Protein of unknown function (DUF2009), putative		0.235485	1.4755	57	57
Tb927.8.5330		tyrosyl/methionyl-tRNA synthetase, putative		0.235499	-0.338314	114	114	288
Tb927.10.5230	ARL13	ADP-ribosylation factor, putative		0.236031	1.42384	151	152	481	365
Tb927.11.12365		hypothetical protein		0.236274	0.429838		84		181
Tb927.9.9780		peptidyl-prolyl cis-trans isomerase (cyclophilin- 40), putative		0.236384	0.251031	64	37		855
Tb927.10.2020	HK2	hexokinase		0.236845	-0.39228	140	141	352	353
Tb11.0840		hypothetical protein		0.237087	-0.557517		70		379
Tb927.10.14950	ZC3H40	Zinc finger CCCH domain-containing protein 40		0.237126	-0.567284	173	174	1268	140
Tb927.8.5600		transaldolase, putative		0.23772	0.416778	135	122	985	986
Tb927.8.6060	AKCT	glycine acetyltransferase, putative		0.238137	-0.600504	191	191	739	418
Tb927.9.10560	ATOM19	Archaic Translocase of outer membrane 19 kDa subunit		0.238218	0.172677	98	100		1126
Tb927.10.1430		hypothetical protein, conserved		0.238918	-0.461842	87	88	837	181
Tb927.8.6390	TbLysoPLA	lysophospholipase, putative		0.239039	-0.518414	88	200	311	312
Tb927.11.5440		malic enzyme		0.239072	-0.418904	155	155
Tb927.3.1140		Surp module, putative		0.239912	1.14589	197	197	377	365
Tb927.2.4230		NUP-1 protein, putative		0.240209	-0.225234	112	114	790	784
Tb927.10.14990	IFT80	intraflagellar transport protein 80		0.240307	-1.11698	434	435	553	613
Tb927.10.14590		Protein of unknown function (DUF1279), putative		0.24116	1.0768	32	33	169	160
Tb927.11.4450	ALBA2	ALBA-Domain Protein		0.241604	-0.308428	65	65		214
Tb927.7.940		protein kinase C substrate protein, heavy chain, putative		0.241831	0.465285	19	19	20	21
Tb927.8.2160	PGPA	p-glycoprotein		0.242002	0.612137	194	194	865	630
Tb927.7.6270		peptidase t, putative		0.243652	1.77479	157	117	384	409
Tb927.10.7290	FLAM2	Flagellar Member 2		0.243836	0.304336	133	134	287
Tb927.8.980	PAGM	phosphoacetylglucosamine mutase		0.244134	-0.125501	225	227	408	1967
Tb927.2.4710	RRM1	RNA-binding protein, putative		0.244577	0.160249	520	522	740	1310
Tb927.9.8070	QM	QM-like protein		0.245607	-0.178417	24	26		54
Tb927.8.7730	DHCS	Sphingosine N-acyltransferase, putative		0.245727	-0.731775	78	78	316	861
Tb927.9.11720	ISCU	Iron-sulfur cluster assembly protein		0.246228	3.26545	453	453		780
Tb927.11.14950	ZFP2	zinc finger protein 2		0.246378	-0.602703	213	215	1345	1142
Tb927.8.760	NOPP44/46-1	nucleolar RNA-binding protein		0.246702	-0.139516	23	25	476	476
Tb927.6.3650	ARL3C	ADP-ribosylation factor, putative		0.246816	-0.128341	62	64	1099	1036
Tb927.10.3150		N-acetyltransferase, putative		0.247248	0.158631	18	19	158
Tb927.2.4130	TFEalpha1	enoyl-CoA hydratase/Enoyl-CoA isomerase/3-hydroxyacyl-CoA dehydrogenase, putative		0.247589	0.351209	81	83	388	744
Tb927.8.4690		hypothetical protein, conserved		0.247746	-2.96778		1	784	797
Tb927.10.11520	TIM13	mitochondrial import inner membrane translocase subunit tim13		0.24846	-0.756435	253	254	243	244
Tb927.2.5760	FLAM8	Flagellar Member 8		0.248619	1.25247	166	166	2665
Tb927.11.10510		ubiquinone biosynthesis methyltransferase, putative		0.249573	-0.143269	44	44		138
Tb927.5.3510	SMC3	structural maintenance of chromosome 3 , putative		0.249821	0.700011	17	17	161	44
Tb927.9.13785	KMP11-5	kinetoplastid membrane protein 11-5		0.251208	-0.203045		49		89
Tb927.9.2490	NOP66	nucleolar protein		0.251547	2.31186	223	216		666
Tb927.5.3980	MRPL15	mitochondrial ribosomal protein L15		0.25252	0.72841	177	177	215	243
Tb927.5.2260		conserved protein		0.25307	-1.00231		47	373	374
Tb927.7.3440	CAP27	I/6 autoantigen		0.2537	-0.155345	45	47	292	230
Tb927.11.6980		Phosphoenolpyruvate carboxykinase, related		0.253766	0.328383	95	97		56
Tb927.1.4050		ser/thr protein phosphatase, putative		0.254683	0.672977	119	119	1500	2358
Tb927.10.12000		iron-sulfur cluster assembly protein, putative		0.254862	-0.131463	302	303	606	556
Tb927.10.7130		hypothetical protein, conserved		0.255023	-0.18833	32	33	421	343
Tb927.8.4890		pol-associated gene 1		0.255302	-1.07417	24	26	166	248
Tb927.5.1710	P18	ATP synthase F(0) complex subunit B, mitochondrial, putative		0.255407	-0.39101	206	206	911	411
Tb927.9.6350	IMPase	inositol-1(or 4)-monophosphatase, putative		0.255554	0.250728	144	144
Tb927.10.12680		60S ribosomal protein L34, putative		0.255558	-0.843812	40	41	80	81
Tb927.10.3500	RBSR4	RNA-binding protein, putative		0.256234	0.526311	27	28	770	771
Tb927.11.16710		hypothetical protein, conserved		0.256295	1.13336	48	50		404
Tb927.4.4990		ubiquinol-cytochrome c reductase, putative		0.25634	1.52861	63	65	15	15
Tb927.9.12820		dynein light chain, putative		0.256755	-1.42474	67	67	415
Tb927.9.6130		calmodulin, putative		0.256961	-0.875045	194	194		1309
Tb927.10.7420	BDF2	bromodomain factor 2 protein, putative		0.257023	-0.630008	188	189	1207
Tb927.9.15110		60S ribosomal protein L5, putative		0.257099	-0.233773	33	33		157
Tb927.7.740	J28	chaperone protein DnaJ, putative		0.258507	0.880321	9	11	460	448
Tb927.10.5010	EF-G1	Elongation factor G1, mitochondrial, putative		0.258969	0.526956	5	6	334	1974
Tb927.11.14870		NAD+ synthase, putative		0.259363	0.612993	152	154		294
Tb927.10.7020	AP	acid phosphatase, putative		0.260301	0.189048		225	613
Tb927.11.11435		dynein light chain type 1, putative		0.260718	0.112212		139		1011
Tb927.8.2000	NCP1	cyclophilin, putative		0.261993	0.788726		11	119
Tb927.11.3120	NOG1	nucleolar GTP-binding protein 1		0.262006	1.80385	234	236		136
Tb927.6.1140	ALG9	dolichyl-P-Man:GDP-Man5GlcNAc2-PP-dolichyl alpha-1,2-mannosyltransferase, putative		0.262102	2.16406	175	177	241	260
Tb927.11.7150		NGG1 interacting factor 3-like		0.262339	1.32457	136	138		156
Tb927.8.2050		GDP-mannose pyrophosphorylase		0.262621	0.184961	165	165	277
Tb927.8.1270	NOP54	conserved protein		0.262821	4.03114		35	843
Tb927.9.7470	NT10	purine nucleoside transporter		0.262848	-0.247699	40	42		2291
Tb927.7.4220		WD domain, G-beta repeat/Dip2/Utp12 Family, putative		0.262956	-0.697313		9	207	198
Tb927.3.2230		succinyl-CoA synthetase alpha subunit, putative		0.266	-0.162585	33	35	732	642
Tb927.11.10040		hypothetical protein, conserved		0.266161	-4.60012	102	102		403
Tb927.9.7000		methyltransferase domain containing protein, putative		0.266308	-0.919718	26	26	285	177
Tb927.7.2780	XAC1	hypothetical protein, conserved		0.26654	-0.212418	139	139	259	197
Tb927.2.4280		kinetoplastid-specific dual specificity phosphatase, putative		0.266579	3.96001	430	432	1611
Tb927.11.14590	G5-IP	G5-interacting protein		0.266818	2.92242	566	566		211
Tb927.1.1960	J16	chaperone protein DnaJ, putative		0.267356	2.96079	161	161	268	261
Tb927.11.16510		hypothetical protein, conserved		0.267952	2.93439	244	246		76
Tb927.5.2080	GMPR	GMP reductase		0.268011	0.428963	85	87	933	919
Tb927.9.7590	L11	60S ribosomal protein L11, putative		0.268323	-0.462974	32	25		87
Tb927.4.3310	SET14	TPR repeat/SET domain containing protein, putative		0.268634	2.88402	17	19	345
Tb927.10.12240		3-ketoacyl-CoA reductase, putative		0.269089	0.223626	36	37	23	321
Tb927.11.7170	SerRS	seryl-tRNA synthetase		0.26942	-0.0934175	100	102		400
Tb927.11.6390		START domain containing protein, putative		0.269459	-0.500888	331	333	1294
Tb927.9.3370	TRX	thioredoxin		0.269808	1.64472	194	194		265
Tb927.1.3310		hypothetical protein, conserved		0.270589	-0.434328	445	445	611	160
Tb927.7.4570	IG-NH	inosine-guanine nucleoside hydrolase		0.270631	0.329921	32	34	2162	83
Tb927.6.4000	SGT	small glutamine-rich tetratricopeptide repeat protein, putative		0.270859	-0.234351	132	134	1334	1342
Tb927.11.11080	NUP149	Nucleoporin NUP149		0.272419	1.3898		206		6
Tb11.v5.0668		protein disulfide isomerase		0.272439	-0.247626		56		341
Tb927.6.4980	RPS14	40S ribosomal protein S14		0.272518	-0.360117	12	12	84	85
Tb927.8.5640	SDH6	putative succinate dehydrogenase subunit		0.27256	-0.347665	112	112	749	250
Tb927.10.4940	PK50	Nuclear Dbf2-related kinase		0.272654	-0.701262		30	243
Tb927.9.8200		Pescadillo N-terminus/BRCA1 C Terminus (BRCT) domain containing protein, putative		0.27285	0.684194	21	23		448
Tb927.8.8170	REMC5A	mitochondrial RNA binding protein 1, putative		0.2735	2.84448	53	1034	468
Tb927.9.15000		proteasome complex subunit Rpn13 ubiquitin receptor, putative		0.273808	-0.459469	23	23		198
Tb927.7.840		Mitochondrial ATP synthase subunit, putative		0.273983	-0.40886	42	44	381	381
Tb927.10.13450		hypothetical protein, conserved		0.274061	3.00239	903	904	2642	2819
Tb927.10.14530	Rpn8	19S proteasome non-atpase subunit 8		0.275952	1.83683	302	225	195	155
Tb927.11.16030	RPN7	proteasome regulatory non-ATP-ase subunit 7		0.276712	-0.162601	187	189
Tb927.5.3400		calcium-translocating P-type ATPase		0.276832	0.409551	130	132	1211	789
Tb927.9.3590		monothiol glutaredoxin, putative		0.277424	0.236678		14		321
Tb927.7.3050	mS50	Mitochondrial SSU ribosomal protein, putative		0.278598	0.368905	102	102	452
Tb927.9.3120		STE/STE11 serine/threonine-protein kinase, putative		0.278922	1.46733		5		93
Tb927.10.5140	MPK6	Mitogen-activated protein kinase 6		0.279721	-0.131048	362	363	2544	3253
Tb927.11.14560	CPSF160	Cleavage and polyadenylation specificity factor CPSF160, putative		0.279801	1.10771	59	59		139
Tb927.7.7420	ATPF1A	ATP synthase F1, alpha subunit		0.281282	-0.429505	12	14	292	287
Tb927.10.230		proteasome subunit alpha type-5, putative		0.281705	-0.0395045	13	14	83
Tb927.11.3650		adenylosuccinate synthetase, putative		0.28227	0.0959581	151	151
Tb927.10.15850	PEX12	Peroxisome biogenesis factor 12		0.282656	1.04371	30	42	423	219
Tb927.2.4110	MPPA	Mitochondrial-processing peptidase subunit alpha		0.283649	0.258898	222	224	177
Tb927.3.3460	SDH5	succinate dehydrogenase flavoprotein subunit, putative		0.283759	-0.284888		39		665
Tb927.9.9630		TPR repeat/Tetratricopeptide repeat, putative		0.283877	0.171951	162	164		249
Tb927.8.1570		Uncharacterised protein family (UPF0172), putative		0.28425	0.433295	466	466	1011	581
Tb927.11.13870		uncharacterized protein, PH0010 family/AmmeMemoRadiSam system protein A, putative		0.284828	0.350482	29	29
Tb927.10.13180		Nrap protein, putative		0.284983	0.123727	27	28	189
Tb927.7.4060		cysteine peptidase, Clan CA, family C2, putative		0.285247	-0.51841		62	166	167
Tb927.11.14780	PMI	phosphomannose isomerase		0.286665	0.175638	23	25		1240
Tb927.10.4740		nucleolar RNA-binding protein, putative		0.286973	1.08203	86	100	220	221
Tb927.3.1290	CUL4	cullin 4B, putative		0.287169	-0.297915	225	225	212	213
Tb927.3.1800		hypothetical protein, conserved		0.287381	2.77725	53	55	250	503
Tb927.11.10990		methylthioribose-1-phosphate isomerase, putative		0.287671	-0.521126	15	15
Tb927.11.180		electron transfer flavoprotein, putative		0.287816	-0.549611	79	81
Tb927.2.1560		peptidyl-prolyl cis-trans isomerase, putative		0.287851	-0.215904	58	60	124	108
Tb927.8.7530		3,2-trans-enoyl-CoA isomerase, mitochondrial precursor, putative		0.287933	-0.433018	109	109	335	336
Tb927.1.3260		hypothetical protein, conserved		0.288004	0.486302	160	160	550
Tb927.10.6730		Plasma-membrane choline transporter, putative		0.288172	0.801366		96		453
Tb927.8.2740	RBP38	mitochondrial RNA binding protein		0.288318	-0.434179	137	137	1101
Tb927.10.9870	CMF12	Component of motile flagella 12		0.288533	-0.869753	29	30	481
Tb927.8.4950	KLIF	kinesin, putative		0.288941	0.44423	272	272	1573
Tb927.6.1900	enp1	essential nuclear protein 1, putative		0.289565	0.369522	18	20	330	330
Tb927.4.3740	FAZ1	flagellar attachment zone protein 1		0.290009	0.0687835	110	112	333	3
Tb927.7.5760	MTR2	nuclear transport factor 2 protein, putative		0.290296	-0.476866	95	95	516	174
Tb927.11.1990		arginyl-tRNA synthetase, putative		0.290312	0.195301	151	151
Tb927.10.4330		2-oxoisovalerate dehydrogenase beta subunit, mitochondrial precursor, putative		0.290392	0.416379	23	24	137	138
Tb927.11.2670	NUP59	Nucleoporin NUP59		0.290451	0.200769	175	177
Tb927.6.850	NOT2	ccr4-not transcription complex subunit 2		0.290768	1.81485	168	171	177	2944
Tb927.10.2010	HK1	hexokinase		0.291136	-0.469779	140	141	1033	1339
Tb927.9.9000	idi1	isopentenyl-diphosphate delta-isomerase (type II)		0.291983	0.59637	33	35		258
Tb927.3.3890		hypothetical protein, conserved		0.292913	0.845542	90	90	861
Tb927.4.4910		3,2-trans-enoyl-CoA isomerase, mitochondrial precursor, putative		0.293226	-1.26257	87	767	328	328
Tb927.10.11760	PUF6	pumilio/PUF RNA binding protein 6		0.293426	-0.352344		408	6464	3513
Tb927.3.680		cytochrome P450, putative		0.293663	2.75754	352	981	462
Tb927.7.1360	PFR-AF2	hypothetical protein, conserved		0.293741	0.583479	73	73	110
Tb11.v5.0495		retrotransposon hot spot (RHS), putative		0.294149	0.115215		50
Tb927.11.13500		par1		0.294652	-0.0889962	99	101		1087
Tb927.9.13200		hypothetical protein		0.294911	-4.43072	42	37		351
Tb927.6.4950	MAGOH	Protein mago nashi homolog		0.296033	0.352145	126	66	120	120
Tb927.10.13670	PP5	serine/threonine protein phosphatase 5		0.296119	-0.269964	23	24	1282
Tb927.7.3590		conserved protein		0.296651	-0.440195	87	89	666	71
Tb927.3.4390	GCVL-1	dihydrolipoamide dehydrogenase, putative		0.296783	2.73967	16	18	171
Tb927.11.12440		Plus-3 domain/Zinc finger, C3HC4 type (RING finger), putative		0.297642	2.74764		7		485
Tb927.9.8290	MRPL30	mitochondrial ribosomal protein l30		0.298962	0.744331	24	26
Tb927.10.12780	ZC3H37	Zinc finger CCCH domain-containing protein 37		0.299776	0.907945	89	90	2601	2506
Tb927.11.4320		Uncharacterized ACR, COG1678, putative		0.300759	-0.37213	73	75
Tb927.1.1580		electron transport protein SCO1/2, putative		0.301144	-0.671464	21	21	596	597
Tb927.10.8450	THT1E	glucose transporter 1E		0.301681	0.205904	46	47	694
Tb927.11.2620		hypothetical protein, conserved		0.302274	1.31328	296	298		1292
Tb927.7.6620		Probable N6-adenine methyltransferase, putative		0.302944	-0.0956791		660	406	107
Tb927.4.3590		translation elongation factor 1-beta, putative		0.303091	-0.0602177		33	130	113
Tb927.11.4810		hypothetical protein, conserved		0.303354	-0.393323	33	33
Tb927.7.7470	ACP3	procyclic-enriched flagellar receptor adenylate cyclase 3		0.303359	0.255301	168	170	652	391
Tb927.3.3300	FAZ19	Flagellum attachment zone protein 19		0.303748	-0.468533	186	188	795
Tb927.9.6940		DNA topoisomerase type IB small subunit		0.304599	2.6723	4	4		965
Tb927.8.6360		SPRY domain containing protein, putative		0.304789	0.946495	153	130	515	813
Tb927.7.2340		40S ribosomal protein S15, putative		0.304826	-0.295528	12	14	166	173
Tb927.9.5210		glutaminyl-tRNA synthetase, putative		0.30503	0.0892137		71		86
Tb927.9.13100		ankyrin repeat protein, putative		0.305309	0.89991	56	56		13
Tb11.v5.1049		nucleobase/nucleoside transporter 8.1, putative		0.30626	1.4433
Tb927.4.2000	RUVBL	ruvB-like DNA helicase, putative		0.306634	0.129508	69	71	437	52
Tb927.9.8410	J27	chaperone protein DnaJ, putative		0.306649	0.29424	594	218		1116
Tb927.8.810		radial spoke protein RSP9, putative		0.306937	-2.71351	224	226	743	969
Tb927.10.13830	PAM27	chaperone protein DnaJ, putative		0.307403	1.2915	433	434	743	744
Tb927.11.1700		hypothetical protein, conserved		0.308951	-0.931508	305	307
Tb927.7.5140		hypothetical protein, conserved		0.309342	0.312619	169	169	224	225
Tb927.6.4530	RBP17	RNA-binding protein, putative		0.30953	-0.336778	83	85	1135	533
Tb927.6.2550	TRRM2	RNA-binding protein, putative		0.309612	0.579733	159	37	279
Tb927.10.12960	RAB5A	Ras-related protein Rab5A		0.309612	0.271749	181	183	224	204
Tb927.6.3890		replication factor C, subunit 2, putative		0.309977	0.285318	132	134	782	675
Tb927.9.9550	ERBP2	conserved protein, unknown function		0.310047	0.602558	215	112		388
Tb927.10.15360		hypothetical protein, conserved		0.310582	1.10717		729	95
Tb927.11.14900	COPE	coatomer subunit epsilon		0.311	0.329181	36	16		140
Tb927.10.15270		metallo- peptidase, Clan MG, Family M24		0.311322	0.1694		32
Tb11.0890		epsin, putative		0.311448	1.19686		121		161
Tb11.v5.0295		retrotransposon hot spot (RHS) protein, putative		0.311876	0.44125				3310
Tb927.10.9740	RPT6	Regulatory particle triple-A ATPase subunit 6		0.312113	-0.0135997	181	182	618	556
Tb927.3.5550	IFT27	intraflagellar transport protein 27		0.312441	-0.176757	63	63	540	476
Tb927.7.5840		hypothetical protein, conserved		0.312614	1.24546	215	215	801	344
Tb927.1.1000		developmentally regulated phosphoprotein		0.313664	2.44758	15	15	289
Tb927.5.1520	HslU1	ATP-dependent protease ATPase subunit HslU1		0.313948	-0.104933	227	229	1290	1092
Tb927.7.1920	PFC5	paraflagellar rod component, putative		0.313973	-0.0471436	61	61	418	714
Tb927.5.3030	IFT121	Intraflagellar transport protein 121		0.315102	0.265643	126	126	996	1119
Tb927.10.12510		P-type H+-ATPase, putative		0.315146	0.33907	41	42	791	21
Tb927.8.4610	RABX1	Ras-related protein RabX1		0.315186	0.25583	12	14	656	646
Tb927.10.14000	ACO	aconitase		0.315274	0.27855	98	99	1035	1990
Tb927.8.5630	PYR3	dihydroorotase, putative		0.315921	0.420723	165	165	898	896
Tb927.7.700	NOP74	hypothetical protein, conserved		0.316364	-4.30764	158	160	151
Tb927.11.7060	VSP1	acidocalcisomal pyrophosphatase		0.316385	0.304667	12	14		536
Tb927.11.7740		dynein light chain, putative		0.317114	-0.172097		157
Tb927.10.9260		hypothetical protein, conserved		0.317218	-0.771678	245	246	530	287
Tb927.11.7600		hypothetical protein, conserved		0.317237	-0.973454	273	275	1134	1134
Tb927.11.2750	POMP12	Present in the outer mitochondrial membrane proteome 12		0.318269	-0.282331	29	31		600
Tb927.4.100		retrotransposon hot spot protein 1 (RHS1), interrupted		0.318649	0.153357				243
Tb927.7.2200	TIM9	mitochondrial import inner membrane translocase subunit tim9		0.319451	0.215663	247	249	885
Tb927.11.2530	mS52	Mitochondrial SSU ribosomal protein, putative		0.31968	-0.221892	394	396		175
Tb927.9.10400		hypothetical protein, conserved		0.321353	-0.647371	22	24	118	115
Tb927.10.7990		replication factor C subunit 3, putative		0.321491	-2.64616	4	5	135	139
Tb927.8.2540	SCP2	3-ketoacyl-CoA thiolase, putative		0.32169	-0.415889	190	190	625	626
Tb927.9.5890	SPPS	solanesyl-diphosphate synthase, putative		0.322633	-1.01406	358	358
Tb927.10.4040		3-keto-dihydrosphingosine reductase		0.322781	0.340234	160	161	293
Tb927.1.120	RHS4	retrotransposon hot spot protein 4 (RHS4), putative		0.322999	0.595224	48	50	382	48
Tb927.7.4820		Trm112p-like protein, putative		0.323892	-0.459146	59	61	350
Tb927.11.5060	mt-SAF1	Mitochondrial small ribosomal subunit Rsm22, putative		0.324299	4.26276	121	121		190
Tb927.4.1020	SPT	serine-palmitoyl-CoA transferase, putative		0.324825	0.284147	130	132	575
Tb927.7.6260		TPR repeat, putative		0.325303	0.235757	134	136	1322	1322
Tb927.3.1020	FAZ13	Flagellum attachment zone protein 13		0.325543	-3.18086	148	148	517
Tb927.6.2050	RRS1	ribosome biogenesis regulatory protein (RRS1), putative		0.325598	-0.440841	27	29	74	608
Tb927.5.2700		otubain cysteine peptidase, Clan CA, family C65, putative		0.326547	1.21397	91	91	209	416
Tb11.v5.0589		Clusterin-associated protein-1, putative		0.326692	-0.527112		201		628
Tb927.9.10690		Protein of unknown function (DUF2009), putative		0.326707	0.766656	463	465		351
Tb927.3.3590		U3 small nucleolar ribonucleoprotein protein MPP10, putative		0.327228	-0.495937	245	245	335	507
Tb927.10.3650	FRDm1	NADH-dependent fumarate reductase		0.327391	-0.19743	160	161	1334
Tb11.v5.0397		ATP-dependent zinc metallopeptidase, putative		0.32781	-0.19209		13483		1235
Tb927.7.4310		pyridine nucleotide-disulphide oxidoreductase, putative		0.327929	3.01713	373	267	157
Tb927.4.3560		protein phoshatase 1, putative		0.329087	1.4014	257	259	943
Tb927.6.2780		U3 small nuclear ribonucleoprotein (snRNP), putative		0.329098	2.90415	45	45	294
Tb927.11.250		ubiquitin carboxyl-terminal hydrolase, putative		0.3298	-0.451049	128	130
Tb927.10.12030		hypothetical protein, conserved		0.330699	-0.211201	136	137	3606	3493
Tb927.4.1950	CPR	NADPH-dependent diflavin oxidoreductase 1		0.330966	0.385377	35	37	315	315
Tb927.10.220		60S ribosomal protein L37a, putative		0.33286	-0.482683	15	16	91	92
Tb927.7.5790		protein disulfide isomerase, putative		0.332884	-0.451735	258	258	1320	869
Tb927.11.1740	IFT88	intraflagellar transport protein 88		0.334258	-0.792394	257	259		187
Tb927.3.910	TUBG	tubulin gamma chain		0.335445	-0.76976	189	189	482
Tb927.10.4450		stress-inducible protein STI1-like, putative		0.335494	-0.145492	56	57	277	278
Tb927.9.8720	FBPase	fructose-1,6-bisphosphatase		0.335849	0.668735	82	84		44
Tb927.11.10020		short-chain dehydrogenase, putative		0.336032	-1.59406	15	15	58	71
Tb927.11.3270	SQE	squalene monooxygenase, putative		0.33618	0.0917252	47	47
Tb927.6.1860		conserved protein		0.33679	-0.335196		10	103	103
Tb927.4.1220		leucine-rich repeat protein (LRRP), putative		0.336897	0.13631	143	145	85	84
Tb927.10.1560	NOP91	hypothetical protein, conserved		0.337097	1.36248	278	279	411	412
Tb927.10.14810	mbf1	multiprotein-bridging factor 1, putative		0.337161	-0.23166	52	53	296
Tb927.10.4500	CMT1	cap guanine-N7 methyltransferase		0.338574	0.190976		19	120	255
Tb927.9.11300	MRPS17	Mitochondrial ribosomal protein S17		0.338914	-0.752019	243	243	31	92
Tb927.5.4450		hypothetical protein, conserved		0.339316	0.777318	128	130	581	530
Tb927.10.6400	HSP60	chaperonin HSP60, mitochondrial precursor		0.339546	-0.268327	23	24	231	232
Tb927.10.12890		bifunctional aminoacyl-tRNA synthetase, putative		0.340901	0.116334		26	721	59
Tb05.5K5.110		major vault protein, putative		0.341881	0.25012		685		322
Tb927.11.15430		U5 small nuclear ribonucleoprotein component, putative		0.342335	2.53787	79	81
Tb927.6.3130		queuine tRNA-ribosyltransferase, putative		0.342489	0.50616	120		169
Tb927.11.2250		conserved protein, unknown function		0.342708	-4.15981	154	154
Tb11.v5.0366		hypothetical protein, conserved		0.342835	0.613877		3230		341
Tb927.10.4220		hypothetical protein, conserved		0.342836	2.54365	20	21	53	49
Tb927.3.4190		endosomal integral membrane protein, putative		0.343159	0.109657	56	58	1298
Tb927.11.1620		hypothetical protein, conserved		0.343205	0.280272	236	238		342
Tb927.10.14320	FAZ9	Flagellum attachment zone protein 9		0.343274	4.15667	180	181	828	376
Tb927.4.2450	PDI-1	protein disulfide isomerase 1		0.343604	0.591598	237	231	247	248
Tb927.9.8780	CAE	tRNA nucleotidyltransferase, putative		0.344512	0.779599	255	2		99
Tb927.4.3810	RPB2	DNA-directed RNA polymerase II subunit 2, putative		0.344614	-0.1919	111	113	94
Tb927.11.7460	BiP	luminal binding protein 1 (BiP), putative		0.344621	0.107004		75		224
Tb927.5.1700	RPA2	replication Factor A 28 kDa subunit, putative		0.344854	-0.137623	108	108	1897	2225
Tb927.9.5460	eif4g2	Eukaryotic translation initiation factor 4 gamma 2		0.344913	2.55687	465	105		217
Tb927.11.10330	RCCP	regulator of chromosome condensation 1-like protein		0.345834	0.655108	63	63		2203
Tb927.11.10570		LSU ribosomal protein, mitochondrial, putative		0.346145	-0.378645	166	166
Tb927.1.3200	SGT1	Suppressor of G2 allele of SKP1, putative		0.346676	-0.47771	174	174	426	427
Tb927.11.8160		dynein heavy chain, putative		0.346887	-0.943016	98	98		442
Tb927.9.10570		predicted zinc finger protein		0.347679	0.224259	113	115		548
Tb927.9.6370		hypothetical protein, conserved		0.349116	1.51474		16		461
Tb927.10.5830		hypothetical protein, conserved		0.349407	-0.257544	138	139	328	177
Tb927.5.1210		short-chain dehydrogenase, putative		0.349521	-0.0310782	277	277	1042	719
Tb927.10.1400	HGPRT	hypoxanthine-guanine phosphoribosyltransferase		0.349661	0.0651847	58	59	844
Tb927.6.670	RRP45	exosome complex component RRP45		0.350577	1.37082	74	76	533
Tb927.1.2230	SMP1-1	small myristoylated protein 1-1		0.35091	-0.323687		133	1589	1724
Tb927.10.7930	PGAM	2,3-bisphosphoglycerate-independent phosphoglycerate mutase		0.351946	-0.133026	11	81	724	841
Tb927.8.7610	AATP1	amino acid transporter 1, putative		0.352351	-0.0189254	36	36	508	500
Tb927.11.7540		electron-transfer-flavoprotein, alpha polypeptide, putative		0.352561	0.385698	187	189
Tb927.11.740	EIF5A	eukaryotic translation initiation factor 5A		0.352732	0.326315	31	31		99
Tb927.3.5430		hypothetical protein, conserved		0.353038	0.401506	294	294	553
Tb927.11.10220		hypothetical protein, conserved		0.353364	1.66917	131	131		309
Tb927.3.5300		hypothetical protein, conserved		0.353588	-1.37254	176	176	118	115
Tb927.9.4210	ACS3	fatty acyl CoA synthetase 3		0.354206	0.450702	258	258
Tb927.8.4010	FLA1	Flagellum adhesion protein 1		0.354405	-0.781349		157	1316
Tb927.11.3320	TbGTR	ras-like small GTPase, putative		0.354867	2.51344
Tb927.8.1950		hypothetical protein, conserved		0.355106	0.387085	66	55	196	131
Tb927.2.5800	SBPase	sedoheptulose-1,7-bisphosphatase		0.355357	0.107969		162	428	410
Tb927.8.8120		hypothetical protein, conserved		0.355419	0.27671	129	129	267
Tb927.10.2620	ACDP23B	CS domain containing protein, putative		0.35542	0.0515709	148	149	240	217
Tb927.3.3580	LPG3	heat shock protein 90, putative		0.35557	-0.0575113	411	411	642	764
Tb927.4.4620	COXVIII	cytochrome oxidase subunit VIII		0.35585	-0.975197	41	43	446	446
Tb927.7.4970	GS	glutamine synthetase, putative		0.356388	-0.0801401		35	352	347
Tb927.5.2650	ALO	L-galactonolactone oxidase		0.359017	1.01218	176	176	349	506
Tb927.11.7960	KPAP1	kinetoplast poly(A) polymerase 1		0.360117	-0.258153	4	6		58
Tb927.3.3330	HSP20	heat shock protein 20, putative		0.360488	-0.120864	181	183	394	94
Tb927.1.2570	beta-coP	coatomer beta subunit		0.361872	0.102269	23	23	743
Tb927.7.2410		Dynamin family, putative		0.362032	-0.157664	84	86	808	808
Tb927.4.600		Alpha/beta hydrolase family, putative		0.36205	-0.109615	177	179	148
Tb927.8.3550	MPK3	mitogen-activated protein kinase 3, putative		0.362055	4.05322	1558	1560	1992	1992
Tb927.10.4430	PUF1	pumillo RNA binding protein PUF1		0.362295	0.220817	226	227	1632
Tb927.11.8970		ribose 5-phosphate isomerase, putative		0.363714	0.243255	58	58		599
Tb927.11.9450	PPIase	cyclophilin type peptidyl-prolyl cis-trans isomerase, putative		0.363975	2.46634	44	46		230
Tb927.10.5220		hypothetical protein, conserved		0.364124	0.893913	80	81	629	184
Tb927.9.6100	PIP39	TFIIF-stimulated CTD phosphatase, putative		0.365061	1.2687	220	220		304
Tb927.2.4530		hypothetical protein, conserved		0.365544	-1.49249	45	47	708
Tb927.11.2500	MCP1	Metallocarboxypeptidase 1		0.365637	0.47774	206	208		554
Tb927.3.3940	DRBD11	RNA-binding protein, putative		0.36666	-0.224079	1302	1302	4115	8067
Tb927.1.4690	PRMT1-ENZ	Protein arginine N-methyltransferase 1 catalytic subunit		0.366716	0.426443	171	171	612	613
Tb927.11.11520	PEX11	glycosomal membrane protein		0.367615	-0.0909485	37	37		437
Tb927.8.8180	REMC4	mitochondrial RNA binding complex 1 subunit		0.367809	0.703274	23	23	364	365
Tb927.3.4840		ubiquitin carboxyl-terminal hydrolase, putative		0.367909	0.0905665	92	1022	384
Tb927.11.2280		BRO1-like domaiLIX V-shaped domain binding to HIV, putative		0.368036	2.47492	130	130
Tb927.11.3580		Thiamin pyrophosphokinase, vitamin B1 binding domain containing protein, putative		0.368565	1.15963	22	27		257
Tb927.11.3860		hypothetical protein, conserved		0.369185	-0.415514	234	234		348
Tb927.10.13280		hypothetical protein, conserved		0.369303	0.221675		118	213
Tb927.7.3470		p22 protein precursor, putative		0.369309	0.137801	107	109	124
Tb927.10.9400	SF1	branch point binding protein, putative		0.369483	0.596039	19	20	153	154
Tb927.10.8620		hypothetical protein, conserved		0.369761	-0.642934	40	41	94	120
Tb927.3.3310		60S ribosomal protein L13, putative		0.370977	-0.243156	11	13	40	40
Tb927.10.14750	FIB2	fibrillarin, putative		0.371367	0.177438	23	24	351	369
Tb927.7.1130	TDPX2	trypanothione/tryparedoxin dependent peroxidase 2		0.371782	-0.240672	49	49	256
Tb927.11.6490		hypothetical protein, conserved		0.371839	-0.997848	22	24		72
Tb927.10.1860		hypothetical protein, conserved		0.372522	0.549266	27	28	128	965
Tb927.11.13750	RAB4	Ras-related protein Rab4		0.372683	0.73554	21	21		278
Tb927.11.5030		hypothetical protein, conserved		0.373853	3.98893	188	188		651
Tb927.11.15450	BBP270	Basal body protein		0.373871	-1.21825	135	137
Tb927.6.1470		hypothetical protein, conserved		0.373944	0.144961	173	175	756	605
Tb11.v5.0365		hypothetical protein, conserved		0.374011	-0.471854		162		399
Tb927.3.2880		Mitochondrial ATP synthase subunit, putative		0.374196	-0.507101	169	171	631	666
Tb927.11.11690	VAB	Vacuolar proton pump subunit B, putative		0.374295	-0.077169	32	32		953
Tb927.11.2840		magnesium-dependent phosphatase-1/HAD phosphatase, family IIIC, putative		0.374434	3.98577		105
Tb927.7.830	TEP1	telomerase-associated protein, putative		0.374699	3.98433	244	246	547
Tb927.8.6460		kinase binding protein CGI-121, putative		0.375346	1.18526	177	177	300	293
Tb927.11.5400	SRP54	signal recognition particle 54 kDa		0.375454	-0.256691	41	41		286
Tb927.8.5200		Mitochondrial SSU ribosomal protein, putative		0.375763	-0.241897	250	250	412	364
Tb927.10.600	MRPL29	Mitochondrial ribosomal protein L29		0.376486	2.42557	41	42	318	127
Tb927.5.510	SDH10	putative succinate dehydrogenase subunit		0.377024	-0.275759	205	207	1540	1540
Tb927.11.11930		SelR domain containing protein, putative		0.377165	3.97096		6
Tb927.9.6620		hypothetical protein, conserved		0.378235	0.409832	91	91		552
Tb927.11.6440	ENF	hypothetical protein, conserved		0.379178	-0.215735	541	543		3089
Tb927.10.6310	MVP	major vault protein, putative		0.380101	0.617742	117	118	224
Tb927.3.1380	ATPB	ATP synthase subunit beta, mitochondrial		0.380355	-0.399188	128	128	1074	1075
Tb927.8.6110	HMGS	3-hydroxy-3-methylglutaryl-CoA synthase, putative		0.380947	-0.218561	46	46	562	1031
Tb927.4.1710		rhodanese-like domain containing protein, putative		0.380969	0.574192	3	5	547	547
Tb927.10.10610		protein tyrosine phosphatase, putative		0.381013	0.180321		65	829	744
Tb927.9.6450		peroxisomal membrane protein (Pex16), putative		0.381086	-0.51678	164	164
Tb927.2.560	RHS4	retrotransposon hot spot protein 4 (RHS4), putative		0.381162	0.658894		64	489
Tb927.8.1170	EIF3H-2	eukaryotic translation initiation factor 3 subunit h		0.381175	0.206164	64	66	321
Tb927.8.3380	SDH2N	succinate dehydrogenase iron-sulfur subunit		0.381409	-0.301653	141	141	1072	1063
Tb927.8.4430		uridine phosphorylase		0.382076	-0.304499	71	73	406	77
Tb927.8.1880		LSU ribosomal protein, mitochondrial, putative		0.382232	-0.776129	28	30	259	259
Tb927.11.14190	TDR1	Staphylococcal nuclease homologue/Tudor domain containing protein, putative		0.38232	-0.0674387	162	162		334
Tb927.11.16130	NDPK	nucleoside diphosphate kinase		0.382635	0.112347	46	48		281
Tb927.10.2290	J3	chaperone protein DnaJ, putative		0.383019	0.480906	63	64	833	721
Tb927.11.9040		conserved protein		0.38355	-0.500456		17		140
Tb927.8.4970	PFR2-1	Paraflagellar rod protein 2-1		0.383739	-0.370766	53	53	142	143
Tb927.8.7410		calreticulin, putative		0.384105	0.0389778	109	109	1027	348
Tb927.7.6980		Mono-functional DNA-alkylating methyl methanesulfonate N-term/CPSF A subunit region, putative		0.384397	0.932278	467	469	484	499
Tb927.4.4660		Protein of unknown function DUF84, putative		0.385525	-0.526557	44	46	10	10
Tb927.7.4620		hypothetical protein, conserved		0.385533	-0.771336	4	6	297	297
Tb927.11.7840	RNR1	ribonucleoside-diphosphate reductase large chain		0.385602	0.0865623	78	327
Tb927.8.7100	ACC	acetyl-CoA carboxylase		0.385672	0.144182	198	198	552	502
Tb927.5.1810	p67	lysosomal/endosomal membrane protein p67		0.3857	0.454581	47	47	746	747
Tb927.10.2980	RPN11	proteasome regulatory non-ATPase subunit 11		0.385783	1.19429	72	73	153	201
Tb927.11.1370	GRX1	glutaredoxin, putative		0.386109	-0.38202	199	199		430
Tb927.10.290		proteasome alpha 2 subunit, putative		0.387024	-0.255354	58	59	61	261
Tb927.3.5090	TXN2	tryparedoxin 2, putative		0.387331	1.39506	286	286	656
Tb927.3.4260	ACH	Acyl-coenzyme A thioesterase, putative		0.387438	1.1671	321	323	922	939
Tb927.11.10770		VHS domain containing protein, putative		0.388187	0.364939	57	57		351
Tb927.6.1440		LSU ribosomal protein, mitochondrial, putative		0.388291	-0.131022		86	67
Tb927.10.6050	CHC	clathrin heavy chain		0.38896	0.112469	468	696	2199	92
Tb927.7.2190		translocon-associated protein (TRAP), alpha subunit, putative		0.389704	-0.125061	173	175	899
Tb927.8.6640		Male sterility protein, putative		0.390185	-0.430803	17	19	1323	1497
Tb927.11.14880	PFC9	Paraflagellar Rod Proteome Component 9, putative		0.390196	-0.409909		216		825
Tb927.3.2670	KPAF5	hypothetical protein, conserved		0.39028	1.13298	67	69	275	266
Tb927.8.7380		dihydrolipoamide dehydrogenase, point mutation		0.390695	2.34319	224	224	665
Tb927.11.13970	PAN3	Pab1p-dependent poly(A) ribonuclease subunit, putative		0.391083	-0.0848567	49	49		154
Tb927.1.2330		beta tubulin		0.391446	-0.175313	36	59	366	367
Tb927.6.2200		DJ-1 family protein, putative		0.391584	-0.258968	84	84	329	341
Tb927.8.550		peptide methionine sulfoxide reductase, putative		0.391818	0.168075	175	177	551	422
Tb927.10.6060	UMSBP2	universal minicircle sequence binding protein 2		0.392091	0.140177	51	52	1613
Tb927.5.800	CK1.2	casein kinase I, isoform 2		0.392411	0.10604	378	378	16	348
Tb927.10.7740	SEC23.2	protein transport protein SEC23		0.392678	1.26733	36	37	534	569
Tb927.2.3080		cytochrome b5-dependent oleate desaturase		0.392882	1.43643	157	157	2210	80
Tb927.8.2460		hypothetical protein, conserved		0.393084	1.29524	29	29	699
Tb927.9.7550	ADSL	adenylosuccinate lyase, putative		0.39334	-0.159231	96	98		322
Tb927.8.6750	TCTP1	translationally controlled tumor protein (TCTP), putative		0.393588	-0.144539	40	42	455	505
Tb927.10.13250		hypothetical protein, conserved		0.394181	-0.959821	129	130	998	1016
Tb927.3.860	ACP	Acyl carrier protein, mitochondrial		0.394672	-0.238607	11	13	291	274
Tb927.10.4900	J52	TPR-repeat-containing chaperone protein DNAJ, putative		0.395944	-0.491743	147	148	473	539
Tb927.11.14760		Clustered mitochondria/Translation initiation factor eIF3 subunit 135, putative		0.396383	2.31906	61	63
Tb927.2.5030	SPT5	transcription initiation protein, putative		0.396418	1.1575	7	9	297	274
Tb927.1.3820		ATP synthase subunit, putative		0.396432	1.63671	30	30	47
Tb927.11.15480	ACDP	heat shock protein Hsp20, putative		0.396619	-0.363342	44	46		330
Tb927.10.7700	ABCG	ATP-binding cassette protein subfamily G		0.396733	0.244682	68	69	1539	51
Tb927.4.2110		protein phosphatase 2C, putative		0.397169	-0.629204	303	303	2302
Tb927.9.7720		predicted tetratricopeptide repeat protein		0.397448	0.332951	102	92
Tb927.11.3380	RanBP1	Ran-binding protein 1, putative		0.39752	0.264704	53	53		649
Tb927.10.5670	NAT1	N-acetyltransferase subunit Nat1, putative		0.397634	0.199133	557	558	263
Tb927.9.6040	UBA5	E1-like ubiquitin-activating enzyme, putative		0.397817	1.26447	162	162		314
Tb927.4.890	SMD3	small nuclear ribonucleoprotein sm d3		0.398107	0.292599	99	101	751	670
Tb927.4.2890		hypothetical protein, conserved		0.398583	0.374796	278	278	716	717
Tb927.6.4090	HSP60	chaperonin HSP60, mitochondrial precursor, putative		0.398606	0.274148	198	200	470	373
Tb927.10.5810		The ARF-like 2 binding protein BART, putative		0.399858	-0.313153	188	189	918	919
Tb927.2.3610		Mitochondrial ATP synthase subunit, putative		0.400608	-0.568312		71	538	353
Tb927.8.4940		hypothetical protein, conserved		0.4007	1.09892	228	228	938	35
Tb927.10.12210		ribulose-5-phosphate 3-epimerase, putative		0.400888	0.273382	42	43	238	239
Tb927.2.830		retrotransposon hot spot protein 1 (RHS1), interrupted		0.40121	0.301466	46	64	3639	1
Tb927.7.3770	nnr	Bifunctional NAD(P)H-hydrate repair enzyme		0.402563	1.11324	60	62	92	92
Tb927.5.1280		alanine racemase, putative		0.403216	0.541927	96	96	399
Tb927.3.1410	COXVII	cytochrome oxidase subunit VII		0.404121	-0.154641	116	116	265	266
Tb927.4.750		50S ribosomal protein L7Ae, putative		0.404527	0.101424	174	176	163	147
Tb927.2.4740	MRPL11	mitochondrial ribosomal protein l11		0.405463	2.28884	46	48	314
Tb927.10.450	CMF62	Component of motile flagella 62		0.406942	-0.522108	468	301	378
Tb927.9.2900	UTP10	hypothetical protein, conserved		0.407301	0.28369	602	604
Tb927.4.840		Histidine kinase-, DNA gyrase B-, and HSP90-like ATPase, putative		0.407544	-0.172196	8	10	543	521
Tb927.4.470		snoRNP protein GAR1, putative		0.408113	-0.53346	30	32	211	211
Tb927.8.3810		hypothetical protein, conserved		0.409235	0.656372	499	501	1270	1270
Tb927.6.2420		p22 protein precursor		0.409584	-0.115735	66	66	644	365
Tb927.9.11940	RPA3	replication factor A protein 3, putative		0.410237	-0.250081	30	30		417
Tb927.9.9670	TbPSA6	proteasome alpha 1 subunit, putative		0.41095	-0.209954	168	170		372
Tb927.6.630		hypothetical protein, conserved		0.412327	-0.372987	9	11	654
Tb927.11.13650	CYB5	cytochrome b5, putative		0.412348	-1.12828	86	88		336
Tb927.11.12940		Uncharacterised protein family (UPF0160), putative		0.412606	0.0480936	111	113		318
Tb927.11.15030	X3	small GTPase		0.412976	-0.142584	46	48		1377
Tb927.10.8920	TbGRP	ras-like small GTPase, putative		0.413826	0.67745	28	29	499	479
Tb927.11.13890		AKAP7 2'5' RNA ligase-like domain containing protein, putative		0.414176	-0.142453	6	6		134
Tb927.8.5260		60S ribosomal protein L39, putative		0.414673	-0.517712	116	116	264	272
Tb927.11.3750	B5R	NADH-cytochrome b5 reductase, putative		0.415311	0.179502	234	234		626
Tb927.11.2340		hypothetical protein, conserved		0.415322	0.251481	41	41		3909
Tb927.11.10760	KIN-D	kinesin-D		0.416177	0.0423855	241	241		610
Tb927.10.6810		guanylate kinase, putative		0.416332	0.123957		345		713
Tb927.7.1710		eukaryotic peptide chain release factor subunit 1, putative		0.416464	2.24287	4	4	211	36
Tb927.5.1490	eif4g1	Eukaryotic translation initiation factor 4 gamma 1		0.416639	2.28529	322	324	635	649
Tb927.9.6560		NAK family pseudokinase, putative		0.41742	-0.130501	647	545		531
Tb927.10.2730		START domain containing protein, putative		0.41784	0.0810106	194	195	1354
Tb927.10.9440	NDH2	NADH dehydrogenase		0.417933	0.14865	144	145	1817	1818
Tb927.6.700		alanyl-tRNA synthetase, putative		0.418389	-0.263469	51	53	787	704
Tb927.3.3760	TXN1b	tryparedoxin 1b, putative		0.418619	-0.120809	67	67	453
Tb927.7.7080	mt-SAF19	mitochondrial glycoprotein-like protein		0.41863	-0.4544	192	194	128	326
Tb927.7.2440	P5CR	pyrroline-5-carboxylate reductase, putative		0.419062	-0.464885	76	78	211	148
Tb927.10.16110	CMF1	component of motile flagella 1		0.419426	0.195605	115	116	461
Tb927.7.4950		NAD(P)-dependent steroid dehydrogenase protein, putative		0.41957	-1.34014	136	138	280
Tb927.11.8050		Sas10/Utp3/C1D family/Sas10 C-terminal domain containing protein, putative		0.419679	0.99155	75	75		268
Tb927.8.570	RPN10	proteasome regulatory non-ATP-ase subunit 10		0.419969	0.791873	143	145	446	446
Tb927.6.3250		C2H2 type zinc-finger (2 copies), putative		0.420092	0.517027	9	9	344	338
Tb927.3.800	VIT1	Vacuolar iron transporter 1, putative		0.420149	0.176883	53	55	951	891
Tb927.10.4880		hypothetical protein, conserved		0.4206	-0.357043	45	46	324	325
Tb927.9.11220	TIM42	Mitochondrial import inner membrane translocase subunit TIM42		0.420934	-0.108554	40	40		122
Tb927.6.2360		adenosine kinase, putative		0.421284	0.0730775		58	492	135
Tb927.4.430		proteasome beta 7 subunit		0.421973	0.197103	316	318	132	132
Tb927.10.4850		hypothetical protein, conserved		0.422459	1.42282	48	49	181	189
Tb927.10.3080		methionine biosynthetic protein, putative		0.422691	1.65275	1		49	50
Tb927.11.9960		Protein of unknown function (DUF2870), putative		0.42299	1.63775	15	15		218
Tb927.10.15520		signal recognition particle protein, putative		0.423026	0.103822	154	155	415
Tb927.11.9670	GCVT	aminomethyltransferase, mitochondrial, putative		0.423419	2.21168	32	34		481
Tb927.4.5010		calreticulin, putative		0.423791	0.369109	107	109	1009	346
Tb927.3.2600		ATP-dependent DEAD/H RNA helicase, putative		0.424296	0.168488	213	215	446	290
Tb927.11.550	SCD6	hypothetical protein SCD6.10		0.424331	-0.597459	225	227		2259
Tb927.2.1890	ATG3	E2-like ubiquitin-conjugation enzyme		0.424958	1.05041	450	268	154	912
Tb927.3.1210	SEC24.1	protein transport protein Sec24		0.424977	0.451437	11	11	1096	921
Tb927.2.510	RHS4	retrotransposon hot spot protein 4 (RHS4), putative		0.425031	0.262194		64	461
Tb927.9.15090		cytosolic coat protein, putative		0.425037	0.173683	39	39		440
Tb927.10.4610	DPMS	dolicholphosphate-mannose synthase, putative		0.425696	0.157716	114	115	203	42
Tb927.1.1470		conserved protein, unknown function		0.425898	1.66321		1365	4490	1633
Tb927.6.1880		aspartyl-tRNA synthetase, putative		0.42598	-0.0302862	59	61	217	217
Tb927.5.3800	PYR1A-B	glutamine hydrolysing (not ammonia-dependent) carbomoyl phosphate synthase, putative		0.426269	0.287444	971	971	1608
Tb927.10.12090	RBP7A	RNA-binding protein, putative		0.426465	0.798714		56		468
Tb927.9.13990	DRBD2	RNA-binding protein, putative		0.427128	-0.0754369	259	261		3456
Tb927.8.5490		Nucleolar protein,Nop52, putative		0.427586	0.847409	156	156	246	247
Tb927.11.5950		hypothetical protein, conserved		0.428046	0.188367	44	46		435
Tb927.10.5880	CAP67	Proteophosphoglycan, putative		0.42951	-2.20027	166	167	2170	1925
Tb927.10.3900		CAMK/CAMKL family protein kinase, putative		0.430342	0.426087	754	756	2145
Tb11.v5.0807		ribonuclease, putative		0.430395	0.0733764		98
Tb927.11.4200		mannose-specific lectin, putative		0.432101	0.497766	299	301		651
Tb927.3.5610	MRPL3	Mitochondrial ribosomal protein L3		0.433383	3.67081	5	5	87
Tb927.3.2180		Mitochondrial ATP synthase subunit, putative		0.433817	-0.422843		2	544	544
Tb927.8.1490		Protein of unknown function (DUF1674), putative		0.433965	-0.604727	231	231	591
Tb927.6.1920		hypothetical protein, conserved		0.434401	1.7237	47	49	2088	2076
Tb927.11.16550	ZC3H46	Zinc finger protein, C3H1 type-like		0.434441	-0.500036	169	171		11397
Tb927.10.13600	CLDP18	hypothetical protein, conserved		0.434746	1.13311	47	48	188	189
Tb927.11.8880		tRNA threonylcarbamoyl adenosine modification protein, Sua5/YciO/YrdC/YwlC family, putative		0.435835	-1.18842	44	44		97
Tb927.5.3170	PRPS5	ribose-phosphate pyrophosphokinase, putative		0.435857	0.186064	1088	202	1481	1623
Tb927.11.1400		hypothetical protein, conserved		0.437534	2.17346	196	196
Tb927.3.4270		hypothetical protein, conserved		0.43758	3.64869	127	129	2405
Tb927.6.3680	POMP31	Present in the outer mitochondrial membrane proteome 31		0.437945	2.06214	52	54	182	6
Tb927.5.3350	FeSODA	iron superoxide dismutase A, mitochondrial		0.438232	0.398414	487	489	792	792
Tb927.6.4780		DNA ligase I, putative		0.438275	-2.17474		32	279
Tb927.9.2390		hypothetical protein, conserved		0.438414	-0.376343	31	33	644	670
Tb11.v5.0442		retrotransposon hot spot protein, RHS3, putative		0.439358	0.56898		369
Tb927.11.1710	gBP21	guide RNA-binding protein of 21 kDa		0.439446	-0.0816615	5	7		308
Tb927.5.1250		GAF domain/TIP41-like family, putative		0.439709	0.297932	243	233	548	549
Tb927.4.1380		D-Tyr-tRNA(Tyr) deacylase, putative		0.440164	0.937084	32	34	123	123
Tb927.11.13610		rhodanese-like domain containing protein, putative		0.440336	-0.154365	102	104
Tb927.10.2810		hypothetical protein, conserved		0.440404	-0.177537	2	3	799	800
Tb927.10.13560	ERG19	mevalonate-diphosphate decarboxylase		0.440599	0.11337		49	5399	254
Tb927.3.4880		nucleosome assembly protein (NAP), putative		0.441079	0.222983	14	16	201
Tb927.7.7030		zinc-finger of a C2HC-type, putative		0.441478	-2.14462	396	398	364
Tb927.11.2260	EIF4E1	Eukaryotic translation initiation factor 4E-1		0.442877	-0.27921	21	21		1571
Tb927.10.2240		RNA binding protein		0.444062	0.138451	253	254	340
Tb927.9.4390		DNA-damage inducible protein DDI1-like protein		0.444938	-0.164216	121	104		341
Tb927.11.9700		transcription factor BTF3, putative		0.445059	-0.232991	25	27		90
Tb927.11.6010		conserved protein, unknown function		0.445265	-0.689088	21	23		228
Tb927.10.10890	HSP83	heat shock protein, putative		0.445411	-0.091172		75		260
Tb927.11.5180		hypothetical protein, conserved		0.445419	-0.138831	223	223		214
Tb927.9.2580		deoxyhypusine hydroxylase, putative		0.446092	-0.182657	92	94		669
Tb927.10.5450	NLP	ISWI complex protein		0.446962	2.15019	212	213	731	717
Tb927.6.2010		acyl-CoA synthetase, putative		0.447216	-0.3959	109	111	663	699
Tb927.11.13250	eIF-2-gamma	eukaryotic translation initiation factor 2 gamma, putative		0.447365	-0.016662	129	131		694
Tb927.11.2930		membrane-associated protein, putative		0.447419	-0.187111	179	181		836
Tb927.6.3040		small GTP-binding protein Rab28, putative		0.448406	0.391437	355	355	479	480
Tb927.3.1920	NOT5	General negative regulator of transcription subunit 5		0.448536	0.276147	264	266	1004	681
Tb927.7.2510		endoplasmatic reticulum retrieval protein, putative		0.448987	-0.355011	536	538	567	206
Tb927.5.2960	PRS	phosphoribosylpyrophosphate synthetase, putative		0.450051	0.297692	197	197	346	44
Tb927.9.15290		CHAT domain containing protein, putative		0.450095	-0.254724	67	67
Tb927.10.6910	SMT	Sterol methyltransferase, putative		0.450113	0.127728		149		1174
Tb927.6.640	ALPH1	ApaH-like phosphatase ALPH1		0.451085	0.319333	2790	2794	4236	5626
Tb927.9.4530		hypothetical protein, conserved		0.451545	2.77226	200	200
Tb927.4.5040		dihydrolipoamide dehydrogenase, putative		0.453128	0.421779		29	601	619
Tb927.3.1170		TAP42-like family, putative		0.453234	0.224238	55	55
Tb927.7.6850	TS	trans-sialidase		0.453566	0.497774	145	147	696	698
Tb927.6.2930		ATPase family associated with various cellular activities (AAA), putative		0.453618	0.47525	169	169	238
Tb927.10.8650	RanBPL	hypothetical protein, conserved		0.454601	-1.03089	43	44	274	166
Tb927.11.9890		signal recognition particle receptor alpha subunit, putative		0.454658	0.368383	45	45		877
Tb927.1.860		transmembrane protein, putative		0.455472	-1.0735	129	131	499	499
Tb927.8.7230		hypothetical protein, conserved		0.455671	-0.421485	196	196	532
Tb927.9.11850	SMC1	structural maintenance of chromosome 1, putative		0.455721	1.2651	164	164		1380
Tb927.6.5120		60S acidic ribosomal protein P2, putative		0.456555	-0.162615	18	18	53	54
Tb927.7.900		hypothetical protein, conserved		0.45763	0.518069	169	171	313
Tb927.1.180	RHS1	retrotransposon hot spot protein 1 (RHS1), putative		0.45786	3.54214	62	64	288	243
Tb927.10.7090	AOX	Alternative oxidase, mitochondrial		0.458727	-1.43214	118	119	3707	2785
Tb927.8.900	TSR1	splicing factor TSR1		0.45873	0.119926	307	309	2751	2734
Tb927.10.15010		lipoic acid synthetase, mitochondrial precursor, putative		0.458835	1.6061	148	149	194	282
Tb927.6.5090		hypothetical protein, conserved		0.459444	-0.285526	710	710	664	665
Tb927.8.8310	J70	chaperone protein DnaJ, putative		0.459634	-0.339479	14	14	300	33
Tb927.11.10340	pgam5	Serine/threonine-protein phosphatase PGAM5, mitochondrial, putative		0.459951	0.289048		870		276
Tb927.8.1910	ArgE	metallo-peptidase, Clan MH, Family M18		0.460034	0.316521	67	694	275	302
Tb927.10.11930		beta-D-hydroxybutyrate dehydrogenase		0.460529	-0.118184	90	91	798	756
Tb927.7.3420	PPIase	peptidyl-prolyl cis-trans isomerase, putative		0.462318	-0.302511	274	276	192	1278
Tb927.10.11900	MIC20	thioredoxin, putative		0.46278	1.76639	31	32	211	65
Tb927.9.4080	HYP2	Stumpy formation signalling pathway protein, putative		0.462786	0.279325	29	29		819
Tb927.10.1990	MVP	major vault protein, putative		0.46292	0.450222	160	161	93	114
Tb927.1.2670	PF16	paralyzed flagella 16		0.463008	0.364295	552	552	1506	999
Tb927.10.510	POMP19	Present in the outer mitochondrial membrane proteome 19		0.463199	-0.233463	187	188	607	520
Tb927.4.720		hypothetical protein, conserved		0.463397	2.07214		27	581	581
Tb927.9.9840	GCVH	lipoic acid containing carrier protein, putative		0.463995	-0.220242	49	51		156
Tb927.4.4670		MYND finger, putative		0.464091	0.532422	9	11	119
Tb927.6.3210	ADKn	Adenylate kinase, nuclear		0.464439	1.40926		16	93	94
Tb11.v5.0746		tatD related deoxyribonuclease, putative		0.464466	0.74206		3678		117
Tb927.10.7450	RRP41A	Ribosomal RNA processing protein 41A		0.465735	1.03598	41	42	63
Tb11.v5.0489		retrotransposon hot spot (RHS) protein, putative		0.465959	0.414038		50
Tb927.7.2400		tyrosyl-tRNA synthetase, putative		0.466891	-0.154467	6	8	342	495
Tb927.8.7600		amino acid transporter, putative		0.467375	0.232688		36	490
Tb927.11.5850	RBP38	RNA-binding protein 38, putative		0.468163	-0.655002	89	89		753
Tb927.8.5510		apurinic/apyrimidinic endonuclease, putative		0.469632	0.267137	27	27	1202	1204
Tb927.8.6430		hypothetical protein, conserved		0.470793	0.980405	206	206	617	593
Tb927.4.2220	J51	TPR-repeat-containing chaperone protein DNAJ, putative		0.470859	0.131229	19	19	1505	1979
Tb927.2.3780		translation initiation factor IF-2, putative		0.471331	-0.323917	1012	1014	849
Tb11.0400	P27	P27 protein, putative		0.47135	-0.195694		59		677
Tb927.8.5780		phosphatase of regenerating liver-type phosphatase, putative		0.472213	0.996333	393	439	1743	197
Tb927.11.13520		hypothetical protein, conserved		0.47229	-1.27098	211	213		711
Tb927.11.9220	RPN2	proteasome regulatory non-ATP-ase subunit 2		0.473341	0.149814	232	232
Tb927.5.3010	GRBC6	MRB1 complex subunit MRB3010		0.473384	0.268742	26	26	728
Tb927.10.14010	rp2	tubulin cofactor C domain-containing protein RP2		0.473396	-0.445561	73	74	501	497
Tb927.9.2450		electon transport protein SCO1/SCO2, putative		0.473421	1.7635	464	292
Tb927.3.1030	RPB28	RNA-binding protein		0.475714	0.235748	107	107	827	599
Tb927.11.370	RAP1	repressor activator protein 1		0.476165	-0.708095	57	59		132
Tb927.9.14480		dynein-associated protein, putative		0.476271	-0.393144	180	860		199
Tb927.11.2245		hypothetical protein		0.47631	-0.441733		144		421
Tb927.3.4820		acyltransferase, putative		0.476773	0.324441	86	88	735	1394
Tb927.10.5120	KREPA6	KREPA6		0.476892	1.07102	240	241	226	227
Tb927.11.630	RPA135	RNA polymerase I second largest subunit		0.478855	2.06344	30	32
Tb927.11.14970		hypothetical protein, conserved		0.479873	0.272273	38	40
Tb927.4.1360		Glucose-6-phosphate 1-epimerase, putative		0.480112	-0.176481	145	147	444	277
Tb927.11.16750		hypothetical protein, conserved		0.481184	-1.42036	38	40		275
Tb927.7.4400	IP6K	inositol polyphosphate kinase-like protein, putative		0.482599	0.269711	186	188	1112	1811
Tb11.v5.1020		retrotransposon hot spot (RHS) protein, putative		0.483248	0.556997		50
Tb927.5.1470	B5R	NADH-cytochrome b5 reductase, putative		0.483511	0.255377	77	79	1022	1038
Tb927.10.9830		Mitochondrial ATP synthase subunit, putative		0.483664	-0.490153	84	85	605	804
Tb927.2.100	RHS1	retrotransposon hot spot protein 1 (RHS1), putative		0.48375	0.39641	46	64	270
Tb927.11.14140	ECT	ethanolamine-phosphate cytidylyltransferase		0.483947	-0.100777	163	163		591
Tb927.5.2530	NAT10	RNA cytidine acetyltransferase		0.484267	0.378481	279	1079	303	311
Tb927.11.9910		Domain of unknown function (DUF3846)/TPR repeat, putative		0.484681	0.468641	25	25		4
Tb927.7.660	CLD1	Cupin-like domain containing protein, putative		0.485037	0.591128	62	64	268	147
Tb927.6.2790	TDH	L-threonine 3-dehydrogenase, putative		0.485257	-0.110563	122	122	871	848
Tb927.8.1710		protein phosphatase 2A, regulatory subunit B, putative		0.486446	0.159018	414	416	752	439
Tb927.4.2350	TWF	twinfilin		0.486826	3.39068	163	163	269	270
Tb927.8.750	NOPP44/46-2	nucleolar RNA-binding protein, putative		0.48688	-0.806328	23	25	546
Tb927.5.4560		guanine deaminase, putative		0.488469	3.3821	179	179	871	872
Tb927.11.5600	ATOM14	Archaic Translocase of outer membrane 14 kDa subunit		0.489023	0.0905093	130	130		33
Tb927.10.13130	UGP	UTP-glucose-1-phosphate uridylyltransferase		0.48908	-0.146213	75	76	434	370
Tb927.1.2580	EAP1	exosome-associated protein 1		0.489121	0.466735	6	6	240
Tb927.10.2940		Soluble NSF attachment protein, SNAP, putative		0.489532	-0.737471		189		209
Tb927.8.4270		hypothetical protein, conserved		0.490648	3.37073	281	239	455	103
Tb927.8.1890	CYC1	cytochrome c1, heme protein, mitochondrial, putative		0.490664	0.644519	17	19	980	980
Tb927.2.1810	ISWI	chromatin-remodeling complex atpase chain iswi		0.491089	0.213177	25	25	416	214
Tb927.9.8990		Ankyrin repeats (3 copies), putative		0.491298	0.257401		65
Tb927.6.3740	MtHSP70A	heat shock 70 kDa protein, mitochondrial precursor, putative		0.491899	-0.0854051	56	57	285	34
Tb927.8.1440		maoC-like dehydratase, putative		0.49242	-0.065211	1	1	438	439
Tb927.4.380		WD domain, G-beta repeat, putative		0.492675	0.245134	34	36	608	563
Tb927.9.5260	HRD1	ERAD-associated E3 ubiquitin-protein ligase HRD1, putative		0.492817	0.61612	74	74		191
Tb927.2.4830		TFIIF-stimulated CTD phosphatase, putative		0.493492	0.32043	71	73	928	928
Tb927.11.715		dynein light chain LC8, putative		0.493763	0.104087		50		837
Tb927.11.11950		cytochrome oxidase assembly protein, putative		0.493973	0.115802	117	117
Tb927.10.11210		hypothetical protein, conserved		0.494029	-0.389129	8	9	959	960
Tb927.11.11330	HSP70.4	heat shock protein 70		0.494188	0.0760108	53	53
Tb927.7.7210	POMP37	Present in the outer mitochondrial membrane proteome 37		0.494419	0.908427	70	914	383	229
Tb927.10.13510	FtsH13	zinc metallopeptidase, putative		0.494611	-0.0948195	47	48	319	185
Tb927.10.3170	GCN20	ABC transporter, putative		0.494907	0.196328	145	146	149	81
Tb927.8.6910		cyclophilin, putative		0.49498	2.45635	88	15	82	82
Tb927.6.1080	glxII	hydroxyacylglutathione hydrolase, putative		0.495208	-0.350772	344	346	39	39
Tb927.7.2740		hypothetical protein, conserved		0.495215	-0.202565	3		68
Tb927.10.1630	ABCE1	atp-binding cassette sub-family e member 1		0.495266	0.337397	22	23	310
Tb927.10.7630	KAP104	transportin2- like protein		0.495743	2.04403	16	17	253	279
Tb927.11.11680		2-oxoglutarate dehydrogenase E2 component, putative		0.496177	-0.0132207	157	157		1530
Tb927.11.7140	CSBPII_33	cell cycle sequence binding phosphoprotein (RBP45), putative		0.49621	-1.38298	143	145
Tb927.10.15700		hypothetical protein, conserved		0.497072	1.99889	108	109	268
Tb927.9.9100		hypothetical protein, conserved		0.498191	-3.33137	47	49
Tb927.11.10240	HsIV	ATP-dependent protease subunit HslV		0.498903	-0.138498	163	163		927
Tb927.6.2140	H2F2	hypothetical protein, conserved		0.5	0.214339	76	693	779
Tb927.10.6300	MRPS5	Mitochondrial ribosomal protein S5		0.500473	0.377857	157	158	115
Tb927.11.14120		phenylalanyl-tRNA synthetase alpha chain, putative		0.501164	0.217651	54	54		277
Tb927.11.4950		hypothetical protein, conserved		0.501669	0.202	17	17		3559
Tb927.5.2140	UPF1	regulator of nonsense transcripts 1		0.502215	0.827984	41	667	1361
Tb927.7.540	J21	chaperone protein DnaJ, putative		0.502994	1.38016	31	25	786	50
Tb927.9.13440	FLAM5	Flagellar Member 5		0.503121	0.237589	185	187
Tb927.5.1090		threonyl-tRNA synthetase, putative		0.503412	0.196404	40	40	1369
Tb927.2.1170	RHS5	retrotransposon hot spot protein 5 (RHS5), putative		0.504067	0.788135	48	50	824
Tb927.7.5940	PAD2	Protein Associated with Differentiation		0.504666	0.426048		131	814	818
Tb927.3.5240	KRIPP8	kinetoplast ribosomal PPR-repeat containing protein 8		0.504879	-0.372853	20	20	343	195
Tb927.11.4420		hypothetical protein, conserved		0.505	0.32872	66	68		1856
Tb927.11.3740	RPT2	proteasome regulatory ATPase subunit 2		0.505683	-0.281037	153	153
Tb927.2.3370		UDP-Gal or UDP-GlcNAc-dependent glycosyltransferase, putative		0.506248	0.657897	14	16	1164	1101
Tb927.6.5070	CAP52	hypothetical protein, conserved		0.506276	0.22513	24	24	594	595
Tb927.10.3760		vacuolar ATP synthase subunit d, putative		0.507717	1.60891	155	156	350
Tb927.9.10520		hypothetical protein, conserved		0.508175	-0.498296	104	106		562
Tb927.11.10370		glycosyl hydrolase-like protein		0.508987	1.37887	187	187
Tb927.11.7380	G3PDH	glycerol-3-phosphate dehydrogenase (FAD-dependent), mitochondrial		0.508993	-0.203484	90	90	1130	1368
Tb927.7.3430	PPIase	cyclophilin-type peptidyl-prolyl cis-trans isomerase, putative		0.509456	-0.517261	47	49	769
Tb927.5.295b	RHS1	retrotransposon hotspot (RHS) protein 1		0.510508	0.0575895		25
Tb927.11.3980		metallo-peptidase, Clan ME, Family M16		0.510619	-0.0892998	132	132		723
Tb927.11.13510		hypothetical protein, conserved		0.510838	-0.176457	45	47
Tb927.10.470		choline dehydrogenase, putative		0.511403	-0.483658	201	194	585
Tb927.8.3300	mt-LAF12	LSU ribosomal protein, mitochondrial, putative		0.511579	0.190738	19	19	260
Tb927.5.1510	mS23	Mitochondrial SSU ribosomal protein, putative		0.512468	-0.373081	72	74	77	699
Tb927.11.10140		hypothetical protein, conserved		0.512511	0.127535	8	8		260
Tb927.3.780	TbPSA7	proteasome alpha 7 subunit		0.512821	0.0458659	95	97	221
Tb927.7.320	RBP8	RNA-binding protein 8		0.514003	-0.741394	29	31	755	755
Tb927.7.5480	DHFR-TS	dihydrofolate reductase-thymidylate synthase		0.514303	-0.190519	312	312	833	834
Tb927.10.2370	LA	Lupus La protein homolog, putative		0.514905	0.0639913		34
Tb927.2.1140		retrotransposon hot spot protein 3 (RHS3), interrupted		0.515116	0.933801	62	64	292	289
Tb927.3.3030		phosphatidylcholine transfer protein, putative		0.515389	0.291646	170	172	949	84
Tb927.7.6770		Acyl CoA binding protein, putative		0.515789	-0.234221		149	761	761
Tb927.11.1070	gat3	glycosomal transporter (GAT3), putative		0.515966	0.570747	39	39		1082
Tb927.7.3120	Sm-D1	small nuclear ribonucleoprotein SmD1		0.516291	1.86702	303	303	311	212
Tb927.10.1590		ribosomal protein L36, putative		0.516647	-0.0995743	11	12	172	173
Tb927.10.540	SUB2	ATP-dependent RNA helicase SUB2, putative		0.516897	-0.306978	70	71	2669	2610
Tb927.5.1060		mitochondrial processing peptidase, beta subunit, putative		0.516898	-0.0752777	574	574	1175	1150
Tb927.11.540	ABCT	ABC transporter, mitochondrial, putative		0.51712	-0.442837		17		52
Tb927.3.4850		enoyl-CoA hydratase, mitochondrial precursor, putative		0.517378	0.905749	48	1644	177	1158
Tb927.4.1540	POMP27	NAD dependent epimerase/dehydratase family, putative		0.517747	0.187368	779	781	2247	2129
Tb927.11.12040		hypothetical protein, conserved		0.518292	-0.530472		20		86
Tb927.3.3630	EF-Ts	Elongation factor Ts, mitochondrial, putative		0.520331	-0.302499	125	125	692	396
Tb927.3.4500	FHc	Fumarate hydratase class I, cytosolic		0.521363	-0.0847851	246	248	1556	1524
Tb927.11.12850	OPB	oligopeptidase b		0.522508	0.186429	153	155		158
Tb927.10.170	CBF5	pseudouridine synthase, Cbf5p		0.522831	0.148308	40	41	98	43
Tb927.4.1500	REH2	RNA editing associated helicase 2		0.52442	3.19444	10	12	414	414
Tb927.1.4420		ABC transporter, putative		0.524424	0.115651	157	157	977	1063
Tb927.11.16970		protein phosphatase 4, putative		0.524739	0.195528	40	42		1523
Tb927.9.9210		60S ribosomal protein L37, putative		0.524842	-0.0448626	22	24		158
Tb11.v5.0742		proteasome beta-1 subunit, putative		0.525499	-0.138529		32		141
Tb927.11.7780	ATOM46	Mitochondrial import receptor subunit ATOM46		0.525716	0.0592519	142	144		567
Tb927.10.6320		CBF/Mak21 family, putative		0.526504	-0.425969		71
Tb11.1790		retrotransposon hot spot protein (RHS, pseudogene), putative		0.527206	0.0738542		50
Tb927.2.5160	J2	chaperone protein DnaJ, putative		0.527243	-0.0323811	5	5	314
Tb927.10.14030		hypothetical protein, conserved		0.527551	0.0448582	75	76	22	50
Tb927.8.5030		transport protein particle (TRAPP) component, Bet3, putative		0.52817	-0.46035	84	84	268
Tb927.8.3840		hypothetical protein, conserved		0.52833	1.84201	394	396	750	750
Tb927.1.3000		amidohydrolase, putative		0.528457	2.20153	29	29	404	405
Tb11.v5.0615		hypothetical protein, conserved		0.529054	-1.00577		1824		2363
Tb927.7.6800		LSU ribosomal protein, mitochondrial, putative		0.529725	-0.653608	123	125	408	369
Tb927.3.3670	TRRM3	Triple RNA binding domain protein 3		0.529849	1.28641	37	63	241	250
Tb927.1.880	MDN1	Midasin, putative		0.530307	3.16366	1	3	452
Tb927.9.5190	PCNA	proliferative cell nuclear antigen (PCNA), putative		0.531051	-0.160575	137	137		673
Tb927.10.4640	EIF3L	eukaryotic translation initiation factor 3 subunit l		0.531368	0.0865503	14	15	193
Tb927.5.3450		eukaryotic translation initiation factor eIF2A, putative		0.532094	0.37191	286	288	163	163
Tb927.11.9860		EF-hand domain pair, putative		0.532888	-0.065047	70	70		120
Tb927.10.14330		Utp14 protein, putative		0.535156	0.223921	80	81	812	249
Tb927.2.5280	ESP1	Enriched in surface-labeled proteome protein 1		0.535914	3.13433	237	237	148	149
Tb927.7.1080		hypothetical protein, conserved		0.536413	0.119957	201	201	181	138
Tb927.9.5320		nucleolar RNA binding protein, putative		0.536438	0.113773		29		650
Tb927.5.1160		Degradation arginine-rich protein for mis-folding, putative		0.536708	0.296872	150	150	788
Tb927.5.2790	Pol beta-PAK	mitochondrial DNA polymerase beta-PAK		0.536794	-0.358584	263	265	1389
Tb927.3.1940		TLP18.3, Psb32 and MOLO-1 founding proteins of phosphatase, putative		0.537866	0.778499	11	13	708
Tb11.v5.0624		retrotransposon hot spot protein (PHS), putative		0.538077	0.259914		61		5102
Tb927.9.13490		metallo-peptidase, Clan MG, Family M24		0.538253	1.35129	133	135		799
Tb927.10.3200	U2AF35	U2 splicing auxiliary factor, putative		0.538467	0.1625	299	300	1084	879
Tb927.5.3580		phosphoglycerate mutase protein, putative		0.539843	0.249561		84	393	394
Tb927.7.4520		Thioredoxin-like, putative		0.539945	0.0704996	146	148	657	563
Tb927.11.15760	TTA1	GPI transamidase subunit Tta1		0.541696	0.575231	218	220		112
Tb927.11.3900		glycosyltransferase family-like protein, putative		0.543477	0.13512		87		202
Tb927.8.6170	TK	transketolase, putative		0.544518	0.112311	102	102	865	779
Tb927.6.1280		translation initiation factor EIF-2b alpha subunit, putative		0.544651	0.324698		25	148
Tb927.9.4230	ACS4	fatty acyl CoA synthetase 4		0.545144	0.230605	258	258		855
Tb927.7.1510		pseudouridylate synthase I, putative		0.545936	1.38561	39	39	117	129
Tb927.9.11120	mS22	Chromosome passenger complex (CPC) protein INCENP N terminal, putative		0.546922	-3.07664	124	126
Tb927.11.2130	RPN3	proteasome regulatory non-ATP-ase subunit 3		0.547054	-0.108164	133	133		533
Tb927.8.5970	CUL5	Cullin 5, putative		0.548171	0.3239	38	11	145
Tb927.4.5200	NUP62	Nucleoporin NUP62		0.54911	-0.395499	24	26	80	80
Tb927.7.650	NOP105	hypothetical protein, conserved		0.550719	0.331691	271	273	381	878
Tb927.9.7690		hypothetical protein, conserved		0.551104	0.771813	577	579
Tb927.11.12610	CYC1	cyclin 1		0.551582	0.253909		23		196
Tb927.7.4420		proteasome alpha 3 subunit, putative		0.551683	-0.107966	116	118	417
Tb927.3.4250		hypothetical protein, conserved		0.552183	0.724723	158	160	914	945
Tb927.2.450	RHS4	retrotransposon hot spot protein 4 (RHS4), putative		0.552574	0.225603		50	339	39
Tb927.8.7260		kinetoplast-associated protein, putative		0.552586	3.04691	54	958	478	1750
Tb927.7.2500		proteasome regulatory ATPase subunit 1		0.554911	0.0314105	288	290	1058
Tb927.9.11540		hypothetical protein, conserved		0.555139	0.106708	343	343		1004
Tb927.9.11000	RAB7	ras-related protein RAB7, putative		0.555543	0.329862	418	420		42
Tb927.10.3640	NP	nuclear transmembrane protein, putative		0.556056	0.845822	219	189	979
Tb927.10.14510		root hair defective 3 GTP-binding protein (RHD3), putative		0.55812	0.88811	434	435	494	495
Tb927.10.13300	MRPS8	Mitochondrial ribosomal protein S8		0.558202	-1.71683	319	320	50
Tb927.11.6320		MRB1-associated protein		0.558912	0.709042	1	3		60
Tb927.8.4280		nuclear transport factor 2, putative		0.560131	0.10341	134	136	601	601
Tb927.10.8720		CCR4-NOT transcription complex subunit 10, putative		0.56039	-0.268807	270	271	1095	1096
Tb927.6.4320		Protein of unknown function (DUF2817), putative		0.562755	-0.397627	188	190	175
Tb927.11.6230		protein transport protein SEC61 subunit alpha, putative		0.563091	-0.85181	198	200
Tb927.6.4990		mitochondrial ATP synthase delta chain		0.563514	-0.246151	22	22	175	176
Tb927.10.4710	PSB4	proteasome subunit beta type-2, putative		0.563623	0.125131	177	178	336
Tb927.11.260	PIFTF6	Putative intraflagellar transport protein F6		0.565091	-2.98109	76	78		174
Tb927.11.8890	RPC19	DNA-dependent RNA polymerases, putative		0.565323	-0.176073	65	65		276
Tb927.5.580		prefoldin subunit, putative		0.565533	-0.222384	120	122	73	73
Tb927.6.3870	SGN1	RNA-binding protein, putative		0.565551	0.795838	107	109	495	434
Tb927.9.11110		U5 snRNA-associated splicing factor		0.565562	0.288441	110	112
Tb927.11.1680		vesicular-fusion protein SEC18, putative		0.566347	1.2029	29	31		380
Tb927.9.2470	NOP86	nucleolar protein		0.566801	0.187219		216		801
Tb927.1.5030	FAZ37	leucine-rich repeat protein (LRRP), putative		0.566978	0.387794	43	43	581	583
Tb927.10.11870	GRBC5	mitochondrial RNA binding protein		0.567157	0.834816	150	151	316
Tb927.11.9590		S-adenosylhomocysteine hydrolase, putative		0.567314	-0.0427312	112	114		564
Tb927.10.770		RF-1 domain containing protein, putative		0.567581	-0.217203	250	251	448	449
Tb927.4.2530		hypothetical protein, conserved		0.568012	0.146151	135	135	716	717
Tb927.10.3040	SDH9	succinate dehydrogenase subunit		0.568106	0.662817	52	53	505	506
Tb927.11.10150		Enoyl-CoA hydratase/isomerase family, putative		0.568686	0.729046	311	311		56
Tb927.10.1250		Aminoacyl-tRNA editing domain containing protein, putative		0.568873	0.406497	68	69	246	247
Tb927.5.3830	PYR4	dihydroorotate oxidase		0.570748	0.370279	207	207	385	386
Tb927.9.14420	PPIase	Peptidyl-prolyl cis-trans isomerase C, mitochondrial, putative		0.570813	-0.624898	183	185		231
Tb927.4.1270		ruvB-like DNA helicase, putative		0.571084	0.10559	47	49	325	325
Tb927.11.13730	ODC	ornithine decarboxylase		0.571183	0.31094		17
Tb927.5.3340	TIM11	Mitochondrial import inner membrane translocase subunit 11		0.571196	0.919308	167	169	497
Tb927.10.14700		hypothetical protein, conserved		0.571293	0.0889986	67	68	298	244
Tb927.8.2470		hypothetical protein, conserved		0.571517	0.0367996	141	141	305
Tb927.2.5810		Holliday-junction resolvase-like of SPT6/SH2 domain containing protein, putative		0.571944	0.287701	297	297	489	490
Tb927.10.4180		TFIIF-stimulated CTD phosphatase, putative		0.572006	-0.994939	118	119	1212	1828
Tb927.3.940		Complex 1 protein (LYR family), putative		0.572403	-0.508061	411	411	135	136
Tb927.9.14070		short-chain dehydrogenase, putative		0.57257	-0.685969	111	113		484
Tb927.11.530	RBP3	RNA-binding protein, putative		0.573051	-1.33224	77	79		2772
Tb927.5.2190		META domain/Domain of unknown function (DUF1935), putative		0.574421	0.264849	15	15	204
Tb927.11.13003		ubiquitin-60S ribosomal protein L40		0.574543	0.251695		12		100
Tb927.10.6780	VPS45	vacuolar protein sorting-associated protein 45, putative		0.575426	2.9265	266	267	176
Tb927.10.14180	SEC13	protein transport protein SEC13		0.577255	0.0692879	106	107	358	401
Tb927.11.14090	DRBD18	Double RNA binding domain protein 18		0.577319	-0.0676457		317		280
Tb927.5.3090		Mitochondrial ATP synthase subunit, putative		0.577546	-0.266251	135	135	215	216
Tb927.10.3280		60S ribosomal proteins L38, putative		0.577759	-0.853638	25	26	218	210
Tb927.11.10260	PEX3	hypothetical protein, conserved		0.577847	1.66204	257	257
Tb927.10.1660		hypothetical protein, conserved		0.57828	0.187077	4	5	64	65
Tb927.9.7110		GRAM domain containing protein, putative		0.578322	-0.168498	105	1131		54
Tb927.3.4680		RAB GDP dissociation inhibitor alpha, putative		0.579637	-0.109702	156	158	746	586
Tb927.3.3220		RNA polymerase-associated protein CTR9, putative		0.580442	0.244886	149	151	1653
Tb927.8.1160		vacuolar-type Ca2+-ATPase, putative		0.581724	-0.984746		139	705
Tb927.11.11000		Calponin homology (CH) domain containing protein, putative		0.581754	1.65625	189	189
Tb927.9.2160		hypothetical protein, conserved		0.581841	1.67297	952	857		165
Tb927.6.200		receptor-type adenylate cyclase GRESAG 4, putative		0.582076	-0.970915	37	45	688
Tb927.6.3840		reticulon domain protein		0.582299	-0.158549	165	167	2104	2023
Tb11.v5.0326		retrotransposon hot spot (RHS) protein, putative		0.583873	-0.141864
Tb927.3.5130		exonuclease, putative		0.584575	1.28954	13	13	262	1124
Tb927.10.9360		L-2-hydroxyglutarate dehydrogenase, mitochondrial, putative		0.584881	0.811924	175	176	855	364
Tb927.10.2930		hypothetical protein, conserved		0.587148	1.64924	719	720	259	1782
Tb927.11.1980	ZC3H41	zinc finger protein family member, putative		0.587604	0.0958845	79	79
Tb927.10.6220	XRND	5'-3' exoribonuclease D		0.588135	-1.18614	38	39	407	443
Tb927.11.3790		hypothetical protein, conserved		0.588248	0.878057	141	141		223
Tb927.8.5880		eukaryotic translation initiation factor 1A, putative		0.588428	-0.169962	80	80	61	62
Tb927.10.16120	IMPDH1	inosine-5'-monophosphate dehydrogenase		0.589864	-0.12683	448	254	786	219
Tb11.v5.0713	RHS6	retrotransposon hot spot (RHS) protein, putative		0.590291	0.0149243		50
Tb927.3.640		hypothetical protein, conserved		0.59033	0.222015			147	147
Tb927.3.4990		oxidoreductase, putative		0.590988	-0.299983	71	71	526	335
Tb927.3.5580		tryptophanyl-tRNA synthetase		0.591262	-0.117041	203	203	167	168
Tb927.6.1800		protein phosphatase 2C, putative		0.592807	0.0912104	99	101	5265
Tb927.10.9650	NUP152	Nucleoporin NUP152		0.595225	-0.36503	215	216	322
Tb927.8.1960	CNOT11	hypothetical protein, conserved		0.595384	0.0836608	11	11	87	57
Tb927.6.3930	KRIT1	LSU ribosomal protein, mitochondrial, putative		0.596266	-0.382443	211	213	171	171
Tb927.10.13320	RPB5	DNA-directed RNA polymerase II/III subunit, putative		0.597585	0.549752	30	31	98
Tb927.8.4210	BBP46	basal body component, putative		0.597586	0.101114	146	148	1325
Tb927.11.15990	NUP109	Nucleoporin NUP109		0.597971	0.25146	550	552		274
Tb927.4.1630	RRP6	ribosomal RNA processing protein 6		0.598405	0.257448		11	466	104
Tb927.2.6090	RPL44	60S ribosomal protein L44		0.598482	-0.131246	23	23	134	274
Tb927.11.3730	LeuRS	leucyl-tRNA synthetase, putative		0.599202	-0.0924656	174	174
Tb927.1.4310	FAZ2	Flagellum attachment zone protein 2		0.599571	0.492041	836	836	2755	1724
Tb927.11.9400		hypothetical protein, conserved		0.600745	-0.298278	53	55		190
Tb927.10.7060	NUP96	Nucleoporin NUP96		0.600828	0.0944113	126	127	460	461
Tb927.2.2970	MCP13	mitochondrial carrier protein		0.601085	0.443953	39	39	2115
Tb927.3.3130	POMP24	Present in the outer mitochondrial membrane proteome 24		0.601144	-0.0292285	193	196	958	122
Tb927.4.3790		ubiquitin carboxyl-terminal hydrolase, putative		0.601928	-0.216368	206	208	148
Tb927.11.3070	RRB1	ribosome assembly protein RRB1, putative		0.602205	-0.635417	23	25		53
Tb927.4.1670	POMP29	cytochrome b5-like Heme/Steroid binding domain containing protein, putative		0.603374	-0.615401	38	40	96
Tb927.2.4930		esterase, putative		0.603659	-0.163579	90	92	804	804
Tb927.5.1100	PEX5	peroxisome targeting signal 1 receptor		0.604446	0.158292	166	166	1706
Tb927.10.730		ATP synthase, putative		0.604513	0.611874	94	95	701	1457
Tb927.4.3300	FtsH33	mitochondrial ATP-dependent zinc metallopeptidase, putative		0.605323	0.0854961	50	52	278	142
Tb927.9.4960		hypothetical protein, conserved		0.605947	-0.328995	119	119	333	190
Tb927.11.1010	J18	chaperone protein DnaJ, putative		0.606698	0.857479	43	43		307
Tb927.2.5970		hypothetical protein, conserved		0.60694	0.283038	16	16	556	598
Tb927.11.13570		hypothetical protein, conserved		0.607843	0.795648	24	26		644
Tb927.9.8820		hypothetical protein, conserved		0.607893	-0.121394	5	7	453	449
Tb927.11.1840	CAP46	hypothetical protein, conserved		0.607947	0.175677	169	171		1814
Tb927.11.12680		prefoldin subunit 2, putative		0.607959	0.156892	65	65		239
Tb927.6.2690		ubiquitin carboxyl-terminal hydrolase, putative		0.609257	0.291605	195	195	1082
Tb927.7.2360		N-acetyltransferase, putative		0.610334	-0.318845	147	149	1092	395
Tb927.9.6060	ERV1	ERV/ALR sulfhydryl oxidase domain-containing protein		0.61075	-1.34005	94	94		827
Tb927.11.11120		hypothetical protein, conserved		0.611251	1.34735	16	16		464
Tb927.7.2300	NUP132	Nucleoporin NUP132		0.611877	0.312189	223	225	586	586
Tb927.10.14760		clathrin light chain, putative		0.612104	0.150993	38	39	296
Tb927.4.4650		diphthine synthase, putative		0.612676	0.280485	10	12	49	40
Tb927.6.1650		single strand-specific nuclease, putative		0.613624	0.471499	101	103	476
Tb927.10.2640	IFT81	intraflagellar transport protein 81		0.614565	-0.150017	285	202	586
Tb927.7.3630	J53	TPR-repeat-containing chaperone protein DNAJ, putative		0.615542	0.188177	489	491	1453
Tb927.3.3830		hypothetical protein, conserved		0.61567	1.3512	220	220	81	90
Tb927.10.8870	PFR-AF1	Myosin-like coiled-coil protein, putative		0.615857	0.209453	46	47	338
Tb927.10.5380	IFT122	intraflagellar transport protein 122		0.616794	0.37646	184	185	684
Tb927.7.4180	ELO1	fatty acid elongase, putative		0.617137	-0.191229	136	136	1032	960
Tb927.4.450	TbCoatomerAlpha	coatomer alpha subunit, putative		0.617836	0.0971357	25	27	815
Tb927.5.3900		Galactose oxidase, central domain/Domain of unknown function (DUF4110), putative		0.617941	-0.0858824	134	138	260	261
Tb927.5.990		hypothetical protein, conserved		0.617996	0.291367	42	42	1003
Tb927.9.1970		syntaxin binding protein 1, putative		0.618194	0.427441	4	3
Tb927.11.8180		hypothetical protein, conserved		0.618915	0.702352	124	124		719
Tb927.10.8890		kinetoplast DNA-associated protein, putative		0.619071	-1.42139	291	292	2486	2283
Tb927.7.6230	ARF3	ADP-ribosylation factor, putative		0.620488	-0.320352	83	85	211
Tb927.8.1420	ACAD	acyl-CoA dehydrogenase, mitochondrial precursor, putative		0.620988	0.0790326	196	196	79
Tb927.5.4340	BBP65	basal body component, putative		0.621315	0.469269		30	435	406
Tb927.6.1500	ADS	alkyl-dihydroxyacetone phosphate synthase		0.621435	0.20523	199	201	623
Tb927.9.12830		hypothetical protein, conserved		0.622658	0.186384		144		1231
Tb927.6.400		peptidase M20/M25/M40, putative		0.623672	0.132199	102	102	429	3407
Tb927.10.14770	AKB1	Associated kinase of Tb14-3-3		0.623698	-0.104812	81	82	658
Tb927.10.10010	MRT4	mRNA turnover protein 4 homolog, putative		0.624252	-0.303606	37	38	180	33
Tb927.9.2600		hypothetical protein, conserved		0.624497	0.478015		971
Tb927.10.15590	MIP	macrophage infectivity potentiator, precursor, putative		0.626099	0.394562	58	59	420	421
Tb927.2.1860	REMC2	mitochondrial RNA binding complex 1 subunit		0.626127	0.308989	27	27	595
Tb927.7.3360	FPPS	farnesyl pyrophosphate synthase		0.626636	0.247555	57	61	757	757
Tb927.4.3890		ATP-dependent RNA helicase, putative		0.626732	0.311567	354	356	356	362
Tb927.11.13080		hypothetical protein, conserved		0.626872	0.245707	90	92
Tb927.10.4270		coatomer subunit zeta, putative		0.628397	-0.811303	79	80	177	398
Tb927.8.2030	PAVE1	hypothetical protein, conserved		0.6291	-0.133781	203	203	329
Tb927.6.2860		WD domain, G-beta repeat, putative		0.629858	0.124454	396	396	574	560
Tb927.9.2590		hypothetical protein, conserved		0.630084	0.494922	26	28		714
Tb927.9.1600	TZP182	hypothetical protein, conserved		0.63022	-0.23802	165	167		926
Tb927.8.4220		hypothetical protein, conserved		0.631084	-0.14587		111	791	722
Tb927.4.360		1,2-Dihydroxy-3-keto-5-methylthiopentene dioxygenase, putative		0.631748	0.0768854	383	385	529	529
Tb927.7.3160		Cytoplasmic dynein 1 heavy chain (DYNC1H1), putative		0.632357	-0.859225	50	50	386	383
Tb927.7.2550	RPT5	proteasome regulatory ATPase subunit 5		0.633274	-0.107213	458	460	1212	1174
Tb927.10.8200		Ribosomal protein L1p/L10e family, putative		0.633894	-0.389867	8	19	112	113
Tb927.6.4840	METK1	S-adenosylmethionine synthetase, putative		0.636421	-0.148088	102	102
Tb927.3.1120	RTB2	GTP-binding nuclear protein rtb2, putative		0.636927	0.0306403	255	255	1308	143
Tb927.11.12480	KKIP7	Kinetochore interacting phosphatase 7		0.638106	0.527286	195	195		790
Tb927.11.7100		cytoplasmic translation machinery associated protein, putative		0.638874	-0.196747	42	44		162
Tb927.8.1500		hypothetical protein, conserved		0.638914	-0.204498	144	144	963	1616
Tb927.4.2880	NUP225	Nucleoporin NUP225		0.63952	0.376733	74	74	402
Tb927.11.15255		hypothetical protein		0.641195	2.57284		88		255
Tb927.8.5280	MRPS34	mitochondrial ribosomal protein s34		0.641312	0.0881709	42	37	606	607
Tb927.9.4680	EIF4A1	Eukaryotic initiation factor 4A-1		0.641654	-0.0473323	46	46		270
Tb927.7.5340	CARP3	hypothetical protein, conserved		0.641986	-0.0906882	666	666	4140	1387
Tb927.10.2490	G6PD	glucose-6-phosphate 1-dehydrogenase		0.642537	0.0318471	271	272	698	1407
Tb927.11.14430	RPN12	proteasome regulatory non-ATP-ase subunit		0.64265	-0.129962	130	130		161
Tb927.10.11380		hypothetical protein, conserved		0.644578	0.455913		18	247	218
Tb11.1390		hypothetical protein, conserved		0.645505	0.332401		159
Tb11.v5.0304		cation transporter, putative		0.646574	-0.7997		328
Tb927.9.10100	SET28	hypothetical protein, conserved		0.647043	0.0802048	310	312		677
Tb927.3.5490	PIFTB2	Putative intraflagellar transport protein B2		0.647473	-0.147031	267	225	706	591
Tb927.11.8950	LRRP1	leucine rich repeat		0.647741	-0.240596	131	131		565
Tb927.10.10390	TR	trypanothione reductase		0.64793	0.14581	110	111	610
Tb927.2.2230		hypothetical protein, conserved		0.647979	-0.433783		62	516	516
Tb927.9.6720		Putative methyltransferase, putative		0.649447	0.936216	82	82
Tb927.9.4500	HSP70.a	heat shock protein, putative		0.649805	-0.437902	136	130		186
Tb927.10.8490	THT2-	glucose transporter, putative		0.650406	0.0931924		47		819
Tb927.10.3520	RPT4	protease regulatory ATPase subunit 4		0.651101	-0.0560728	87	88	668	295
Tb927.11.11250	cMDH	cytosolic malate dehydrogenase		0.651756	-0.115134	70	70		378
Tb927.11.850		Atypical serine/threonine protein kinase BUD32, putative		0.651787	-0.426383	51	51		207
Tb927.5.520		stomatin-like protein, putative		0.652126	0.122567	84	33	1391	656
Tb927.9.3280	PPX1	exopolyphosphatase		0.654248	-2.50092	2	2
Tb927.11.15950		amino acid transporter, putative		0.654373	-2.50023	169	171		2660
Tb927.2.4400	mS49	SSU ribosomal protein, mitochondrial, putative		0.655092	-0.20587	473	475	438	228
Tb927.6.3050	ALDH3	aldehyde dehydrogenase family, putative		0.655575	0.111931	92	92	290	287
Tb927.7.910		hypothetical protein, conserved		0.655617	-2.49334	279	281	130
Tb927.8.6260		hypothetical protein, conserved		0.657	1.41034	133	133	215
Tb927.4.4070		mevalonate kinase, putative		0.658709	-0.162454	29	31	709	674
Tb927.6.1550	POMP30	Leucine-rich repeat, ribonuclease inhibitor subtype domain-containing protein		0.658896	-0.284231	277	279	1028	1028
Tb927.2.5130		hypothetical protein, conserved		0.658949	0.153343	53	53	27
Tb927.5.2320		Mak10 subunit, NatC N(alpha)-terminal acetyltransferase, putative		0.659142	0.0212377	287	287	827	847
Tb927.3.1760	J36	chaperone protein DnaJ, putative		0.660556	0.157513	43	45	227	211
Tb927.6.1250	MRPS29	Mitochondrial SSU ribosomal protein 29		0.661614	1.34755	22	24	28
Tb927.10.560		40S ribosomal proteins S11, putative		0.662363	2.45585	11	12	293	311
Tb927.11.13400	BDF5	Bromodomain, putative		0.664179	0.212139	21	23		39
Tb927.6.3110	CRK11	cdc2-related protein kinase 11, putative		0.664301	1.37017		88	288	289
Tb927.4.4360		monoglyceride lipase, putative		0.664717	-0.302513	75	1858	769
Tb927.3.4650		C-8 sterol isomerase, putative		0.665945	-0.0492442	135	137	728	731
Tb927.8.2850		Poly(A)-specific ribonuclease PARN-1		0.666324	-0.229288	127	127	10
Tb927.6.3500	J59	endosomal trafficking protein RME-8, putative		0.666667	-2.21462	52	54	42	856
Tb927.7.6990		hypothetical protein, conserved		0.667426	0.198072	62	64	383	33
Tb927.7.7440		hypothetical protein, conserved		0.667704	0.13128	203	1788	218	218
Tb927.9.3000	CDA	cytidine deaminase		0.668982	0.319897	29	31
Tb927.9.5900	GDH	glutamate dehydrogenase		0.669094	-0.0451151	236	154		1290
Tb927.10.12290		UDP-Gal or UDP-GlcNAc-dependent glycosyltransferase, putative		0.669456	-0.0627548	17	26	447	442
Tb927.10.8540	J6	chaperone protein DnaJ, putative		0.671192	-0.163072	14	15	529	640
Tb927.4.1850		hypothetical protein, conserved		0.67181	0.328292	130	132	424	86
Tb927.11.10160		60S ribosomal protein L22, putative		0.672016	-0.411644	17	17	163	117
Tb927.3.5620		Facilitates chromatin transcription complex subunit spt16		0.672297	-0.0369527	101	71	803	804
Tb927.11.13280	gBP25	mitochondrial RNA binding protein 2		0.673033	-0.0747443	223	225		171
Tb927.11.6640	CYB5	cytochrome b5, putative		0.673553	-0.376396	59	61		622
Tb927.10.5940	NEK17-2	NEK family Serine/threonine-protein kinase, putative		0.673797	0.104126	54	55	1290	192
Tb927.11.2940		hypothetical protein, conserved		0.675875	-2.38012	96	98		315
Tb927.6.2460		ubiquitin fusion degradation protein 2, putative		0.676107	-0.189498	132	132	700	701
Tb927.1.1380		serine/threonine protein phosphatase 2A regulatory subunit, putative		0.677413	0.174208	619	619	1762	951
Tb927.11.11590	EIF3E	Eukaryotic translation initiation factor 3 subunit E		0.677682	0.16087	278	278		633
Tb11.v5.0325		retrotransposon hot spot (RHS) protein, putative		0.678765	-0.212424		17
Tb927.3.5340		Hsc70-interacting protein (Hip), putative		0.681687	0.0968408	134	134	219	208
Tb927.1.1420		conserved protein, unknown function		0.683396	-0.0711109	45	45	1460
Tb927.10.13710		Activator of Hsp90 ATPase, N-terminal/Activator of Hsp90 ATPase homolog 1-like protein, putative		0.683651	0.0754668	252	253	131	132
Tb927.9.9710		Histidine phosphatase superfamily (branch 1), putative		0.683656	0.216594	40	42
Tb927.6.2740	pdxK	pyridoxal kinase		0.684817	-0.111524	121	121	354	339
Tb927.11.4850		hypothetical protein, conserved		0.687166	2.31613	32	32		137
Tb927.7.5820		Monooxygenase, putative		0.687678	2.31322	83	83	270	306
Tb927.7.990	J31	chaperone protein DnaJ, putative		0.688238	0.210465	268	268	261	262
Tb927.8.3310	ELP3b	Elongator-like Protein 3b		0.690655	0.336306	38	38	272
Tb927.11.760		protein phosphatase 2C, putative		0.690745	0.0688732	84	84		2131
Tb927.10.4760		Integral membrane protein DUF106, putative		0.692323	0.111762	34	35	132	236
Tb927.3.5320		UBX domain-containing protein		0.693023	0.21338	411	384	303	304
Tb927.10.790		vesicle-associated membrane protein, putative		0.693061	1.22653	237	238	116	795
Tb927.5.3550		hypothetical protein, conserved		0.693638	-0.376839	149	149	52
Tb927.8.5090	RPA1	DNA-directed RNA polymerase I largest subunit		0.695071	-2.27093	289	289	767	526
Tb927.10.2270		vacuolar protein sorting-associated protein 35, putative		0.695877	-1.24992	358	359	206	1181
Tb927.11.5500	KRIPP1	Mitochondrial SSU ribosomal protein, putative		0.696216	0.440204	47	47
Tb927.9.7830		hypothetical protein, conserved		0.696783	-0.128706	25	54		160
Tb927.3.2440	AEK1	AGC essential kinase 1		0.69728	0.28584	305	305	1897	56
Tb927.7.2680	ZC3H22	zinc finger protein family member, putative		0.698183	-0.0197523	183	185	5605
Tb927.5.3250		hypothetical protein, conserved		0.698863	-0.39543	11	13	892
Tb927.5.930	FRDg	NADH-dependent fumarate reductase		0.699387	0.0840128	372	372	1338	1334
Tb927.9.12150		transport protein particle (TRAPP) subunit, putative		0.700004	-0.232913	258	258		250
Tb927.9.7770	SpSyn	spermidine synthase		0.701319	-0.0904595	84	86		158
Tb927.6.2230	RGG1	RGG protein		0.702308	-0.135519	105	48	302	311
Tb927.10.13360	EF-Tu	Elongation factor Tu, mitochondrial		0.702629	-0.0429673	175	176	1264	265
Tb927.6.4740		importin-alpha re-exporter protein, putative		0.703905	0.282232	349	349	300	303
Tb927.5.3410	MRPL9	Mitochondrial ribosomal protein L9		0.704366	-0.560812	69	71	231	175
Tb927.11.2520	UAP	UDP-n-acetylglucosamine pyrophosphorylase		0.705179	-0.260871	305	307		372
Tb927.11.15210	ESP16	TLR4 regulator and MIR-interacting MSAP, putative		0.705751	-2.20929	117	119		453
Tb927.7.4240		hypothetical protein, conserved		0.706712	0.432366	111	111	11	454
Tb927.11.11700		nucleotidyl transferase, putative		0.706752	-0.246017	208	208		163
Tb927.4.5030	PP1	protein phosphatase 1		0.707408	-0.176547	440	442	653
Tb927.7.3620	TyrRS	tyrosyl-tRNA synthetase, putative		0.707507	0.0898198		708	386
Tb927.10.4950	SSm2-2	U2 small nuclear ribonucleoprotein 16.5K		0.707828	0.573518	40	41	88	89
Tb927.9.8100		nascent polypeptide associated complex subunit, putative		0.708082	-0.156479	15	17		75
Tb927.10.8360	PARN2	Poly(A)-specific ribonuclease PARN-2		0.708147	0.478209	19	42	280
Tb927.6.1090	RPT3	proteasome regulatory ATPase subunit 3		0.708367	-0.140614	369	362	529	163
Tb927.7.2760	MRPL22	Mitochondrial ribosomal protein L22		0.709263	0.381064	54	54	108
Tb927.5.2800		Beta-lactamase superfamily domain containing protein, putative		0.709591	0.137211	126	6	300
Tb927.10.8940	KH1	flagellum targeting protein kharon1, putative		0.709923	-0.117343	103	104	1111	1184
Tb927.10.14930	ZC3H39	Zinc finger CCCH domain-containing protein 39		0.710414	-0.0132234	521	522	663	3450
Tb927.11.3570		metallo-peptidase, Clan MA(E) Family M1		0.710862	-0.0347338	86	86		366
Tb927.11.13360		AAA ATPase, putative		0.711128	0.0781316	230	232
Tb927.11.5840	EIF1	Protein translation factor SUI1 homolog, putative		0.712389	-0.172415	89	89		864
Tb927.3.1840		3-oxo-5-alpha-steroid 4-dehydrogenase, putative		0.714369	-0.0658708	58	59	2055	416
Tb927.10.3700	AMPKG	AMP-activated protein kinase, gamma regulatory subunit		0.715582	0.170559	325	326	1695	1170
Tb927.9.7070	RRP40	exosome complex exonuclease RRP40		0.715633	-0.259367	41	41		51
Tb927.11.6210	CYP51	Lanosterol 14-alpha demethylase		0.716283	0.0330969	245	247		1507
Tb927.10.12710	HSP110	heat shock protein 110, putative		0.716638	0.0386943	81	82	570	571
Tb927.10.14470	IFT140	intraflagellar transport protein 140		0.716737	-0.0943458	287	288	763	764
Tb927.5.780		hypothetical protein, conserved		0.717675	-0.839978	27	27	416	371
Tb927.9.9060	LSM12	Lsm12 protein, putative		0.718152	0.0334068	89	91		193
Tb927.7.5110		hypothetical protein, conserved		0.718434	0.394221	83	83	296
Tb927.7.280	PPIase	cyclophilin-type peptidyl-prolyl cis-trans isomerase, putative		0.719524	-0.0589933	77	78	168
Tb927.4.2240		Aminotransferase class IV, putative		0.720492	0.175233	72	72	506	489
Tb927.7.5530		hypothetical protein, conserved		0.720784	0.235952	16	16	403	404
Tb927.4.3850		NLE (NUC135) domain/WD domain, G-beta repeat, putative		0.725005	-0.123305	57	457	128
Tb927.11.13270		hypothetical protein, conserved		0.726195	-0.105821	621	623
Tb927.11.14910		protein phosphatase 2C, putative		0.727064	0.0699814	30	32		1616
Tb927.10.12840	MCP12	mitochondrial carrier protein		0.729081	0.042489	92	88	1112	1253
Tb927.10.2090	EEF1A	elongation factor 1-alpha		0.729394	0.0126924	334	44	617	618
Tb927.11.15550	B5R	NADH-cytochrome b5 reductase, putative		0.73067	-0.0906602	64	61		2175
Tb927.3.1710	MRPL24	mitochondrial ribosomal protein l24		0.731112	-0.851636	54	56	125
Tb927.9.9660	ATOM40	Mitochondrial import receptor subunit ATOM40		0.731114	0.0536346	79	81		926
Tb927.8.3870	NOP127	SRP40, C-terminal domain containing protein, putative		0.732274	0.143916	29	31	215	215
Tb927.9.8680		cytochrome c oxidase assembly factor, putative		0.732481	-0.105595	76	51
Tb927.10.9890		hypothetical protein, conserved		0.733286	-0.179906	184	1010	523	52
Tb927.7.4000		glutathione synthetase, putative		0.734964	0.209988	46	46	507	512
Tb927.11.14100	DRBD4	Double RNA-binding domain containing protein 4		0.737123	0.20011	1597	1004
Tb927.3.820		LSU ribosomal protein, mitochondrial, putative		0.7382	-0.427279	79	81	13
Tb927.11.15780		hypothetical protein, conserved		0.739424	0.4916	115	117
Tb927.4.4350		emp24/gp25L/p24 family/GOLD, putative		0.739876	0.182921	285	287	249	249
Tb927.10.3260	LACS5	Long-chain-fatty-acid--CoA ligase 5 (EC 6.2.1.3) (Long-chain acyl-CoA synthetase 5) (LACS 5), putative		0.741382	0.0817079	212	213	2546	1289
Tb927.9.9730	FP45	hypothetical protein, conserved		0.741468	-0.285236	7	9
Tb927.4.2030	ALBA4	DNA/RNA-binding protein Alba 4		0.742511	0.152858	142	960	790	790
Tb927.11.9550		replication factor C, subunit 4, putative		0.743862	0.430635	377	379		455
Tb927.7.1100		hypothetical protein, conserved		0.744473	0.455007	84	84	70	71
Tb927.10.13110	LC7	Outer arm dynein light chain 7		0.745457	-0.404645	160	161	489	50
Tb927.11.12230	HslU2	ATP-dependent protease ATPase subunit HslU2		0.747587	-0.0487396	250	250		274
Tb927.10.15130	SEC22	Vesicle-trafficking protein SEC22, putative		0.747602	0.362003		3	486	487
Tb927.9.6210	AK3	arginine kinase		0.747603	-0.107093	138	138		157
Tb927.11.5000	DNAI1	Dynein intermediate chain 1, axonemal		0.749585	0.0556946	187	187		530
Tb927.10.2770		eukaryotic translation initiation factor 5, putative		0.750539	0.0423488	184	185	894
Tb927.5.590		protein phosphatase 1, regulatory subunit, putative		0.751509	0.05868	6	8	160	160
Tb927.7.7130	TYW1	Flavodoxin/Radical SAM superfamily/Wyosine base formation, putative		0.751937	0.884107	299	301	326	86
Tb927.10.4460		leucine carboxyl methyltransferase, putative		0.753814	0.155611		68	69
Tb927.10.5300		eukaryotic translation initiation factor 6 (eIF-6), putative		0.753898	0.0251947	35	36	132	133
Tb927.10.1510	NOT1	CCR4-NOT transcription complex subunit 1		0.755637	0.0471677	933	934	1731
Tb927.10.9920		hypothetical protein, conserved		0.755664	0.683248	196	204	647	648
Tb927.5.2690	IMPase 1	inositol-1(or 4)-monophosphatase 1, putative		0.757518	-0.276964		84	164	145
Tb927.9.5520		ubiquitin carboxyl-terminal hydrolase, putative		0.757872	0.20526	97	97
Tb927.10.10030		hypothetical protein, conserved		0.761017	0.051523	98	105	345
Tb927.6.2130	NUDC2	nuclear movement protein, putative		0.762109	0.15808		46	23
Tb927.10.15420		methyltransferase domain containing protein, putative		0.762177	0.1733	162	163	262	37
Tb927.5.4500	TbSAR1	ras-like small GTPase, putative		0.762555	0.1044	42	44	128
Tb927.8.5580		N-terminal region of Chorein, a TM vesicle-mediated sorter/Integral peroxisomal membrane peroxin, putative		0.762793	-0.692981	815	815	2344
Tb927.11.10060		Biotin--acetyl-CoA-carboxylase ligase, putative		0.764434	0.092066	124	124		537
Tb927.5.1000		ubiquitin-conjugating enzyme E2, putative		0.764614	0.053998	134	134	1554	1180
Tb927.8.4230		hypothetical protein, conserved		0.765036	0.113239	186	188	757	761
Tb927.10.5760	ADKD	adenylate kinase, putative		0.765217	0.0230824	182	183	1638
Tb927.1.5000		hypothetical protein, conserved		0.766418	-0.129391	36	36	620	621
Tb927.11.2420	TTLL6B	Tubulin-tyrosine ligase family, putative		0.767111	0.159914	165	167		62
Tb927.5.2380		hydrolase, alpha/beta fold family, putative		0.767841	-0.188325	131	131	157	158
Tb927.5.3390		ADG1, pseudogene		0.769317	-0.0342393	386	388	277	228
Tb927.3.3450	ARL3A	ADP-ribosylation factor-like protein 3, putative		0.769442	-0.00548516	49	81	76	77
Tb927.8.2450	AMPKB	5'-AMP-activated protein kinase subunit beta		0.770074	-0.527648	110	110	616	609
Tb927.6.3290	IFT20	intraflagellar transport protein 20		0.770377	-0.140664	106	106	320	293
Tb927.11.8230		hypothetical protein, conserved		0.770546	0.117253	115	115		101
Tb927.4.1600		AAA domain containing protein, putative		0.771136	0.185122	123	125	262
Tb927.7.3940	MCP16	mitochondrial carrier protein		0.771577	0.0261989	186	186	671	672
Tb927.7.5700	pATOM36	peripherally associated ATOM36		0.772512	0.101582		85	546
Tb927.11.2730	galE	UDP-galactose 4-epimerase		0.77315	0.169574	48	50		1285
Tb927.9.11150		hypothetical protein, conserved		0.77316	0.278612		34
Tb927.8.6960		NADH-ubiquinone oxidoreductase complex I subunit, putative		0.775832	0.0929618		2	76	11
Tb927.7.800	REMC3	mitochondrial RNA binding complex 1 subunit		0.777594	0.252297	40	42	331	316
Tb927.4.560	DYNC2H1	Cytoplasmic dynein 2 heavy chain (DYNC2H1), putative		0.778455	-0.138289	274	276	307
Tb927.10.1210		katanin, putative		0.778507	0.922234	121	237	383
Tb927.4.4490	MRPE	multidrug resistance protein E		0.778679	-0.0621865	230	232	2112	2112
Tb927.8.690	PIN1	peptidyl-prolyl cis-trans isomerase/rotamase, putative		0.780586	0.0268532	45	47	462	77
Tb927.6.2280		prefoldin subunit, putative		0.782216	0.0810837	118	118	180	194
Tb927.5.2180		hypothetical protein, conserved		0.782525	-0.163615		61	110	111
Tb927.6.2640	KAP60	importin alpha subunit, putative		0.782919	-0.0291952	231	231	2769	1537
Tb927.6.1950		N-acetyltransferase B complex (NatB) non catalytic subunit, putative		0.783093	-0.578291	88	90	703	670
Tb927.4.3950	CAP5.5	cytoskeleton-associated protein CAP5.5, putative		0.784549	0.0433026	381	383	645	645
Tb927.3.3820		hypothetical protein, conserved		0.785504	0.446019	200	200	726
Tb927.4.2060	FAZ8	Flagellum attachment zone protein 8		0.786742	-0.0904248	188	190	1029	136
Tb927.11.5520	TIM	triosephosphate isomerase		0.786927	0.0314071	96	96		199
Tb927.9.6510	mS53	Mitochondrial SSU ribosomal protein, putative		0.78737	0.0880305	66	66		1701
Tb927.9.14240	NUP82	Nucleoporin NUP82		0.788212	-0.171171	68	70		410
Tb927.3.5310		paraflagellar rod protein		0.788367	0.794279	193	193	545	403
Tb927.10.14040		vacuolar ATP synthase subunit c, putative		0.788788	0.0705817	26	27	131	132
Tb927.6.4410	AdoMetDC	S-adenosylmethionine decarboxylase		0.7897	0.218521	159	161	233	233
Tb927.4.3500		Amastin surface glycoprotein, putative		0.791483	0.465292		60	581	503
Tb927.6.720		40S ribosomal protein L14, putative		0.791589	0.00552643	57	59	98
Tb927.7.2670	ZC3H21	zinc finger protein family member, putative		0.792037	-0.149944	281	283	193
Tb927.11.16540		Roadblock/LC7 domain containing protein, putative		0.792462	1.20647	345	347		228
Tb927.2.6050		beta prime COP protein		0.792712	0.0226544	338	326	667
Tb927.11.7270	PSB3	proteasome beta 3 subunit, putative		0.79345	-0.0391617	104	104		314
Tb927.2.2670	H4V	histone H4 variant		0.794643	-0.349614	158	158	1431	1651
Tb927.10.6800		developmentally regulated GTP-binding protein, putative		0.794666	0.0534115	48	71	437	421
Tb927.11.15940		hypothetical protein, conserved		0.795437	0.0263915	124	126
Tb927.10.13650		ADP-ribosylation factor-like protein 2-binding protein, putative		0.795533	0.0929928	10	18
Tb927.5.1630		hypothetical protein, conserved		0.797091	-0.057264	152	152	280	281
Tb927.1.3010	PAMC4	mRNA processing protein, putative		0.797147	0.158116	63	63	190	191
Tb927.11.12530	FAZ3	Flagellum attachment zone protein 3		0.797477	-0.0392768	202	202		997
Tb927.9.6650		tRNA synthetases class II (A)/Threonyl and Alanyl tRNA synthetase second additional domain containing protein, putative		0.797925	0.027545	66	66		553
Tb927.4.930	MRPL14	Mitochondrial ribosomal protein L14		0.798743	0.383235		28	79	119
Tb927.11.5360		aldo/keto reductase, putative		0.799407	0.25184	209	209		796
Tb927.11.9130	RPA1	Replication factor A protein 1		0.799941	-0.0651659	194	194		688
Tb927.10.7790	UFD1	ubiquitin fusion degradation protein, putative		0.801788	-0.386235	192	193	120
Tb927.7.3810		'Cold-shock' DNA-binding domain containing protein, putative		0.8022	0.0955246	54	56	422	195
Tb927.9.7650		ADP-ribosylation factor, putative		0.802558	-0.053625	527	529		249
Tb927.11.16810		dynein light intermediate chain D1bLIC, putative		0.802917	-0.145186	735	737		555
Tb927.11.4210		U-box domain containing protein, putative		0.803091	0.0739275	332	334		1736
Tb927.7.580		GTP-binding protein, putative		0.804006	-0.12	139	141	753	845
Tb927.7.640		hypothetical protein, conserved		0.805748	-0.113441	446	448	1464	1137
Tb927.11.16730	GCVL-2	dihydrolipoyl dehydrogenase		0.806915	-0.0285476	139	141		645
Tb927.9.11230		calmodulin-like protein, putative		0.807258	-0.0702945	38	38
Tb927.9.3400	ENGase	endo-beta-N-acetylglucosaminidase, putative		0.80776	0.45373	129	1489		108
Tb927.3.750	SET12	SET domain containing protein, putative		0.808438	0.164849	24	26	176	548
Tb927.8.4930		hypothetical protein, conserved		0.808751	0.0721948	136	136	176	177
Tb927.11.14340	XPO1	exportin 1		0.810197	-0.812854	179	179
Tb927.3.4910		signal peptide peptidase, putative		0.812067	-0.132375	81	81	134	135
Tb927.10.660		2-oxoisovalerate dehydrogenase alpha subunit, putative		0.812719	0.200205	156	157	184
Tb927.10.1690	NBP35	cytosolic Fe-S cluster assembly factor NBP35, putative		0.813376	0.176785	4	5	94	95
Tb927.7.3370	IFT74	Intraflagellar transport protein 74, putative		0.814878	-0.115041	174	176	649	649
Tb927.11.5140		ubiquitin carboxyl-terminal hydrolase, putative		0.815031	-0.0692646	174	174
Tb927.9.2110		hypothetical protein, conserved		0.816896	0.159067	125	127
Tb927.6.2510	SDHAF2	Succinate dehydrogenase assembly factor 2, mitochondrial		0.816978	0.293828	123	123	1123	725
Tb11.v5.0154		WD domain, G-beta repeat, putative		0.818362	-0.0563327		137		1329
Tb927.9.9290	PABP1	polyadenylate-binding protein 1		0.818782	0.017771	350	352		488
Tb927.9.2010		kynureninase, putative		0.819235	0.0701792	608	526
Tb927.10.11990		RNA-binding protein		0.819582	-0.141421	23	24	101	448
Tb927.9.11050	4EIP	4E-interacting protein, putative		0.819913	-0.133724		624		2950
Tb927.2.4580	unc119	UNC119		0.820014	-0.0432345	66	68	1528	1528
Tb927.11.4460	ALBA1	ALBA-Domain Protein		0.820251	-0.0411847	124	124		203
Tb927.5.3260		WD domain, G-beta repeat, putative		0.82039	-0.127427	506	508	1106	159
Tb927.3.4720	DLP1	dynamin-1-like protein		0.820497	0.0474862	12	14	200	713
Tb927.6.2220		hypothetical protein, conserved		0.822027	-0.0482034	23	23	76	264
Tb927.11.13780		profilin		0.824599	0.0296357	64	64		57
Tb927.11.16220		Cytochrome b-c1 complex subunit, putative		0.825173	0.0264675	71	73
Tb927.2.240	RHS5	retrotransposon hot spot protein 5 (RHS5), putative		0.825557	0.240435		50	824
Tb927.6.2270		AdoMet dependent proline di-methyltransferase, putative		0.825689	-0.347609	42	42	163	95
Tb927.10.2510		hypothetical protein, conserved		0.826463	-0.266057	31	32	51
Tb927.9.9810		hypothetical protein, conserved		0.826659	0.188637	76	78		406
Tb927.11.6270	PIP5Pase1	inositol-1,4,5-trisphosphate (IP3) 5-phosphatase, putative		0.83005	0.362494	102	104		459
Tb927.8.5860	MRPL17	mitochondrial ribosomal protein L17		0.830146	0.279946	4	4	142	143
Tb927.6.3000		sphingolipid delta 4 desaturase, putative		0.830477	0.280942	38	38	2007	1781
Tb927.2.1180		retrotransposon hot spot protein 3 (RHS3), putative		0.833578	-0.0237337	48	50	1136	906
Tb927.7.7040	MTAP	methylthioadenosine phosphorylase, putative		0.834544	0.0817163	72	74	646	646
Tb927.8.3750	NOP56	nucleolar protein 56, putative		0.834723	-0.0544534	135	137	906	765
Tb927.2.2440	RPN6	proteasome regulatory non-ATPase subunit 6		0.835519	0.0152312	226	228	142	292
Tb927.11.6720		mRNA cap guanine-N7 methyltransferase, putative		0.835608	-0.153478	96	98		55
Tb927.3.4940		5-histidylcysteine sulfoxide synthase, putative		0.835815	0.118554	24	24	1293	1294
Tb927.4.3840		nucleolar protein, putative		0.836582	0.0974902	174	14	259	259
Tb927.3.1590	MRB1590	mitochondrial RNA binding complex 1 subunit		0.837857	0.0371303	53	55	497
Tb927.11.13020		calmodulin		0.838084	0.120195	63	65		460
Tb927.11.17000	AIR9	leucine-rich repeat protein (LRRP), putative		0.838572	0.0425292	147	149		887
Tb927.11.2380	PGKL	phosphoglycerate kinase, putative		0.838649	0.198217	407	407
Tb927.11.15590		hypothetical protein, conserved		0.839217	0.395159	60	62
Tb927.9.15460		calcium motive p-type ATPase, putative		0.84001	0.013773	252	252		1642
Tb927.10.7750		hypothetical protein, conserved		0.841761	-0.153221	46	47	54	55
Tb927.10.5770	VCP	Valosin-containing protein		0.84202	0.0198769	350	351	483	42
Tb927.2.380	RHS2	retrotransposon hot spot protein 2 (RHS2), putative		0.842928	0.101522	30	32	558	505
Tb927.8.7490		symplekin		0.844642	-0.142167	211	211	336	170
Tb927.11.4900		WD40/YVTN repeat-like-containing protein		0.848197	-0.0563719	54	54		353
Tb927.7.2590		prefoldin, putative		0.850241	0.0482641	137	139	476	476
Tb927.2.4850		Phosducin, putative		0.850955	0.0699678	171	173	694	648
Tb927.11.900	IDH	isocitrate dehydrogenase, putative		0.851081	-0.0563764	147	147		682
Tb927.10.7810	ESF1	hypothetical protein, conserved		0.851114	0.650629	33	34	160	161
Tb927.7.4480		adenosine 5'-monophosphoramidase, putative		0.851386	0.149807	207	209	320	254
Tb927.4.200	RHS1	retrotransposon hot spot protein 1 (RHS1), putative		0.851667	-0.698876	52	50	267	240
Tb11.02.5420	CPR	NADPH-cytochrome p450 reductase, putative		0.851689	0.0742608	94	96	185	202
Tb927.9.1380		hypothetical protein, conserved		0.851971	0.076291	91	80
Tb927.7.710	HSP70	heat shock 70 kDa protein, putative		0.853583	-0.0258741	25	27	916
Tb927.11.870	MRPL23	mitochondrial ribosomal protein l23		0.854043	-0.113348	136	136		775
Tb927.4.590		PQQ-like domain/Protein of unknown function (DUF1620), putative		0.854205	-0.0467934	199	201	461	389
Tb927.5.2770	SET15	SET domain containing protein, putative		0.855215	0.270464	235	237	123
Tb927.10.5040	J20	chaperone protein DnaJ, putative		0.855566	-0.198118	56	57	459
Tb927.10.13780	GSK3s	glycogen synthase kinase 3		0.857382	0.0549154	552	553	2969	2872
Tb927.6.2840	RIO2	Serine/threonine-protein kinase RIO2, putative		0.858202	0.0579486	191	230	360
Tb927.6.1270		PITH domain-containing protein		0.858771	0.165771	22	24	87	95
Tb927.7.4470		hypothetical protein, conserved		0.859471	-0.135948	258	260	1588	67
Tb927.9.7520		hypothetical protein, conserved		0.86044	0.0541406	480	482		873
Tb927.11.6000	MRPL4	mitochondrial ribosomal protein L4		0.860647	0.0737418	411	101
Tb927.10.7500	NOP1	fibrillarin		0.861878	0.0214637	10	11	177	191
Tb927.9.12750		hypothetical protein, conserved		0.861929	0.771372	106	100		1157
Tb927.11.2740		hypothetical protein, conserved		0.862416	0.138423	26	28
Tb927.5.3560	VAMP7B	vesicle-associated membrane protein, putative		0.862431	0.0855006	95	95	1321	528
Tb927.9.5100	PDEB2	cAMP-specific phosphodiesterase		0.86252	0.159952	152	152
Tb927.7.7050		hypothetical protein, conserved		0.862608	-0.0950498	221	58	466	783
Tb927.11.3970		hypothetical protein, conserved		0.86261	0.104596	41	41
Tb927.1.1370		rRNA biogenesis protein, putative		0.862729	0.118688	87	87	377	1091
Tb927.11.8090		protein phosphatase 1, putative		0.863134	-0.0780688	519	519		2839
Tb927.8.8300		amino acid transporter, putative		0.863229	0.0519307	55	55	1293	1294
Tb927.11.11380		hypothetical protein, conserved		0.863519	0.0314586	41	41
Tb927.10.8790		OTU-like cysteine protease, putative		0.864084	0.0710169	67	68	488
Tb927.5.2940	STI1	stress-induced protein sti1, putative		0.864556	0.0521704	34	34	374
Tb927.5.2620		hypothetical protein, conserved		0.86676	0.102299	353	353	4779	3951
Tb927.8.5890	ASF1B	histone chaperone ASF1B		0.866823	-0.0416491	28	28	81	99
Tb927.3.1680	EIF3F	Eukaryotic translation initiation factor 3 subunit F		0.868161	0.0123285	326	268	579	407
Tb927.10.14890	KIFC1	C-terminal motor kinesin, putative		0.872926	0.0798216	119	120	1490	1465
Tb927.10.240	PEX14	peroxin 14, putative		0.873552	0.0506301	39	40	103	114
Tb927.8.890	Rab1A	Ras-related protein Rab1A		0.87416	-0.012491	267	269	80	1347
Tb927.11.2610	CAP50	hypothetical protein, conserved		0.87994	-0.0793591	263	265		830
Tb927.11.7040		pterin-4-alpha-carbinolamine dehydratase, putative		0.879988	0.181471		16		72
Tb927.9.13650	ARF1	ADP-ribosylation factor, putative		0.880759	0.0230732	33	69		156
Tb927.10.13790		hypothetical protein, conserved		0.881103	0.0813693	59	60	1482
Tb927.9.15470	KifX2A	kinesin, putative		0.88111	-0.273566	267	267		499
Tb927.2.3580	TFIIS2-1	transcription elongation factor s-II, putative		0.88149	0.10756	333	335	4237
Tb927.4.1330		DNA topoisomerase IB, large subunit		0.881821	-0.0905094	146	148	1004	84
Tb927.7.4770	PPIase	cyclophilin-type peptidyl-prolyl cis-trans isomerase, putative		0.881949	-0.0752846	167	53	118
Tb927.4.1930	EIF3G	eukaryotic translation initiation factor 3 subunit g		0.882152	-0.0274784	104	106	185	185
Tb927.11.15020	SODB2	iron superoxide dismutase		0.88289	0.0206298	103	138		407
Tb927.10.12500		P-type H+-ATPase, putative		0.884886	-0.008666	41	42	2182	1127
Tb11.v5.0480		DNA-directed RNA polymerase, alpha subunit, putative		0.884917	0.114653		626
Tb927.7.1790		Adenine phosphoribosyltransferase, putative		0.886316	0.00689715	81	92	1160	1161
Tb927.9.15010		NADH dehydrogenase (ubiquinone) 1 beta subcomplex subunit, putative		0.887507	-0.0585972	27	27		72
Tb927.11.12410	KKT10	kinetoplastid kinetochore protein 10		0.888263	0.107965	166	759		2677
Tb927.4.2040	ALBA3	DNA/RNA-binding protein Alba 3		0.889568	0.0140276	56	58	505	505
Tb927.10.390		DUF2407 ubiquitin-like domain containing protein, putative		0.890612	-0.0785452	200	201	1460	1461
Tb927.9.12500	POMP7	Present in the outer mitochondrial membrane proteome 7		0.89064	0.106054	139	139		700
Tb927.11.9810	NH3	NUDIX hydrolase 3, putative		0.890816	0.232126	26	28		58
Tb927.11.13910		NADH dehydrogenase (ubiquinone) 1 alpha subcomplex subunit, putative		0.892662	0.191483	60	60		135
Tb927.8.8040	ALPH3	kinetoplastid-specific phospho-protein phosphatase, putative		0.892689	-0.270862	83	83	876
Tb927.9.3170	COXV	cytochrome oxidase subunit V		0.89364	-0.0427116	36	38		202
Tb927.1.1240		cytidine triphosphate synthase, putative		0.895792	-0.011399		58	1986	813
Tb927.11.12220	VTC4	catalytic subunit of the vacuolar transporter chaperone 4		0.898528	-0.0648337	66	66
Tb927.11.13220		phospholipid:diacylglycerol acyltransferase-like protein		0.899587	0.0955042	76	78
Tb927.8.3770	MPK10	Mitogen-activated protein kinase 10, putative		0.900067	0.021092	17	19	1764	2074
Tb927.10.6070	UMSBP1	universal minicircle sequence binding protein 1		0.900706	0.025241	55	56	616	555
Tb927.5.3210	SUMO	small ubiquitin-related modifier		0.900762	0.0440571	229	231	730	9
Tb927.9.9010		SAC3/GANP/Nin1/mts3/eIF-3 p25 family, putative		0.901388	0.328633	67	69		153
Tb927.2.5850	Sm-D2	small nuclear ribonucleoprotein SmD2		0.903918	0.121265	57	57	244
Tb927.7.1140	TDPX3	trypanothione/tryparedoxin dependent peroxidase 3		0.904136	0.0854906	24	24	649
Tb927.5.1660	PDP	protein phosphatase 2C, putative		0.904669	-0.072205	645	645	1148	1176
Tb927.7.2700	B5R	NADH-cytochrome b5 reductase, putative		0.905664	-0.0145259	40	42	334	321
Tb927.6.4500		conserved repeat domain containing protein, putative		0.906555	0.0164963	165	167	428	470
Tb927.7.7010		LSU ribosomal protein, mitochondrial, putative		0.906593	0.107005	71	73	444	357
Tb927.9.8815		hypothetical protein		0.906728	0.0277382		108		138
Tb927.7.4710	MRPL46	Mitochondrial ribosomal protein L46		0.907245	0.0927836	47	49	312	321
Tb927.11.10300		hypothetical protein, conserved		0.907705	-0.0187536	292	292
Tb927.11.1020		ribokinase, putative		0.907808	0.0117411	262	262		998
Tb927.2.820		retrotransposon hot spot protein 1 (RHS1), interrupted		0.908623	-0.0211831
Tb927.3.5070		hypothetical protein, conserved		0.908749	0.059526	186	75	548	998
Tb927.9.6310		ABC transporter, putative		0.908801	-0.0279698	152	152		1617
Tb927.11.13710		hypothetical protein, conserved		0.909503	0.0614191		4		46
Tb927.8.2770	IP3R	inositol 1,4,5-trisphosphate receptor		0.912178	0.0801472	192	192	1468	1469
Tb927.11.840	FTP	sodium/hydrogen exchanger, putative		0.912494	0.105176		34		1358
Tb927.10.8950	KAP4-1	kinetoplast-associated protein 4 isoform 1		0.913626	-0.0227565		23	592	89
Tb927.9.10230	P23	Co-chaperone protein P23		0.914942	-0.0262256	50	52		631
Tb09.v4.0013		retrotransposon hot spot (RHS) protein, putative		0.916112	-0.103216		3375
Tb927.7.6340		hypothetical protein, conserved		0.916807	-0.0753158	228	230	2060	1859
Tb927.10.1450	CAAP1	plectin, putative		0.917407	0.0210057	48	49	980	981
Tb927.3.1720		hypothetical protein, conserved		0.917593	0.0473538	388	390	1264	447
Tb927.5.2520		TPR repeat, putative		0.918297	0.16248	193	193	959
Tb927.3.5370		hypothetical protein, conserved		0.918312	0.0447708	6	6	555	641
Tb927.9.12300		replication factor C, subunit 3, putative		0.919133	-0.0174142	339	339		165
Tb927.8.3660	SEC23.1	protein transport protein SEC23		0.920585	0.243593	39	41	299	299
Tb927.11.6570		Nodulin-like, putative		0.92208	0.371011	238	240		534
Tb927.8.4380	ATOM12	Archaic translocase of outer membrane 12 kDa subunit		0.922116	-0.0279896	88	90	346
Tb927.7.6180		hypothetical protein, conserved		0.922337	-0.0459992	196	198	1122
Tb927.11.9610	EIF3I	eukaryotic translation initiation factor 3 subunit i		0.924247	0.00834245	194	196		154
Tb927.2.5060		GTP binding protein, putative		0.924489	0.00940984	42	44	73
Tb927.3.5180	COF	cofilictin depolymerizing factor, putative		0.926788	-0.0167212	121	121	985	934
Tb927.11.7890	ZC3H44	zinc finger CCCH domain containing protein 44		0.927111	-0.0149643	25	27		725
Tb927.10.9080		pteridine transporter, putative		0.928451	0.0998309	69	70	971	445
Tb927.10.14240	NMT	N-myristoyltransferase		0.928618	0.0445762	146	147	998	979
Tb927.10.9240		Tir chaperone protein (CesT) family, putative		0.928735	0.0903159	191	192	1071
Tb11.02.5105	POMP15	Present in the outer mitochondrial membrane proteome 15		0.929254	-0.0824293	51	51	284
Tb927.5.4120		LSU ribosomal protein, mitochondrial, putative		0.930102	-0.0173412	96	98	223
Tb927.8.6410	KAR3	beta-ketoacyl-ACP reductase 3, putative		0.931125	-0.341677	100	100	254	110
Tb927.7.6220		calcium/calmodulin-dependent protein kinase, putative		0.931161	0.0238613		1283	1081	49
Tb927.11.880	CYPA	cyclophilin a		0.931302	-0.0402097	41	41		195
Tb927.11.11460	ATOM69	Mitochondrial import receptor subunit ATOM69		0.931662	0.00739762	20	20		325
Tb927.7.4900	XRNA	5'-3' exoribonuclease A		0.932416	0.0315608	1475	1783	2264	2146
Tb927.4.1080	VAA	V-type ATPase, A subunit, putative		0.932436	0.00594422	207	209	839
Tb927.11.11480		Trichohyalin, putative		0.933463	-0.0273702	255	1216
Tb927.11.4360		Protein of unknown function (DUF1014), putative		0.933635	0.304829		22		662
Tb927.10.14740		hypothetical protein, conserved		0.933676	0.097759	15	16	382
Tb927.11.2370	MEX67	mRNA export factor MEX67		0.933857	0.0353018	617	443		1347
Tb927.10.12330	ZC3H34	zinc finger protein family member, putative		0.934018	0.0214165	33	34	158	159
Tb927.11.3300	SAS-4	Spindle assembly abnormal 4		0.934145	-0.048743	725	725		2677
Tb927.10.15330		CYTH domain containing protein, putative		0.935238	0.0256471	66	67	751
Tb927.10.9025		hypothetical protein		0.935368	-0.153115		149		208
Tb927.5.4020		hypothetical protein		0.935438	0.0544712	50	52	765	1
Tb927.10.14790		metallo-peptidase, Clan MG, Family M24		0.93661	0.0151851	99	100	468	469
Tb927.10.9810		hypothetical protein, conserved		0.937045	-0.0326334	181	182	72	73
Tb927.7.5490	PRMT7	protein arginine n-methyltransferase 7		0.937151	-0.015439	278	579	247	248
Tb927.6.1520	AQP1	Aquaglyceroporin 1		0.93727	0.0154619	274	276	1988	82
Tb927.8.1990	mPRX	peroxidoxin		0.938067	0.0151592	74	74	344	310
Tb927.2.1800	POLD1	DNA polymerase delta catalytic subunit, putative		0.938264	0.28785	267	267	560	561
Tb927.11.14730	FtsH14	Metalloprotease M41 FtsH, putative		0.941972	-0.0164998	36	38		620
Tb927.5.4380	KPP1	kinetoplastid-specific phospho-protein phosphatase, putative		0.942425	-0.043399	302	304	1656	2790
Tb927.11.7900	RBP16	mitochondrial RNA binding protein 16		0.942908	-0.0247813	121	123		619
Tb927.10.2560	mMDH	mitochondrial malate dehydrogenase		0.943942	0.0250273	159	160	495	473
Tb927.11.2950	NUP89	Nucleoporin NUP89		0.944432	0.0475282	108	110
Tb927.7.3200		hypothetical protein, conserved		0.944651	0.111847	103	103	40
Tb927.10.10730	RIF5	RNA Interference Factor 5		0.945981	0.0134546	22	23	164
Tb927.4.760		AP-1 adapter complex gamma subunit, putative		0.948291	0.0271537	198	200	365
Tb927.8.6080	POMP42	Glycerophosphoryl diester phosphodiesterase family, putative		0.948566	0.0301012	126	126	1250
Tb927.6.2700	Sm-E	small nuclear ribonucleoprotein Sm-E		0.951223	-0.0139496	139	139	681	1086
Tb927.8.730		nucleolar RNA-binding protein, putative		0.95143	-0.0170374	34	36	580	571
Tb927.11.6130		SKP1-like protein		0.952228	-0.0177905	331	333		1490
Tb927.10.15220		hypothetical protein, conserved		0.95239	0.00716928	39	40	426	405
Tb927.2.4540	SmB	Small nuclear ribonucleoprotein-associated protein B (snRNP-B) (Sm protein B) (Sm-B) (SmB), putative		0.952862	0.0238626	236	238	608	502
Tb927.7.3410	Centrin4	centrin-4		0.953261	0.0304814	111	113	189	189
Tb927.11.6630		3-methylcrotonoyl-CoA carboxylase beta subunit, putative		0.953699	0.0212651	4	6		827
Tb927.11.4980		ATP-dependent DEAD/H RNA helicase, putative		0.955799	-0.020879	101	101
Tb927.4.1300	CAP42	amidinotransferase, putative		0.956341	-0.0169773	196	193	932	641
Tb927.11.2300	ERF1	eukaryotic peptide chain release factor subunit 1, putative		0.956387	0.0102302	26	26
Tb927.11.800		prefoldin subunit, putative		0.957695	-0.0228446	291	291
Tb927.6.5080		Protein of unknown function (DUF3808), putative		0.959899	0.0142306	458	458	970	370
Tb927.9.8740	DRBD3/PTB1	Double RNA binding domain protein 3		0.961465	-0.00473198	37	39		2147
Tb927.7.7460		hypothetical protein, conserved		0.96149	0.0226119		52	138	29
Tb927.9.10830		metal dependent 5???-nucleotidase		0.964754	0.0230316	22	24		51
Tb927.11.6740	PUF10	pumilio/PUF RNA binding protein 10, putative		0.965086	0.0052016		11
Tb927.9.10580		3-demethylubiquinone-9 3-methyltransferase, putative		0.966776	0.0267885	244	246		160
Tb927.9.13225		hypothetical protein		0.968093	-0.0107147		123		15
Tb927.10.9840	J33	chaperone protein DnaJ, putative		0.968421	0.0069694	187	188	348	243
Tb927.10.15310		hypothetical protein, conserved		0.968447	0.0169909	32	1714	3198	5487
Tb927.8.4770	TbRAB18	small GTP-binding protein Rab18		0.96911	-0.0646461	54	56	242	242
Tb927.5.4350	NH2	Nudix hydrolase 2, putative		0.96973	-0.0582784	21	23	703	838
Tb927.10.6200		hypothetical protein, conserved		0.971208	-0.0174966	112	113	852	312
Tb927.2.4590		branched-chain amino acid aminotransferase, putative		0.972084	0.0127068	73	75	1134	1039
Tb927.9.3750		hypothetical protein, conserved		0.972695	-0.0077921	131	7709		162
Tb927.9.5170		phosphomevalonate kinase protein, putative		0.97273	-0.0427604	100	587
Tb927.10.4560		elongation factor 2		0.973602	-0.00476223	27	28	173	174
Tb927.7.270	RPF2	Ribosome production factor 2 homolog		0.974059	-0.0315781		12	216
Tb927.11.5020		hypothetical protein, conserved		0.974896	0.0111129	366	366		160
Tb927.7.3180		adaptor complex AP-1 medium subunit, putative		0.975367	0.0384415	11	11	476
Tb927.5.340		expression site-associated gene 5 (ESAG5) protein, putative		0.975414	0.0242503	82	106	598	694
Tb927.11.16870	NDUFA2	NADH-ubiquinone oxidoreductase B8 subunit		0.976226	-0.0460747	218	220
Tb927.11.5220		chaperone protein DnaJ, putative		0.976474	-0.022715	198	198		256
Tb927.10.3210		delta-1-pyrroline-5-carboxylate dehydrogenase, putative		0.976727	0.00374931	78	83	116
Tb927.11.10080		LSU ribosomal protein, mitochondrial, putative		0.977268	-0.0446091	70	70		238
Tb927.11.6780		regulator of chromatin condensation, putative		0.977775	0.00255085	44	46	57	57
Tb927.10.12590		hypothetical protein, conserved		0.978917	0.0211344	33	34	101	968
Tb927.9.4200	ACS2	fatty acyl CoA synthetase 2		0.98073	0.0117856	115	1111	592
Tb927.11.4780	PDHK	pyruvate dehydrogenase (lipoamide) kinase, putative		0.980768	-0.00452224	16	16
Tb927.5.1030	Isa2	Iron-sulfur assembly protein 2		0.980964	0.0128782	281	281	213
Tb927.10.760		hypothetical protein, conserved		0.981025	0.0282652	802	569	300
Tb927.5.1300	VAa	V-type proton ATPase subunit a, putative		0.981399	0.00407228	150	150	638
Tb927.4.2750		hypothetical protein, conserved		0.982063	-0.0207936	307	307	1917	1918
Tb927.8.1860	CYM1	pitrilysin-like metalloprotease		0.982167	-0.00861444	104	94	181
Tb927.10.15760	CAP36	hypothetical protein, conserved		0.983539	-0.00353153	189	190	1208	1209
Tb927.8.6180		60S ribosomal protein L26, putative		0.983968	0.00659038	20	20	205	206
Tb927.1.1270		homocysteine S-methyltransferase, putative		0.984431	-0.0110721	5	5	791
Tb927.11.9490		CobW/HypB/UreG, nucleotide-binding domain containing protein, putative		0.986125	0.00750306	27	29
Tb927.7.3550	WCB	cytoskeleton associated protein, putative		0.987223	0.00561527	360	367	1716	1710
Tb927.10.2530	ADKF	adenylate kinase, putative		0.987405	0.00214616	55	56	1605	315
Tb927.4.1250		peroxisome biogenesis factor 1, putative		0.98758	-0.032787	53	55	142	340
Tb927.11.9510		nucleic acid binding protein, putative		0.988878	-0.0147204	38	218
Tb11.v5.0660		histone deacetylase, putative		0.989173	0.00775373		1458		1047
Tb927.4.4210	FtsH42	ATP-dependent zinc metalloprotease AFG3-like, putative		0.989407	-0.010499	35	37	337
Tb927.4.1610	TAC40	Tripartite attachment complex 40		0.990005	-0.0165094	305	307	243	458
Tb927.6.4020		hypothetical protein, conserved		0.990211	-0.00397034	146	148	378	71
Tb927.11.4910		predicted ankyrin repeat family protein		0.990246	0.00325598	91	91
Tb927.8.5070		hypothetical protein, conserved		0.990437	-0.00311943	47	32	675	676
Tb927.6.2210		hypothetical protein, conserved		0.992113	-0.00583714	142	142	355
Tb927.9.13520	IMP1	Importin 1		0.9929	-0.00220735		2		862
Tb927.5.3190		hypothetical protein, conserved		0.996435	0.00898165	153	155	126
Tb927.7.2120		hypothetical protein, conserved		0.999348	-0.00047338	478	480	1937
Tb10.v4.0052		microtubule-associated protein 2		1	NaN
Tb10.v4.0053		hypothetical protein		1	NaN		146		2
Tb11.01.1680.v5		polyubiquitin, putative		1	NaN		1523		1667
Tb11.02.5380	RRP44	exosome complex exonuclease RRP44p homologue		1	NaN			141
Tb11.02.5390	GRBC4	mRNA processing protein, putative		1	NaN	28	28	453
Tb11.1370		hypothetical protein, conserved		1	NaN		1850		321
Tb11.1810b		retrotransposon hot spot protein (RHS, pseudogene), putative		1	NaN
Tb11.v5.0294		retrotransposon hot spot (RHS) protein, putative		1	NaN		6769
Tb11.v5.0371		hypothetical protein, conserved		1	NaN		19
Tb11.v5.0470		receptor-type adenylate cyclase GRESAG 4, putative		1	NaN				2798
Tb11.v5.0530		BSD domain containing protein, putative		1	NaN		165		2299
Tb11.v5.0533		retrotransposon hot spot (RHS) protein, putative		1	NaN		2125		5472
Tb11.v5.0564		protein kinase, putative		1	NaN		338
Tb11.v5.0594		retrotransposon hot spot (RHS) protein, putative		1	NaN		461		491
Tb11.v5.0800		retrotransposon hot spot (RHS) protein, putative		1	NaN		6298
Tb11.v5.1015		expression site-associated gene 4 (ESAG4) protein, putative		1	NaN		284
Tb927.1.1540		Tubulin/FtsZ family, putative		1	NaN	25	36	291	289
Tb927.1.1720		cyclophilin 15, putative		1	NaN	7	9	264
Tb927.1.3270		hypothetical protein, conserved		1	NaN	102	102	423
Tb927.1.3800	POMP18	Present in the outer mitochondrial membrane proteome 18		1	NaN	73	73	137
Tb927.1.4180		leucine-rich repeat protein (LRRP), putative		1	NaN	335	335	879
Tb927.1.670		conserved protein, unknown function		1	NaN	221	223	1233
Tb927.10.10120		hypothetical protein, conserved		1	NaN	90	91	85	85
Tb927.10.11170		hypothetical protein, conserved		1	NaN	87	88	217	218
Tb927.10.11770	SDH4	succinate dehydrogenase cytochrome B subunit		1	NaN	116	117	767	768
Tb927.10.12250		hypothetical protein, conserved		1	NaN	10	11	47
Tb927.10.12540	NDUFS1	NADH-ubiquinone oxidoreductase complex I subunit, putative		1	NaN	38	39	219	220
Tb927.10.1280		Domain of unknown function (DUF4499), putative		1	NaN	12	13	257	277
Tb927.10.13000	PDEA	cAMP phosphodiesterase A, putative		1	NaN	158	159	206	164
Tb927.10.14680		ribosome biogenesis protein, putative		1	NaN	41	43	390
Tb927.10.14730	J15	chaperone protein DnaJ, putative		1	NaN		19
Tb927.10.15350	H3V	histone H3 variant V		1	NaN		468	3482	4641
Tb927.10.2880	FAZ26	Voltage-dependent calcium channel subunit, putative		1	NaN	848	849	343	28
Tb927.10.3540	RPA31	hypothetical protein, conserved		1	NaN	22	23	1001	329
Tb927.10.4060		Ankyrin repeats (3 copies), putative		1	NaN	182	183	316
Tb927.10.4250	ARL2	ADP-ribosylation factor-like 2, arl2		1	NaN	16	17	95	96
Tb927.10.4530		hypothetical protein, conserved		1	NaN	10	11	176	177
Tb927.10.4550		hypothetical protein, conserved		1	NaN	43	44	68
Tb927.10.4660		Transcription factor S-II (TFIIS), central domain containing protein, putative		1	NaN	2	3	122
Tb927.10.4930		protein phosphatase 2C, putative		1	NaN	50	51	39	37
Tb927.10.5310	AMPKa1	SNF1-related protein kinases, putative		1	NaN	349	350	1777
Tb927.10.5640	TbGEMIN2	Gem-associated protein 2, putative		1	NaN	30	31	1045	1046
Tb927.10.70		retrotransposon hot spot (RHS), putative, (fragment)		1	NaN		5798
Tb927.10.840	FAZ6	Flagellum attachment zone protein 6		1	NaN	685	686	1379	944
Tb927.10.9020		Gcd10p family, putative		1	NaN	11	12	137	138
Tb927.10.9410	SPS2	selenophosphate synthetase, putative		1	NaN	34	35	246	209
Tb927.10.9800		60S ribosomal protein L22		1	NaN	77	78	252	253
Tb927.11.10690		hypothetical protein, conserved		1	NaN	104	196
Tb927.11.10860	NOB1	20S-pre-rRNA D-site endonuclease NOB1		1	NaN	37	37
Tb927.11.1090	ClpGM6	calpain-like protein, putative		1	NaN	132	132
Tb927.11.1100		cysteine peptidase, Clan CA, family C2, putative		1	NaN
Tb927.11.11470	KRIPP14	kinetoplast ribosomal PPR-repeat containing protein 14		1	NaN	39	39
Tb927.11.1200		hypothetical protein, conserved		1	NaN	71	71
Tb927.11.12240		cysteine peptidase, Clan CA, family C19, putative		1	NaN	95	95		1002
Tb927.11.12750	CPSF30	cleavage and polyadenylation specificity factor 30 kDa subunit		1	NaN	157	159		216
Tb927.11.12920		hypothetical protein, conserved		1	NaN	270	272
Tb927.11.13290	TIM17	mitochondrial import inner membrane translocase subunit tim17		1	NaN	215	217		154
Tb927.11.14660		hypothetical protein, conserved		1	NaN	42	44
Tb927.11.15140	CAP62	bilobe region protein, putative		1	NaN	118	120		646
Tb927.11.16840		hypothetical protein, conserved		1	NaN		19
Tb927.11.18920		variant surface protein (VSG, atypical), putative		1	NaN
Tb927.11.2120	NOC1	CBF/Mak21 family, putative		1	NaN	224	224		390
Tb927.11.230	CPSF100	cleavage and polyadenylation specificity factor subunit 2		1	NaN	31	33		92
Tb927.11.2510		NUC173 domain containing protein, putative		1	NaN	59	61		304
Tb927.11.2570		hypothetical protein, conserved		1	NaN	350	352		415
Tb927.11.2800		hypothetical protein, conserved		1	NaN	362	364		214
Tb927.11.320		dynein light chain 1, putative		1	NaN	31	33		202
Tb927.11.330	MLP1	Myosin-like protein 1		1	NaN	100	102		179
Tb927.11.3370		hypothetical protein		1	NaN	40	40		1569
Tb927.11.3620	NT8.2	nucleobase/nucleoside transporter 8.1		1	NaN	129	136		997
Tb927.11.3830		hypothetical protein, conserved		1	NaN	35	35
Tb927.11.6330	6PGL	6-phosphogluconolactonase		1	NaN	23	25		3914
Tb927.11.6360		60S ribosomal protein L24, putative		1	NaN	85	87
Tb927.11.6370		leucine-rich repeat protein (LRRP), putative		1	NaN	153	155		172
Tb927.11.6430		hypothetical protein, conserved		1	NaN	662	664
Tb927.11.7300		major facilitator superfamily, putative		1	NaN	179	179
Tb927.11.7480		vacuolar type h+ ATPase subunit, putative		1	NaN
[truncated: 393 more rows]
