# Supplementary material for: A single pseudouridine on rRNA regulates ribosome structure and function in the mammalian parasite Trypanosoma brucei
Source: Nat Commun. 2023 Nov 20;14:7462. doi: 10.1038/s41467-023-43263-6 (PMC10662448; doi:10.1038/s41467-023-43263-6)
Supplement: Supplementary file 10 — Supplementary Data 7 [file 41467_2023_43263_MOESM10_ESM.xlsx]

## Sheet: S7
		Log2 of ratios					Significance B					One sample t-test																Intensities															Original ratios
Gene names	Protein names	PS/BSF_R1 : Heavy/Light	PS/BSF_R2 : Light/Heavy	PS/TB11Cs6H1_SKO_R1 : Heavy/Light	PS/TB11Cs6H1_SKO_R2 : Light/Heavy	PS/TB11Cs6H1-SKO_R3 : Heavy/Light	PS/BSF_R1 : Heavy/Light Significance B	PS/BSF_R2 : Light/Heavy Significance B	PS/TB11Cs6H1_SKO_R1 : Heavy/Light Significance B	PS/TB11Cs6H1_SKO_R2 : Light/Heavy Significance B	PS/TB11Cs6H1-SKO_R3 : Heavy/Light Significance B	T-test p-value PS/BSF	T-test q-value PS/BSF	T-test Difference PS/BSF	T-test p-value PS/TB11Cs6H1_SKO	T-test q-value PS/TB11Cs6H1_SKO	T-test Difference PS/TB11Cs6H1_SKO	PS/BSF_R1 : Heavy/Light B significant	PS/BSF_R2 : Light/Heavy B significant	PS/TB11Cs6H1_SKO_R1 : Heavy/Light B significant	PS/TB11Cs6H1_SKO_R2 : Light/Heavy B significant	PS/TB11Cs6H1-SKO_R3 : Heavy/Light B significant	T-test Significant PS/BSF	T-test Significant PS/TB11Cs6H1_SKO	S# Unique Peptides	S# Peptides	S# PSMs	PS/TB11Cs6H1_SKO_R2: Area	PS/TB11Cs6H1-SKO_R3: Area	PS/BSF_R2: Area	PS/BSF_R1: Area	PS/TB11Cs6H1_SKO_R1: Area	PS/BSF_R1 : Heavy/Light Count	PS/BSF_R1 : Heavy/Light Variability [%]	PS/BSF_R2 : Light/Heavy Count	PS/BSF_R2 : Light/Heavy Variability [%]	PS/TB11Cs6H1_SKO_R1 : Heavy/Light Count	PS/TB11Cs6H1_SKO_R1 : Heavy/Light Variability [%]	PS/TB11Cs6H1_SKO_R2 : Light/Heavy Count	PS/TB11Cs6H1_SKO_R2 : Light/Heavy Variability [%]	PS/TB11Cs6H1-SKO_R3 : Heavy/Light Count	PS/TB11Cs6H1-SKO_R3 : Heavy/Light Variability [%]	PS/BSF_R1 : Heavy/Light_1	PS/BSF_R2 : Light/Heavy_1	PS/TB11Cs6H1_SKO_R1 : Heavy/Light_1	PS/TB11Cs6H1_SKO_R2 : Light/Heavy_1	PS/TB11Cs6H1-SKO_R3 : Heavy/Light_1	Accession	Description
Tb927.10.9800	60S ribosomal protein L22	NaN	NaN	NaN	-1.13606	-0.496142	1	1	1	0.592341	0.372148	1	1	NaN	0.237867	1	-0.816102								1	5	42	1381000000	499300000	743800000	1937000000	672700000	NaN	NaN	NaN	NaN	NaN	NaN	1	NaN	1	NaN	NaN	NaN	NaN	0.455	0.709	Tb927.10.9800:mRNA-p1	transcript=Tb927.10.9800:mRNA | gene=Tb927.10.9800 | organism=Trypanosoma_brucei_brucei_TREU927 | gene_product=60S ribosomal protein L22 | transcript_product=60S ribosomal protein L22 | location=Tb927_10_v5.1:2426896-2427288(+) | protein_length=130 | sequence_SO=chromosome | SO=protein_coding | is_pseudo=false
Tb927.5.1660	protein phosphatase 2C, putative	1.70399	5.61574	1.39506	1.50741	1.70929	0.677434	0.010825	0.173909	0.0194569	0.00338339	0.312451	1	3.65986	0.00355704	1	1.53726								4	4	12	18850000	19620000	27280000	22920000	18830000	1	NaN	2	129.2	2	19.3	2	101.9	3	38.9	3.258	49.035	2.63	2.843	3.27	Tb927.5.1660:mRNA-p1	transcript=Tb927.5.1660:mRNA | gene=Tb927.5.1660 | organism=Trypanosoma_brucei_brucei_TREU927 | gene_product=protein phosphatase 2C, putative | transcript_product=protein phosphatase 2C, putative | location=Tb927_05_v5.1:581381-582658(+) | protein_length=425 | sequence_SO=chromosome | SO=protein_coding | is_pseudo=false
Tb927.11.10160	60S ribosomal protein L22, putative	-3.13289	3.22882	NaN	-0.648372	-0.26708	0.14308	0.284733	1	0.774329	0.618823	0.990402	1	0.0479622	0.251245	1	-0.457726								1	5	47	1381000000	499300000	497500000	1937000000	672700000	1	NaN	1	NaN	NaN	NaN	1	NaN	1	NaN	0.114	9.375	NaN	0.638	0.831	Tb927.11.10160:mRNA-p1	transcript=Tb927.11.10160:mRNA | gene=Tb927.11.10160 | organism=Trypanosoma_brucei_brucei_TREU927 | gene_product=60S ribosomal protein L22, putative | transcript_product=60S ribosomal protein L22, putative | location=Tb927_11_v5.1:2720506-2720898(+) | protein_length=130 | sequence_SO=chromosome | SO=protein_coding | is_pseudo=false
Tb927.1.3180	40S ribosomal protein S11, putative	1.1865	3.68325	1.13027	0.992768	0.681674	0.836905	0.224094	0.265213	0.0665187	0.251669	0.301605	1	2.43487	0.0195553	1	0.934905								1	13	198	2617000000	2993000000	2726000000	4097000000	3551000000	2	7.2	2	16.6	2	2.5	2	4.8	2	6.3	2.276	12.846	2.189	1.99	1.604	Tb927.1.3180:mRNA-p1	transcript=Tb927.1.3180:mRNA | gene=Tb927.1.3180 | organism=Trypanosoma_brucei_brucei_TREU927 | gene_product=40S ribosomal protein S11, putative | transcript_product=40S ribosomal protein S11, putative | location=Tb927_01_v5.1:688963-689487(+) | protein_length=174 | sequence_SO=chromosome | SO=protein_coding | is_pseudo=false
Tb927.2.4710	RNA-binding protein, putative	-0.00288824	1.09424	0.62854	1.19912	1.00216	0.995527	0.615046	0.51647	0.0623526	0.0886103	0.50168	1	0.545674	0.0300545	1	0.943275								5	5	18	13620000	10920000	15730000	35080000	18620000	3	54.4	3	41.7	2	159.6	3	0.4	2	78.4	0.998	2.135	1.546	2.296	2.003	Tb927.2.4710:mRNA-p1	transcript=Tb927.2.4710:mRNA | gene=Tb927.2.4710 | organism=Trypanosoma_brucei_brucei_TREU927 | gene_product=RNA-binding protein, putative | transcript_product=RNA-binding protein, putative | location=Tb927_02_v5.1:834116-835441(-) | protein_length=441 | sequence_SO=chromosome | SO=protein_coding | is_pseudo=false
Tb927.10.3930	40S ribosomal protein S3A, putative	NaN	NaN	NaN	1.4631	-0.0335695	1	1	1	0.00841957	0.924384	1	1	NaN	0.514604	1	0.714765								1	31	294	2565000000	1639000000	1672000000	2938000000	2612000000	NaN	NaN	NaN	NaN	NaN	NaN	1	NaN	1	NaN	NaN	NaN	NaN	2.757	0.977	Tb927.10.3930:mRNA-p1	transcript=Tb927.10.3930:mRNA | gene=Tb927.10.3930 | organism=Trypanosoma_brucei_brucei_TREU927 | gene_product=40S ribosomal protein S3A, putative | transcript_product=40S ribosomal protein S3A, putative | location=Tb927_10_v5.1:1043092-1043862(-) | protein_length=256 | sequence_SO=chromosome | SO=protein_coding | is_pseudo=false
Tb927.10.3940	40S ribosomal protein S3A, putative	0.687061	2.89006	NaN	0.476122	NaN	0.942984	0.336584	1	0.338923	1	0.351413	1	1.78856	1	1	0.476122								1	31	295	2868000000	1639000000	2297000000	4249000000	2612000000	1	NaN	1	NaN	NaN	NaN	1	NaN	NaN	NaN	1.61	7.413	NaN	1.391	NaN	Tb927.10.3940:mRNA-p1	transcript=Tb927.10.3940:mRNA | gene=Tb927.10.3940 | organism=Trypanosoma_brucei_brucei_TREU927 | gene_product=40S ribosomal protein S3A, putative | transcript_product=40S ribosomal protein S3A, putative | location=Tb927_10_v5.1:1044173-1044943(-) | protein_length=256 | sequence_SO=chromosome | SO=protein_coding | is_pseudo=false
Tb927.11.9730	60S ribosomal protein L34, putative	NaN	NaN	NaN	1.26303	NaN	1	1	1	0.02176	1	1	1	NaN	1	1	1.26303								1	6	129	2297000000	1770000000	1534000000	4144000000	3599000000	NaN	NaN	NaN	NaN	NaN	NaN	1	NaN	NaN	NaN	NaN	NaN	NaN	2.4	NaN	Tb927.11.9730:mRNA-p1	transcript=Tb927.11.9730:mRNA | gene=Tb927.11.9730 | organism=Trypanosoma_brucei_brucei_TREU927 | gene_product=60S ribosomal protein L34, putative | transcript_product=60S ribosomal protein L34, putative | location=Tb927_11_v5.1:2634727-2635239(-) | protein_length=170 | sequence_SO=chromosome | SO=protein_coding | is_pseudo=false
Tb927.7.5970	protein associated with differentiation 5, putative	6.64386	6.64386	NaN	-1.31833	-1.13289	0.0941873	0.0302595	1	0.529739	0.0465565	1	1	6.64386	0.0480679	1	-1.22561								2	5	26	370400000	54690000	60640000	98390000	268800000	1	NaN	2	0	NaN	NaN	2	34.8	1	NaN	100	100	NaN	0.401	0.456	Tb927.7.5970:mRNA-p1	transcript=Tb927.7.5970:mRNA | gene=Tb927.7.5970 | organism=Trypanosoma_brucei_brucei_TREU927 | gene_product=protein associated with differentiation 5, putative | transcript_product=protein associated with differentiation 5, putative | location=Tb927_07_v5.1:1605826-1607583(+) | protein_length=585 | sequence_SO=chromosome | SO=protein_coding | is_pseudo=false
Tb927.2.380	retrotransposon hot spot protein 2 (RHS2), putative	NaN	3.09609	-1.1976	-1.08927	-1.34008	1	0.304366	0.111274	0.608945	0.0188986	1	1	3.09609	0.00358917	1	-1.20898								7	29	114	172800000	60290000	106100000	56020000	105600000	NaN	NaN	3	90.3	2	9.4	6	76.6	3	12.1	NaN	8.551	0.436	0.47	0.395	Tb927.2.380:mRNA-p1	transcript=Tb927.2.380:mRNA | gene=Tb927.2.380 | organism=Trypanosoma_brucei_brucei_TREU927 | gene_product=retrotransposon hot spot protein 2 (RHS2), putative | transcript_product=retrotransposon hot spot protein 2 (RHS2), putative | location=Tb927_02_v5.1:61399-63768(-) | protein_length=789 | sequence_SO=chromosome | SO=protein_coding | is_pseudo=false
Tb927.11.13230	MSP (Major sperm protein) domain containing protein, putative	-3.68038	-6.38082	-2.9105	-3.17137	NaN	0.130412	0.205276	5.97814e-05	0.180724	1	0.166935	1	-5.0306	0.0272895	1	-3.04094			+					6	6	12	15620000	0	52120000	30080000	26090000	3	55.7	5	38.5	1	NaN	2	7085.8	NaN	NaN	0.078	0.012	0.133	0.111	NaN	Tb927.11.13230:mRNA-p1	transcript=Tb927.11.13230:mRNA | gene=Tb927.11.13230 | organism=Trypanosoma_brucei_brucei_TREU927 | gene_product=MSP (Major sperm protein) domain containing protein, putative | transcript_product=MSP (Major sperm protein) domain containing protein, putative | location=Tb927_11_v5.1:3549293-3549943(-) | protein_length=216 | sequence_SO=chromosome | SO=protein_coding | is_pseudo=false
Tb927.9.4210	fatty acyl CoA synthetase 3	-3.26534	-3.42663	-1.05889	-1.03209	NaN	0.128764	0.50239	0.162585	0.629507	1	0.01534	1	-3.34599	0.00815906	1	-1.04549								12	18	53	34670000	11910000	124600000	44230000	27310000	5	172.3	14	125.3	3	12.7	4	37.7	NaN	NaN	0.104	0.093	0.48	0.489	NaN	Tb927.9.4210:mRNA-p1	transcript=Tb927.9.4210:mRNA | gene=Tb927.9.4210 | organism=Trypanosoma_brucei_brucei_TREU927 | gene_product=fatty acyl CoA synthetase 3 | transcript_product=fatty acyl CoA synthetase 3 | location=Tb927_09_v5.1:797920-800028(+) | protein_length=702 | sequence_SO=chromosome | SO=protein_coding | is_pseudo=false
Tb927.7.1320	10 kDa heat shock protein, putative	-1.1488	-1.72738	-0.625934	-0.929611	-0.72738	0.517705	0.742944	0.432779	0.667084	0.196653	0.126377	1	-1.43809	0.0134806	1	-0.760975								4	4	45	77660000	46880000	93330000	97600000	158400000	5	63.3	5	54.9	4	30.1	5	50.3	4	6.7	0.451	0.302	0.648	0.525	0.604	Tb927.7.1320:mRNA-p1	transcript=Tb927.7.1320:mRNA | gene=Tb927.7.1320 | organism=Trypanosoma_brucei_brucei_TREU927 | gene_product=10 kDa heat shock protein, putative | transcript_product=10 kDa heat shock protein, putative | location=Tb927_07_v5.1:341451-341753(+) | protein_length=100 | sequence_SO=chromosome | SO=protein_coding | is_pseudo=false
Tb927.3.3900	carnitine O-palmitoyltransferase II, putative	NaN	0.477159	-0.773492	-0.612638	-0.982791	1	0.822965	0.320702	0.800181	0.0833605	1	1	0.477159	0.0179224	1	-0.78964								5	5	12	13130000	6827000	2408000	0	24660000	NaN	NaN	1	NaN	4	31.4	3	52.9	2	21	NaN	1.392	0.585	0.654	0.506	Tb927.3.3900:mRNA-p1	transcript=Tb927.3.3900:mRNA | gene=Tb927.3.3900 | organism=Trypanosoma_brucei_brucei_TREU927 | gene_product=carnitine O-palmitoyltransferase II, putative | transcript_product=carnitine O-palmitoyltransferase II, putative | location=Tb927_03_v5.1:1084019-1085884(+) | protein_length=621 | sequence_SO=chromosome | SO=protein_coding | is_pseudo=false
Tb927.2.4550	2'-O-ribose RNA methyltransferase SPB1 homolog	NaN	NaN	-0.988504	-0.823677	-0.524915	1	1	0.194653	0.731872	0.346159	1	1	NaN	0.0290177	1	-0.779032								5	5	11	16000000	7181000	0	0	26470000	NaN	NaN	NaN	NaN	2	34.2	5	69.7	3	25.9	NaN	NaN	0.504	0.565	0.695	Tb927.2.4550:mRNA-p1	transcript=Tb927.2.4550:mRNA | gene=Tb927.2.4550 | organism=Trypanosoma_brucei_brucei_TREU927 | gene_product=2'-O-ribose RNA methyltransferase SPB1 homolog | transcript_product=2'-O-ribose RNA methyltransferase SPB1 homolog | location=Tb927_02_v5.1:808636-811353(-) | protein_length=905 | sequence_SO=chromosome | SO=protein_coding | is_pseudo=false
Tb927.10.1590	ribosomal protein L36, putative	6.64386	6.64386	5.80761	2.23603	3.8799	0.0941873	0.0302595	4.96923e-08	7.84036e-05	2.09224e-11	1	1	6.64386	0.0612996	1	3.97452			+	+	+			1	14	184	1975000000	2030000000	1688000000	3194000000	3078000000	2	0	2	0	2	104.5	2	54.3	2	5646.8	100	100	56.01	4.711	14.722	Tb927.10.1590:mRNA-p1	transcript=Tb927.10.1590:mRNA | gene=Tb927.10.1590 | organism=Trypanosoma_brucei_brucei_TREU927 | gene_product=ribosomal protein L36, putative | transcript_product=ribosomal protein L36, putative | location=Tb927_10_v5.1:434790-435119(-) | protein_length=109 | sequence_SO=chromosome | SO=protein_coding | is_pseudo=false
Tb927.10.12680	60S ribosomal protein L34, putative	3.6311	NaN	2.76787	0.430821	NaN	0.387931	1	0.00846268	0.379263	1	1	1	3.6311	0.401698	1	1.59934								1	6	135	2297000000	1770000000	1534000000	4144000000	3599000000	1	NaN	NaN	NaN	2	197.2	1	NaN	NaN	NaN	12.39	NaN	6.811	1.348	NaN	Tb927.10.12680:mRNA-p1	transcript=Tb927.10.12680:mRNA | gene=Tb927.10.12680 | organism=Trypanosoma_brucei_brucei_TREU927 | gene_product=60S ribosomal protein L34, putative | transcript_product=60S ribosomal protein L34, putative | location=Tb927_10_v5.1:3080353-3080865(-) | protein_length=170 | sequence_SO=chromosome | SO=protein_coding | is_pseudo=false
Tb927.1.1210	conserved protein, unknown function	2.34142	1.02077	-0.395929	1.38018	2.75894	0.569209	0.718466	0.645995	0.0322344	2.00322e-06	0.238274	1	1.68109	0.305149	1	1.24773					+			5	5	11	11440000	9816000	32430000	15190000	18250000	1	NaN	1	NaN	3	212.5	3	39.1	2	8885	5.068	2.029	0.76	2.603	6.769	Tb927.1.1210:mRNA-p1	transcript=Tb927.1.1210:mRNA | gene=Tb927.1.1210 | organism=Trypanosoma_brucei_brucei_TREU927 | gene_product=conserved protein, unknown function | transcript_product=conserved protein, unknown function | location=Tb927_01_v5.1:325554-325988(+) | protein_length=144 | sequence_SO=chromosome | SO=protein_coding | is_pseudo=false
Tb927.7.4550	Mitochondrial ribosomal protein L7/L12	0.350497	2.39972	-1.37333	2.50106	2.48723	0.927838	0.421723	0.0656389	1.08285e-05	1.85789e-05	0.40767	1	1.37511	0.448614	1	1.20499				+	+			3	3	12	35810000	17280000	38080000	19550000	52920000	1	NaN	2	13	2	32.4	2	29.1	3	30.2	1.275	5.277	0.386	5.661	5.607	Tb927.7.4550:mRNA-p1	transcript=Tb927.7.4550:mRNA | gene=Tb927.7.4550 | organism=Trypanosoma_brucei_brucei_TREU927 | gene_product=Mitochondrial ribosomal protein L7/L12 | transcript_product=Mitochondrial ribosomal protein L7/L12 | location=Tb927_07_v5.1:1209561-1210112(-) | protein_length=183 | sequence_SO=chromosome | SO=protein_coding | is_pseudo=false
Tb927.11.14730	Metalloprotease M41 FtsH, putative	0.874994	-6.64386	0.867896	-4.75633	6.64386	0.828471	0.186927	0.383864	0.0172262	1.34177e-30	0.583363	1	-2.88443	0.806393	1	0.918474					+			17	18	37	38100000	9702000	60400000	25570000	34050000	4	26.3	12	0	4	47	12	202.1	1	NaN	1.834	0.01	1.825	0.037	100	Tb927.11.14730:mRNA-p1	transcript=Tb927.11.14730:mRNA | gene=Tb927.11.14730 | organism=Trypanosoma_brucei_brucei_TREU927 | gene_product=Metalloprotease M41 FtsH, putative | transcript_product=Metalloprotease M41 FtsH, putative | location=Tb927_11_v5.1:3915109-3917142(-) | protein_length=677 | sequence_SO=chromosome | SO=protein_coding | is_pseudo=false
Tb927.11.16550	Zinc finger protein, C3H1 type-like	NaN	6.64386	-1.81097	-0.496142	3.30845	1	0.00258347	0.0139137	0.838592	1.14841e-08	1	1	6.64386	0.848028	1	0.33378					+			8	8	19	30280000	8940000	16060000	0	23450000	NaN	NaN	3	0	4	16.2	8	37.5	2	1917.1	NaN	100	0.285	0.709	9.907	Tb927.11.16550:mRNA-p1	transcript=Tb927.11.16550:mRNA | gene=Tb927.11.16550 | organism=Trypanosoma_brucei_brucei_TREU927 | gene_product=Zinc finger protein, C3H1 type-like | transcript_product=Zinc finger protein, C3H1 type-like | location=Tb927_11_v5.1:4395448-4396980(-) | protein_length=510 | sequence_SO=chromosome | SO=protein_coding | is_pseudo=false
Tb927.7.4290	Nuclear distribution protein C homolog	NaN	1.42062	-1.52284	NaN	-1.14561	1	0.51535	0.0401484	1	0.0441958	1	1	1.42062	0.0894058	1	-1.33422								4	4	9	7779000	4543000	7400000	0	34920000	NaN	NaN	2	157.7	1	NaN	NaN	NaN	3	49.2	NaN	2.677	0.348	NaN	0.452	Tb927.7.4290:mRNA-p1	transcript=Tb927.7.4290:mRNA | gene=Tb927.7.4290 | organism=Trypanosoma_brucei_brucei_TREU927 | gene_product=Nuclear distribution protein C homolog | transcript_product=Nuclear distribution protein C homolog | location=Tb927_07_v5.1:1139872-1140765(-) | protein_length=297 | sequence_SO=chromosome | SO=protein_coding | is_pseudo=false
Tb11.v5.0807	ribonuclease, putative	NaN	1.01364	-2.04097	0.211635	-2.93236	1	0.640912	0.00535947	0.727015	3.52697e-07	1	1	1.01364	0.231857	1	-1.58723					+			2	2	5	5473000	7888000	4978000	0	8921000	NaN	NaN	2	129.5	1	NaN	1	NaN	1	NaN	NaN	2.019	0.243	1.158	0.131	Tb11.v5.0807.1-p1	transcript=Tb11.v5.0807.1 | gene=Tb11.v5.0807 | organism=Trypanosoma_brucei_brucei_TREU927 | gene_product=ribonuclease, putative | transcript_product=ribonuclease, putative | location=Tb927_11_bin_v5.1:4205482-4207182(+) | protein_length=566 | sequence_SO=contig | SO=protein_coding | is_pseudo=false
Tb927.5.3640	Mitochondrial SSU ribosomal protein, putative	NaN	2.95457	-3.57347	0.436162	-2.1016	1	0.178803	7.39203e-07	0.487999	0.00025172	1	1	2.95457	0.2744	1	-1.7463			+		+			4	4	10	20420000	7441000	19730000	0	22710000	NaN	NaN	3	39.6	2	3171.8	3	1.4	1	NaN	NaN	7.752	0.084	1.353	0.233	Tb927.5.3640:mRNA-p1	transcript=Tb927.5.3640:mRNA | gene=Tb927.5.3640 | organism=Trypanosoma_brucei_brucei_TREU927 | gene_product=Mitochondrial SSU ribosomal protein, putative | transcript_product=Mitochondrial SSU ribosomal protein, putative | location=Tb927_05_v5.1:1200956-1201768(+) | protein_length=270 | sequence_SO=chromosome | SO=protein_coding | is_pseudo=false
Tb927.11.11590	Eukaryotic translation initiation factor 3 subunit E	1.15381	2.45101	-3.1976	0.560715	-1.37707	0.776644	0.264142	9.89368e-06	0.376403	0.0158954	0.219905	1	1.80241	0.342823	1	-1.33798			+					2	2	8	12510000	676800	20830000	24170000	13130000	1	NaN	1	NaN	2	52327.9	2	30.9	1	NaN	2.225	5.468	0.109	1.475	0.385	Tb927.11.11590:mRNA-p1	transcript=Tb927.11.11590:mRNA | gene=Tb927.11.11590 | organism=Trypanosoma_brucei_brucei_TREU927 | gene_product=Eukaryotic translation initiation factor 3 subunit E | transcript_product=Eukaryotic translation initiation factor 3 subunit E | location=Tb927_11_v5.1:3108534-3109775(+) | protein_length=413 | sequence_SO=chromosome | SO=protein_coding | is_pseudo=false
Tb927.7.320	RNA-binding protein 8	NaN	NaN	-6.64386	-3.1976	2.29337	1	1	1.532e-20	0.177126	7.98937e-05	1	1	NaN	0.435633	1	-2.51603			+		+			4	4	9	22780000	14790000	0	0	25870000	NaN	NaN	NaN	NaN	3	0	2	52948.5	1	NaN	NaN	NaN	0.01	0.109	4.902	Tb927.7.320:mRNA-p1	transcript=Tb927.7.320:mRNA | gene=Tb927.7.320 | organism=Trypanosoma_brucei_brucei_TREU927 | gene_product=RNA-binding protein 8 | transcript_product=RNA-binding protein 8 | location=Tb927_07_v5.1:59534-60076(-) | protein_length=180 | sequence_SO=chromosome | SO=protein_coding | is_pseudo=false
Tb927.7.4070	cysteine peptidase, Clan CA, family PCF/BSF_R2 , putative	3.47664	0	3.32611	-0.314733	-1.25498	0.411174	0.973967	0.00162824	0.907213	0.02775	0.5	1	1.73832	0.715863	1	0.585465								4	10	50	84320000	50330000	1251000000	230400000	113900000	3	19967.7	2	1.32629e+12	2	33436.7	1	NaN	3	0.7	11.132	1	10.029	0.804	0.419	Tb927.7.4070:mRNA-p1	transcript=Tb927.7.4070:mRNA | gene=Tb927.7.4070 | organism=Trypanosoma_brucei_brucei_TREU927 | gene_product=cysteine peptidase, Clan CA, family PCF/BSF_R2 , putative | transcript_product=cysteine peptidase, Clan CA, family PCF/BSF_R2 , putative | location=Tb927_07_v5.1:1076026-1076388(+) | protein_length=120 | sequence_SO=chromosome | SO=protein_coding | is_pseudo=false
Tb927.11.3740	proteasome regulatory ATPase subunit 2	-1.152	0.40163	-2.662	0.956057	1.65398	0.641235	0.849649	0.000249843	0.135975	0.00458931	0.71356	1	-0.375186	0.990843	1	-0.0173232			+					6	6	15	17270000	16860000	7917000	12340000	19200000	3	134.9	3	3.1	2	59.4	1	NaN	2	239.7	0.45	1.321	0.158	1.94	3.147	Tb927.11.3740:mRNA-p1	transcript=Tb927.11.3740:mRNA | gene=Tb927.11.3740 | organism=Trypanosoma_brucei_brucei_TREU927 | gene_product=proteasome regulatory ATPase subunit 2 | transcript_product=proteasome regulatory ATPase subunit 2 | location=Tb927_11_v5.1:1103069-1104382(+) | protein_length=437 | sequence_SO=chromosome | SO=protein_coding | is_pseudo=false
Tb11.v5.0668	protein disulfide isomerase	-4.79586	-4.75633	-0.261881	0.313826	-1.33279	0.0315846	0.347748	0.787271	0.612964	0.0195454	0.00263441	0.719194	-4.7761	0.469537	1	-0.426948								16	16	47	9210000	8877000	180800000	176700000	25270000	15	131.7	12	321.2	3	49.4	3	7.5	4	26.4	0.036	0.037	0.834	1.243	0.397	Tb11.v5.0668.1-p1	transcript=Tb11.v5.0668.1 | gene=Tb11.v5.0668 | organism=Trypanosoma_brucei_brucei_TREU927 | gene_product=protein disulfide isomerase | transcript_product=protein disulfide isomerase | location=Tb927_11_bin_v5.1:3328204-3329697(+) | protein_length=497 | sequence_SO=contig | SO=protein_coding | is_pseudo=false
Tb927.6.4500	conserved repeat domain containing protein, putative	-3.14561	-2.93236	NaN	-0.50226	-1.2109	0.196657	0.567979	1	0.836564	0.0336032	0.0223265	1	-3.03898	0.24969	1	-0.856578								3	3	6	8312000	2655000	34300000	26040000	0	1	NaN	3	37.7	NaN	NaN	1	NaN	1	NaN	0.113	0.131	NaN	0.706	0.432	Tb927.6.4500:mRNA-p1	transcript=Tb927.6.4500:mRNA | gene=Tb927.6.4500 | organism=Trypanosoma_brucei_brucei_TREU927 | gene_product=conserved repeat domain containing protein, putative | transcript_product=conserved repeat domain containing protein, putative | location=Tb927_06_v5.1:1262989-1263600(-) | protein_length=203 | sequence_SO=chromosome | SO=protein_coding | is_pseudo=false
Tb927.10.2560	mitochondrial malate dehydrogenase	3.16623	2.9471	-1.26188	-0.296899	-1.42275	0.460308	0.327452	0.0923069	0.914424	0.0127717	0.0228095	1	3.05667	0.105663	1	-0.993844								9	9	55	177300000	125700000	89930000	119800000	574500000	5	88.5	4	67.3	8	33.6	9	41.9	5	32.2	8.977	7.712	0.417	0.814	0.373	Tb927.10.2560:mRNA-p1	transcript=Tb927.10.2560:mRNA | gene=Tb927.10.2560 | organism=Trypanosoma_brucei_brucei_TREU927 | gene_product=mitochondrial malate dehydrogenase | transcript_product=mitochondrial malate dehydrogenase | location=Tb927_10_v5.1:663281-664237(+) | protein_length=318 | sequence_SO=chromosome | SO=protein_coding | is_pseudo=false
Tb927.10.14000	aconitase	1.62106	1.64155	-0.430509	0.0538064	-1.12029	0.692083	0.45297	0.611305	0.914782	0.0490003	0.00399819	0.772709	1.6313	0.280579	1	-0.498999								13	13	46	16400000	12020000	16780000	31650000	50960000	8	37.7	3	11.1	12	20.7	5	37.2	8	45.9	3.076	3.12	0.742	1.038	0.46	Tb927.10.14000:mRNA-p1	transcript=Tb927.10.14000:mRNA | gene=Tb927.10.14000 | organism=Trypanosoma_brucei_brucei_TREU927 | gene_product=aconitase | transcript_product=aconitase | location=Tb927_10_v5.1:3409635-3412328(-) | protein_length=897 | sequence_SO=chromosome | SO=protein_coding | is_pseudo=false
Tb927.7.190	thimet oligopeptidase, putative	1.80983	1.6107	-0.516636	0.111031	-1.16812	0.658914	0.461415	0.528726	0.845561	0.0402619	0.0370191	1	1.71026	0.291319	1	-0.524576								8	8	18	10360000	6156000	10730000	8166000	26820000	1	NaN	4	20.2	5	36.4	2	16.3	1	NaN	3.506	3.054	0.699	1.08	0.445	Tb927.7.190:mRNA-p1	transcript=Tb927.7.190:mRNA | gene=Tb927.7.190 | organism=Trypanosoma_brucei_brucei_TREU927 | gene_product=thimet oligopeptidase, putative | transcript_product=thimet oligopeptidase, putative | location=Tb927_07_v5.1:34206-36263(+) | protein_length=685 | sequence_SO=chromosome | SO=protein_coding | is_pseudo=false
Tb927.6.2740	pyridoxal kinase	2.22219	2.18967	-0.440264	0.397255	-1.32554	0.588817	0.318072	0.60167	0.526201	0.0202081	0.00469248	0.772709	2.20593	0.455883	1	-0.456182								7	7	28	18460000	16090000	23410000	33210000	57800000	3	24	5	11.4	4	40.5	4	25	4	16.8	4.666	4.562	0.737	1.317	0.399	Tb927.6.2740:mRNA-p1	transcript=Tb927.6.2740:mRNA | gene=Tb927.6.2740 | organism=Trypanosoma_brucei_brucei_TREU927 | gene_product=pyridoxal kinase | transcript_product=pyridoxal kinase | location=Tb927_06_v5.1:823608-824510(+) | protein_length=300 | sequence_SO=chromosome | SO=protein_coding | is_pseudo=false
Tb927.10.6060	universal minicircle sequence binding protein 2	6.64386	6.64386	1.37851	0.446786	1.30626	0.0941873	0.0302595	0.17882	0.364721	0.0256952	1	1	6.64386	0.0732718	1	1.04385								6	7	42	69370000	74740000	74300000	127600000	93110000	4	0	7	0	4	12.2	4	9.9	6	26	100	100	2.6	1.363	2.473	Tb927.10.6060:mRNA-p1	transcript=Tb927.10.6060:mRNA | gene=Tb927.10.6060 | organism=Trypanosoma_brucei_brucei_TREU927 | gene_product=universal minicircle sequence binding protein 2 | transcript_product=universal minicircle sequence binding protein 2 | location=Tb927_10_v5.1:1530826-1531467(-) | protein_length=213 | sequence_SO=chromosome | SO=protein_coding | is_pseudo=false
Tb927.10.12260	cytosolic nonspecific dipeptidase, putative	6.64386	6.64386	-0.275786	-0.199255	-1.1976	0.0941873	0.0302595	0.77219	0.95402	0.0355642	1	1	6.64386	0.224333	1	-0.557547								10	10	70	88190000	42960000	54750000	52210000	123500000	6	0	9	0	8	10.5	11	20.9	8	37.5	100	100	0.826	0.871	0.436	Tb927.10.12260:mRNA-p1	transcript=Tb927.10.12260:mRNA | gene=Tb927.10.12260 | organism=Trypanosoma_brucei_brucei_TREU927 | gene_product=cytosolic nonspecific dipeptidase, putative | transcript_product=cytosolic nonspecific dipeptidase, putative | location=Tb927_10_v5.1:2980314-2981741(+) | protein_length=475 | sequence_SO=chromosome | SO=protein_coding | is_pseudo=false
Tb927.5.4020	hypothetical protein	NaN	6.64386	1.02006	-1.0499	6.64386	1	0.00258347	0.311572	0.623069	1.34177e-30	1	1	6.64386	0.438706	1	2.20467					+			5	5	13	30640000	10700000	19410000	16370000	35700000	NaN	NaN	1	NaN	3	38.9	4	8.9	1	NaN	NaN	100	2.028	0.483	100	Tb927.5.4020:mRNA-p1	transcript=Tb927.5.4020:mRNA | gene=Tb927.5.4020 | organism=Trypanosoma_brucei_brucei_TREU927 | gene_product=hypothetical protein | transcript_product=hypothetical protein | location=Tb927_05_v5.1:1299150-1299968(-) | protein_length=272 | sequence_SO=chromosome | SO=protein_coding | is_pseudo=false
Tb927.9.2390	hypothetical protein, conserved	6.64386	4.69683	0.560715	-1.2723	1.58207	0.108803	0.0329572	0.557951	0.545226	0.00673473	0.108243	1	5.67034	0.761382	1	0.290164								3	3	10	52920000	13420000	13360000	35000000	28050000	1	NaN	2	642.5	1	NaN	3	25.9	2	17.9	100	25.935	1.475	0.414	2.994	Tb927.9.2390:mRNA-p1	transcript=Tb927.9.2390:mRNA | gene=Tb927.9.2390 | organism=Trypanosoma_brucei_brucei_TREU927 | gene_product=hypothetical protein, conserved | transcript_product=hypothetical protein, conserved | location=Tb927_09_v5.1:520657-521253(-) | protein_length=198 | sequence_SO=chromosome | SO=protein_coding | is_pseudo=false
Tb927.10.14810	multiprotein-bridging factor 1, putative	NaN	6.64386	NaN	NaN	1.91227	1	0.00258347	1	1	0.00102708	1	1	6.64386	1	1	1.91227					+			3	3	3	0	21090000	13620000	0	0	NaN	NaN	1	NaN	NaN	NaN	NaN	NaN	1	NaN	NaN	100	NaN	NaN	3.764	Tb927.10.14810:mRNA-p1	transcript=Tb927.10.14810:mRNA | gene=Tb927.10.14810 | organism=Trypanosoma_brucei_brucei_TREU927 | gene_product=multiprotein-bridging factor 1, putative | transcript_product=multiprotein-bridging factor 1, putative | location=Tb927_10_v5.1:3611256-3611738(-) | protein_length=160 | sequence_SO=chromosome | SO=protein_coding | is_pseudo=false
Tb927.10.560	40S ribosomal proteins S11, putative	-2.40354	-0.311148	-0.50226	-1.24811	-1.45008	0.244467	0.966283	0.542106	0.553454	0.0111744	0.418043	1	-1.35735	0.0658689	1	-1.06682								1	13	197	2019000000	2284000000	1986000000	3706000000	3382000000	2	12.3	1	NaN	3	27.6	2	17.7	1	NaN	0.189	0.806	0.706	0.421	0.366	Tb927.10.560:mRNA-p1	transcript=Tb927.10.560:mRNA | gene=Tb927.10.560 | organism=Trypanosoma_brucei_brucei_TREU927 | gene_product=40S ribosomal proteins S11, putative | transcript_product=40S ribosomal proteins S11, putative | location=Tb927_10_v5.1:147113-147637(+) | protein_length=174 | sequence_SO=chromosome | SO=protein_coding | is_pseudo=false
Tb927.2.5060	GTP binding protein, putative	-0.836501	-0.384584	-0.880976	-0.246395	-1.46196	0.737335	0.938752	0.252232	0.922129	0.0105376	0.225658	1	-0.610542	0.133148	1	-0.86311								3	3	12	4755000	1496000	2770000	7471000	15570000	2	59.3	1	NaN	3	33.1	2	0.8	1	NaN	0.56	0.766	0.543	0.843	0.363	Tb927.2.5060:mRNA-p1	transcript=Tb927.2.5060:mRNA | gene=Tb927.2.5060 | organism=Trypanosoma_brucei_brucei_TREU927 | gene_product=GTP binding protein, putative | transcript_product=GTP binding protein, putative | location=Tb927_02_v5.1:895261-896445(-) | protein_length=394 | sequence_SO=chromosome | SO=protein_coding | is_pseudo=false
Tb927.10.5620	fructose-bisphosphate aldolase, glycosomal	-2.16488	-0.844251	1.06557	0.240009	1.78031	0.286624	0.880914	0.291817	0.57906	0.00225899	0.263283	1	-1.50457	0.146999	1	1.02863								31	31	290	816500000	580600000	1011000000	1448000000	443500000	33	123.1	32	86.1	19	55.4	36	32.9	29	45.3	0.223	0.557	2.093	1.181	3.435	Tb927.10.5620:mRNA-p1	transcript=Tb927.10.5620:mRNA | gene=Tb927.10.5620 | organism=Trypanosoma_brucei_brucei_TREU927 | gene_product=fructose-bisphosphate aldolase, glycosomal | transcript_product=fructose-bisphosphate aldolase, glycosomal | location=Tb927_10_v5.1:1404259-1405377(+) | protein_length=372 | sequence_SO=chromosome | SO=protein_coding | is_pseudo=false
Tb927.6.4040	mitochondrial ribosomal protein L28	NaN	NaN	NaN	0.891419	1.49365	1	1	1	0.163983	0.0105838	1	1	NaN	0.157455	1	1.19253								2	2	3	9791000	9798000	0	0	0	NaN	NaN	NaN	NaN	NaN	NaN	1	NaN	1	NaN	NaN	NaN	NaN	1.855	2.816	Tb927.6.4040:mRNA-p1	transcript=Tb927.6.4040:mRNA | gene=Tb927.6.4040 | organism=Trypanosoma_brucei_brucei_TREU927 | gene_product=mitochondrial ribosomal protein L28 | transcript_product=mitochondrial ribosomal protein L28 | location=Tb927_06_v5.1:1178691-1179416(-) | protein_length=241 | sequence_SO=chromosome | SO=protein_coding | is_pseudo=false
Tb927.4.3740	flagellar attachment zone protein 1	-2.44222	NaN	NaN	-0.805913	-1.38082	0.317311	1	1	0.71357	0.0156156	1	1	-2.44222	0.163668	1	-1.09337								4	4	9	55630000	9381000	131700000	16190000	0	1	NaN	NaN	NaN	NaN	NaN	2	9.2	1	NaN	0.184	NaN	NaN	0.572	0.384	Tb927.4.3740:mRNA-p1	transcript=Tb927.4.3740:mRNA | gene=Tb927.4.3740 | organism=Trypanosoma_brucei_brucei_TREU927 | gene_product=flagellar attachment zone protein 1 | transcript_product=flagellar attachment zone protein 1 | location=Tb927_04_v5.1:940044-945122(-) | protein_length=1692 | sequence_SO=chromosome | SO=protein_coding | is_pseudo=false
Tb927.2.280	retrotransposon hot spot protein 2 (RHS2), putative	-1.61264	1.00432	-1.39973	-0.0513992	-1.46993	0.402026	0.722419	0.0603535	0.952805	0.0101285	0.854599	1	-0.304158	0.169394	1	-0.973686								2	25	116	172800000	60290000	106100000	57390000	105600000	1	NaN	1	NaN	1	NaN	2	87.5	1	NaN	0.327	2.006	0.379	0.965	0.361	Tb927.2.280:mRNA-p1	transcript=Tb927.2.280:mRNA | gene=Tb927.2.280 | organism=Trypanosoma_brucei_brucei_TREU927 | gene_product=retrotransposon hot spot protein 2 (RHS2), putative | transcript_product=retrotransposon hot spot protein 2 (RHS2), putative | location=Tb927_02_v5.1:35798-38167(-) | protein_length=789 | sequence_SO=chromosome | SO=protein_coding | is_pseudo=false
Tb927.11.15370	Importin subunit beta-4, putative	-1.11716	0.389567	-0.798366	-0.106249	-1.36216	0.651592	0.853928	0.303867	0.969447	0.0170514	0.713603	1	-0.363797	0.172978	1	-0.755591								5	5	9	11310000	9251000	6578000	14590000	31070000	2	47.5	2	177.3	2	17.1	2	1.6	1	NaN	0.461	1.31	0.575	0.929	0.389	Tb927.11.15370:mRNA-p1	transcript=Tb927.11.15370:mRNA | gene=Tb927.11.15370 | organism=Trypanosoma_brucei_brucei_TREU927 | gene_product=Importin subunit beta-4, putative | transcript_product=Importin subunit beta-4, putative | location=Tb927_11_v5.1:4073332-4076550(-) | protein_length=1072 | sequence_SO=chromosome | SO=protein_coding | is_pseudo=false
Tb927.11.740	eukaryotic translation initiation factor 5A	-0.886299	1.42385	-0.751465	-0.110916	-1.46594	0.590076	0.624147	0.336109	0.989943	0.0103315	0.854455	1	0.268774	0.185819	1	-0.776107								2	2	15	76460000	43200000	28950000	72860000	98600000	2	111.4	1	NaN	2	86.6	2	21.9	2	72	0.541	2.683	0.594	0.926	0.362	Tb927.11.740:mRNA-p1	transcript=Tb927.11.740:mRNA | gene=Tb927.11.740 | organism=Trypanosoma_brucei_brucei_TREU927 | gene_product=eukaryotic translation initiation factor 5A | transcript_product=eukaryotic translation initiation factor 5A | location=Tb927_11_v5.1:184546-185046(+) | protein_length=166 | sequence_SO=chromosome | SO=protein_coding | is_pseudo=false
Tb927.11.10170	Mitochondrial ribosomal protein L20	NaN	0.597412	NaN	0.883621	1.65444	1	0.78091	1	0.167636	0.00457789	1	1	0.597412	0.187708	1	1.26903								2	2	6	8639000	8312000	12120000	0	0	NaN	NaN	2	2.7	NaN	NaN	2	30.9	2	139	NaN	1.513	NaN	1.845	3.148	Tb927.11.10170:mRNA-p1	transcript=Tb927.11.10170:mRNA | gene=Tb927.11.10170 | organism=Trypanosoma_brucei_brucei_TREU927 | gene_product=Mitochondrial ribosomal protein L20 | transcript_product=Mitochondrial ribosomal protein L20 | location=Tb927_11_v5.1:2721501-2722142(+) | protein_length=213 | sequence_SO=chromosome | SO=protein_coding | is_pseudo=false
Tb927.9.4680	Eukaryotic initiation factor 4A-1	-0.490051	0.518032	-0.547932	0	-1.191	0.707322	0.842241	0.500191	0.883452	0.0365737	0.982334	1	0.0139904	0.234191	1	-0.579643								11	11	61	91320000	43400000	57430000	78320000	111700000	6	29.2	5	13.5	4	9.3	9	36.9	6	51.7	0.712	1.432	0.684	1	0.438	Tb927.9.4680:mRNA-p1	transcript=Tb927.9.4680:mRNA | gene=Tb927.9.4680 | organism=Trypanosoma_brucei_brucei_TREU927 | gene_product=Eukaryotic initiation factor 4A-1 | transcript_product=Eukaryotic initiation factor 4A-1 | location=Tb927_09_v5.1:864680-865894(+) | protein_length=404 | sequence_SO=chromosome | SO=protein_coding | is_pseudo=false
Tb927.2.4370	trypanothione synthetase	0.15056	0.637842	-0.865122	0.168642	-1.699	0.966102	0.766907	0.261635	0.77706	0.00301348	0.35243	1	0.394201	0.277421	1	-0.798493								6	6	12	17000000	6560000	2264000	4770000	10420000	2	36.9	1	NaN	3	29.2	2	12	2	20.1	1.11	1.556	0.549	1.124	0.308	Tb927.2.4370:mRNA-p1	transcript=Tb927.2.4370:mRNA | gene=Tb927.2.4370 | organism=Trypanosoma_brucei_brucei_TREU927 | gene_product=trypanothione synthetase | transcript_product=trypanothione synthetase | location=Tb927_02_v5.1:771007-772890(-) | protein_length=627 | sequence_SO=chromosome | SO=protein_coding | is_pseudo=false
Tb927.4.5010	calreticulin, putative	-2.35107	-3.50635	-0.312939	-0.07552	-1.39593	0.25334	0.492198	0.73233	0.985508	0.0145325	0.123971	1	-2.92871	0.28086	1	-0.594796								15	15	58	44310000	32460000	128600000	163600000	61670000	11	129.1	17	327	7	41.8	6	47.8	3	1.1	0.196	0.088	0.805	0.949	0.38	Tb927.4.5010:mRNA-p1	transcript=Tb927.4.5010:mRNA | gene=Tb927.4.5010 | organism=Trypanosoma_brucei_brucei_TREU927 | gene_product=calreticulin, putative | transcript_product=calreticulin, putative | location=Tb927_04_v5.1:1372029-1373216(-) | protein_length=395 | sequence_SO=chromosome | SO=protein_coding | is_pseudo=false
Tb927.11.2530	Mitochondrial SSU ribosomal protein, putative	6.64386	2.42223	0.0057592	0.349365	1.3835	0.108803	0.269751	0.943268	0.575234	0.0180354	0.277434	1	4.53304	0.29654	1	0.57954								7	7	13	18520000	11460000	14740000	9151000	17250000	1	NaN	3	138.1	2	20.8	4	38.9	1	NaN	100	5.36	1.004	1.274	2.609	Tb927.11.2530:mRNA-p1	transcript=Tb927.11.2530:mRNA | gene=Tb927.11.2530 | organism=Trypanosoma_brucei_brucei_TREU927 | gene_product=Mitochondrial SSU ribosomal protein, putative | transcript_product=Mitochondrial SSU ribosomal protein, putative | location=Tb927_11_v5.1:745251-747494(-) | protein_length=747 | sequence_SO=chromosome | SO=protein_coding | is_pseudo=false
Tb927.10.9740	Regulatory particle triple-A ATPase subunit 6	NaN	0.602172	NaN	0.537048	1.70487	1	0.779258	1	0.396304	0.00346788	1	1	0.602172	0.305724	1	1.12096								2	3	14	23350000	12780000	17720000	80310000	54200000	NaN	NaN	1	NaN	NaN	NaN	1	NaN	1	NaN	NaN	1.518	NaN	1.451	3.26	Tb927.10.9740:mRNA-p1	transcript=Tb927.10.9740:mRNA | gene=Tb927.10.9740 | organism=Trypanosoma_brucei_brucei_TREU927 | gene_product=Regulatory particle triple-A ATPase subunit 6 | transcript_product=Regulatory particle triple-A ATPase subunit 6 | location=Tb927_10_v5.1:2407538-2408764(+) | protein_length=408 | sequence_SO=chromosome | SO=protein_coding | is_pseudo=false
Tb927.10.9830	Mitochondrial ATP synthase subunit, putative	1.05311	0.285698	-0.139236	0.654436	2.67243	0.79526	0.890935	0.923125	0.303809	4.16694e-06	0.331351	1	0.669405	0.331965	1	1.06254					+			2	2	10	18410000	19500000	17580000	18170000	28360000	1	NaN	1	NaN	1	NaN	1	NaN	1	NaN	2.075	1.219	0.908	1.574	6.375	Tb927.10.9830:mRNA-p1	transcript=Tb927.10.9830:mRNA | gene=Tb927.10.9830 | organism=Trypanosoma_brucei_brucei_TREU927 | gene_product=Mitochondrial ATP synthase subunit, putative | transcript_product=Mitochondrial ATP synthase subunit, putative | location=Tb927_10_v5.1:2432159-2432632(+) | protein_length=157 | sequence_SO=chromosome | SO=protein_coding | is_pseudo=false
Tb927.11.15680	hypothetical protein, conserved	-0.746616	0.66175	-0.272297	NaN	-1.20756	0.765565	0.758662	0.775966	1	0.0340863	0.961685	1	-0.0424331	0.358808	1	-0.739929								2	2	9	0	4066000	5525000	10290000	11200000	1	NaN	2	77.3	1	NaN	NaN	NaN	2	6.5	0.596	1.582	0.828	NaN	0.433	Tb927.11.15680:mRNA-p1	transcript=Tb927.11.15680:mRNA | gene=Tb927.11.15680 | organism=Trypanosoma_brucei_brucei_TREU927 | gene_product=hypothetical protein, conserved | transcript_product=hypothetical protein, conserved | location=Tb927_11_v5.1:4154366-4154755(-) | protein_length=129 | sequence_SO=chromosome | SO=protein_coding | is_pseudo=false
Tb927.2.4740	mitochondrial ribosomal protein l11	6.64386	1.57821	-0.422752	0.809826	1.41251	0.108803	0.470403	0.619014	0.205281	0.0157236	0.351526	1	4.11104	0.382354	1	0.599861								4	4	13	16470000	15520000	23850000	16110000	25290000	1	NaN	3	97.8	3	12.6	3	4	1	NaN	100	2.986	0.746	1.753	2.662	Tb927.2.4740:mRNA-p1	transcript=Tb927.2.4740:mRNA | gene=Tb927.2.4740 | organism=Trypanosoma_brucei_brucei_TREU927 | gene_product=mitochondrial ribosomal protein l11 | transcript_product=mitochondrial ribosomal protein l11 | location=Tb927_02_v5.1:840842-841870(-) | protein_length=342 | sequence_SO=chromosome | SO=protein_coding | is_pseudo=false
Tb927.2.3610	Mitochondrial ATP synthase subunit, putative	6.64386	0.0100636	0.271426	-0.118727	2.53157	0.108803	0.990081	0.750811	0.965227	1.31073e-05	0.499036	1	3.32696	0.391974	1	0.894756					+			2	2	6	19380000	20200000	15500000	19620000	22180000	1	NaN	2	32.5	1	NaN	1	NaN	1	NaN	100	1.007	1.207	0.921	5.782	Tb927.2.3610:mRNA-p1	transcript=Tb927.2.3610:mRNA | gene=Tb927.2.3610 | organism=Trypanosoma_brucei_brucei_TREU927 | gene_product=Mitochondrial ATP synthase subunit, putative | transcript_product=Mitochondrial ATP synthase subunit, putative | location=Tb927_02_v5.1:645155-645589(-) | protein_length=144 | sequence_SO=chromosome | SO=protein_coding | is_pseudo=false
Tb927.7.2980	Nitroreductase family, putative	3.14942	2.26903	-0.295128	0.195348	-1.58641	0.463059	0.446383	0.751356	0.632077	0.00556729	0.102542	1	2.70923	0.40106	1	-0.562062								9	9	50	75930000	59820000	56820000	61990000	127500000	3	78	8	18.6	6	15.9	7	11.6	6	25.9	8.873	4.82	0.815	1.145	0.333	Tb927.7.2980:mRNA-p1	transcript=Tb927.7.2980:mRNA | gene=Tb927.7.2980 | organism=Trypanosoma_brucei_brucei_TREU927 | gene_product=Nitroreductase family, putative | transcript_product=Nitroreductase family, putative | location=Tb927_07_v5.1:748550-749122(+) | protein_length=190 | sequence_SO=chromosome | SO=protein_coding | is_pseudo=false
Tb927.3.5240	kinetoplast ribosomal PPR-repeat containing protein 8	NaN	2.36485	-0.274041	0.500802	6.64386	1	0.281178	0.774078	0.427985	1.34177e-30	1	1	2.36485	0.405136	1	2.29021					+			6	6	14	16220000	12530000	18510000	0	25180000	NaN	NaN	3	1.8	2	36.5	4	14.4	1	NaN	NaN	5.151	0.827	1.415	100	Tb927.3.5240:mRNA-p1	transcript=Tb927.3.5240:mRNA | gene=Tb927.3.5240 | organism=Trypanosoma_brucei_brucei_TREU927 | gene_product=kinetoplast ribosomal PPR-repeat containing protein 8 | transcript_product=kinetoplast ribosomal PPR-repeat containing protein 8 | location=Tb927_03_v5.1:1470948-1472693(+) | protein_length=581 | sequence_SO=chromosome | SO=protein_coding | is_pseudo=false
Tb927.6.4080	ribosomal protein, putative	-2.84684	0.78073	NaN	0.75873	6.64386	0.243019	0.718054	1	0.234726	1.34177e-30	0.6704	1	-1.03306	0.427612	1	3.70129					+			3	3	8	27100000	15910000	17270000	5195000	0	1	NaN	3	51.2	NaN	NaN	1	NaN	1	NaN	0.139	1.718	NaN	1.692	100	Tb927.6.4080:mRNA-p1	transcript=Tb927.6.4080:mRNA | gene=Tb927.6.4080 | organism=Trypanosoma_brucei_brucei_TREU927 | gene_product=ribosomal protein, putative | transcript_product=ribosomal protein, putative | location=Tb927_06_v5.1:1183872-1184489(-) | protein_length=205 | sequence_SO=chromosome | SO=protein_coding | is_pseudo=false
Tb927.9.10230	Co-chaperone protein P23	-0.286304	0.250962	0.0908535	-0.0816138	-1.26882	0.770667	0.909837	0.880695	0.993776	0.0261038	0.958182	1	-0.0176713	0.429491	1	-0.419859								5	5	24	41060000	30660000	35210000	55210000	67830000	2	44.8	3	1.3	2	9.5	3	11.9	3	17	0.82	1.19	1.065	0.945	0.415	Tb927.9.10230:mRNA-p1	transcript=Tb927.9.10230:mRNA | gene=Tb927.9.10230 | organism=Trypanosoma_brucei_brucei_TREU927 | gene_product=Co-chaperone protein P23 | transcript_product=Co-chaperone protein P23 | location=Tb927_09_v5.1:1609324-1609830(-) | protein_length=168 | sequence_SO=chromosome | SO=protein_coding | is_pseudo=false
Tb927.9.2520	microtubule-associated protein	-0.0454315	NaN	0.792439	-0.823677	6.64386	0.847544	1	0.42324	0.731872	1.34177e-30	1	1	-0.0454315	0.433684	1	2.20421					+			2	2	6	22200000	3383000	0	39320000	45710000	2	110.7	NaN	NaN	1	NaN	1	NaN	2	0	0.969	NaN	1.732	0.565	100	Tb927.9.2520:mRNA-p1	transcript=Tb927.9.2520:mRNA | gene=Tb927.9.2520 | organism=Trypanosoma_brucei_brucei_TREU927 | gene_product=microtubule-associated protein | transcript_product=microtubule-associated protein | location=Tb927_09_v5.1:534345-558989(-) | protein_length=8214 | sequence_SO=chromosome | SO=protein_coding | is_pseudo=false
Tb927.9.5190	proliferative cell nuclear antigen (PCNA), putative	-1.96578	-0.778432	-0.0724828	0.115033	-1.50226	0.42209	0.873464	0.99829	0.840759	0.00861022	0.259966	1	-1.37211	0.441286	1	-0.48657								3	3	7	8792000	6708000	10770000	9456000	5667000	1	NaN	1	NaN	1	NaN	2	64.4	1	NaN	0.256	0.583	0.951	1.083	0.353	Tb927.9.5190:mRNA-p1	transcript=Tb927.9.5190:mRNA | gene=Tb927.9.5190 | organism=Trypanosoma_brucei_brucei_TREU927 | gene_product=proliferative cell nuclear antigen (PCNA), putative | transcript_product=proliferative cell nuclear antigen (PCNA), putative | location=Tb927_09_v5.1:916814-917692(+) | protein_length=292 | sequence_SO=chromosome | SO=protein_coding | is_pseudo=false
Tb927.10.13300	Mitochondrial ribosomal protein S8	2.45681	0.448901	-0.454032	0.41684	2.24184	0.550535	0.832926	0.58819	0.506782	0.000115613	0.384948	1	1.45285	0.452542	1	0.734883					+			5	5	8	18180000	34430000	6499000	15070000	12160000	2	1.04821e+06	2	13.8	1	NaN	2	18.6	1	NaN	5.49	1.365	0.73	1.335	4.73	Tb927.10.13300:mRNA-p1	transcript=Tb927.10.13300:mRNA | gene=Tb927.10.13300 | organism=Trypanosoma_brucei_brucei_TREU927 | gene_product=Mitochondrial ribosomal protein S8 | transcript_product=Mitochondrial ribosomal protein S8 | location=Tb927_10_v5.1:3248231-3249079(-) | protein_length=282 | sequence_SO=chromosome | SO=protein_coding | is_pseudo=false
Tb927.6.4990	mitochondrial ATP synthase delta chain	1.16928	-2.33643	0.909197	-1.12343	6.64386	0.840524	0.652122	0.363294	0.596801	1.34177e-30	0.7954	1	-0.583572	0.454035	1	2.14321					+			7	7	33	122300000	34000000	70590000	112300000	77480000	6	65.6	6	135.6	5	18.4	6	38.5	1	NaN	2.249	0.198	1.878	0.459	100	Tb927.6.4990:mRNA-p1	transcript=Tb927.6.4990:mRNA | gene=Tb927.6.4990 | organism=Trypanosoma_brucei_brucei_TREU927 | gene_product=mitochondrial ATP synthase delta chain | transcript_product=mitochondrial ATP synthase delta chain | location=Tb927_06_v5.1:1370982-1371530(+) | protein_length=182 | sequence_SO=chromosome | SO=protein_coding | is_pseudo=false
Tb927.10.8030	Mitochondrial ATP synthase subunit 5	4.31918	-1.37707	0.590722	-0.510457	1.43989	0.296159	0.796954	0.539401	0.828693	0.0137855	0.696485	1	1.47106	0.464163	1	0.506718								12	12	44	52520000	35300000	44090000	38980000	57220000	4	391.7	7	115.5	5	72.4	12	37.3	7	58.3	19.962	0.385	1.506	0.702	2.713	Tb927.10.8030:mRNA-p1	transcript=Tb927.10.8030:mRNA | gene=Tb927.10.8030 | organism=Trypanosoma_brucei_brucei_TREU927 | gene_product=Mitochondrial ATP synthase subunit 5 | transcript_product=Mitochondrial ATP synthase subunit 5 | location=Tb927_10_v5.1:2000894-2001661(-) | protein_length=255 | sequence_SO=chromosome | SO=protein_coding | is_pseudo=false
Tb927.8.1170	eukaryotic translation initiation factor 3 subunit h	NaN	1.30334	-0.685014	0.525067	3.05502	1	0.550188	0.38542	0.406616	1.38531e-07	1	1	1.30334	0.473486	1	0.965025					+			4	4	9	20040000	20700000	27950000	0	53740000	NaN	NaN	1	NaN	1	NaN	4	76.4	2	3739	NaN	2.468	0.622	1.439	8.311	Tb927.8.1170:mRNA-p1	transcript=Tb927.8.1170:mRNA | gene=Tb927.8.1170 | organism=Trypanosoma_brucei_brucei_TREU927 | gene_product=eukaryotic translation initiation factor 3 subunit h | transcript_product=eukaryotic translation initiation factor 3 subunit h | location=Tb927_08_v5.1:373426-374421(-) | protein_length=331 | sequence_SO=chromosome | SO=protein_coding | is_pseudo=false
Tb927.9.9670	proteasome alpha 1 subunit, putative	-0.556393	0.386259	-0.643856	-0.0862011	6.64386	0.826302	0.855102	0.418068	0.976229	1.34177e-30	0.886324	1	-0.0850671	0.488531	1	1.97127					+			4	4	10	8106000	2363000	3179000	19040000	23740000	2	418.1	2	35.2	2	39.3	2	12.9	1	NaN	0.68	1.307	0.64	0.942	100	Tb927.9.9670:mRNA-p1	transcript=Tb927.9.9670:mRNA | gene=Tb927.9.9670 | organism=Trypanosoma_brucei_brucei_TREU927 | gene_product=proteasome alpha 1 subunit, putative | transcript_product=proteasome alpha 1 subunit, putative | location=Tb927_09_v5.1:1540321-1541073(-) | protein_length=250 | sequence_SO=chromosome | SO=protein_coding | is_pseudo=false
Tb927.2.1560	peptidyl-prolyl cis-trans isomerase, putative	NaN	NaN	0.800745	-0.673463	1.46728	1	1	0.418794	0.78031	0.0120607	1	1	NaN	0.489147	1	0.53152								2	2	5	22690000	21630000	0	0	43540000	NaN	NaN	NaN	NaN	1	NaN	2	14.4	1	NaN	NaN	NaN	1.742	0.627	2.765	Tb927.2.1560:mRNA-p1	transcript=Tb927.2.1560:mRNA | gene=Tb927.2.1560 | organism=Trypanosoma_brucei_brucei_TREU927 | gene_product=peptidyl-prolyl cis-trans isomerase, putative | transcript_product=peptidyl-prolyl cis-trans isomerase, putative | location=Tb927_02_v5.1:304670-305260(-) | protein_length=196 | sequence_SO=chromosome | SO=protein_coding | is_pseudo=false
Tb927.3.4720	dynamin-1-like protein	-2.53952	-5.64386	-0.307573	-0.0862011	3.51412	0.222494	0.263567	0.738046	0.976229	1.32506e-09	0.230823	1	-4.09169	0.489449	1	1.04012					+			7	29	119	25920000	16230000	157900000	75060000	58980000	4	70.4	6	143.2	3	20.8	2	25.7	2	17628.2	0.172	0.02	0.808	0.942	11.425	Tb927.3.4720:mRNA-p1	transcript=Tb927.3.4720:mRNA | gene=Tb927.3.4720 | organism=Trypanosoma_brucei_brucei_TREU927 | gene_product=dynamin-1-like protein | transcript_product=dynamin-1-like protein | location=Tb927_03_v5.1:1334486-1336468(-) | protein_length=660 | sequence_SO=chromosome | SO=protein_coding | is_pseudo=false
Tb927.9.8450	UMP/CMP kinase	0.214125	NaN	-0.00433462	NaN	-1.41504	0.953924	1	0.950721	1	0.0132577	1	1	0.214125	0.49805	1	-0.709686								2	2	4	0	3828000	0	5340000	7211000	1	NaN	NaN	NaN	1	NaN	NaN	NaN	1	NaN	1.16	NaN	0.997	NaN	0.375	Tb927.9.8450:mRNA-p1	transcript=Tb927.9.8450:mRNA | gene=Tb927.9.8450 | organism=Trypanosoma_brucei_brucei_TREU927 | gene_product=UMP/CMP kinase | transcript_product=UMP/CMP kinase | location=Tb927_09_v5.1:1374525-1375127(-) | protein_length=200 | sequence_SO=chromosome | SO=protein_coding | is_pseudo=false
Tb927.10.14680	ribosome biogenesis protein, putative	4.0505	NaN	0.72334	-0.756331	-1.20423	0.328975	1	0.461291	0.75347	0.0345741	1	1	4.0505	0.55228	1	-0.412408								7	7	16	14820000	10950000	0	45600000	33610000	4	658.8	NaN	NaN	4	19.4	5	36.2	2	26.6	16.57	NaN	1.651	0.592	0.434	Tb927.10.14680:mRNA-p1	transcript=Tb927.10.14680:mRNA | gene=Tb927.10.14680 | organism=Trypanosoma_brucei_brucei_TREU927 | gene_product=ribosome biogenesis protein, putative | transcript_product=ribosome biogenesis protein, putative | location=Tb927_10_v5.1:3588011-3588934(-) | protein_length=307 | sequence_SO=chromosome | SO=protein_coding | is_pseudo=false
Tb927.11.11690	Vacuolar proton pump subunit B, putative	-3.8365	-2.41889	-0.0291463	-0.766112	3.52857	0.0793735	0.640177	0.969059	0.750321	1.13323e-09	0.141876	1	-3.1277	0.562968	1	0.911104					+			13	13	38	23810000	11000000	81100000	113200000	25250000	9	136.8	5	249.8	1	NaN	5	38.3	2	16814.5	0.07	0.187	0.98	0.588	11.54	Tb927.11.11690:mRNA-p1	transcript=Tb927.11.11690:mRNA | gene=Tb927.11.11690 | organism=Trypanosoma_brucei_brucei_TREU927 | gene_product=Vacuolar proton pump subunit B, putative | transcript_product=Vacuolar proton pump subunit B, putative | location=Tb927_11_v5.1:3135820-3137307(+) | protein_length=495 | sequence_SO=chromosome | SO=protein_coding | is_pseudo=false
Tb927.11.1270	Mitochondrial ATP synthase subunit, putative	1.33113	-1.53952	-0.415038	-0.101598	1.92752	0.744177	0.750079	0.626724	0.993734	0.000934688	0.953867	1	-0.104194	0.587414	1	0.470294					+			3	3	13	40350000	23250000	27820000	34090000	29890000	1	NaN	2	31.6	2	42.6	1	NaN	3	21.5	2.516	0.344	0.75	0.932	3.804	Tb927.11.1270:mRNA-p1	transcript=Tb927.11.1270:mRNA | gene=Tb927.11.1270 | organism=Trypanosoma_brucei_brucei_TREU927 | gene_product=Mitochondrial ATP synthase subunit, putative | transcript_product=Mitochondrial ATP synthase subunit, putative | location=Tb927_11_v5.1:371334-371843(+) | protein_length=169 | sequence_SO=chromosome | SO=protein_coding | is_pseudo=false
Tb927.3.1690	Mitochondrial ATP synthase subunit, putative	0.396159	-1.95456	0.617299	-0.932361	1.75531	0.919119	0.708565	0.523234	0.697469	0.00260831	0.627309	1	-0.779199	0.600461	1	0.480084								7	7	21	26350000	32940000	52510000	19850000	32280000	2	54.1	4	11.4	3	40.6	4	6.3	2	2.8	1.316	0.258	1.534	0.524	3.376	Tb927.3.1690:mRNA-p1	transcript=Tb927.3.1690:mRNA | gene=Tb927.3.1690 | organism=Trypanosoma_brucei_brucei_TREU927 | gene_product=Mitochondrial ATP synthase subunit, putative | transcript_product=Mitochondrial ATP synthase subunit, putative | location=Tb927_03_v5.1:445379-445816(-) | protein_length=145 | sequence_SO=chromosome | SO=protein_coding | is_pseudo=false
Tb927.10.180	ATP synthase F1 subunit gamma protein, putative	2.02006	-1.04097	0.0989585	-0.510457	1.31615	0.667156	0.849706	0.874767	0.828693	0.0245795	0.802921	1	0.489543	0.630919	1	0.301549								17	17	78	99890000	45950000	119400000	57340000	89440000	8	97.3	12	44.4	10	56.8	13	33.1	11	41	4.056	0.486	1.071	0.702	2.49	Tb927.10.180:mRNA-p1	transcript=Tb927.10.180:mRNA | gene=Tb927.10.180 | organism=Trypanosoma_brucei_brucei_TREU927 | gene_product=ATP synthase F1 subunit gamma protein, putative | transcript_product=ATP synthase F1 subunit gamma protein, putative | location=Tb927_10_v5.1:72375-73292(+) | protein_length=305 | sequence_SO=chromosome | SO=protein_coding | is_pseudo=false
Tb927.5.1300	V-type proton ATPase subunit a, putative	-3.04692	-3.59074	0.721591	-1.50635	2.91743	0.153006	0.481532	0.462278	0.468881	4.94884e-07	0.052042	1	-3.31883	0.63373	1	0.71089					+			15	15	50	44830000	10970000	137000000	153500000	21780000	11	136.2	10	116.5	2	6.2	9	31.9	4	5527.4	0.121	0.083	1.649	0.352	7.555	Tb927.5.1300:mRNA-p1	transcript=Tb927.5.1300:mRNA | gene=Tb927.5.1300 | organism=Trypanosoma_brucei_brucei_TREU927 | gene_product=V-type proton ATPase subunit a, putative | transcript_product=V-type proton ATPase subunit a, putative | location=Tb927_05_v5.1:481692-484043(+) | protein_length=783 | sequence_SO=chromosome | SO=protein_coding | is_pseudo=false
Tb927.4.1600	AAA domain containing protein, putative	-0.358454	-6.64386	1.12035	-1.17462	1.18269	0.89062	0.186927	0.26918	0.623068	0.0437758	0.465686	1	-3.50116	0.675615	1	0.376141								4	4	10	12800000	2054000	118000000	5313000	5354000	1	NaN	4	0	1	NaN	2	8.6	1	NaN	0.78	0.01	2.174	0.443	2.27	Tb927.4.1600:mRNA-p1	transcript=Tb927.4.1600:mRNA | gene=Tb927.4.1600 | organism=Trypanosoma_brucei_brucei_TREU927 | gene_product=AAA domain containing protein, putative | transcript_product=AAA domain containing protein, putative | location=Tb927_04_v5.1:410608-411312(-) | protein_length=234 | sequence_SO=chromosome | SO=protein_coding | is_pseudo=false
Tb927.3.1590	mitochondrial RNA binding complex 1 subunit	-1.40736	1.69109	-0.78339	0.155749	1.56218	0.567547	0.439591	0.313931	0.79226	0.00746972	0.941867	1	0.141862	0.692477	1	0.311514								6	6	11	6855000	10990000	15170000	15180000	16560000	2	114.5	2	6.8	2	57.5	2	43.7	2	104	0.377	3.229	0.581	1.114	2.953	Tb927.3.1590:mRNA-p1	transcript=Tb927.3.1590:mRNA | gene=Tb927.3.1590 | organism=Trypanosoma_brucei_brucei_TREU927 | gene_product=mitochondrial RNA binding complex 1 subunit | transcript_product=mitochondrial RNA binding complex 1 subunit | location=Tb927_03_v5.1:415240-417246(-) | protein_length=668 | sequence_SO=chromosome | SO=protein_coding | is_pseudo=false
Tb927.10.3260	Long-chain-fatty-acid--CoA ligase 5 (EC 6.2.1.3) (Long-chain acyl-CoA synthetase 5) (LACS 5), putative	-4.15843	-5.2109	NaN	-2.25154	6.64386	0.087202	0.302699	1	0.269438	1.34177e-30	0.0712137	1	-4.68466	0.708011	1	2.19616					+			22	24	47	42050000	12860000	152200000	32960000	22280000	7	561.5	19	281.4	NaN	NaN	4	5.1	1	NaN	0.056	0.027	NaN	0.21	100	Tb927.10.3260:mRNA-p1	transcript=Tb927.10.3260:mRNA | gene=Tb927.10.3260 | organism=Trypanosoma_brucei_brucei_TREU927 | gene_product=Long-chain-fatty-acid--CoA ligase 5 (EC 6.2.1.3) (Long-chain acyl-CoA synthetase 5) (LACS 5), putative | transcript_product=Long-chain-fatty-acid--CoA ligase 5 (EC 6.2.1.3) (Long-chain acyl-CoA synthetase 5) (LACS 5), putative | location=Tb927_10_v5.1:841483-843594(+) | protein_length=70…
Tb927.11.3380	Ran-binding protein 1, putative	-0.813499	NaN	-0.07552	-1.18115	2.26813	0.744527	1	0.994865	0.576543	9.58351e-05	1	1	-0.813499	0.771741	1	0.337155					+			4	4	9	43430000	42890000	0	32450000	28120000	1	NaN	NaN	NaN	3	10.6	2	102.6	1	NaN	0.569	NaN	0.949	0.441	4.817	Tb927.11.3380:mRNA-p1	transcript=Tb927.11.3380:mRNA | gene=Tb927.11.3380 | organism=Trypanosoma_brucei_brucei_TREU927 | gene_product=Ran-binding protein 1, putative | transcript_product=Ran-binding protein 1, putative | location=Tb927_11_v5.1:991911-992384(+) | protein_length=157 | sequence_SO=chromosome | SO=protein_coding | is_pseudo=false
Tb927.11.5600	Archaic Translocase of outer membrane 14 kDa subunit	6.64386	-1.53116	-0.994241	-0.859876	1.168	0.108803	0.77306	0.191878	0.693148	0.0465116	0.644199	1	2.55635	0.774727	1	-0.228706								3	3	18	39600000	17420000	47130000	35210000	43000000	2	0	2	41.1	3	26.2	2	34.3	1	NaN	100	0.346	0.502	0.551	2.247	Tb927.11.5600:mRNA-p1	transcript=Tb927.11.5600:mRNA | gene=Tb927.11.5600 | organism=Trypanosoma_brucei_brucei_TREU927 | gene_product=Archaic Translocase of outer membrane 14 kDa subunit | transcript_product=Archaic Translocase of outer membrane 14 kDa subunit | location=Tb927_11_v5.1:1585675-1586034(+) | protein_length=119 | sequence_SO=chromosome | SO=protein_coding | is_pseudo=false
Tb927.11.2245	hypothetical protein	6.64386	-0.965784	-0.343732	-0.698998	1.71414	0.108803	0.861609	0.699827	0.77201	0.0032929	0.591899	1	2.83904	0.794119	1	0.223802								2	2	7	20570000	24800000	34750000	26090000	42440000	1	NaN	1	NaN	1	NaN	2	20.8	1	NaN	100	0.512	0.788	0.616	3.281	Tb927.11.2245:mRNA-p1	transcript=Tb927.11.2245:mRNA | gene=Tb927.11.2245 | organism=Trypanosoma_brucei_brucei_TREU927 | gene_product=hypothetical protein | transcript_product=hypothetical protein | location=Tb927_11_v5.1:637063-637251(+) | protein_length=62 | sequence_SO=chromosome | SO=protein_coding | is_pseudo=false
Tb927.4.4620	cytochrome oxidase subunit VIII	6.64386	NaN	NaN	-3.81604	2.25126	0.108803	1	1	0.106962	0.000108119	1	1	6.64386	0.839316	1	-0.782386					+			2	2	5	26130000	30030000	0	33530000	23260000	1	NaN	NaN	NaN	NaN	NaN	2	1278	1	NaN	100	NaN	NaN	0.071	4.761	Tb927.4.4620:mRNA-p1	transcript=Tb927.4.4620:mRNA | gene=Tb927.4.4620 | organism=Trypanosoma_brucei_brucei_TREU927 | gene_product=cytochrome oxidase subunit VIII | transcript_product=cytochrome oxidase subunit VIII | location=Tb927_04_v5.1:1277331-1277804(-) | protein_length=157 | sequence_SO=chromosome | SO=protein_coding | is_pseudo=false
Tb927.11.2360	phenylalanyl-tRNA synthetase (beta subunit), putative	-2.15843	-1.45799	-0.852042	-0.153607	1.23205	0.377487	0.763054	0.269573	0.953437	0.0355598	0.121795	1	-1.80821	0.913197	1	0.0754659								3	3	10	5787000	10510000	11230000	12290000	12530000	1	NaN	2	188.9	2	66.5	2	50.3	1	NaN	0.224	0.364	0.554	0.899	2.349	Tb927.11.2360:mRNA-p1	transcript=Tb927.11.2360:mRNA | gene=Tb927.11.2360 | organism=Trypanosoma_brucei_brucei_TREU927 | gene_product=phenylalanyl-tRNA synthetase (beta subunit), putative | transcript_product=phenylalanyl-tRNA synthetase (beta subunit), putative | location=Tb927_11_v5.1:676961-678835(+) | protein_length=624 | sequence_SO=chromosome | SO=protein_coding | is_pseudo=false
Tb927.10.520	Mitochondrial ATP synthase subunit, putative	-0.0014434	-1.66658	0.862352	-1.83136	1.17887	0.861764	0.752236	0.386678	0.373434	0.0444734	0.499449	1	-0.83401	0.948274	1	0.069956								10	10	44	92890000	45350000	109500000	76970000	82130000	5	113.8	4	36.1	4	32.6	10	118.8	3	19.4	0.999	0.315	1.818	0.281	2.264	Tb927.10.520:mRNA-p1	transcript=Tb927.10.520:mRNA | gene=Tb927.10.520 | organism=Trypanosoma_brucei_brucei_TREU927 | gene_product=Mitochondrial ATP synthase subunit, putative | transcript_product=Mitochondrial ATP synthase subunit, putative | location=Tb927_10_v5.1:134180-135370(+) | protein_length=396 | sequence_SO=chromosome | SO=protein_coding | is_pseudo=false
Tb927.10.12940	predicted zinc finger protein	-1.23447	-5.44222	NaN	-1.67116	1.46884	0.617002	0.281335	1	0.418885	0.0119682	0.357998	1	-3.33834	0.959037	1	-0.10116								5	5	12	32270000	7710000	86320000	18640000	0	2	15.6	4	209.5	NaN	NaN	4	27.5	1	NaN	0.425	0.023	NaN	0.314	2.768	Tb927.10.12940:mRNA-p1	transcript=Tb927.10.12940:mRNA | gene=Tb927.10.12940 | organism=Trypanosoma_brucei_brucei_TREU927 | gene_product=predicted zinc finger protein | transcript_product=predicted zinc finger protein | location=Tb927_10_v5.1:3145406-3146380(-) | protein_length=324 | sequence_SO=chromosome | SO=protein_coding | is_pseudo=false
Tb927.11.7380	glycerol-3-phosphate dehydrogenase (FAD-dependent), mitochondrial	-3.79586	-5.44222	NaN	NaN	1.20914	0.0822837	0.281335	1	1	0.039193	0.112276	1	-4.61904	1	1	1.20914								11	11	24	31240000	20050000	132100000	46890000	0	10	182.2	10	219	NaN	NaN	NaN	NaN	1	NaN	0.072	0.023	NaN	NaN	2.312	Tb927.11.7380:mRNA-p1	transcript=Tb927.11.7380:mRNA | gene=Tb927.11.7380 | organism=Trypanosoma_brucei_brucei_TREU927 | gene_product=glycerol-3-phosphate dehydrogenase (FAD-dependent), mitochondrial | transcript_product=glycerol-3-phosphate dehydrogenase (FAD-dependent), mitochondrial | location=Tb927_11_v5.1:2077880-2079691(+) | protein_length=603 | sequence_SO=chromosome | SO=protein_coding | is_pseudo=false
Tb927.8.8170	mitochondrial RNA binding protein 1, putative	NaN	NaN	NaN	NaN	6.64386	1	1	1	1	1.34177e-30	1	1	NaN	1	1	6.64386					+			1	2	2	0	6022000	0	0	17950000	NaN	NaN	NaN	NaN	NaN	NaN	NaN	NaN	1	NaN	NaN	NaN	NaN	NaN	100	Tb927.8.8170:mRNA-p1	transcript=Tb927.8.8170:mRNA | gene=Tb927.8.8170 | organism=Trypanosoma_brucei_brucei_TREU927 | gene_product=mitochondrial RNA binding protein 1, putative | transcript_product=mitochondrial RNA binding protein 1, putative | location=Tb927_08_v5.1:2416165-2418882(+) | protein_length=905 | sequence_SO=chromosome | SO=protein_coding | is_pseudo=false
Tb927.5.4330	dihydrolipoamide branched chain transacylase, putative	NaN	1.62994	NaN	NaN	1.89414	1	0.456138	1	1	0.00114787	1	1	1.62994	1	1	1.89414					+			2	2	3	0	15440000	14110000	0	0	NaN	NaN	2	5.5	NaN	NaN	NaN	NaN	1	NaN	NaN	3.095	NaN	NaN	3.717	Tb927.5.4330:mRNA-p1	transcript=Tb927.5.4330:mRNA | gene=Tb927.5.4330 | organism=Trypanosoma_brucei_brucei_TREU927 | gene_product=dihydrolipoamide branched chain transacylase, putative | transcript_product=dihydrolipoamide branched chain transacylase, putative | location=Tb927_05_v5.1:1349416-1350735(-) | protein_length=439 | sequence_SO=chromosome | SO=protein_coding | is_pseudo=false
Tb927.10.1990	major vault protein, putative	NaN	0.0313951	NaN	NaN	1.52657	1	0.982383	1	1	0.00896697	1	1	0.0313951	1	1	1.52657								4	4	8	0	6368000	14240000	0	0	NaN	NaN	4	14.2	NaN	NaN	NaN	NaN	2	1.2	NaN	1.022	NaN	NaN	2.881	Tb927.10.1990:mRNA-p1	transcript=Tb927.10.1990:mRNA | gene=Tb927.10.1990 | organism=Trypanosoma_brucei_brucei_TREU927 | gene_product=major vault protein, putative | transcript_product=major vault protein, putative | location=Tb927_10_v5.1:521750-524341(+) | protein_length=863 | sequence_SO=chromosome | SO=protein_coding | is_pseudo=false
Tb927.9.15210	ribosomal protein L36, putative	2.77842	3.22943	3.11952	2.43349	0.474047	0.526061	0.284644	0.00308447	1.82713e-05	0.431985	0.0477022	1	3.00393	0.126734	1	2.00902				+				2	15	181	1975000000	2030000000	1688000000	3194000000	3078000000	1	NaN	1	NaN	1	NaN	2	461.7	1	NaN	6.861	9.379	8.691	5.402	1.389	Tb927.9.15210:mRNA-p1	transcript=Tb927.9.15210:mRNA | gene=Tb927.9.15210 | organism=Trypanosoma_brucei_brucei_TREU927 | gene_product=ribosomal protein L36, putative | transcript_product=ribosomal protein L36, putative | location=Tb927_09_v5.1:2362520-2362849(+) | protein_length=109 | sequence_SO=chromosome | SO=protein_coding | is_pseudo=false
Tb927.6.3500	endosomal trafficking protein RME-8, putative	-6.64386	-0.12658	-6.64386	6.64386	NaN	0.00360182	0.981774	1.532e-20	2.48416e-30	1	0.487872	1	-3.38522	1	1	0			+	+				28	28	35	53730000	0	18930000	91300000	67060000	26	0	4	44	1	NaN	1	NaN	NaN	NaN	0.01	0.916	0.01	100	NaN	Tb927.6.3500:mRNA-p1	transcript=Tb927.6.3500:mRNA | gene=Tb927.6.3500 | organism=Trypanosoma_brucei_brucei_TREU927 | gene_product=endosomal trafficking protein RME-8, putative | transcript_product=endosomal trafficking protein RME-8, putative | location=Tb927_06_v5.1:1038418-1045128(-) | protein_length=2236 | sequence_SO=chromosome | SO=protein_coding | is_pseudo=false
Tb927.4.3840	nucleolar protein, putative	NaN	NaN	-6.64386	-5.64386	NaN	1	1	1.532e-20	0.0169697	1	1	1	NaN	0.0516955	1	-6.14386			+					2	2	2	1466000	0	0	0	6018000	NaN	NaN	NaN	NaN	1	NaN	1	NaN	NaN	NaN	NaN	NaN	0.01	0.02	NaN	Tb927.4.3840:mRNA-p1	transcript=Tb927.4.3840:mRNA | gene=Tb927.4.3840 | organism=Trypanosoma_brucei_brucei_TREU927 | gene_product=nucleolar protein, putative | transcript_product=nucleolar protein, putative | location=Tb927_04_v5.1:1002060-1003799(-) | protein_length=579 | sequence_SO=chromosome | SO=protein_coding | is_pseudo=false
Tb927.10.16170	potassium voltage-gated channel, putative	NaN	1.78534	-6.64386	1.27262	-0.0014434	1	0.414774	1.532e-20	0.0480963	0.968474	1	1	1.78534	0.541451	1	-1.79089			+					2	2	8	21740000	9007000	15540000	0	22360000	NaN	NaN	2	28.4	3	0	1	NaN	1	NaN	NaN	3.447	0.01	2.416	0.999	Tb927.10.16170:mRNA-p1	transcript=Tb927.10.16170:mRNA | gene=Tb927.10.16170 | organism=Trypanosoma_brucei_brucei_TREU927 | gene_product=potassium voltage-gated channel, putative | transcript_product=potassium voltage-gated channel, putative | location=Tb927_10_v5.1:3973232-3974155(+) | protein_length=307 | sequence_SO=chromosome | SO=protein_coding | is_pseudo=false
Tb927.11.3860	hypothetical protein, conserved	2.82395	-6.64386	2.21692	-6.64386	NaN	0.493201	0.165522	0.0338356	0.00493011	1	0.755864	1	-1.90995	0.705031	1	-2.21347								7	7	9	14450000	0	3918000	7185000	23600000	2	185.7	2	0	1	NaN	3	0	NaN	NaN	7.081	0.01	4.649	0.01	NaN	Tb927.11.3860:mRNA-p1	transcript=Tb927.11.3860:mRNA | gene=Tb927.11.3860 | organism=Trypanosoma_brucei_brucei_TREU927 | gene_product=hypothetical protein, conserved | transcript_product=hypothetical protein, conserved | location=Tb927_11_v5.1:1132000-1133355(+) | protein_length=451 | sequence_SO=chromosome | SO=protein_coding | is_pseudo=false
Tb927.9.5490	cation transporter, putative	-0.00288824	NaN	2.11437	-5.71786	NaN	0.995527	1	0.042672	0.0155737	1	1	1	-0.00288824	0.725484	1	-1.80174								3	3	5	13770000	0	0	8943000	8600000	1	NaN	NaN	NaN	1	NaN	3	28.4	NaN	NaN	0.998	NaN	4.33	0.019	NaN	Tb927.9.5490:mRNA-p1	transcript=Tb927.9.5490:mRNA | gene=Tb927.9.5490 | organism=Trypanosoma_brucei_brucei_TREU927 | gene_product=cation transporter, putative | transcript_product=cation transporter, putative | location=Tb927_09_v5.1:951113-953137(+) | protein_length=674 | sequence_SO=chromosome | SO=protein_coding | is_pseudo=false
Tb927.4.3300	mitochondrial ATP-dependent zinc metallopeptidase, putative	6.64386	-2.94342	2.34142	-5.96578	NaN	0.108803	0.540317	0.0252539	0.00271147	1	0.765497	1	1.85022	0.738097	1	-1.81218								10	10	17	50620000	0	25150000	21260000	17920000	2	0	5	19.7	1	NaN	4	1	NaN	NaN	100	0.13	5.068	0.016	NaN	Tb927.4.3300:mRNA-p1	transcript=Tb927.4.3300:mRNA | gene=Tb927.4.3300 | organism=Trypanosoma_brucei_brucei_TREU927 | gene_product=mitochondrial ATP-dependent zinc metallopeptidase, putative | transcript_product=mitochondrial ATP-dependent zinc metallopeptidase, putative | location=Tb927_04_v5.1:862494-864653(-) | protein_length=719 | sequence_SO=chromosome | SO=protein_coding | is_pseudo=false
Tb927.7.4140	mitochondrial ribosomal protein L21	NaN	1.94411	-4.18442	6.64386	-0.210897	1	0.374894	6.08675e-09	1.69329e-24	0.688677	1	1	1.94411	0.834722	1	0.749512			+	+				2	2	5	26520000	10070000	25000000	0	16500000	NaN	NaN	1	NaN	2	719	1	NaN	1	NaN	NaN	3.848	0.055	100	0.864	Tb927.7.4140:mRNA-p1	transcript=Tb927.7.4140:mRNA | gene=Tb927.7.4140 | organism=Trypanosoma_brucei_brucei_TREU927 | gene_product=mitochondrial ribosomal protein L21 | transcript_product=mitochondrial ribosomal protein L21 | location=Tb927_07_v5.1:1103801-1104367(+) | protein_length=188 | sequence_SO=chromosome | SO=protein_coding | is_pseudo=false
Tb927.6.950	cysteinyl-tRNA synthetase, putative	NaN	0.865523	-3.32193	2.14339	NaN	1	0.689584	4.3229e-06	0.000925745	1	1	1	0.865523	0.864791	1	-0.589267			+					4	4	6	21910000	0	15540000	0	19020000	NaN	NaN	2	76.8	2	6437.8	1	NaN	NaN	NaN	NaN	1.822	0.1	4.418	NaN	Tb927.6.950:mRNA-p1	transcript=Tb927.6.950:mRNA | gene=Tb927.6.950 | organism=Trypanosoma_brucei_brucei_TREU927 | gene_product=cysteinyl-tRNA synthetase, putative | transcript_product=cysteinyl-tRNA synthetase, putative | location=Tb927_06_v5.1:402054-404411(-) | protein_length=785 | sequence_SO=chromosome | SO=protein_coding | is_pseudo=false
Tb927.9.14200	methyltransferase domain containing protein, putative	6.64386	NaN	6.64386	-6.64386	NaN	0.108803	1	4.72344e-10	0.00493011	1	1	1	6.64386	1	1	0			+					3	3	6	16900000	0	0	22520000	5674000	2	0	NaN	NaN	1	NaN	3	0	NaN	NaN	100	NaN	100	0.01	NaN	Tb927.9.14200:mRNA-p1	transcript=Tb927.9.14200:mRNA | gene=Tb927.9.14200 | organism=Trypanosoma_brucei_brucei_TREU927 | gene_product=methyltransferase domain containing protein, putative | transcript_product=methyltransferase domain containing protein, putative | location=Tb927_09_v5.1:2223485-2224645(-) | protein_length=386 | sequence_SO=chromosome | SO=protein_coding | is_pseudo=false
Tb927.9.15420	60S ribosomal protein L32	4.33521	6.64386	1.80488	1.13881	0.250962	0.292452	0.0302595	0.0818844	0.0372257	0.690296	0.131944	1	5.48953	0.141656	1	1.06489								1	12	177	1660000000	1653000000	1581000000	2448000000	2584000000	3	1665.2	3	0	3	11.9	4	2.1	3	11.5	20.185	100	3.494	2.202	1.19	Tb927.9.15420:mRNA-p1	transcript=Tb927.9.15420:mRNA | gene=Tb927.9.15420 | organism=Trypanosoma_brucei_brucei_TREU927 | gene_product=60S ribosomal protein L32 | transcript_product=60S ribosomal protein L32 | location=Tb927_09_v5.1:2399675-2400073(+) | protein_length=132 | sequence_SO=chromosome | SO=protein_coding | is_pseudo=false
Tb927.6.2390	conserved hypothetical protein, putative	6.64386	6.64386	-0.182786	1.59837	-0.00578236	0.108803	0.00258347	0.874412	0.0132801	0.96251	1	1	6.64386	0.494064	1	0.469932								4	4	9	4249000	5289000	11520000	5893000	8527000	1	NaN	4	0	1	NaN	1	NaN	1	NaN	100	100	0.881	3.028	0.996	Tb927.6.2390:mRNA-p1	transcript=Tb927.6.2390:mRNA | gene=Tb927.6.2390 | organism=Trypanosoma_brucei_brucei_TREU927 | gene_product=conserved hypothetical protein, putative | transcript_product=conserved hypothetical protein, putative | location=Tb927_06_v5.1:736625-738343(+) | protein_length=572 | sequence_SO=chromosome | SO=protein_coding | is_pseudo=false
Tb927.7.970	NMD3 family, putative	1.79119	6.36173	-0.78339	1.27858	-0.465938	0.66216	0.0378887	0.313931	0.0202886	0.400694	0.325279	1	4.07646	0.989245	1	0.00975039								10	10	45	81520000	30690000	91160000	16420000	52860000	2	128.4	10	22.7	7	18.5	9	11.7	5	11.1	3.461	82.238	0.581	2.426	0.724	Tb927.7.970:mRNA-p1	transcript=Tb927.7.970:mRNA | gene=Tb927.7.970 | organism=Trypanosoma_brucei_brucei_TREU927 | gene_product=NMD3 family, putative | transcript_product=NMD3 family, putative | location=Tb927_07_v5.1:250779-252407(+) | protein_length=542 | sequence_SO=chromosome | SO=protein_coding | is_pseudo=false
Tb927.8.2770	inositol 1,4,5-trisphosphate receptor	NaN	4.65358	NaN	6.04341	NaN	1	0.0345975	1	1.48169e-20	1	1	1	4.65358	1	1	6.04341				+				2	2	2	698400	0	1722000	0	0	NaN	NaN	1	NaN	NaN	NaN	1	NaN	NaN	NaN	NaN	25.169	NaN	65.955	NaN	Tb927.8.2770:mRNA-p1	transcript=Tb927.8.2770:mRNA | gene=Tb927.8.2770 | organism=Trypanosoma_brucei_brucei_TREU927 | gene_product=inositol 1,4,5-trisphosphate receptor | transcript_product=inositol 1,4,5-trisphosphate receptor | location=Tb927_08_v5.1:817353-826652(+) | protein_length=3099 | sequence_SO=chromosome | SO=protein_coding | is_pseudo=false
Tb927.10.2350	pyruvate dehydrogenase complex E3 binding protein, putative	0.54893	1.43936	0.421156	1.9486	0.43189	0.972584	0.620626	0.648069	0.000539342	0.476092	0.268051	1	0.994143	0.20703	1	0.933882				+				12	12	120	576300000	196700000	506300000	542700000	496200000	10	150.8	15	138.8	7	46.8	15	14.4	10	26.8	1.463	2.712	1.339	3.86	1.349	Tb927.10.2350:mRNA-p1	transcript=Tb927.10.2350:mRNA | gene=Tb927.10.2350 | organism=Trypanosoma_brucei_brucei_TREU927 | gene_product=pyruvate dehydrogenase complex E3 binding protein, putative | transcript_product=pyruvate dehydrogenase complex E3 binding protein, putative | location=Tb927_10_v5.1:604925-605707(+) | protein_length=260 | sequence_SO=chromosome | SO=protein_coding | is_pseudo=false
Tb927.10.12240	3-ketoacyl-CoA reductase, putative	6.64386	NaN	-1.1976	-6.64386	-0.210897	0.108803	1	0.111274	0.00493011	0.688677	1	1	6.64386	0.311686	1	-2.68412								2	2	4	29510000	15450000	0	13370000	49450000	1	NaN	NaN	NaN	1	NaN	1	NaN	1	NaN	100	NaN	0.436	0.01	0.864	Tb927.10.12240:mRNA-p1	transcript=Tb927.10.12240:mRNA | gene=Tb927.10.12240 | organism=Trypanosoma_brucei_brucei_TREU927 | gene_product=3-ketoacyl-CoA reductase, putative | transcript_product=3-ketoacyl-CoA reductase, putative | location=Tb927_10_v5.1:2976215-2977198(+) | protein_length=327 | sequence_SO=chromosome | SO=protein_coding | is_pseudo=false
Tb927.7.5960	protein associated with differentiation 4, putative	NaN	0.719841	-0.274041	-4.2109	-0.199255	1	0.791895	0.774078	0.0354078	0.703515	1	1	0.719841	0.359826	1	-1.5614								2	4	14	237700000	36460000	31320000	0	34330000	NaN	NaN	1	NaN	1	NaN	2	2201.4	2	98.8	NaN	1.647	0.827	0.054	0.871	Tb927.7.5960:mRNA-p1	transcript=Tb927.7.5960:mRNA | gene=Tb927.7.5960 | organism=Trypanosoma_brucei_brucei_TREU927 | gene_product=protein associated with differentiation 4, putative | transcript_product=protein associated with differentiation 4, putative | location=Tb927_07_v5.1:1602583-1604379(+) | protein_length=598 | sequence_SO=chromosome | SO=protein_coding | is_pseudo=false
Tb927.10.7570	dihydrolipoamide acetyltransferase PCF/1161_SKO_R1 subunit, putative	-0.395929	1.18777	0.334568	1.67265	-0.131313	0.736363	0.678763	0.706816	0.00277945	0.792213	0.704836	1	0.39592	0.366942	1	0.625302								31	31	329	2456000000	994800000	2583000000	2218000000	2247000000	24	211.5	30	34	21	45.4	37	39	28	22.9	0.76	2.278	1.261	3.188	0.913	Tb927.10.7570:mRNA-p1	transcript=Tb927.10.7570:mRNA | gene=Tb927.10.7570 | organism=Trypanosoma_brucei_brucei_TREU927 | gene_product=dihydrolipoamide acetyltransferase PCF/1161_SKO_R1 subunit, putative | transcript_product=dihydrolipoamide acetyltransferase PCF/1161_SKO_R1 subunit, putative | location=Tb927_10_v5.1:1903488-1904843(-) | protein_length=451 | sequence_SO=chromosome | SO=protein_coding | is_pseudo=false
Tb927.3.820	LSU ribosomal protein, mitochondrial, putative	-0.0785636	0.799916	-0.456009	1.31788	0.832688	0.98271	0.772144	0.586265	0.040762	0.158979	0.562326	1	0.360676	0.39765	1	0.564854								3	3	13	30140000	17410000	34450000	28420000	35670000	1	NaN	2	42.1	2	5	2	3.1	1	NaN	0.947	1.741	0.729	2.493	1.781	Tb927.3.820:mRNA-p1	transcript=Tb927.3.820:mRNA | gene=Tb927.3.820 | organism=Trypanosoma_brucei_brucei_TREU927 | gene_product=LSU ribosomal protein, mitochondrial, putative | transcript_product=LSU ribosomal protein, mitochondrial, putative | location=Tb927_03_v5.1:192821-193387(-) | protein_length=188 | sequence_SO=chromosome | SO=protein_coding | is_pseudo=false
Tb927.11.16400	kinetoplast-associated protein 3, putative	-3.12029	0.912267	-0.190997	1.14143	0.263034	0.144503	0.744682	0.865275	0.0368219	0.674913	0.681079	1	-1.10401	0.409684	1	0.40449								8	8	36	43210000	45790000	49460000	84920000	29850000	6	35.6	6	23.3	3	113.4	6	27.6	6	12	0.115	1.882	0.876	2.206	1.2	Tb927.11.16400:mRNA-p1	transcript=Tb927.11.16400:mRNA | gene=Tb927.11.16400 | organism=Trypanosoma_brucei_brucei_TREU927 | gene_product=kinetoplast-associated protein 3, putative | transcript_product=kinetoplast-associated protein 3, putative | location=Tb927_11_v5.1:4351728-4352702(-) | protein_length=324 | sequence_SO=chromosome | SO=protein_coding | is_pseudo=false
Tb927.8.2160	p-glycoprotein	4.77025	0.24123	0.195348	-6.64386	-0.16004	0.248849	0.906856	0.804902	0.000824269	0.754305	0.467834	1	2.50574	0.426132	1	-2.20285								22	22	33	35740000	4164000	7108000	8590000	12290000	4	181.7	1	NaN	2	64.7	22	0	1	NaN	27.289	1.182	1.145	0.01	0.895	Tb927.8.2160:mRNA-p1	transcript=Tb927.8.2160:mRNA | gene=Tb927.8.2160 | organism=Trypanosoma_brucei_brucei_TREU927 | gene_product=p-glycoprotein | transcript_product=p-glycoprotein | location=Tb927_08_v5.1:667841-672586(+) | protein_length=1581 | sequence_SO=chromosome | SO=protein_coding | is_pseudo=false
Tb927.10.12700	pyruvate dehydrogenase E1 alpha subunit, putative	-1.00868	0.334568	0.232661	1.79867	-0.217591	0.555759	0.888582	0.778238	0.00134853	0.680197	0.70389	1	-0.337057	0.426734	1	0.604581								38	38	656	2201000000	915900000	2206000000	2382000000	2292000000	51	190.6	49	90.5	47	53.3	53	37.6	39	24.2	0.497	1.261	1.175	3.479	0.86	Tb927.10.12700:mRNA-p1	transcript=Tb927.10.12700:mRNA | gene=Tb927.10.12700 | organism=Trypanosoma_brucei_brucei_TREU927 | gene_product=pyruvate dehydrogenase E1 alpha subunit, putative | transcript_product=pyruvate dehydrogenase E1 alpha subunit, putative | location=Tb927_10_v5.1:3083512-3084648(-) | protein_length=378 | sequence_SO=chromosome | SO=protein_coding | is_pseudo=false
Tb927.8.3150	T-complex protein 1, gamma subunit, putative	0.816395	1.79701	-0.289827	1.17696	0.319618	0.915339	0.541965	0.757049	0.0317016	0.604694	0.228527	1	1.3067	0.444205	1	0.402251								21	21	112	82710000	60930000	101500000	72310000	125600000	12	20.4	17	48.7	12	25.5	18	18.2	13	19.7	1.761	3.475	0.818	2.261	1.248	Tb927.8.3150:mRNA-p1	transcript=Tb927.8.3150:mRNA | gene=Tb927.8.3150 | organism=Trypanosoma_brucei_brucei_TREU927 | gene_product=T-complex protein 1, gamma subunit, putative | transcript_product=T-complex protein 1, gamma subunit, putative | location=Tb927_08_v5.1:937606-939276(+) | protein_length=556 | sequence_SO=chromosome | SO=protein_coding | is_pseudo=false
Tb927.3.1080	Present in the outer mitochondrial membrane proteome 23	6.64386	-4.75633	-0.560643	-6.64386	NaN	0.108803	0.32133	0.48884	0.00493011	1	0.895543	1	0.943763	0.446406	1	-3.60225								4	4	9	11400000	0	8400000	8467000	13030000	1	NaN	2	722.9	1	NaN	3	0	NaN	NaN	100	0.037	0.678	0.01	NaN	Tb927.3.1080:mRNA-p1	transcript=Tb927.3.1080:mRNA | gene=Tb927.3.1080 | organism=Trypanosoma_brucei_brucei_TREU927 | gene_product=Present in the outer mitochondrial membrane proteome 23 | transcript_product=Present in the outer mitochondrial membrane proteome 23 | location=Tb927_03_v5.1:265433-266188(+) | protein_length=251 | sequence_SO=chromosome | SO=protein_coding | is_pseudo=false
Tb927.3.1790	pyruvate dehydrogenase E1 beta subunit, putative	-0.724993	0.275007	0.178874	1.76171	-0.261881	0.63674	0.903717	0.816749	0.00167462	0.625156	0.73081	1	-0.224993	0.458556	1	0.559568								23	23	430	3239000000	1330000000	3424000000	3216000000	3477000000	34	160.8	31	87.5	33	59.7	31	40	24	39.1	0.605	1.21	1.132	3.391	0.834	Tb927.3.1790:mRNA-p1	transcript=Tb927.3.1790:mRNA | gene=Tb927.3.1790 | organism=Trypanosoma_brucei_brucei_TREU927 | gene_product=pyruvate dehydrogenase E1 beta subunit, putative | transcript_product=pyruvate dehydrogenase E1 beta subunit, putative | location=Tb927_03_v5.1:464118-465164(-) | protein_length=348 | sequence_SO=chromosome | SO=protein_coding | is_pseudo=false
Tb927.2.3080	cytochrome b5-dependent oleate desaturase	0.556797	-3.81604	1.10903	-6.64386	-0.467932	0.888531	0.426643	0.273758	0.00493011	0.39877	0.592238	1	-1.62962	0.486717	1	-2.00092								3	3	12	18650000	2132000	16410000	15300000	14280000	1	NaN	3	109.1	1	NaN	3	0	1	NaN	1.471	0.071	2.157	0.01	0.723	Tb927.2.3080:mRNA-p1	transcript=Tb927.2.3080:mRNA | gene=Tb927.2.3080 | organism=Trypanosoma_brucei_brucei_TREU927 | gene_product=cytochrome b5-dependent oleate desaturase | transcript_product=cytochrome b5-dependent oleate desaturase | location=Tb927_02_v5.1:579287-580513(+) | protein_length=408 | sequence_SO=chromosome | SO=protein_coding | is_pseudo=false
Tb927.10.9080	pteridine transporter, putative	NaN	NaN	-0.0101344	-6.64386	NaN	1	1	0.955006	0.00493011	1	1	1	NaN	0.499029	1	-3.327								5	5	7	25340000	0	0	0	32010000	NaN	NaN	NaN	NaN	2	226.1	5	0	NaN	NaN	NaN	NaN	0.993	0.01	NaN	Tb927.10.9080:mRNA-p1	transcript=Tb927.10.9080:mRNA | gene=Tb927.10.9080 | organism=Trypanosoma_brucei_brucei_TREU927 | gene_product=pteridine transporter, putative | transcript_product=pteridine transporter, putative | location=Tb927_10_v5.1:2250745-2252667(+) | protein_length=640 | sequence_SO=chromosome | SO=protein_coding | is_pseudo=false
Tb927.10.16100	FK506-binding protein (FKBP)-type peptidyl-prolyl isomerase, putative	-1.96578	-1.3474	-0.0174171	1.27798	NaN	0.325352	0.801577	0.960388	0.0471729	1	0.11747	1	-1.65659	0.508676	1	0.630284								5	5	13	12240000	0	32180000	41520000	14670000	3	52	4	36.5	2	72.1	1	NaN	NaN	NaN	0.256	0.393	0.988	2.425	NaN	Tb927.10.16100:mRNA-p1	transcript=Tb927.10.16100:mRNA | gene=Tb927.10.16100 | organism=Trypanosoma_brucei_brucei_TREU927 | gene_product=FK506-binding protein (FKBP)-type peptidyl-prolyl isomerase, putative | transcript_product=FK506-binding protein (FKBP)-type peptidyl-prolyl isomerase, putative | location=Tb927_10_v5.1:3959421-3960698(+) | protein_length=425 | sequence_SO=chromosome | SO=protein_coding | is_pseudo=fal…
Tb927.9.11840	pre-rRNA-processing protein PNO1, putative	-0.469929	4.15064	NaN	1.99639	-0.0409718	0.854281	0.0593593	1	0.00202402	0.914253	0.571771	1	1.84036	0.513063	1	0.977709								4	4	9	3672000	5175000	4352000	7165000	0	1	NaN	2	2252.8	NaN	NaN	2	163	1	NaN	0.722	17.761	NaN	3.99	0.972	Tb927.9.11840:mRNA-p1	transcript=Tb927.9.11840:mRNA | gene=Tb927.9.11840 | organism=Trypanosoma_brucei_brucei_TREU927 | gene_product=pre-rRNA-processing protein PNO1, putative | transcript_product=pre-rRNA-processing protein PNO1, putative | location=Tb927_09_v5.1:1846211-1846864(+) | protein_length=217 | sequence_SO=chromosome | SO=protein_coding | is_pseudo=false
Tb927.11.4290	40S ribosomal protein S12	-1.69432	-1.89432	2.48311	1.93395	2.11437	0.383391	0.694478	0.0178404	0.00278145	0.000279156	0.0354431	1	-1.79432	0.00546469	1	2.17714					+			7	7	13	12960000	13720000	21700000	51240000	47040000	4	98.6	3	134.8	1	NaN	1	NaN	2	7.4	0.309	0.269	5.591	3.821	4.33	Tb927.11.4290:mRNA-p1	transcript=Tb927.11.4290:mRNA | gene=Tb927.11.4290 | organism=Trypanosoma_brucei_brucei_TREU927 | gene_product=40S ribosomal protein S12 | transcript_product=40S ribosomal protein S12 | location=Tb927_11_v5.1:1253083-1253517(-) | protein_length=144 | sequence_SO=chromosome | SO=protein_coding | is_pseudo=false
Tb927.11.6210	Lanosterol 14-alpha demethylase	NaN	NaN	NaN	3.35219	-0.22095	1	1	1	2.38749e-07	0.675957	1	1	NaN	0.5419	1	1.56562				+				3	3	3	8575000	16080000	0	0	0	NaN	NaN	NaN	NaN	NaN	NaN	2	30531.8	1	NaN	NaN	NaN	NaN	10.212	0.858	Tb927.11.6210:mRNA-p1	transcript=Tb927.11.6210:mRNA | gene=Tb927.11.6210 | organism=Trypanosoma_brucei_brucei_TREU927 | gene_product=Lanosterol 14-alpha demethylase | transcript_product=Lanosterol 14-alpha demethylase | location=Tb927_11_v5.1:1746176-1747621(-) | protein_length=481 | sequence_SO=chromosome | SO=protein_coding | is_pseudo=false
Tb927.1.860	transmembrane protein, putative	2.71831	-6.64386	1.09153	-6.64386	NaN	0.536666	0.186927	0.280935	0.000824269	1	0.747241	1	-1.96277	0.603665	1	-2.77616								4	4	12	44700000	0	32130000	76210000	79240000	1	NaN	3	0	1	NaN	5	0	NaN	NaN	6.581	0.01	2.131	0.01	NaN	Tb927.1.860:mRNA-p1	transcript=Tb927.1.860:mRNA | gene=Tb927.1.860 | organism=Trypanosoma_brucei_brucei_TREU927 | gene_product=transmembrane protein, putative | transcript_product=transmembrane protein, putative | location=Tb927_01_v5.1:261261-262067(-) | protein_length=268 | sequence_SO=chromosome | SO=protein_coding | is_pseudo=false
Tb927.7.3940	mitochondrial carrier protein	4.37386	-4.64386	1.38571	-6.64386	NaN	0.290124	0.359521	0.176673	0.00493011	1	0.980945	1	-0.135	0.630903	1	-2.62907								6	6	14	19420000	0	48130000	36170000	21710000	2	354.8	2	945.5	3	430.8	6	0	NaN	NaN	20.733	0.04	2.613	0.01	NaN	Tb927.7.3940:mRNA-p1	transcript=Tb927.7.3940:mRNA | gene=Tb927.7.3940 | organism=Trypanosoma_brucei_brucei_TREU927 | gene_product=mitochondrial carrier protein | transcript_product=mitochondrial carrier protein | location=Tb927_07_v5.1:1032471-1033466(+) | protein_length=331 | sequence_SO=chromosome | SO=protein_coding | is_pseudo=false
Tb927.10.380	kinetoplast ribosomal PPR-repeat containing protein 5	NaN	1.0072	-0.736966	3.33743	NaN	1	0.643	0.346507	2.69427e-07	1	1	1	1.0072	0.638357	1	1.30023				+				5	5	8	747000	0	17110000	0	19350000	NaN	NaN	5	85	1	NaN	1	NaN	NaN	NaN	NaN	2.01	0.6	10.108	NaN	Tb927.10.380:mRNA-p1	transcript=Tb927.10.380:mRNA | gene=Tb927.10.380 | organism=Trypanosoma_brucei_brucei_TREU927 | gene_product=kinetoplast ribosomal PPR-repeat containing protein 5 | transcript_product=kinetoplast ribosomal PPR-repeat containing protein 5 | location=Tb927_10_v5.1:102867-103895(+) | protein_length=342 | sequence_SO=chromosome | SO=protein_coding | is_pseudo=false
Tb927.11.3100	Present in the outer mitochondrial membrane proteome 13	2.90728	-2.46594	1.78157	-6.64386	NaN	0.480649	0.608364	0.0857537	0.00493011	1	0.947827	1	0.220668	0.666788	1	-2.43114								3	3	6	10070000	0	12030000	25360000	20540000	1	NaN	3	67.6	1	NaN	1	NaN	NaN	NaN	7.502	0.181	3.438	0.01	NaN	Tb927.11.3100:mRNA-p1	transcript=Tb927.11.3100:mRNA | gene=Tb927.11.3100 | organism=Trypanosoma_brucei_brucei_TREU927 | gene_product=Present in the outer mitochondrial membrane proteome 13 | transcript_product=Present in the outer mitochondrial membrane proteome 13 | location=Tb927_11_v5.1:884955-886043(-) | protein_length=362 | sequence_SO=chromosome | SO=protein_coding | is_pseudo=false
Tb927.7.3590	conserved protein	6.64386	-1.67577	1.44679	-4.50635	NaN	0.0941873	0.728555	0.159213	0.0241741	1	0.657292	1	2.48405	0.697772	1	-1.52978								3	3	9	50170000	0	17100000	81470000	39690000	2	0	1	NaN	1	NaN	2	320.4	NaN	NaN	100	0.313	2.726	0.044	NaN	Tb927.7.3590:mRNA-p1	transcript=Tb927.7.3590:mRNA | gene=Tb927.7.3590 | organism=Trypanosoma_brucei_brucei_TREU927 | gene_product=conserved protein | transcript_product=conserved protein | location=Tb927_07_v5.1:936438-936893(-) | protein_length=151 | sequence_SO=chromosome | SO=protein_coding | is_pseudo=false
Tb927.6.4560	Mitochondrial SSU ribosomal protein, putative	-0.617056	1.301	-1.38082	3.23465	NaN	0.8068	0.550895	0.0641012	6.16328e-07	1	0.781941	1	0.341973	0.756854	1	0.926916				+				3	3	11	11950000	0	2228000	13830000	19790000	2	134.1	1	NaN	3	27	2	46273.3	NaN	NaN	0.652	2.464	0.384	9.413	NaN	Tb927.6.4560:mRNA-p1	transcript=Tb927.6.4560:mRNA | gene=Tb927.6.4560 | organism=Trypanosoma_brucei_brucei_TREU927 | gene_product=Mitochondrial SSU ribosomal protein, putative | transcript_product=Mitochondrial SSU ribosomal protein, putative | location=Tb927_06_v5.1:1275568-1276791(-) | protein_length=407 | sequence_SO=chromosome | SO=protein_coding | is_pseudo=false
Tb927.6.3540	zinc-finger protein, conserved	0.57628	4.58826	-0.773492	1.68302	-0.136062	0.966719	0.131962	0.320702	0.00262308	0.785911	0.420458	1	2.58227	0.759557	1	0.257823								8	8	45	113600000	42990000	115100000	40940000	72010000	4	95	6	67	3	18	8	15.8	8	23.9	1.491	24.055	0.585	3.211	0.91	Tb927.6.3540:mRNA-p1	transcript=Tb927.6.3540:mRNA | gene=Tb927.6.3540 | organism=Trypanosoma_brucei_brucei_TREU927 | gene_product=zinc-finger protein, conserved | transcript_product=zinc-finger protein, conserved | location=Tb927_06_v5.1:1052145-1053245(-) | protein_length=366 | sequence_SO=chromosome | SO=protein_coding | is_pseudo=false
Tb927.10.7380	LSU ribosomal protein, mitochondrial, putative	-0.209228	2.24945	-0.168123	1.46205	-0.671163	0.939615	0.305141	0.89077	0.0233853	0.232392	0.559044	1	1.02011	0.777711	1	0.207589								5	5	12	13790000	2393000	13680000	17020000	7191000	4	92.4	2	26.5	1	NaN	2	0.2	1	NaN	0.865	4.755	0.89	2.755	0.628	Tb927.10.7380:mRNA-p1	transcript=Tb927.10.7380:mRNA | gene=Tb927.10.7380 | organism=Trypanosoma_brucei_brucei_TREU927 | gene_product=LSU ribosomal protein, mitochondrial, putative | transcript_product=LSU ribosomal protein, mitochondrial, putative | location=Tb927_10_v5.1:1864746-1865795(-) | protein_length=349 | sequence_SO=chromosome | SO=protein_coding | is_pseudo=false
Tb927.5.1460	Possible lysine decarboxylase, putative	-2.13924	-0.176251	-0.913216	1.4782	-1.04692	0.381796	0.973484	0.233843	0.0219148	0.0654631	0.447667	1	-1.15774	0.862834	1	-0.160647								2	2	10	12540000	6759000	6981000	23980000	17500000	2	0.5	2	8.8	2	25.8	1	NaN	2	35.7	0.227	0.885	0.531	2.786	0.484	Tb927.5.1460:mRNA-p1	transcript=Tb927.5.1460:mRNA | gene=Tb927.5.1460 | organism=Trypanosoma_brucei_brucei_TREU927 | gene_product=Possible lysine decarboxylase, putative | transcript_product=Possible lysine decarboxylase, putative | location=Tb927_05_v5.1:521597-522577(-) | protein_length=326 | sequence_SO=chromosome | SO=protein_coding | is_pseudo=false
Tb927.3.2490	hypothetical protein, conserved	NaN	NaN	-1.12343	1.31846	NaN	1	1	0.136841	0.0406747	1	1	1	NaN	0.949263	1	0.0975137								3	3	3	3418000	0	0	0	11140000	NaN	NaN	NaN	NaN	2	23.1	1	NaN	NaN	NaN	NaN	NaN	0.459	2.494	NaN	Tb927.3.2490:mRNA-p1	transcript=Tb927.3.2490:mRNA | gene=Tb927.3.2490 | organism=Trypanosoma_brucei_brucei_TREU927 | gene_product=hypothetical protein, conserved | transcript_product=hypothetical protein, conserved | location=Tb927_03_v5.1:626648-629539(+) | protein_length=963 | sequence_SO=chromosome | SO=protein_coding | is_pseudo=false
Tb927.11.15870	hypothetical protein, conserved	-1.54372	-6.64386	NaN	-6.64386	NaN	0.529935	0.186927	1	0.00493011	1	0.354658	1	-4.09379	1	1	-6.64386								10	10	14	2583000	0	84450000	12520000	0	2	646.2	7	0	NaN	NaN	1	NaN	NaN	NaN	0.343	0.01	NaN	0.01	NaN	Tb927.11.15870:mRNA-p1	transcript=Tb927.11.15870:mRNA | gene=Tb927.11.15870 | organism=Trypanosoma_brucei_brucei_TREU927 | gene_product=hypothetical protein, conserved | transcript_product=hypothetical protein, conserved | location=Tb927_11_v5.1:4204325-4205479(-) | protein_length=384 | sequence_SO=chromosome | SO=protein_coding | is_pseudo=false
Tb927.8.8120	hypothetical protein, conserved	1.17824	-6.15843	NaN	-6.64386	NaN	0.838642	0.221783	1	0.00493011	1	0.620344	1	-2.4901	1	1	-6.64386								4	4	7	28840000	0	46270000	42370000	0	1	NaN	4	66.8	NaN	NaN	1	NaN	NaN	NaN	2.263	0.014	NaN	0.01	NaN	Tb927.8.8120:mRNA-p1	transcript=Tb927.8.8120:mRNA | gene=Tb927.8.8120 | organism=Trypanosoma_brucei_brucei_TREU927 | gene_product=hypothetical protein, conserved | transcript_product=hypothetical protein, conserved | location=Tb927_08_v5.1:2399860-2400666(+) | protein_length=268 | sequence_SO=chromosome | SO=protein_coding | is_pseudo=false
Tb11.v5.0397	ATP-dependent zinc metallopeptidase, putative	2.18365	-3.50635	NaN	-6.64386	NaN	0.635461	0.465304	1	0.00493011	1	0.854593	1	-0.661354	1	1	-6.64386								7	7	11	17920000	0	19710000	45110000	3673000	1	NaN	5	21.7	NaN	NaN	2	0	NaN	NaN	4.543	0.088	NaN	0.01	NaN	Tb11.v5.0397.1-p1	transcript=Tb11.v5.0397.1 | gene=Tb11.v5.0397 | organism=Trypanosoma_brucei_brucei_TREU927 | gene_product=ATP-dependent zinc metallopeptidase, putative | transcript_product=ATP-dependent zinc metallopeptidase, putative | location=Tb927_11_bin_v5.1:1415327-1417060(-) | protein_length=577 | sequence_SO=contig | SO=protein_coding | is_pseudo=false
Tb11.v5.0594	retrotransposon hot spot (RHS) protein, putative	NaN	NaN	NaN	3.08967	NaN	1	1	1	6.62956e-08	1	1	1	NaN	1	1	3.08967				+				1	18	82	172800000	55280000	78500000	55470000	83260000	NaN	NaN	NaN	NaN	NaN	NaN	2	78881.6	NaN	NaN	NaN	NaN	NaN	8.513	NaN	Tb11.v5.0594.1-p1	transcript=Tb11.v5.0594.1 | gene=Tb11.v5.0594 | organism=Trypanosoma_brucei_brucei_TREU927 | gene_product=retrotransposon hot spot (RHS) protein, putative | transcript_product=retrotransposon hot spot (RHS) protein, putative | location=Tb927_11_bin_v5.1:2789263-2791071(-) | protein_length=602 | sequence_SO=contig | SO=protein_coding | is_pseudo=false
Tb927.8.7350	trans-sialidase, putative	NaN	NaN	NaN	-6.64386	NaN	1	1	1	0.000824269	1	1	1	NaN	1	1	-6.64386								1	5	11	57310000	22800000	36570000	39390000	46080000	NaN	NaN	NaN	NaN	NaN	NaN	1	NaN	NaN	NaN	NaN	NaN	NaN	0.01	NaN	Tb927.8.7350:mRNA-p1	transcript=Tb927.8.7350:mRNA | gene=Tb927.8.7350 | organism=Trypanosoma_brucei_brucei_TREU927 | gene_product=trans-sialidase, putative | transcript_product=trans-sialidase, putative | location=Tb927_08_v5.1:2109703-2111949(-) | protein_length=748 | sequence_SO=chromosome | SO=protein_coding | is_pseudo=false
Tb927.8.920	ubiquitin-conjugating enzyme PCF/1161_SKO_R1 , putative	6.64386	-6.64386	NaN	-6.64386	NaN	0.108803	0.165522	1	0.00493011	1	1	1	0	1	1	-6.64386								2	2	4	4399000	0	12120000	4727000	0	1	NaN	2	0	NaN	NaN	1	NaN	NaN	NaN	100	0.01	NaN	0.01	NaN	Tb927.8.920:mRNA-p1	transcript=Tb927.8.920:mRNA | gene=Tb927.8.920 | organism=Trypanosoma_brucei_brucei_TREU927 | gene_product=ubiquitin-conjugating enzyme PCF/1161_SKO_R1 , putative | transcript_product=ubiquitin-conjugating enzyme PCF/1161_SKO_R1 , putative | location=Tb927_08_v5.1:285874-286356(-) | protein_length=160 | sequence_SO=chromosome | SO=protein_coding | is_pseudo=false
Tb927.9.15010	NADH dehydrogenase (ubiquinone) 1 beta subcomplex subunit, putative	NaN	-6.64386	NaN	-6.64386	NaN	1	0.165522	1	0.00493011	1	1	1	-6.64386	1	1	-6.64386								3	3	4	4711000	0	9248000	0	0	NaN	NaN	3	0	NaN	NaN	1	NaN	NaN	NaN	NaN	0.01	NaN	0.01	NaN	Tb927.9.15010:mRNA-p1	transcript=Tb927.9.15010:mRNA | gene=Tb927.9.15010 | organism=Trypanosoma_brucei_brucei_TREU927 | gene_product=NADH dehydrogenase (ubiquinone) 1 beta subcomplex subunit, putative | transcript_product=NADH dehydrogenase (ubiquinone) 1 beta subcomplex subunit, putative | location=Tb927_09_v5.1:2343293-2343907(+) | protein_length=204 | sequence_SO=chromosome | SO=protein_coding | is_pseudo=false
Tb927.3.2410	Peroxisome biogenesis factor 10	NaN	-6.26534	NaN	-6.64386	NaN	1	0.213732	1	0.00493011	1	1	1	-6.26534	1	1	-6.64386								4	4	5	6334000	0	33500000	0	0	NaN	NaN	4	51.1	NaN	NaN	1	NaN	NaN	NaN	NaN	0.013	NaN	0.01	NaN	Tb927.3.2410:mRNA-p1	transcript=Tb927.3.2410:mRNA | gene=Tb927.3.2410 | organism=Trypanosoma_brucei_brucei_TREU927 | gene_product=Peroxisome biogenesis factor 10 | transcript_product=Peroxisome biogenesis factor 10 | location=Tb927_03_v5.1:608797-609693(+) | protein_length=298 | sequence_SO=chromosome | SO=protein_coding | is_pseudo=false
Tb927.9.12980	Alpha/beta hydrolase family, putative	NaN	-5.44222	NaN	-6.64386	NaN	1	0.256264	1	0.00493011	1	1	1	-5.44222	1	1	-6.64386								3	3	3	4372000	0	24210000	0	0	NaN	NaN	1	NaN	NaN	NaN	1	NaN	NaN	NaN	NaN	0.023	NaN	0.01	NaN	Tb927.9.12980:mRNA-p1	transcript=Tb927.9.12980:mRNA | gene=Tb927.9.12980 | organism=Trypanosoma_brucei_brucei_TREU927 | gene_product=Alpha/beta hydrolase family, putative | transcript_product=Alpha/beta hydrolase family, putative | location=Tb927_09_v5.1:2047739-2049007(+) | protein_length=422 | sequence_SO=chromosome | SO=protein_coding | is_pseudo=false
Tb927.4.1510	phospholipid-translocating ATPase, putative	NaN	-3.1976	NaN	-6.64386	NaN	1	0.532277	1	0.00493011	1	1	1	-3.1976	1	1	-6.64386								8	8	10	15010000	0	42490000	0	0	NaN	NaN	8	216	NaN	NaN	1	NaN	NaN	NaN	NaN	0.109	NaN	0.01	NaN	Tb927.4.1510:mRNA-p1	transcript=Tb927.4.1510:mRNA | gene=Tb927.4.1510 | organism=Trypanosoma_brucei_brucei_TREU927 | gene_product=phospholipid-translocating ATPase, putative | transcript_product=phospholipid-translocating ATPase, putative | location=Tb927_04_v5.1:388959-392201(-) | protein_length=1080 | sequence_SO=chromosome | SO=protein_coding | is_pseudo=false
Tb927.7.900	hypothetical protein, conserved	NaN	-1.81097	NaN	-6.64386	NaN	1	0.707406	1	0.00493011	1	1	1	-1.81097	1	1	-6.64386								6	6	6	13550000	0	12090000	0	0	NaN	NaN	3	60.2	NaN	NaN	3	0	NaN	NaN	NaN	0.285	NaN	0.01	NaN	Tb927.7.900:mRNA-p1	transcript=Tb927.7.900:mRNA | gene=Tb927.7.900 | organism=Trypanosoma_brucei_brucei_TREU927 | gene_product=hypothetical protein, conserved | transcript_product=hypothetical protein, conserved | location=Tb927_07_v5.1:210773-212560(-) | protein_length=595 | sequence_SO=chromosome | SO=protein_coding | is_pseudo=false
Tb927.1.4050	ser/thr protein phosphatase, putative	-2.34373	NaN	NaN	-6.64386	NaN	0.337441	1	1	0.00493011	1	1	1	-2.34373	1	1	-6.64386								2	2	2	3525000	0	0	6822000	0	1	NaN	NaN	NaN	NaN	NaN	1	NaN	NaN	NaN	0.197	NaN	NaN	0.01	NaN	Tb927.1.4050:mRNA-p1	transcript=Tb927.1.4050:mRNA | gene=Tb927.1.4050 | organism=Trypanosoma_brucei_brucei_TREU927 | gene_product=ser/thr protein phosphatase, putative | transcript_product=ser/thr protein phosphatase, putative | location=Tb927_01_v5.1:856511-859288(+) | protein_length=925 | sequence_SO=chromosome | SO=protein_coding | is_pseudo=false
Tb927.9.2450	electon transport protein SCO1/SCO2, putative	NaN	NaN	NaN	-6.64386	NaN	1	1	1	0.00493011	1	1	1	NaN	1	1	-6.64386								4	4	4	12310000	0	0	0	0	NaN	NaN	NaN	NaN	NaN	NaN	4	0	NaN	NaN	NaN	NaN	NaN	0.01	NaN	Tb927.9.2450:mRNA-p1	transcript=Tb927.9.2450:mRNA | gene=Tb927.9.2450 | organism=Trypanosoma_brucei_brucei_TREU927 | gene_product=electon transport protein SCO1/SCO2, putative | transcript_product=electon transport protein SCO1/SCO2, putative | location=Tb927_09_v5.1:525736-526896(-) | protein_length=386 | sequence_SO=chromosome | SO=protein_coding | is_pseudo=false
Tb11.v5.0670	retrotransposon hot spot (RHS) protein, putative	NaN	NaN	NaN	-5.57347	NaN	1	1	1	0.00513251	1	1	1	NaN	1	1	-5.57347								1	13	90	558700000	220200000	277000000	393900000	410200000	NaN	NaN	NaN	NaN	NaN	NaN	1	NaN	NaN	NaN	NaN	NaN	NaN	0.021	NaN	Tb11.v5.0670.1-p1	transcript=Tb11.v5.0670.1 | gene=Tb11.v5.0670 | organism=Trypanosoma_brucei_brucei_TREU927 | gene_product=retrotransposon hot spot (RHS) protein, putative | transcript_product=retrotransposon hot spot (RHS) protein, putative | location=Tb927_11_bin_v5.1:3336238-3337128(+) | protein_length=296 | sequence_SO=contig | SO=protein_coding | is_pseudo=false
Tb927.10.470	choline dehydrogenase, putative	NaN	NaN	NaN	-5.44222	NaN	1	1	1	0.0213448	1	1	1	NaN	1	1	-5.44222								5	5	5	13740000	0	0	0	0	NaN	NaN	NaN	NaN	NaN	NaN	5	60.6	NaN	NaN	NaN	NaN	NaN	0.023	NaN	Tb927.10.470:mRNA-p1	transcript=Tb927.10.470:mRNA | gene=Tb927.10.470 | organism=Trypanosoma_brucei_brucei_TREU927 | gene_product=choline dehydrogenase, putative | transcript_product=choline dehydrogenase, putative | location=Tb927_10_v5.1:123321-124898(+) | protein_length=525 | sequence_SO=chromosome | SO=protein_coding | is_pseudo=false
Tb927.11.10025	60S ribosomal protein L29, putative	2.19409	4.57186	1.82701	0.713696	0.499782	0.63346	0.133319	0.0783437	0.17373	0.406265	0.215146	1	3.38297	0.13275	1	1.01349								6	6	87	227000000	115900000	105700000	541700000	268500000	8	3032.9	6	152.8	9	103.6	9	68.5	9	36.5	4.576	23.783	3.548	1.64	1.414	Tb927.11.10025:mRNA-p1	transcript=Tb927.11.10025:mRNA | gene=Tb927.11.10025 | organism=Trypanosoma_brucei_brucei_TREU927 | gene_product=60S ribosomal protein L29, putative | transcript_product=60S ribosomal protein L29, putative | location=Tb927_11_v5.1:2697743-2697958(+) | protein_length=71 | sequence_SO=chromosome | SO=protein_coding | is_pseudo=false
Tb927.3.4380	Tob55, putative	NaN	-4.96578	NaN	-5.05889	NaN	1	0.300407	1	0.0324177	1	1	1	-4.96578	1	1	-5.05889								3	3	4	8438000	0	18230000	0	0	NaN	NaN	2	495.6	NaN	NaN	2	121.6	NaN	NaN	NaN	0.032	NaN	0.03	NaN	Tb927.3.4380:mRNA-p1	transcript=Tb927.3.4380:mRNA | gene=Tb927.3.4380 | organism=Trypanosoma_brucei_brucei_TREU927 | gene_product=Tob55, putative | transcript_product=Tob55, putative | location=Tb927_03_v5.1:1226005-1227444(-) | protein_length=479 | sequence_SO=chromosome | SO=protein_coding | is_pseudo=false
Tb927.10.6730	Plasma-membrane choline transporter, putative	NaN	NaN	NaN	-4.23786	NaN	1	1	1	0.0342244	1	1	1	NaN	1	1	-4.23786								3	4	5	44190000	0	19190000	0	0	NaN	NaN	NaN	NaN	NaN	NaN	2	520.4	NaN	NaN	NaN	NaN	NaN	0.053	NaN	Tb927.10.6730:mRNA-p1	transcript=Tb927.10.6730:mRNA | gene=Tb927.10.6730 | organism=Trypanosoma_brucei_brucei_TREU927 | gene_product=Plasma-membrane choline transporter, putative | transcript_product=Plasma-membrane choline transporter, putative | location=Tb927_10_v5.1:1696774-1698246(+) | protein_length=490 | sequence_SO=chromosome | SO=protein_coding | is_pseudo=false
Tb927.11.15960	amino acid transporter, putative	NaN	NaN	NaN	-4.92139	NaN	1	1	1	0.0374438	1	1	1	NaN	1	1	-4.92139								2	4	8	7099000	0	25140000	6212000	0	NaN	NaN	NaN	NaN	NaN	NaN	1	NaN	NaN	NaN	NaN	NaN	NaN	0.033	NaN	Tb927.11.15960:mRNA-p1	transcript=Tb927.11.15960:mRNA | gene=Tb927.11.15960 | organism=Trypanosoma_brucei_brucei_TREU927 | gene_product=amino acid transporter, putative | transcript_product=amino acid transporter, putative | location=Tb927_11_v5.1:4223225-4224709(-) | protein_length=494 | sequence_SO=chromosome | SO=protein_coding | is_pseudo=false
Tb927.3.2960	inosine-adenosine-guanosine-nucleosidehydrolase	-0.805913	-0.741783	-3.68038	1.02361	0.790772	0.746904	0.87951	3.3627e-07	0.110809	0.181636	0.0263639	1	-0.773848	0.723836	1	-0.622			+					6	6	19	18430000	36270000	28270000	28750000	14280000	3	124.6	4	92.5	2	10321.2	2	9.1	2	110.3	0.572	0.598	0.078	2.033	1.73	Tb927.3.2960:mRNA-p1	transcript=Tb927.3.2960:mRNA | gene=Tb927.3.2960 | organism=Trypanosoma_brucei_brucei_TREU927 | gene_product=inosine-adenosine-guanosine-nucleosidehydrolase | transcript_product=inosine-adenosine-guanosine-nucleosidehydrolase | location=Tb927_03_v5.1:763597-764580(-) | protein_length=327 | sequence_SO=chromosome | SO=protein_coding | is_pseudo=false
Tb927.9.8820	hypothetical protein, conserved	NaN	6.64386	-2.32193	0.0894982	0.443607	1	0.00258347	0.00146401	0.871498	0.463592	1	1	6.64386	0.563422	1	-0.596274								5	5	9	18480000	9570000	11620000	0	19300000	NaN	NaN	3	0	1	NaN	3	20	2	41.2	NaN	100	0.2	1.064	1.36	Tb927.9.8820:mRNA-p1	transcript=Tb927.9.8820:mRNA | gene=Tb927.9.8820 | organism=Trypanosoma_brucei_brucei_TREU927 | gene_product=hypothetical protein, conserved | transcript_product=hypothetical protein, conserved | location=Tb927_09_v5.1:1422097-1425258(-) | protein_length=1053 | sequence_SO=chromosome | SO=protein_coding | is_pseudo=false
Tb927.1.3070	hypothetical protein, conserved	2.54942	6.64386	-1.60384	0.54498	0.27262	0.535768	0.00258347	0.0302569	0.389565	0.662794	0.266743	1	4.59664	0.735422	1	-0.26208								7	7	17	29630000	14000000	12540000	11010000	28130000	1	NaN	3	0	2	74.5	4	30.4	3	33.6	5.854	100	0.329	1.459	1.208	Tb927.1.3070:mRNA-p1	transcript=Tb927.1.3070:mRNA | gene=Tb927.1.3070 | organism=Trypanosoma_brucei_brucei_TREU927 | gene_product=hypothetical protein, conserved | transcript_product=hypothetical protein, conserved | location=Tb927_01_v5.1:675213-676454(+) | protein_length=413 | sequence_SO=chromosome | SO=protein_coding | is_pseudo=false
Tb927.5.1060	mitochondrial processing peptidase, beta subunit, putative	6.64386	6.64386	2.07073	-1.41889	0.362891	0.0941873	0.0302595	0.046985	0.496699	0.553317	1	1	6.64386	0.769012	1	0.338245								19	19	126	485300000	106400000	156900000	591800000	537000000	21	0	9	0	19	11.5	18	31.6	9	14	100	100	4.201	0.374	1.286	Tb927.5.1060:mRNA-p1	transcript=Tb927.5.1060:mRNA | gene=Tb927.5.1060 | organism=Trypanosoma_brucei_brucei_TREU927 | gene_product=mitochondrial processing peptidase, beta subunit, putative | transcript_product=mitochondrial processing peptidase, beta subunit, putative | location=Tb927_05_v5.1:400444-401913(+) | protein_length=489 | sequence_SO=chromosome | SO=protein_coding | is_pseudo=false
Tb927.11.2250	conserved protein, unknown function	0.90458	NaN	-2.59946	-3.30757	NaN	0.896546	1	0.000351544	0.162622	1	1	1	0.90458	0.0759529	1	-2.95352			+					2	2	7	27440000	0	0	39500000	22320000	2	12.9	NaN	NaN	2	553537	1	NaN	NaN	NaN	1.872	NaN	0.165	0.101	NaN	Tb927.11.2250:mRNA-p1	transcript=Tb927.11.2250:mRNA | gene=Tb927.11.2250 | organism=Trypanosoma_brucei_brucei_TREU927 | gene_product=conserved protein, unknown function | transcript_product=conserved protein, unknown function | location=Tb927_11_v5.1:637932-638657(+) | protein_length=241 | sequence_SO=chromosome | SO=protein_coding | is_pseudo=false
Tb927.10.13730	60S ribosomal protein L7, putative	NaN	NaN	-2.49818	-1.8365	NaN	1	1	0.000601682	0.43995	1	1	1	NaN	0.0964339	1	-2.16734			+					2	2	3	5272000	0	0	0	23970000	NaN	NaN	NaN	NaN	1	NaN	2	2436.5	NaN	NaN	NaN	NaN	0.177	0.28	NaN	Tb927.10.13730:mRNA-p1	transcript=Tb927.10.13730:mRNA | gene=Tb927.10.13730 | organism=Trypanosoma_brucei_brucei_TREU927 | gene_product=60S ribosomal protein L7, putative | transcript_product=60S ribosomal protein L7, putative | location=Tb927_10_v5.1:3354027-3354923(-) | protein_length=298 | sequence_SO=chromosome | SO=protein_coding | is_pseudo=false
Tb11.v5.0325	retrotransposon hot spot (RHS) protein, putative	NaN	NaN	-3.81604	-1.91594	-0.75877	1	1	1.19904e-07	0.350719	0.178539	1	1	NaN	0.135919	1	-2.16358			+					3	9	37	283000000	149600000	206500000	85300000	94740000	NaN	NaN	NaN	NaN	2	6883	1	NaN	1	NaN	NaN	NaN	0.071	0.265	0.591	Tb11.v5.0325.1-p1	transcript=Tb11.v5.0325.1 | gene=Tb11.v5.0325 | organism=Trypanosoma_brucei_brucei_TREU927 | gene_product=retrotransposon hot spot (RHS) protein, putative | transcript_product=retrotransposon hot spot (RHS) protein, putative | location=Tb927_11_bin_v5.1:911614-912591(+) | protein_length=325 | sequence_SO=contig | SO=protein_coding | is_pseudo=false
Tb11.v5.0489	retrotransposon hot spot (RHS) protein, putative	1.40871	2.70598	-1.52284	-0.823677	-0.244685	0.790531	0.367159	0.0401484	0.706824	0.6463	0.194432	1	2.05734	0.144406	1	-0.863734								2	26	197	787300000	155500000	214400000	186900000	392100000	1	NaN	1	NaN	1	NaN	2	22	1	NaN	2.655	6.525	0.348	0.565	0.844	Tb11.v5.0489.1-p1	transcript=Tb11.v5.0489.1 | gene=Tb11.v5.0489 | organism=Trypanosoma_brucei_brucei_TREU927 | gene_product=retrotransposon hot spot (RHS) protein, putative | transcript_product=retrotransposon hot spot (RHS) protein, putative | location=Tb927_11_bin_v5.1:1982945-1984666(-) | protein_length=573 | sequence_SO=contig | SO=protein_coding | is_pseudo=false
Tb927.10.6850	Mitochondrial ribosomal protein S18, putative	NaN	1.7891	2.68325	0.635987	0.276199	1	0.413801	0.0106327	0.317311	0.658292	1	1	1.7891	0.25098	1	1.19848								4	4	10	23170000	13720000	15990000	0	16970000	NaN	NaN	2	140.8	1	NaN	4	21	1	NaN	NaN	3.456	6.423	1.554	1.211	Tb927.10.6850:mRNA-p1	transcript=Tb927.10.6850:mRNA | gene=Tb927.10.6850 | organism=Trypanosoma_brucei_brucei_TREU927 | gene_product=Mitochondrial ribosomal protein S18, putative | transcript_product=Mitochondrial ribosomal protein S18, putative | location=Tb927_10_v5.1:1724701-1725663(+) | protein_length=320 | sequence_SO=chromosome | SO=protein_coding | is_pseudo=false
Tb927.11.4460	ALBA-Domain Protein	-0.21424	1.29807	-6.64386	-1.074	-0.496142	0.793468	0.551781	1.532e-20	0.653559	0.372148	0.604132	1	0.541916	0.297259	1	-2.738			+					3	3	6	21720000	24670000	15220000	54720000	55840000	1	NaN	1	NaN	1	NaN	2	24.2	1	NaN	0.862	2.459	0.01	0.475	0.709	Tb927.11.4460:mRNA-p1	transcript=Tb927.11.4460:mRNA | gene=Tb927.11.4460 | organism=Trypanosoma_brucei_brucei_TREU927 | gene_product=ALBA-Domain Protein | transcript_product=ALBA-Domain Protein | location=Tb927_11_v5.1:1292887-1293264(+) | protein_length=125 | sequence_SO=chromosome | SO=protein_coding | is_pseudo=false
Tb927.7.3500	Prostaglandin E synthase	6.64386	-0.164884	-2.95456	-0.120294	-0.386468	0.108803	0.97538	4.5828e-05	0.964697	0.481829	0.515796	1	3.23949	0.329882	1	-1.15377			+					6	6	18	27170000	19450000	20120000	27710000	22460000	3	0	4	13.4	2	132583	3	1.2	4	57.6	100	0.892	0.129	0.92	0.765	Tb927.7.3500:mRNA-p1	transcript=Tb927.7.3500:mRNA | gene=Tb927.7.3500 | organism=Trypanosoma_brucei_brucei_TREU927 | gene_product=Prostaglandin E synthase | transcript_product=Prostaglandin E synthase | location=Tb927_07_v5.1:905992-906930(-) | protein_length=312 | sequence_SO=chromosome | SO=protein_coding | is_pseudo=false
Tb927.2.560	retrotransposon hot spot protein 4 (RHS4), putative	NaN	NaN	-5.26534	-1.29336	NaN	1	1	2.10059e-13	0.538112	1	1	1	NaN	0.346659	1	-3.27935			+					3	12	47	257500000	92210000	24590000	44230000	212200000	NaN	NaN	NaN	NaN	1	NaN	3	35.9	NaN	NaN	NaN	NaN	0.026	0.408	NaN	Tb927.2.560:mRNA-p1	transcript=Tb927.2.560:mRNA | gene=Tb927.2.560 | organism=Trypanosoma_brucei_brucei_TREU927 | gene_product=retrotransposon hot spot protein 4 (RHS4), putative | transcript_product=retrotransposon hot spot protein 4 (RHS4), putative | location=Tb927_02_v5.1:108732-111269(-) | protein_length=845 | sequence_SO=chromosome | SO=protein_coding | is_pseudo=false
Tb927.2.3800	guide RNA associated protein 1	-1.77103	NaN	-1.47794	-0.345564	NaN	0.470178	1	0.046728	0.888802	1	1	1	-1.77103	0.353776	1	-0.911754								4	4	8	2895000	0	0	11320000	17700000	3	60.7	NaN	NaN	2	25	2	2.4	NaN	NaN	0.293	NaN	0.359	0.787	NaN	Tb927.2.3800:mRNA-p1	transcript=Tb927.2.3800:mRNA | gene=Tb927.2.3800 | organism=Trypanosoma_brucei_brucei_TREU927 | gene_product=guide RNA associated protein 1 | transcript_product=guide RNA associated protein 1 | location=Tb927_02_v5.1:677639-679117(-) | protein_length=492 | sequence_SO=chromosome | SO=protein_coding | is_pseudo=false
Tb927.11.13250	eukaryotic translation initiation factor 2 gamma, putative	NaN	2.97214	-1.48197	-0.249822	0.0894982	1	0.176247	0.0461033	0.920975	0.905987	1	1	2.97214	0.370207	1	-0.547431								6	6	12	9003000	3995000	5157000	4816000	11660000	NaN	NaN	1	NaN	4	102.9	4	13.6	1	NaN	NaN	7.847	0.358	0.841	1.064	Tb927.11.13250:mRNA-p1	transcript=Tb927.11.13250:mRNA | gene=Tb927.11.13250 | organism=Trypanosoma_brucei_brucei_TREU927 | gene_product=eukaryotic translation initiation factor 2 gamma, putative | transcript_product=eukaryotic translation initiation factor 2 gamma, putative | location=Tb927_11_v5.1:3552956-3554389(-) | protein_length=477 | sequence_SO=chromosome | SO=protein_coding | is_pseudo=false
Tb927.8.750	nucleolar RNA-binding protein, putative	NaN	NaN	-6.64386	-1.03505	NaN	1	1	1.532e-20	0.665524	1	1	1	NaN	0.401612	1	-3.83945			+					2	2	3	11450000	0	0	0	4815000	NaN	NaN	NaN	NaN	1	NaN	2	9.2	NaN	NaN	NaN	NaN	0.01	0.488	NaN	Tb927.8.750:mRNA-p1	transcript=Tb927.8.750:mRNA | gene=Tb927.8.750 | organism=Trypanosoma_brucei_brucei_TREU927 | gene_product=nucleolar RNA-binding protein, putative | transcript_product=nucleolar RNA-binding protein, putative | location=Tb927_08_v5.1:207159-208259(-) | protein_length=366 | sequence_SO=chromosome | SO=protein_coding | is_pseudo=false
Tb927.6.2100	40S ribosomal protein S30, putative	4.66988	6.64386	1.7433	0.649845	0.442545	0.253133	0.0302595	0.0924255	0.210668	0.464716	0.109968	1	5.65687	0.143906	1	0.94523								2	2	16	32410000	68010000	71350000	414200000	345400000	2	214	3	0	2	4.9	3	3.9	3	88.1	25.455	100	3.348	1.569	1.359	Tb927.6.2100:mRNA-p1	transcript=Tb927.6.2100:mRNA | gene=Tb927.6.2100 | organism=Trypanosoma_brucei_brucei_TREU927 | gene_product=40S ribosomal protein S30, putative | transcript_product=40S ribosomal protein S30, putative | location=Tb927_06_v5.1:679033-679233(-) | protein_length=66 | sequence_SO=chromosome | SO=protein_coding | is_pseudo=false
Tb927.9.4190	fatty acyl CoA syntetase 1	NaN	-0.279284	-1.77103	0.421156	-0.577767	1	0.956296	0.0162599	0.502554	0.301515	1	1	-0.279284	0.417288	1	-0.642546								8	8	14	16880000	9271000	13800000	0	13730000	NaN	NaN	4	137.4	1	NaN	5	61.7	2	9.6	NaN	0.824	0.293	1.339	0.67	Tb927.9.4190:mRNA-p1	transcript=Tb927.9.4190:mRNA | gene=Tb927.9.4190 | organism=Trypanosoma_brucei_brucei_TREU927 | gene_product=fatty acyl CoA syntetase 1 | transcript_product=fatty acyl CoA syntetase 1 | location=Tb927_09_v5.1:790886-792982(+) | protein_length=698 | sequence_SO=chromosome | SO=protein_coding | is_pseudo=false
Tb927.2.2440	proteasome regulatory non-ATPase subunit 6	-2.63487	0.824564	-6.64386	0.168642	-0.117161	0.280259	0.703284	1.532e-20	0.77706	0.811076	0.69308	1	-0.905152	0.427397	1	-2.19746			+					2	2	8	11450000	2207000	5228000	15180000	11050000	1	NaN	2	50.6	1	NaN	1	NaN	1	NaN	0.161	1.771	0.01	1.124	0.922	Tb927.2.2440:mRNA-p1	transcript=Tb927.2.2440:mRNA | gene=Tb927.2.2440 | organism=Trypanosoma_brucei_brucei_TREU927 | gene_product=proteasome regulatory non-ATPase subunit 6 | transcript_product=proteasome regulatory non-ATPase subunit 6 | location=Tb927_02_v5.1:480609-482150(-) | protein_length=513 | sequence_SO=chromosome | SO=protein_coding | is_pseudo=false
Tb927.10.3520	protease regulatory ATPase subunit 4	-2.59946	-0.112475	-3.59074	0.253384	0.0894982	0.286839	0.984129	6.51826e-07	0.679507	0.905987	0.472472	1	-1.35597	0.479238	1	-1.08262			+					6	7	25	20970000	11000000	17540000	35800000	45910000	2	144.5	5	71.9	2	13886.2	3	65.4	3	28.3	0.165	0.925	0.083	1.192	1.064	Tb927.10.3520:mRNA-p1	transcript=Tb927.10.3520:mRNA | gene=Tb927.10.3520 | organism=Trypanosoma_brucei_brucei_TREU927 | gene_product=protease regulatory ATPase subunit 4 | transcript_product=protease regulatory ATPase subunit 4 | location=Tb927_10_v5.1:909983-911182(+) | protein_length=399 | sequence_SO=chromosome | SO=protein_coding | is_pseudo=false
Tb927.1.2570	coatomer beta subunit	-3.2109	-1.16165	-6.64386	-0.0892673	NaN	0.187451	0.81075	1.532e-20	0.975191	1	0.279007	1	-2.18628	0.491447	1	-3.36656			+					2	2	6	7423000	0	5601000	7131000	4233000	1	NaN	2	4	1	NaN	2	26.6	NaN	NaN	0.108	0.447	0.01	0.94	NaN	Tb927.1.2570:mRNA-p1	transcript=Tb927.1.2570:mRNA | gene=Tb927.1.2570 | organism=Trypanosoma_brucei_brucei_TREU927 | gene_product=coatomer beta subunit | transcript_product=coatomer beta subunit | location=Tb927_01_v5.1:603482-606430(+) | protein_length=982 | sequence_SO=chromosome | SO=protein_coding | is_pseudo=false
Tb927.11.9610	eukaryotic translation initiation factor 3 subunit i	-3.52284	0.308011	-2.16488	-0.0159575	0.362891	0.147821	0.882962	0.00307894	1	0.553317	0.55552	1	-1.60741	0.521857	1	-0.605984								4	4	16	18560000	9700000	9311000	21400000	25190000	2	54.2	2	209	1	NaN	2	19.4	1	NaN	0.087	1.238	0.223	0.989	1.286	Tb927.11.9610:mRNA-p1	transcript=Tb927.11.9610:mRNA | gene=Tb927.11.9610 | organism=Trypanosoma_brucei_brucei_TREU927 | gene_product=eukaryotic translation initiation factor 3 subunit i | transcript_product=eukaryotic translation initiation factor 3 subunit i | location=Tb927_11_v5.1:2613942-2614970(-) | protein_length=342 | sequence_SO=chromosome | SO=protein_coding | is_pseudo=false
Tb927.11.15240	Ras-related protein RAPCF/1161-SKO_R3 B, putative	6.64386	-3.17137	6.64386	-1.0145	NaN	0.108803	0.50923	4.72344e-10	0.67187	1	0.783522	1	1.73624	0.596465	1	2.81468			+					3	3	7	22160000	0	27520000	26590000	18620000	1	NaN	3	60.1	1	NaN	1	NaN	NaN	NaN	100	0.111	100	0.495	NaN	Tb927.11.15240:mRNA-p1	transcript=Tb927.11.15240:mRNA | gene=Tb927.11.15240 | organism=Trypanosoma_brucei_brucei_TREU927 | gene_product=Ras-related protein RAPCF/1161-SKO_R3 B, putative | transcript_product=Ras-related protein RAPCF/1161-SKO_R3 B, putative | location=Tb927_11_v5.1:4046522-4047160(-) | protein_length=212 | sequence_SO=chromosome | SO=protein_coding | is_pseudo=false
Tb927.9.10520	hypothetical protein, conserved	6.64386	NaN	4.53885	-2.46594	1.06074	0.0941873	1	1.90603e-05	0.298672	0.0711558	1	1	6.64386	0.656907	1	1.04455			+					5	5	11	28750000	2342000	0	39960000	95260000	3	0	NaN	NaN	2	3740.7	5	21.2	1	NaN	100	NaN	23.245	0.181	2.086	Tb927.9.10520:mRNA-p1	transcript=Tb927.9.10520:mRNA | gene=Tb927.9.10520 | organism=Trypanosoma_brucei_brucei_TREU927 | gene_product=hypothetical protein, conserved | transcript_product=hypothetical protein, conserved | location=Tb927_09_v5.1:1650814-1651575(-) | protein_length=253 | sequence_SO=chromosome | SO=protein_coding | is_pseudo=false
Tb927.11.5400	signal recognition particle 54 kDa	NaN	NaN	-3.53952	NaN	1.0165	1	1	9.44868e-07	1	0.0840488	1	1	NaN	0.678036	1	-1.26151			+					3	3	3	0	7807000	0	0	9644000	NaN	NaN	NaN	NaN	2	3465.6	NaN	NaN	1	NaN	NaN	NaN	0.086	NaN	2.023	Tb927.11.5400:mRNA-p1	transcript=Tb927.11.5400:mRNA | gene=Tb927.11.5400 | organism=Trypanosoma_brucei_brucei_TREU927 | gene_product=signal recognition particle 54 kDa | transcript_product=signal recognition particle 54 kDa | location=Tb927_11_v5.1:1535638-1537101(+) | protein_length=487 | sequence_SO=chromosome | SO=protein_coding | is_pseudo=false
Tb11.v5.0761	proteasome activator protein pPCF/1161_SKO_R2 6, putative	NaN	0.793272	-1.53533	NaN	0.860764	1	0.713817	0.0384641	1	0.145044	1	1	0.793272	0.825296	1	-0.337284								2	2	3	0	9087000	5980000	0	24580000	NaN	NaN	1	NaN	1	NaN	NaN	NaN	1	NaN	NaN	1.733	0.345	NaN	1.816	Tb11.v5.0761.1-p1	transcript=Tb11.v5.0761.1 | gene=Tb11.v5.0761 | organism=Trypanosoma_brucei_brucei_TREU927 | gene_product=proteasome activator protein pPCF/1161_SKO_R2 6, putative | transcript_product=proteasome activator protein pPCF/1161_SKO_R2 6, putative | location=Tb927_11_bin_v5.1:3976691-3977386(+) | protein_length=231 | sequence_SO=contig | SO=protein_coding | is_pseudo=false
Tb927.10.11260	SSU ribosomal protein, mitochondrial, putative	NaN	2.01792	-1.54372	0.984772	NaN	1	0.357189	0.0373671	0.124786	1	1	1	2.01792	0.861496	1	-0.279474								2	2	3	14350000	0	18640000	0	24210000	NaN	NaN	1	NaN	1	NaN	1	NaN	NaN	NaN	NaN	4.05	0.343	1.979	NaN	Tb927.10.11260:mRNA-p1	transcript=Tb927.10.11260:mRNA | gene=Tb927.10.11260 | organism=Trypanosoma_brucei_brucei_TREU927 | gene_product=SSU ribosomal protein, mitochondrial, putative | transcript_product=SSU ribosomal protein, mitochondrial, putative | location=Tb927_10_v5.1:2752192-2752755(-) | protein_length=187 | sequence_SO=chromosome | SO=protein_coding | is_pseudo=false
Tb927.9.14160	rieske iron-sulfur protein, mitochondrial precursor	6.64386	3.55348	2.2345	-2.86775	-0.106249	0.0941873	0.240382	0.0324898	0.156005	0.825697	0.187331	1	5.09867	0.882611	1	-0.2465								13	13	47	222700000	33030000	33580000	273900000	266100000	8	0	4	364.1	8	138.2	12	132.6	2	15.9	100	11.741	4.706	0.137	0.929	Tb927.9.14160:mRNA-p1	transcript=Tb927.9.14160:mRNA | gene=Tb927.9.14160 | organism=Trypanosoma_brucei_brucei_TREU927 | gene_product=rieske iron-sulfur protein, mitochondrial precursor | transcript_product=rieske iron-sulfur protein, mitochondrial precursor | location=Tb927_09_v5.1:2213001-2213894(-) | protein_length=297 | sequence_SO=chromosome | SO=protein_coding | is_pseudo=false
Tb927.10.7090	Alternative oxidase, mitochondrial	-1.76121	-6.64386	2.92334	-2.21759	NaN	0.368532	0.186927	0.0054824	0.277017	1	0.335033	1	-4.20253	0.913148	1	0.352874								14	14	52	33650000	0	908800000	78900000	38380000	6	32.4	20	0	3	2094.7	7	15.9	NaN	NaN	0.295	0.01	7.586	0.215	NaN	Tb927.10.7090:mRNA-p1	transcript=Tb927.10.7090:mRNA | gene=Tb927.10.7090 | organism=Trypanosoma_brucei_brucei_TREU927 | gene_product=Alternative oxidase, mitochondrial | transcript_product=Alternative oxidase, mitochondrial | location=Tb927_10_v5.1:1783506-1784495(+) | protein_length=329 | sequence_SO=chromosome | SO=protein_coding | is_pseudo=false
Tb927.1.5000	hypothetical protein, conserved	4.41529	-4.23786	2.62854	-2	NaN	0.28269	0.404067	0.0122866	0.32903	1	0.986949	1	0.0887108	0.914075	1	0.31427								6	6	14	53530000	0	126500000	66700000	55330000	2	329.6	6	143.4	2	24.4	4	34.9	NaN	NaN	21.337	0.053	6.184	0.25	NaN	Tb927.1.5000:mRNA-p1	transcript=Tb927.1.5000:mRNA | gene=Tb927.1.5000 | organism=Trypanosoma_brucei_brucei_TREU927 | gene_product=hypothetical protein, conserved | transcript_product=hypothetical protein, conserved | location=Tb927_01_v5.1:1004308-1005123(+) | protein_length=271 | sequence_SO=chromosome | SO=protein_coding | is_pseudo=false
Tb927.11.15760	GPI transamidase subunit Tta1	0.591679	-3.27928	2.19818	-1.73697	NaN	0.963417	0.521515	0.0353224	0.399834	1	0.613642	1	-1.3438	0.925725	1	0.230607								8	8	19	34680000	0	86050000	53410000	71660000	1	NaN	8	60.4	1	NaN	5	36.7	NaN	NaN	1.507	0.103	4.589	0.3	NaN	Tb927.11.15760:mRNA-p1	transcript=Tb927.11.15760:mRNA | gene=Tb927.11.15760 | organism=Trypanosoma_brucei_brucei_TREU927 | gene_product=GPI transamidase subunit Tta1 | transcript_product=GPI transamidase subunit Tta1 | location=Tb927_11_v5.1:4173656-4174789(-) | protein_length=377 | sequence_SO=chromosome | SO=protein_coding | is_pseudo=false
Tb927.3.4190	endosomal integral membrane protein, putative	1.10434	-4.2109	2.21785	-2.75633	NaN	0.785775	0.407139	0.0337632	0.245044	1	0.663281	1	-1.55328	0.93135	1	-0.26924								6	6	11	5631000	0	39590000	11570000	13640000	1	NaN	6	420.5	1	NaN	2	14	NaN	NaN	2.15	0.054	4.652	0.148	NaN	Tb927.3.4190:mRNA-p1	transcript=Tb927.3.4190:mRNA | gene=Tb927.3.4190 | organism=Trypanosoma_brucei_brucei_TREU927 | gene_product=endosomal integral membrane protein, putative | transcript_product=endosomal integral membrane protein, putative | location=Tb927_03_v5.1:1176215-1178152(-) | protein_length=645 | sequence_SO=chromosome | SO=protein_coding | is_pseudo=false
Tb927.2.3370	UDP-Gal or UDP-GlcNAc-dependent glycosyltransferase, putative	3.90545	-2.2723	3.02255	-3.50635	0.120352	0.344538	0.661473	0.00411452	0.138705	0.863694	0.835467	1	0.816575	0.954686	1	-0.121152								9	9	15	12000000	15490000	30230000	18650000	19690000	2	895.2	7	68.1	1	NaN	2	2680.4	2	28.5	14.985	0.207	8.126	0.088	1.087	Tb927.2.3370:mRNA-p1	transcript=Tb927.2.3370:mRNA | gene=Tb927.2.3370 | organism=Trypanosoma_brucei_brucei_TREU927 | gene_product=UDP-Gal or UDP-GlcNAc-dependent glycosyltransferase, putative | transcript_product=UDP-Gal or UDP-GlcNAc-dependent glycosyltransferase, putative | location=Tb927_02_v5.1:623669-624802(-) | protein_length=377 | sequence_SO=chromosome | SO=protein_coding | is_pseudo=false
Tb927.11.13180	Present in the outer mitochondrial membrane proteome 10	6.64386	-2.1016	2.27441	-1.61264	-0.442222	0.0941873	0.68662	0.0296041	0.43627	0.424005	0.695037	1	2.27113	0.955098	1	0.0731836								14	14	61	146900000	19560000	62740000	246400000	224200000	10	0	7	115	8	26.3	15	20.6	5	53.9	100	0.233	4.838	0.327	0.736	Tb927.11.13180:mRNA-p1	transcript=Tb927.11.13180:mRNA | gene=Tb927.11.13180 | organism=Trypanosoma_brucei_brucei_TREU927 | gene_product=Present in the outer mitochondrial membrane proteome 10 | transcript_product=Present in the outer mitochondrial membrane proteome 10 | location=Tb927_11_v5.1:3535940-3537622(-) | protein_length=560 | sequence_SO=chromosome | SO=protein_coding | is_pseudo=false
Tb927.4.4210	ATP-dependent zinc metalloprotease AFG3-like, putative	4.60881	-4.1078	2.19849	-2.41889	NaN	0.265135	0.391993	0.035297	0.23416	1	0.963449	1	0.250503	0.969636	1	-0.110198								9	9	14	32910000	0	26080000	23020000	40680000	2	236.7	6	159.9	1	NaN	5	168	NaN	NaN	24.4	0.058	4.59	0.187	NaN	Tb927.4.4210:mRNA-p1	transcript=Tb927.4.4210:mRNA | gene=Tb927.4.4210 | organism=Trypanosoma_brucei_brucei_TREU927 | gene_product=ATP-dependent zinc metalloprotease AFG3-like, putative | transcript_product=ATP-dependent zinc metalloprotease AFG3-like, putative | location=Tb927_04_v5.1:1111900-1114533(-) | protein_length=877 | sequence_SO=chromosome | SO=protein_coding | is_pseudo=false
Tb927.8.4150	rhomboid-like protein	4.60098	-4.92139	2.43189	-2.37333	NaN	0.26091	0.304764	0.0202647	0.317311	1	0.978587	1	-0.160203	0.992242	1	0.0292815								2	2	5	24800000	0	22630000	51320000	28970000	1	NaN	2	512.4	1	NaN	1	NaN	NaN	NaN	24.268	0.033	5.396	0.193	NaN	Tb927.8.4150:mRNA-p1	transcript=Tb927.8.4150:mRNA | gene=Tb927.8.4150 | organism=Trypanosoma_brucei_brucei_TREU927 | gene_product=rhomboid-like protein | transcript_product=rhomboid-like protein | location=Tb927_08_v5.1:1221646-1222548(-) | protein_length=300 | sequence_SO=chromosome | SO=protein_coding | is_pseudo=false
Tb927.10.1450	plectin, putative	-3.27928	-2.53952	-1.9105	NaN	NaN	0.178153	0.597632	0.00931759	1	1	0.0805038	1	-2.9094	1	1	-1.9105								4	4	7	0	0	23220000	35370000	25790000	2	51.6	4	49.9	1	NaN	NaN	NaN	NaN	NaN	0.103	0.172	0.266	NaN	NaN	Tb927.10.1450:mRNA-p1	transcript=Tb927.10.1450:mRNA | gene=Tb927.10.1450 | organism=Trypanosoma_brucei_brucei_TREU927 | gene_product=plectin, putative | transcript_product=plectin, putative | location=Tb927_10_v5.1:377887-386505(-) | protein_length=2872 | sequence_SO=chromosome | SO=protein_coding | is_pseudo=false
Tb927.6.1140	dolichyl-P-Man:GDP-Man5GlcNAPCF/BSF_R2 -PP-dolichyl alpha-1,2-mannosyltransferase, putative	0.889863	-2.8997	2.07451	NaN	NaN	0.825686	0.546387	0.0465981	1	1	0.689559	1	-1.00492	1	1	2.07451								3	3	5	0	0	9870000	15610000	16320000	1	NaN	3	16	1	NaN	NaN	NaN	NaN	NaN	1.853	0.134	4.212	NaN	NaN	Tb927.6.1140:mRNA-p1	transcript=Tb927.6.1140:mRNA | gene=Tb927.6.1140 | organism=Trypanosoma_brucei_brucei_TREU927 | gene_product=dolichyl-P-Man:GDP-Man5GlcNAPCF/BSF_R2 -PP-dolichyl alpha-1,2-mannosyltransferase, putative | transcript_product=dolichyl-P-Man:GDP-Man5GlcNAPCF/BSF_R2 -PP-dolichyl alpha-1,2-mannosyltransferase, putative | location=Tb927_06_v5.1:443904-445928(-) | protein_length=674 | sequence_SO=chromoso…
Tb927.3.640	hypothetical protein, conserved	3.08321	-4.29336	2.43456	NaN	NaN	0.454727	0.370873	0.0201315	1	1	0.896483	1	-0.605073	1	1	2.43456								2	2	4	0	0	20850000	14970000	13500000	1	NaN	2	2189	1	NaN	NaN	NaN	NaN	NaN	8.475	0.051	5.406	NaN	NaN	Tb927.3.640:mRNA-p1	transcript=Tb927.3.640:mRNA | gene=Tb927.3.640 | organism=Trypanosoma_brucei_brucei_TREU927 | gene_product=hypothetical protein, conserved | transcript_product=hypothetical protein, conserved | location=Tb927_03_v5.1:160524-161414(-) | protein_length=296 | sequence_SO=chromosome | SO=protein_coding | is_pseudo=false
Tb927.10.13430	citrate synthase, putative	NaN	NaN	-2.59074	NaN	NaN	1	1	0.000368465	1	1	1	1	NaN	1	1	-2.59074			+					3	3	3	0	0	0	0	28960000	NaN	NaN	NaN	NaN	2	13.7	NaN	NaN	NaN	NaN	NaN	NaN	0.166	NaN	NaN	Tb927.10.13430:mRNA-p1	transcript=Tb927.10.13430:mRNA | gene=Tb927.10.13430 | organism=Trypanosoma_brucei_brucei_TREU927 | gene_product=citrate synthase, putative | transcript_product=citrate synthase, putative | location=Tb927_10_v5.1:3277670-3279124(-) | protein_length=484 | sequence_SO=chromosome | SO=protein_coding | is_pseudo=false
Tb927.11.9630	Snf7, putative	NaN	NaN	2.124	NaN	NaN	1	1	0.0417666	1	1	1	1	NaN	1	1	2.124								1	2	19	795900000	608900000	609100000	1914000000	879900000	NaN	NaN	NaN	NaN	1	NaN	NaN	NaN	NaN	NaN	NaN	NaN	4.359	NaN	NaN	Tb927.11.9630:mRNA-p1	transcript=Tb927.11.9630:mRNA | gene=Tb927.11.9630 | organism=Trypanosoma_brucei_brucei_TREU927 | gene_product=Snf7, putative | transcript_product=Snf7, putative | location=Tb927_11_v5.1:2619175-2619861(-) | protein_length=228 | sequence_SO=chromosome | SO=protein_coding | is_pseudo=false
Tb927.7.6990	hypothetical protein, conserved	1.9855	NaN	2.04229	NaN	NaN	0.628636	1	0.0499889	1	1	1	1	1.9855	1	1	2.04229								2	2	3	0	0	0	18790000	31880000	2	394994	NaN	NaN	1	NaN	NaN	NaN	NaN	NaN	3.96	NaN	4.119	NaN	NaN	Tb927.7.6990:mRNA-p1	transcript=Tb927.7.6990:mRNA | gene=Tb927.7.6990 | organism=Trypanosoma_brucei_brucei_TREU927 | gene_product=hypothetical protein, conserved | transcript_product=hypothetical protein, conserved | location=Tb927_07_v5.1:1997405-1998307(-) | protein_length=300 | sequence_SO=chromosome | SO=protein_coding | is_pseudo=false
Tb927.8.5460	Flagellar calcium-binding 44 kDa protein	-4.47393	-4.50635	-1.01742	-2.24469	0.0621218	0.0436975	0.37425	0.18096	0.270956	0.943742	0.00229838	0.719194	-4.49014	0.250588	1	-1.06666								5	5	28	241500000	22500000	121400000	485300000	100800000	4	40.2	6	160.4	2	5.1	2	1.4	2	67.1	0.045	0.044	0.494	0.211	1.044	Tb927.8.5460:mRNA-p1	transcript=Tb927.8.5460:mRNA | gene=Tb927.8.5460 | organism=Trypanosoma_brucei_brucei_TREU927 | gene_product=Flagellar calcium-binding 44 kDa protein | transcript_product=Flagellar calcium-binding 44 kDa protein | location=Tb927_08_v5.1:1617393-1618616(+) | protein_length=407 | sequence_SO=chromosome | SO=protein_coding | is_pseudo=false
Tb927.11.9420	ATP synthase, putative	-5.05889	-5.87832	NaN	-0.0499049	0.173767	0.0372465	0.243899	1	0.950781	0.791457	0.0476073	1	-5.46861	0.678042	1	0.0619311								9	9	17	292800000	6539000	40850000	36440000	0	4	1629	8	89.2	NaN	NaN	4	164.8	1	NaN	0.03	0.017	NaN	0.966	1.128	Tb927.11.9420:mRNA-p1	transcript=Tb927.11.9420:mRNA | gene=Tb927.11.9420 | organism=Trypanosoma_brucei_brucei_TREU927 | gene_product=ATP synthase, putative | transcript_product=ATP synthase, putative | location=Tb927_11_v5.1:2581190-2581840(-) | protein_length=216 | sequence_SO=chromosome | SO=protein_coding | is_pseudo=false
Tb927.8.2080	Fungal tRNA ligase phosphodiesterase domain containing protein, putative	-4.96578	-5.71786	NaN	NaN	NaN	0.0264429	0.232889	1	1	1	0.0447409	1	-5.34182	1	1	NaN								2	2	3	0	0	21630000	39890000	0	1	NaN	1	NaN	NaN	NaN	NaN	NaN	NaN	NaN	0.032	0.019	NaN	NaN	NaN	Tb927.8.2080:mRNA-p1	transcript=Tb927.8.2080:mRNA | gene=Tb927.8.2080 | organism=Trypanosoma_brucei_brucei_TREU927 | gene_product=Fungal tRNA ligase phosphodiesterase domain containing protein, putative | transcript_product=Fungal tRNA ligase phosphodiesterase domain containing protein, putative | location=Tb927_08_v5.1:656024-656584(+) | protein_length=186 | sequence_SO=chromosome | SO=protein_coding | is_pseudo=fal…
Tb927.11.13020	calmodulin	-3.04692	-3.53952	0.204141	0.217851	NaN	0.153006	0.461073	0.798597	0.71987	1	0.0475242	1	-3.29322	0.0206764	1	0.210996								8	8	18	21630000	20600000	26740000	77570000	95800000	5	143	2	160.2	2	55	1	NaN	NaN	NaN	0.121	0.086	1.152	1.163	NaN	Tb927.11.13020:mRNA-p1	transcript=Tb927.11.13020:mRNA | gene=Tb927.11.13020 | organism=Trypanosoma_brucei_brucei_TREU927 | gene_product=calmodulin | transcript_product=calmodulin | location=Tb927_11_v5.1:3485454-3485903(-) | protein_length=149 | sequence_SO=chromosome | SO=protein_coding | is_pseudo=false
Tb927.3.3270	ATP-dependent 6-phosphofructokinase, glycosomal	-4.13289	-4.05889	-0.545824	-0.251539	-0.588574	0.0605923	0.42471	0.502087	0.932798	0.292881	0.00575074	0.784975	-4.09589	0.0487727	1	-0.461979								25	25	124	65700000	32350000	540700000	465700000	141000000	22	88.1	26	90.8	9	19.6	12	36.1	6	10.7	0.057	0.06	0.685	0.84	0.665	Tb927.3.3270:mRNA-p1	transcript=Tb927.3.3270:mRNA | gene=Tb927.3.3270 | organism=Trypanosoma_brucei_brucei_TREU927 | gene_product=ATP-dependent 6-phosphofructokinase, glycosomal | transcript_product=ATP-dependent 6-phosphofructokinase, glycosomal | location=Tb927_03_v5.1:840818-842281(-) | protein_length=487 | sequence_SO=chromosome | SO=protein_coding | is_pseudo=false
Tb927.10.5810	The ARF-like 2 binding protein BART, putative	-3.36587	-2.9885	-0.664288	-0.07552	-0.883635	0.118662	0.560328	0.401661	0.979842	0.118629	0.0377626	1	-3.17719	0.15411	1	-0.541148								13	13	31	17850000	9817000	49180000	132500000	39130000	11	25.9	12	28.6	3	38.4	1	NaN	2	3.5	0.097	0.126	0.631	0.949	0.542	Tb927.10.5810:mRNA-p1	transcript=Tb927.10.5810:mRNA | gene=Tb927.10.5810 | organism=Trypanosoma_brucei_brucei_TREU927 | gene_product=The ARF-like 2 binding protein BART, putative | transcript_product=The ARF-like 2 binding protein BART, putative | location=Tb927_10_v5.1:1441554-1442855(-) | protein_length=433 | sequence_SO=chromosome | SO=protein_coding | is_pseudo=false
Tb927.11.5450	malic enzyme	-1.35476	-1.39973	-0.236164	0.104337	-0.706041	0.582392	0.772366	0.815369	0.853608	0.209713	0.0103928	1	-1.37724	0.356525	1	-0.279289								5	5	15	9413000	5742000	16240000	9648000	17680000	2	37.9	4	102.1	2	7.8	2	16.2	2	3.4	0.391	0.379	0.849	1.075	0.613	Tb927.11.5450:mRNA-p1	transcript=Tb927.11.5450:mRNA | gene=Tb927.11.5450 | organism=Trypanosoma_brucei_brucei_TREU927 | gene_product=malic enzyme | transcript_product=malic enzyme | location=Tb927_11_v5.1:1550378-1552093(+) | protein_length=571 | sequence_SO=chromosome | SO=protein_coding | is_pseudo=false
Tb927.7.3330	Flagellar attachment zone protein 10	-2.82623	-2.41889	0.334568	-1.15843	-0.22095	0.180877	0.640177	0.706816	0.584479	0.675957	0.0493417	1	-2.62256	0.507916	1	-0.34827								5	5	22	54410000	19620000	68530000	90590000	64230000	4	259.3	5	266	2	24.5	3	5.9	2	40.8	0.141	0.187	1.261	0.448	0.858	Tb927.7.3330:mRNA-p1	transcript=Tb927.7.3330:mRNA | gene=Tb927.7.3330 | organism=Trypanosoma_brucei_brucei_TREU927 | gene_product=Flagellar attachment zone protein 10 | transcript_product=Flagellar attachment zone protein 10 | location=Tb927_07_v5.1:858888-871892(-) | protein_length=4334 | sequence_SO=chromosome | SO=protein_coding | is_pseudo=false
Tb927.7.4060	cysteine peptidase, Clan CA, family PCF/BSF_R2 , putative	-1.85204	-1.9771	0.190299	-0.9771	0.0676387	0.348937	0.705184	0.808529	0.64956	0.936121	0.0207842	1	-1.91457	0.583857	1	-0.239721								2	8	46	88710000	52700000	108600000	230400000	113900000	1	NaN	1	NaN	1	NaN	1	NaN	2	13.9	0.277	0.254	1.141	0.508	1.048	Tb927.7.4060:mRNA-p1	transcript=Tb927.7.4060:mRNA | gene=Tb927.7.4060 | organism=Trypanosoma_brucei_brucei_TREU927 | gene_product=cysteine peptidase, Clan CA, family PCF/BSF_R2 , putative | transcript_product=cysteine peptidase, Clan CA, family PCF/BSF_R2 , putative | location=Tb927_07_v5.1:1075298-1075645(+) | protein_length=115 | sequence_SO=chromosome | SO=protein_coding | is_pseudo=false
Tb927.3.1010	hypothetical protein, conserved	-1.51457	-1.66658	1.06488	-0.675765	0.49057	0.425102	0.752236	0.292109	0.763653	0.415365	0.0303961	1	-1.59057	0.624691	1	0.293229								10	10	40	36290000	12700000	37920000	67270000	31310000	9	53.5	9	47.7	5	6.1	5	12.6	3	26.8	0.35	0.315	2.092	0.626	1.405	Tb927.3.1010:mRNA-p1	transcript=Tb927.3.1010:mRNA | gene=Tb927.3.1010 | organism=Trypanosoma_brucei_brucei_TREU927 | gene_product=hypothetical protein, conserved | transcript_product=hypothetical protein, conserved | location=Tb927_03_v5.1:246909-248711(+) | protein_length=600 | sequence_SO=chromosome | SO=protein_coding | is_pseudo=false
Tb927.6.5070	hypothetical protein, conserved	-2.2109	-2.41889	-0.100051	-0.974262	0.454176	0.278136	0.640177	0.967208	0.650602	0.452474	0.0285809	1	-2.31489	0.668353	1	-0.206712								12	12	43	40810000	18480000	46780000	59460000	47690000	9	259.6	8	118.6	7	91.4	5	39.6	4	5.9	0.216	0.187	0.933	0.509	1.37	Tb927.6.5070:mRNA-p1	transcript=Tb927.6.5070:mRNA | gene=Tb927.6.5070 | organism=Trypanosoma_brucei_brucei_TREU927 | gene_product=hypothetical protein, conserved | transcript_product=hypothetical protein, conserved | location=Tb927_06_v5.1:1383939-1385303(+) | protein_length=454 | sequence_SO=chromosome | SO=protein_coding | is_pseudo=false
Tb927.2.5160	chaperone protein DnaJ, putative	-1.35476	-1.36216	-0.778432	0.452068	1.05936	0.46432	0.799276	0.317311	0.359987	0.0715329	0.00173359	0.719194	-1.35846	0.695581	1	0.24433								7	7	19	32940000	8773000	44800000	41120000	42440000	3	35	5	75.1	5	33.5	2	5.8	2	56	0.391	0.389	0.583	1.368	2.084	Tb927.2.5160:mRNA-p1	transcript=Tb927.2.5160:mRNA | gene=Tb927.2.5160 | organism=Trypanosoma_brucei_brucei_TREU927 | gene_product=chaperone protein DnaJ, putative | transcript_product=chaperone protein DnaJ, putative | location=Tb927_02_v5.1:910854-912056(+) | protein_length=400 | sequence_SO=chromosome | SO=protein_coding | is_pseudo=false
Tb927.7.2190	translocon-associated protein (TRAP), alpha subunit, putative	-2.02915	-1.97143	NaN	0.121679	-0.24127	0.312674	0.706034	1	0.832796	0.650534	0.00918375	1	-2.00029	0.797366	1	-0.0597959								3	3	9	15500000	7750000	56750000	41240000	0	3	279.7	2	43.2	NaN	NaN	1	NaN	1	NaN	0.245	0.255	NaN	1.088	0.846	Tb927.7.2190:mRNA-p1	transcript=Tb927.7.2190:mRNA | gene=Tb927.7.2190 | organism=Trypanosoma_brucei_brucei_TREU927 | gene_product=translocon-associated protein (TRAP), alpha subunit, putative | transcript_product=translocon-associated protein (TRAP), alpha subunit, putative | location=Tb927_07_v5.1:567798-568598(-) | protein_length=266 | sequence_SO=chromosome | SO=protein_coding | is_pseudo=false
Tb927.10.16120	inosine-5'-monophosphate dehydrogenase	-3.49005	-3.29336	-0.818579	0.424385	0.0894982	0.107053	0.519672	0.290627	0.385225	0.905987	0.0184543	1	-3.3917	0.810104	1	-0.101566								20	20	80	50000000	31070000	243800000	305800000	87040000	15	196.5	16	212.5	9	63.4	10	14.1	7	24.5	0.089	0.102	0.567	1.342	1.064	Tb927.10.16120:mRNA-p1	transcript=Tb927.10.16120:mRNA | gene=Tb927.10.16120 | organism=Trypanosoma_brucei_brucei_TREU927 | gene_product=inosine-5'-monophosphate dehydrogenase | transcript_product=inosine-5'-monophosphate dehydrogenase | location=Tb927_10_v5.1:3965153-3966691(+) | protein_length=512 | sequence_SO=chromosome | SO=protein_coding | is_pseudo=false
Tb927.10.6050	clathrin heavy chain	-3.36587	-2.96578	-0.296899	0.325386	0.0328061	0.118662	0.563418	0.749457	0.600572	0.98431	0.0401736	1	-3.16583	0.919884	1	0.0204311								41	41	111	24670000	12840000	105700000	120800000	33820000	27	65.7	33	74.6	8	39.5	9	14.3	9	22.1	0.097	0.128	0.814	1.253	1.023	Tb927.10.6050:mRNA-p1	transcript=Tb927.10.6050:mRNA | gene=Tb927.10.6050 | organism=Trypanosoma_brucei_brucei_TREU927 | gene_product=clathrin heavy chain | transcript_product=clathrin heavy chain | location=Tb927_10_v5.1:1521439-1526550(-) | protein_length=1703 | sequence_SO=chromosome | SO=protein_coding | is_pseudo=false
Tb927.10.2010	hexokinase	-2.07097	-2.08314	-0.382701	0.556797	-0.0938791	0.304487	0.689361	0.659476	0.274177	0.842344	0.0018658	0.719194	-2.07705	0.932105	1	0.0267389								3	22	188	295100000	91510000	1355000000	1278000000	682900000	6	59.1	7	5.2	3	17.8	5	30	3	14.1	0.238	0.236	0.767	1.471	0.937	Tb927.10.2010:mRNA-p1	transcript=Tb927.10.2010:mRNA | gene=Tb927.10.2010 | organism=Trypanosoma_brucei_brucei_TREU927 | gene_product=hexokinase | transcript_product=hexokinase | location=Tb927_10_v5.1:526772-528187(+) | protein_length=471 | sequence_SO=chromosome | SO=protein_coding | is_pseudo=false
Tb927.10.14140	pyruvate kinase 1	-3.57347	-3.29336	-0.195946	0.402722	-0.21927	0.0997738	0.519672	0.859777	0.405708	0.678077	0.0259543	1	-3.43341	0.985534	1	-0.0041647								17	17	92	34560000	20900000	221000000	328100000	65880000	18	135.5	13	112.6	9	27.2	6	11.9	6	28.1	0.084	0.102	0.873	1.322	0.859	Tb927.10.14140:mRNA-p1	transcript=Tb927.10.14140:mRNA | gene=Tb927.10.14140 | organism=Trypanosoma_brucei_brucei_TREU927 | gene_product=pyruvate kinase 1 | transcript_product=pyruvate kinase 1 | location=Tb927_10_v5.1:3434635-3436134(-) | protein_length=499 | sequence_SO=chromosome | SO=protein_coding | is_pseudo=false
Tb927.11.900	isocitrate dehydrogenase, putative	-2.699	-2.87832	NaN	NaN	NaN	0.198571	0.575392	1	1	1	0.0204617	1	-2.78866	1	1	NaN								5	6	16	0	0	67170000	62900000	50860000	5	65.6	5	28	NaN	NaN	NaN	NaN	NaN	NaN	0.154	0.136	NaN	NaN	NaN	Tb927.11.900:mRNA-p1	transcript=Tb927.11.900:mRNA | gene=Tb927.11.900 | organism=Trypanosoma_brucei_brucei_TREU927 | gene_product=isocitrate dehydrogenase, putative | transcript_product=isocitrate dehydrogenase, putative | location=Tb927_11_v5.1:230567-231808(+) | protein_length=413 | sequence_SO=chromosome | SO=protein_coding | is_pseudo=false
Tb927.10.14030	hypothetical protein, conserved	-4.13289	-4.4112	NaN	NaN	NaN	0.0605923	0.384659	1	1	1	0.0207289	1	-4.27204	1	1	NaN								5	5	10	0	0	36910000	45850000	0	4	167.1	5	100.8	NaN	NaN	NaN	NaN	NaN	NaN	0.057	0.047	NaN	NaN	NaN	Tb927.10.14030:mRNA-p1	transcript=Tb927.10.14030:mRNA | gene=Tb927.10.14030 | organism=Trypanosoma_brucei_brucei_TREU927 | gene_product=hypothetical protein, conserved | transcript_product=hypothetical protein, conserved | location=Tb927_10_v5.1:3417589-3418938(-) | protein_length=449 | sequence_SO=chromosome | SO=protein_coding | is_pseudo=false
Tb927.9.13380	Autophagy-related protein 24	-2.63487	-2.44222	NaN	NaN	NaN	0.280259	0.611841	1	1	1	0.0241443	1	-2.53854	1	1	NaN								5	5	7	0	0	24110000	20430000	0	2	137.2	4	42.3	NaN	NaN	NaN	NaN	NaN	NaN	0.161	0.184	NaN	NaN	NaN	Tb927.9.13380:mRNA-p1	transcript=Tb927.9.13380:mRNA | gene=Tb927.9.13380 | organism=Trypanosoma_brucei_brucei_TREU927 | gene_product=Autophagy-related protein 24 | transcript_product=Autophagy-related protein 24 | location=Tb927_09_v5.1:2119606-2120865(-) | protein_length=419 | sequence_SO=chromosome | SO=protein_coding | is_pseudo=false
Tb927.10.14150	nuclear segregation protein, putative	-3.18442	-3.47393	NaN	NaN	NaN	0.191145	0.496329	1	1	1	0.0276629	1	-3.32918	1	1	NaN								9	9	14	0	0	39170000	36560000	0	5	164.2	9	74.4	NaN	NaN	NaN	NaN	NaN	NaN	0.11	0.09	NaN	NaN	NaN	Tb927.10.14150:mRNA-p1	transcript=Tb927.10.14150:mRNA | gene=Tb927.10.14150 | organism=Trypanosoma_brucei_brucei_TREU927 | gene_product=nuclear segregation protein, putative | transcript_product=nuclear segregation protein, putative | location=Tb927_10_v5.1:3437405-3438844(-) | protein_length=479 | sequence_SO=chromosome | SO=protein_coding | is_pseudo=false
Tb927.9.7520	hypothetical protein, conserved	-3.32193	-2.9885	NaN	NaN	NaN	0.172532	0.534094	1	1	1	0.0336058	1	-3.15522	1	1	NaN								8	8	11	0	0	23020000	21740000	0	3	77.1	7	121.7	NaN	NaN	NaN	NaN	NaN	NaN	0.1	0.126	NaN	NaN	NaN	Tb927.9.7520:mRNA-p1	transcript=Tb927.9.7520:mRNA | gene=Tb927.9.7520 | organism=Trypanosoma_brucei_brucei_TREU927 | gene_product=hypothetical protein, conserved | transcript_product=hypothetical protein, conserved | location=Tb927_09_v5.1:1234752-1235792(-) | protein_length=346 | sequence_SO=chromosome | SO=protein_coding | is_pseudo=false
Tb927.8.2260	Present in the outer mitochondrial membrane proteome 39-2	-3.68038	-4.15843	NaN	-1.63039	NaN	0.091027	0.413154	1	0.493441	1	0.038776	1	-3.91941	1	1	-1.63039								1	2	5	18120000	0	32980000	43710000	0	1	NaN	1	NaN	NaN	NaN	1	NaN	NaN	NaN	0.078	0.056	NaN	0.323	NaN	Tb927.8.2260:mRNA-p1	transcript=Tb927.8.2260:mRNA | gene=Tb927.8.2260 | organism=Trypanosoma_brucei_brucei_TREU927 | gene_product=Present in the outer mitochondrial membrane proteome 39-2 | transcript_product=Present in the outer mitochondrial membrane proteome 39-2 | location=Tb927_08_v5.1:692159-692758(+) | protein_length=199 | sequence_SO=chromosome | SO=protein_coding | is_pseudo=false
Tb927.9.12110	6-phosphogluconate dehydrogenase, decarboxylating	-0.768568	-0.671163	NaN	NaN	-0.0218043	0.75864	0.89118	1	1	0.940511	0.0430046	1	-0.719866	1	1	-0.0218043								2	2	5	0	5104000	11500000	10010000	0	1	NaN	2	17.8	NaN	NaN	NaN	NaN	1	NaN	0.587	0.628	NaN	NaN	0.985	Tb927.9.12110:mRNA-p1	transcript=Tb927.9.12110:mRNA | gene=Tb927.9.12110 | organism=Trypanosoma_brucei_brucei_TREU927 | gene_product=6-phosphogluconate dehydrogenase, decarboxylating | transcript_product=6-phosphogluconate dehydrogenase, decarboxylating | location=Tb927_09_v5.1:1894375-1895814(+) | protein_length=479 | sequence_SO=chromosome | SO=protein_coding | is_pseudo=false
Tb927.1.3830	glucose-6-phosphate isomerase, glycosomal	-3.45799	-4.01159	0.159629	NaN	NaN	0.109961	0.430267	0.830642	1	1	0.0470962	1	-3.73479	1	1	0.159629								9	9	14	0	0	45590000	114200000	20140000	6	31.7	6	250.1	2	40.2	NaN	NaN	NaN	NaN	0.091	0.062	1.117	NaN	NaN	Tb927.1.3830:mRNA-p1	transcript=Tb927.1.3830:mRNA | gene=Tb927.1.3830 | organism=Trypanosoma_brucei_brucei_TREU927 | gene_product=glucose-6-phosphate isomerase, glycosomal | transcript_product=glucose-6-phosphate isomerase, glycosomal | location=Tb927_01_v5.1:816419-818242(+) | protein_length=607 | sequence_SO=chromosome | SO=protein_coding | is_pseudo=false
Tb927.10.2770	eukaryotic translation initiation factor 5, putative	0.635058	0.711935	0.0745054	0.573375	0.217851	0.873686	0.741445	0.892671	0.366016	0.733132	0.0362947	1	0.673497	0.191049	1	0.288577								9	9	24	15090000	16610000	14710000	26970000	42290000	3	3.7	2	33.3	5	14.1	3	9.8	5	43.1	1.553	1.638	1.053	1.488	1.163	Tb927.10.2770:mRNA-p1	transcript=Tb927.10.2770:mRNA | gene=Tb927.10.2770 | organism=Trypanosoma_brucei_brucei_TREU927 | gene_product=eukaryotic translation initiation factor 5, putative | transcript_product=eukaryotic translation initiation factor 5, putative | location=Tb927_10_v5.1:708691-709839(+) | protein_length=382 | sequence_SO=chromosome | SO=protein_coding | is_pseudo=false
Tb927.11.13280	mitochondrial RNA binding protein 2	0.652601	0.635987	-0.150401	-0.334607	-0.0276749	0.870364	0.767548	0.910601	0.892476	0.93246	0.00820796	0.9959	0.644294	0.195434	1	-0.170894								7	7	21	23470000	22530000	24430000	36080000	37970000	3	32.3	2	60.5	3	7.7	5	37.6	1	NaN	1.572	1.554	0.901	0.793	0.981	Tb927.11.13280:mRNA-p1	transcript=Tb927.11.13280:mRNA | gene=Tb927.11.13280 | organism=Trypanosoma_brucei_brucei_TREU927 | gene_product=mitochondrial RNA binding protein 2 | transcript_product=mitochondrial RNA binding protein 2 | location=Tb927_11_v5.1:3562140-3562814(-) | protein_length=224 | sequence_SO=chromosome | SO=protein_coding | is_pseudo=false
Tb927.9.5900	glutamate dehydrogenase	1.62714	1.4678	-0.753896	0.00288247	-0.444184	0.745656	0.614191	0.334385	0.879584	0.422048	0.0327465	1	1.54747	0.211396	1	-0.398399								29	29	152	89050000	52420000	70450000	102700000	238200000	17	62.4	18	51.3	24	27	24	28.6	18	28.2	3.089	2.766	0.593	1.002	0.735	Tb927.9.5900:mRNA-p1	transcript=Tb927.9.5900:mRNA | gene=Tb927.9.5900 | organism=Trypanosoma_brucei_brucei_TREU927 | gene_product=glutamate dehydrogenase | transcript_product=glutamate dehydrogenase | location=Tb927_09_v5.1:995307-998285(+) | protein_length=992 | sequence_SO=chromosome | SO=protein_coding | is_pseudo=false
Tb927.4.4490	multidrug resistance protein E	1.44042	1.39067	-0.416962	-1.38836	-0.0262051	0.783969	0.631708	0.624797	0.506613	0.934475	0.0111867	1	1.41554	0.270664	1	-0.610508								34	34	148	137200000	108400000	43800000	71660000	517700000	17	35.2	17	49.5	20	53.6	31	29.9	15	21.7	2.714	2.622	0.749	0.382	0.982	Tb927.4.4490:mRNA-p1	transcript=Tb927.4.4490:mRNA | gene=Tb927.4.4490 | organism=Trypanosoma_brucei_brucei_TREU927 | gene_product=multidrug resistance protein E | transcript_product=multidrug resistance protein E | location=Tb927_04_v5.1:1209090-1214369(-) | protein_length=1759 | sequence_SO=chromosome | SO=protein_coding | is_pseudo=false
Tb927.10.1060	T-complex protein 1, delta subunit, putative	1.29631	1.47508	-0.261881	1.02715	0.337997	0.813907	0.612548	0.787271	0.0583061	0.582612	0.0410096	1	1.3857	0.427489	1	0.367757								25	26	97	54300000	35310000	50820000	56840000	66890000	10	49.5	14	35.4	12	57.9	19	18.5	14	41.5	2.456	2.78	0.834	2.038	1.264	Tb927.10.1060:mRNA-p1	transcript=Tb927.10.1060:mRNA | gene=Tb927.10.1060 | organism=Trypanosoma_brucei_brucei_TREU927 | gene_product=T-complex protein 1, delta subunit, putative | transcript_product=T-complex protein 1, delta subunit, putative | location=Tb927_10_v5.1:285796-287406(-) | protein_length=536 | sequence_SO=chromosome | SO=protein_coding | is_pseudo=false
Tb927.7.1780	Adenine phosphoribosyltransferase, putative	3.91255	4.11853	0.153157	0.225275	-1.05589	0.343667	0.0613458	0.835326	0.711367	0.0632332	0.0163237	1	4.01554	0.641317	1	-0.22582								4	4	11	13660000	14700000	16680000	26120000	30260000	2	881.4	1	NaN	2	65.1	3	75.3	2	78.5	15.059	17.37	1.112	1.169	0.481	Tb927.7.1780:mRNA-p1	transcript=Tb927.7.1780:mRNA | gene=Tb927.7.1780 | organism=Trypanosoma_brucei_brucei_TREU927 | gene_product=Adenine phosphoribosyltransferase, putative | transcript_product=Adenine phosphoribosyltransferase, putative | location=Tb927_07_v5.1:436819-437526(+) | protein_length=235 | sequence_SO=chromosome | SO=protein_coding | is_pseudo=false
Tb927.4.2000	ruvB-like DNA helicase, putative	0.695994	0.665393	-0.50226	0.414677	-0.0740006	0.862157	0.757408	0.542106	0.394325	0.869241	0.0143075	1	0.680693	0.857683	1	-0.0538613								11	11	40	287800000	14110000	20400000	27970000	44270000	4	56.6	8	46.6	6	43.5	10	108.2	4	19.8	1.62	1.586	0.706	1.333	0.95	Tb927.4.2000:mRNA-p1	transcript=Tb927.4.2000:mRNA | gene=Tb927.4.2000 | organism=Trypanosoma_brucei_brucei_TREU927 | gene_product=ruvB-like DNA helicase, putative | transcript_product=ruvB-like DNA helicase, putative | location=Tb927_04_v5.1:505347-506771(-) | protein_length=474 | sequence_SO=chromosome | SO=protein_coding | is_pseudo=false
Tb927.7.7470	procyclic-enriched flagellar receptor adenylate cyclase 3	NaN	6.64386	NaN	-0.28279	-0.298673	1	0.00258347	1	0.920135	0.580955	1	1	6.64386	0.0173854	1	-0.290731								4	5	20	39030000	8825000	18190000	0	21380000	NaN	NaN	3	0	NaN	NaN	4	18.6	2	9.1	NaN	100	NaN	0.822	0.813	Tb927.7.7470:mRNA-p1	transcript=Tb927.7.7470:mRNA | gene=Tb927.7.7470 | organism=Trypanosoma_brucei_brucei_TREU927 | gene_product=procyclic-enriched flagellar receptor adenylate cyclase 3 | transcript_product=procyclic-enriched flagellar receptor adenylate cyclase 3 | location=Tb927_07_v5.1:2147506-2151123(-) | protein_length=1205 | sequence_SO=chromosome | SO=protein_coding | is_pseudo=false
Tb927.8.4950	kinesin, putative	6.64386	6.64386	-0.237864	-0.710756	-0.465938	0.108803	0.00258347	0.813503	0.768197	0.400694	1	1	6.64386	0.074593	1	-0.471519								2	2	6	21430000	4435000	4121000	10410000	23720000	1	NaN	1	NaN	1	NaN	1	NaN	1	NaN	100	100	0.848	0.611	0.724	Tb927.8.4950:mRNA-p1	transcript=Tb927.8.4950:mRNA | gene=Tb927.8.4950 | organism=Trypanosoma_brucei_brucei_TREU927 | gene_product=kinesin, putative | transcript_product=kinesin, putative | location=Tb927_08_v5.1:1463533-1467903(+) | protein_length=1456 | sequence_SO=chromosome | SO=protein_coding | is_pseudo=false
Tb927.5.2260	conserved protein	6.64386	6.64386	-0.641604	-0.261881	-0.899695	0.0941873	0.0302595	0.419901	0.928605	0.112231	1	1	6.64386	0.0832815	1	-0.60106								2	4	35	76730000	33110000	29550000	61660000	76590000	1	NaN	2	0	3	40.2	2	2.7	3	2	100	100	0.641	0.834	0.536	Tb927.5.2260:mRNA-p1	transcript=Tb927.5.2260:mRNA | gene=Tb927.5.2260 | organism=Trypanosoma_brucei_brucei_TREU927 | gene_product=conserved protein | transcript_product=conserved protein | location=Tb927_05_v5.1:761975-762325(+) | protein_length=116 | sequence_SO=chromosome | SO=protein_coding | is_pseudo=false
Tb927.11.9700	transcription factor BTF3, putative	1.3505	6.64386	-0.227692	-0.403542	-0.104697	0.802615	0.0302595	0.824679	0.871425	0.827781	0.372334	1	3.99718	0.105547	1	-0.24531								8	8	42	515500000	291500000	258800000	124000000	622800000	1	NaN	3	0	2	25	8	34.3	6	58.4	2.55	100	0.854	0.756	0.93	Tb927.11.9700:mRNA-p1	transcript=Tb927.11.9700:mRNA | gene=Tb927.11.9700 | organism=Trypanosoma_brucei_brucei_TREU927 | gene_product=transcription factor BTF3, putative | transcript_product=transcription factor BTF3, putative | location=Tb927_11_v5.1:2632375-2632680(-) | protein_length=101 | sequence_SO=chromosome | SO=protein_coding | is_pseudo=false
Tb927.7.5000	60S ribosomal protein L19, putative	2.18333	5.36405	1.41792	0.510962	0.219091	0.635522	0.0791576	0.167295	0.309846	0.731511	0.253913	1	3.77369	0.185739	1	0.715991								25	25	281	2581000000	1523000000	1549000000	3819000000	3518000000	22	3482.8	26	215.4	19	73.1	31	34.7	21	19.6	4.542	41.185	2.672	1.425	1.164	Tb927.7.5000:mRNA-p1	transcript=Tb927.7.5000:mRNA | gene=Tb927.7.5000 | organism=Trypanosoma_brucei_brucei_TREU927 | gene_product=60S ribosomal protein L19, putative | transcript_product=60S ribosomal protein L19, putative | location=Tb927_07_v5.1:1323906-1324688(+) | protein_length=260 | sequence_SO=chromosome | SO=protein_coding | is_pseudo=false
Tb927.8.900	splicing factor TSR1	4.63297	6.64386	0.838347	1.01792	0.00863037	0.257279	0.0302595	0.399009	0.0604237	0.982325	0.112342	1	5.63841	0.183536	1	0.621633								8	8	40	34260000	24540000	30730000	62480000	55990000	6	227.4	5	0	6	30.2	6	42.3	6	16.1	24.812	100	1.788	2.025	1.006	Tb927.8.900:mRNA-p1	transcript=Tb927.8.900:mRNA | gene=Tb927.8.900 | organism=Trypanosoma_brucei_brucei_TREU927 | gene_product=splicing factor TSR1 | transcript_product=splicing factor TSR1 | location=Tb927_08_v5.1:270276-271262(-) | protein_length=328 | sequence_SO=chromosome | SO=protein_coding | is_pseudo=false
Tb927.9.2320	methyltransferase domain containing protein, putative	NaN	6.64386	-0.614845	-0.327348	NaN	1	0.00258347	0.44203	0.894911	1	1	1	6.64386	0.188542	1	-0.471097								3	3	5	15650000	0	21390000	0	6421000	NaN	NaN	1	NaN	1	NaN	3	2.2	NaN	NaN	NaN	100	0.653	0.797	NaN	Tb927.9.2320:mRNA-p1	transcript=Tb927.9.2320:mRNA | gene=Tb927.9.2320 | organism=Trypanosoma_brucei_brucei_TREU927 | gene_product=methyltransferase domain containing protein, putative | transcript_product=methyltransferase domain containing protein, putative | location=Tb927_09_v5.1:514065-515168(-) | protein_length=367 | sequence_SO=chromosome | SO=protein_coding | is_pseudo=false
Tb927.11.3120	nucleolar GTP-binding protein 1	5.31524	6.64386	0.867106	-0.011588	0.77484	0.188055	0.0302595	0.384264	0.899029	0.190849	0.0704375	1	5.97955	0.190583	1	0.543452								22	22	82	75710000	48290000	54480000	87040000	87340000	12	233.5	9	0	13	65.7	15	22.1	11	51.5	39.815	100	1.824	0.992	1.711	Tb927.11.3120:mRNA-p1	transcript=Tb927.11.3120:mRNA | gene=Tb927.11.3120 | organism=Trypanosoma_brucei_brucei_TREU927 | gene_product=nucleolar GTP-binding protein 1 | transcript_product=nucleolar GTP-binding protein 1 | location=Tb927_11_v5.1:888100-890067(-) | protein_length=655 | sequence_SO=chromosome | SO=protein_coding | is_pseudo=false
Tb927.7.2670	zinc finger protein family member, putative	6.64386	6.64386	-0.800877	-0.739372	0.0271541	0.108803	0.00258347	0.3022	0.739038	0.992139	1	1	6.64386	0.198785	1	-0.504365								11	11	34	66300000	24580000	15690000	27900000	76000000	3	0	3	0	7	10.9	10	32.2	5	12.1	100	100	0.574	0.599	1.019	Tb927.7.2670:mRNA-p1	transcript=Tb927.7.2670:mRNA | gene=Tb927.7.2670 | organism=Trypanosoma_brucei_brucei_TREU927 | gene_product=zinc finger protein family member, putative | transcript_product=zinc finger protein family member, putative | location=Tb927_07_v5.1:693074-694459(-) | protein_length=461 | sequence_SO=chromosome | SO=protein_coding | is_pseudo=false
Tb927.7.4970	glutamine synthetase, putative	6.64386	6.64386	-1.31115	-0.54372	-0.118727	0.108803	0.00258347	0.0796033	0.822853	0.808984	1	1	6.64386	0.20003	1	-0.657865								6	6	17	13980000	12100000	13030000	13750000	28110000	3	0	3	0	3	32.7	5	69.2	2	12	100	100	0.403	0.686	0.921	Tb927.7.4970:mRNA-p1	transcript=Tb927.7.4970:mRNA | gene=Tb927.7.4970 | organism=Trypanosoma_brucei_brucei_TREU927 | gene_product=glutamine synthetase, putative | transcript_product=glutamine synthetase, putative | location=Tb927_07_v5.1:1318106-1319251(+) | protein_length=381 | sequence_SO=chromosome | SO=protein_coding | is_pseudo=false
Tb927.6.4970	serine/arginine-rich protein specific kinase SRPK, putative	NaN	5.05089	NaN	-0.0558912	-0.0276749	1	0.021861	1	0.986485	0.93246	1	1	5.05089	0.207304	1	-0.0417831								3	3	9	19180000	9936000	20720000	0	0	NaN	NaN	2	328.7	NaN	NaN	3	43.8	2	64.3	NaN	33.149	NaN	0.962	0.981	Tb927.6.4970:mRNA-p1	transcript=Tb927.6.4970:mRNA | gene=Tb927.6.4970 | organism=Trypanosoma_brucei_brucei_TREU927 | gene_product=serine/arginine-rich protein specific kinase SRPK, putative | transcript_product=serine/arginine-rich protein specific kinase SRPK, putative | location=Tb927_06_v5.1:1367566-1369737(+) | protein_length=723 | sequence_SO=chromosome | SO=protein_coding | is_pseudo=false
Tb927.8.2330	hypothetical protein, conserved	3.06936	6.64386	0.00144204	0.391768	0.181421	0.476289	0.0302595	0.946455	0.416309	0.781237	0.224487	1	4.85661	0.231564	1	0.191543								13	13	69	158000000	104900000	138400000	92230000	119600000	9	345.2	8	0	5	57.9	11	23.6	9	20.8	8.394	100	1.001	1.312	1.134	Tb927.8.2330:mRNA-p1	transcript=Tb927.8.2330:mRNA | gene=Tb927.8.2330 | organism=Trypanosoma_brucei_brucei_TREU927 | gene_product=hypothetical protein, conserved | transcript_product=hypothetical protein, conserved | location=Tb927_08_v5.1:701686-702390(+) | protein_length=234 | sequence_SO=chromosome | SO=protein_coding | is_pseudo=false
Tb927.2.830	retrotransposon hot spot protein 1 (RHS1), interrupted	5.44318	6.64386	-0.131313	-0.0588937	-0.590745	0.17677	0.0302595	0.932023	0.96296	0.291166	0.0630326	1	6.04352	0.258444	1	-0.260317								12	22	136	515100000	248600000	330500000	151800000	477200000	6	189.3	5	0	9	23.6	11	24.3	7	20.3	43.507	100	0.913	0.96	0.664	Tb927.2.830:pseudogenic_transcript-p1	transcript=Tb927.2.830:pseudogenic_transcript | gene=Tb927.2.830 | organism=Trypanosoma_brucei_brucei_TREU927 | gene_product=retrotransposon hot spot protein 1 (RHS1), interrupted | transcript_product=retrotransposon hot spot protein 1 (RHS1), interrupted | location=Tb927_02_v5.1:143718-144773(-) | protein_length=352 | sequence_SO=chromosome | SO=protein_coding | is_pseudo=true
Tb927.2.1140	retrotransposon hot spot protein 3 (RHS3), interrupted	NaN	6.64386	-0.512514	0.0840642	-0.929611	1	0.0302595	0.532545	0.772156	0.101042	1	1	6.64386	0.263677	1	-0.452687								2	6	36	65190000	33140000	56840000	33270000	57690000	NaN	NaN	1	NaN	2	127.4	1	NaN	2	38.8	NaN	100	0.701	1.06	0.525	Tb927.2.1140:pseudogenic_transcript-p1	transcript=Tb927.2.1140:pseudogenic_transcript | gene=Tb927.2.1140 | organism=Trypanosoma_brucei_brucei_TREU927 | gene_product=retrotransposon hot spot protein 3 (RHS3), interrupted | transcript_product=retrotransposon hot spot protein 3 (RHS3), interrupted | location=Tb927_02_v5.1:197597-198616(-) | protein_length=340 | sequence_SO=chromosome | SO=protein_coding | is_pseudo=true
Tb927.5.1560	ATP-dependent DEAD/H RNA helicase, putative	1.23266	6.64386	0.75873	NaN	0.249749	0.827219	0.00258347	0.441569	1	0.691849	0.383213	1	3.93826	0.297557	1	0.504239								4	4	10	0	16380000	19340000	47120000	43670000	3	70.6	1	NaN	3	23	NaN	NaN	2	37.2	2.35	100	1.692	NaN	1.189	Tb927.5.1560:mRNA-p1	transcript=Tb927.5.1560:mRNA | gene=Tb927.5.1560 | organism=Trypanosoma_brucei_brucei_TREU927 | gene_product=ATP-dependent DEAD/H RNA helicase, putative | transcript_product=ATP-dependent DEAD/H RNA helicase, putative | location=Tb927_05_v5.1:546198-548459(-) | protein_length=753 | sequence_SO=chromosome | SO=protein_coding | is_pseudo=false
Tb927.5.930	NADH-dependent fumarate reductase	6.64386	6.64386	-0.129734	0.831067	0.428678	0.0941873	0.0302595	0.933798	0.118779	0.479551	1	1	6.64386	0.308936	1	0.37667								29	29	127	134100000	88490000	124800000	148900000	252400000	17	0	17	0	18	31.8	20	13.2	19	30.5	100	100	0.914	1.779	1.346	Tb927.5.930:mRNA-p1	transcript=Tb927.5.930:mRNA | gene=Tb927.5.930 | organism=Trypanosoma_brucei_brucei_TREU927 | gene_product=NADH-dependent fumarate reductase | transcript_product=NADH-dependent fumarate reductase | location=Tb927_05_v5.1:366462-369890(+) | protein_length=1142 | sequence_SO=chromosome | SO=protein_coding | is_pseudo=false
Tb927.11.2300	eukaryotic peptide chain release factor subunit 1, putative	0.88049	6.64386	0.0271541	-0.603841	-0.142417	0.827441	0.00258347	0.927487	0.803066	0.777497	0.41612	1	3.76217	0.331444	1	-0.239701								7	7	11	15240000	4316000	8840000	12710000	22630000	1	NaN	1	NaN	1	NaN	6	105.1	1	NaN	1.841	100	1.019	0.658	0.906	Tb927.11.2300:mRNA-p1	transcript=Tb927.11.2300:mRNA | gene=Tb927.11.2300 | organism=Trypanosoma_brucei_brucei_TREU927 | gene_product=eukaryotic peptide chain release factor subunit 1, putative | transcript_product=eukaryotic peptide chain release factor subunit 1, putative | location=Tb927_11_v5.1:656382-657740(+) | protein_length=452 | sequence_SO=chromosome | SO=protein_coding | is_pseudo=false
Tb927.8.7530	3,2-trans-enoyl-CoA isomerase, mitochondrial precursor, putative	NaN	5.07925	NaN	-0.181149	-0.717857	1	0.0211329	1	0.944134	0.202406	1	1	5.07925	0.342636	1	-0.449503								3	5	14	26600000	13430000	17700000	45750000	79350000	NaN	NaN	2	312.8	NaN	NaN	3	0.7	2	40.7	NaN	33.807	NaN	0.882	0.608	Tb927.8.7530:mRNA-p1	transcript=Tb927.8.7530:mRNA | gene=Tb927.8.7530 | organism=Trypanosoma_brucei_brucei_TREU927 | gene_product=3,2-trans-enoyl-CoA isomerase, mitochondrial precursor, putative | transcript_product=3,2-trans-enoyl-CoA isomerase, mitochondrial precursor, putative | location=Tb927_08_v5.1:2168337-2169413(+) | protein_length=358 | sequence_SO=chromosome | SO=protein_coding | is_pseudo=false
Tb927.7.6850	trans-sialidase	6.64386	6.64386	-0.0499049	-2.15843	-0.226004	0.0941873	0.0302595	0.984415	0.29057	0.669599	1	1	6.64386	0.35256	1	-0.811446								22	23	80	171800000	39660000	38820000	45190000	51420000	7	0	7	0	9	26	22	24.8	10	19.9	100	100	0.966	0.224	0.855	Tb927.7.6850:mRNA-p1	transcript=Tb927.7.6850:mRNA | gene=Tb927.7.6850 | organism=Trypanosoma_brucei_brucei_TREU927 | gene_product=trans-sialidase | transcript_product=trans-sialidase | location=Tb927_07_v5.1:1916651-1918966(-) | protein_length=771 | sequence_SO=chromosome | SO=protein_coding | is_pseudo=false
Tb927.10.11220	procyclic form surface phosphoprotein	3.99322	6.64386	-0.0573916	-2.2863	0.0172092	0.333875	0.00258347	0.989954	0.261824	0.994125	0.155472	1	5.31854	0.412704	1	-0.775496								5	5	13	49340000	7745000	10990000	36400000	44260000	2	741.8	1	NaN	2	79.4	4	73.1	1	NaN	15.925	100	0.961	0.205	1.012	Tb927.10.11220:mRNA-p1	transcript=Tb927.10.11220:mRNA | gene=Tb927.10.11220 | organism=Trypanosoma_brucei_brucei_TREU927 | gene_product=procyclic form surface phosphoprotein | transcript_product=procyclic form surface phosphoprotein | location=Tb927_10_v5.1:2745043-2746320(-) | protein_length=425 | sequence_SO=chromosome | SO=protein_coding | is_pseudo=false
Tb927.3.4500	Fumarate hydratase class I, cytosolic	6.64386	6.64386	-0.395929	0.244887	-0.696658	0.0941873	0.0302595	0.645995	0.573398	0.215651	1	1	6.64386	0.415891	1	-0.282566								17	17	112	82040000	53200000	92070000	134300000	208100000	14	0	13	0	18	25.5	16	24.5	13	28.5	100	100	0.76	1.185	0.617	Tb927.3.4500:mRNA-p1	transcript=Tb927.3.4500:mRNA | gene=Tb927.3.4500 | organism=Trypanosoma_brucei_brucei_TREU927 | gene_product=Fumarate hydratase class I, cytosolic | transcript_product=Fumarate hydratase class I, cytosolic | location=Tb927_03_v5.1:1257999-1259696(-) | protein_length=565 | sequence_SO=chromosome | SO=protein_coding | is_pseudo=false
Tb927.10.10010	mRNA turnover protein 4 homolog, putative	1.40762	6.64386	-0.671163	0.296311	-0.520769	0.730307	0.00258347	0.396229	0.515366	0.34983	0.367086	1	4.02574	0.425267	1	-0.298541								6	6	16	30540000	14080000	7414000	21190000	23050000	1	NaN	1	NaN	2	22.6	5	57.1	2	3.4	2.653	100	0.628	1.228	0.697	Tb927.10.10010:mRNA-p1	transcript=Tb927.10.10010:mRNA | gene=Tb927.10.10010 | organism=Trypanosoma_brucei_brucei_TREU927 | gene_product=mRNA turnover protein 4 homolog, putative | transcript_product=mRNA turnover protein 4 homolog, putative | location=Tb927_10_v5.1:2468708-2469388(+) | protein_length=226 | sequence_SO=chromosome | SO=protein_coding | is_pseudo=false
Tb927.11.3620	nucleobase/nucleoside transporter 8.1	6.64386	6.64386	1.06005	-3.87832	-0.826233	0.108803	0.00258347	0.294169	0.0531076	0.143856	1	1	6.64386	0.487366	1	-1.21484								5	5	10	78260000	9772000	11540000	37560000	20990000	1	NaN	1	NaN	1	NaN	5	67.2	1	NaN	100	100	2.085	0.068	0.564	Tb927.11.3620:mRNA-p1	transcript=Tb927.11.3620:mRNA | gene=Tb927.11.3620 | organism=Trypanosoma_brucei_brucei_TREU927 | gene_product=nucleobase/nucleoside transporter 8.1 | transcript_product=nucleobase/nucleoside transporter 8.1 | location=Tb927_11_v5.1:1067477-1068784(+) | protein_length=435 | sequence_SO=chromosome | SO=protein_coding | is_pseudo=false
Tb927.11.9450	cyclophilin type peptidyl-prolyl cis-trans isomerase, putative	0.222805	6.64386	-0.612638	0.182692	-0.140826	0.952262	0.00258347	0.443885	0.760592	0.779601	0.478659	1	3.43333	0.496605	1	-0.190257								6	6	15	14730000	3617000	6134000	33030000	24130000	1	NaN	1	NaN	2	53.5	5	19.3	1	NaN	1.167	100	0.654	1.135	0.907	Tb927.11.9450:mRNA-p1	transcript=Tb927.11.9450:mRNA | gene=Tb927.11.9450 | organism=Trypanosoma_brucei_brucei_TREU927 | gene_product=cyclophilin type peptidyl-prolyl cis-trans isomerase, putative | transcript_product=cyclophilin type peptidyl-prolyl cis-trans isomerase, putative | location=Tb927_11_v5.1:2587068-2587640(-) | protein_length=190 | sequence_SO=chromosome | SO=protein_coding | is_pseudo=false
Tb927.9.8100	nascent polypeptide associated complex subunit, putative	3.72955	6.64386	0.0607391	-0.0380064	0.0454429	0.373544	0.0302595	0.902774	0.934678	0.966811	0.174357	1	5.1867	0.536084	1	0.0227252								6	6	61	813400000	561500000	555700000	484100000	511200000	2	366	6	0	4	34.2	11	78.6	7	40	13.265	100	1.043	0.974	1.032	Tb927.9.8100:mRNA-p1	transcript=Tb927.9.8100:mRNA | gene=Tb927.9.8100 | organism=Trypanosoma_brucei_brucei_TREU927 | gene_product=nascent polypeptide associated complex subunit, putative | transcript_product=nascent polypeptide associated complex subunit, putative | location=Tb927_09_v5.1:1336749-1337315(-) | protein_length=188 | sequence_SO=chromosome | SO=protein_coding | is_pseudo=false
Tb927.10.15410	glycosomal malate dehydrogenase	6.64386	6.64386	-0.571322	-0.288065	0.293959	0.0941873	0.0302595	0.479411	0.918	0.636135	1	1	6.64386	0.53638	1	-0.188476								13	13	66	336400000	227400000	247900000	386200000	688200000	10	0	6	0	8	62	10	36.9	6	10.9	100	100	0.673	0.819	1.226	Tb927.10.15410:mRNA-p1	transcript=Tb927.10.15410:mRNA | gene=Tb927.10.15410 | organism=Trypanosoma_brucei_brucei_TREU927 | gene_product=glycosomal malate dehydrogenase | transcript_product=glycosomal malate dehydrogenase | location=Tb927_10_v5.1:3786037-3787008(+) | protein_length=323 | sequence_SO=chromosome | SO=protein_coding | is_pseudo=false
Tb927.7.4390	threonine synthase, putative	6.64386	6.64386	-0.0306193	0.60502	-0.132894	0.0941873	0.00258347	0.970148	0.340843	0.790113	1	1	6.64386	0.588997	1	0.147169								16	16	58	22170000	10130000	21500000	66210000	59820000	10	0	8	0	13	39.5	6	52	4	35.9	100	100	0.979	1.521	0.912	Tb927.7.4390:mRNA-p1	transcript=Tb927.7.4390:mRNA | gene=Tb927.7.4390 | organism=Trypanosoma_brucei_brucei_TREU927 | gene_product=threonine synthase, putative | transcript_product=threonine synthase, putative | location=Tb927_07_v5.1:1164231-1166258(-) | protein_length=675 | sequence_SO=chromosome | SO=protein_coding | is_pseudo=false
Tb927.8.1890	cytochrome c1, heme protein, mitochondrial, putative	6.64386	6.64386	1.10702	-2.73697	-0.459973	0.108803	0.00258347	0.274576	0.176396	0.406485	1	1	6.64386	0.596177	1	-0.69664								4	4	15	70000000	11350000	17510000	32410000	49880000	3	0	1	NaN	1	NaN	4	45.7	1	NaN	100	100	2.154	0.15	0.727	Tb927.8.1890:mRNA-p1	transcript=Tb927.8.1890:mRNA | gene=Tb927.8.1890 | organism=Trypanosoma_brucei_brucei_TREU927 | gene_product=cytochrome c1, heme protein, mitochondrial, putative | transcript_product=cytochrome c1, heme protein, mitochondrial, putative | location=Tb927_08_v5.1:614630-615406(-) | protein_length=258 | sequence_SO=chromosome | SO=protein_coding | is_pseudo=false
Tb927.10.280	cytochrome oxidase subunit VI	6.64386	6.64386	-0.100051	-2.50635	0.78576	0.108803	0.00258347	0.967208	0.217084	0.184498	1	1	6.64386	0.600102	1	-0.606881								2	2	12	35540000	9851000	4899000	24730000	26120000	2	0	1	NaN	2	8.5	2	43.4	1	NaN	100	100	0.933	0.176	1.724	Tb927.10.280:mRNA-p1	transcript=Tb927.10.280:mRNA | gene=Tb927.10.280 | organism=Trypanosoma_brucei_brucei_TREU927 | gene_product=cytochrome oxidase subunit VI | transcript_product=cytochrome oxidase subunit VI | location=Tb927_10_v5.1:84036-84512(+) | protein_length=158 | sequence_SO=chromosome | SO=protein_coding | is_pseudo=false
Tb927.11.2410	hypothetical protein, conserved	6.64386	6.64386	0.334568	-1.92687	0.343692	0.0941873	0.0302595	0.706816	0.347849	0.575846	1	1	6.64386	0.636957	1	-0.416202								14	14	72	557100000	133000000	50210000	219100000	255100000	9	0	4	0	10	77	17	74.5	8	19.4	100	100	1.261	0.263	1.269	Tb927.11.2410:mRNA-p1	transcript=Tb927.11.2410:mRNA | gene=Tb927.11.2410 | organism=Trypanosoma_brucei_brucei_TREU927 | gene_product=hypothetical protein, conserved | transcript_product=hypothetical protein, conserved | location=Tb927_11_v5.1:701086-701754(-) | protein_length=222 | sequence_SO=chromosome | SO=protein_coding | is_pseudo=false
Tb927.10.4280	ubiquinol-cytochrome c reductase complex 14 kda protein	6.64386	6.64386	1.95531	-2.73697	-0.632629	0.0941873	0.00258347	0.0601922	0.176396	0.259412	1	1	6.64386	0.761431	1	-0.471427								8	8	31	105500000	13290000	18390000	132900000	119900000	6	0	2	0	5	241.7	7	104.5	2	15.3	100	100	3.878	0.15	0.645	Tb927.10.4280:mRNA-p1	transcript=Tb927.10.4280:mRNA | gene=Tb927.10.4280 | organism=Trypanosoma_brucei_brucei_TREU927 | gene_product=ubiquinol-cytochrome c reductase complex 14 kda protein | transcript_product=ubiquinol-cytochrome c reductase complex 14 kda protein | location=Tb927_10_v5.1:1116381-1116986(+) | protein_length=201 | sequence_SO=chromosome | SO=protein_coding | is_pseudo=false
Tb927.9.3170	cytochrome oxidase subunit V	6.64386	6.64386	0.789938	-2.50635	0.678973	0.0941873	0.00258347	0.424585	0.217084	0.253614	1	1	6.64386	0.77932	1	-0.345814								5	5	28	106500000	28260000	26620000	91560000	71580000	4	0	2	0	4	37.6	4	63.8	3	13.6	100	100	1.729	0.176	1.601	Tb927.9.3170:mRNA-p1	transcript=Tb927.9.3170:mRNA | gene=Tb927.9.3170 | organism=Trypanosoma_brucei_brucei_TREU927 | gene_product=cytochrome oxidase subunit V | transcript_product=cytochrome oxidase subunit V | location=Tb927_09_v5.1:685684-686274(-) | protein_length=196 | sequence_SO=chromosome | SO=protein_coding | is_pseudo=false
Tb927.11.13125	cytochrome oxidase subunit X	6.64386	5.24698	0.697774	-1.75147	0.412511	0.0941873	0.0172433	0.47584	0.395707	0.497168	0.0744458	1	5.94542	0.808188	1	-0.213727								5	5	17	75620000	21730000	25330000	41740000	40310000	4	0	2	235.1	3	16.7	4	18.3	2	57.5	100	37.975	1.622	0.297	1.331	Tb927.11.13125:mRNA-p1	transcript=Tb927.11.13125:mRNA | gene=Tb927.11.13125 | organism=Trypanosoma_brucei_brucei_TREU927 | gene_product=cytochrome oxidase subunit X | transcript_product=cytochrome oxidase subunit X | location=Tb927_11_v5.1:3515412-3515762(-) | protein_length=116 | sequence_SO=chromosome | SO=protein_coding | is_pseudo=false
Tb927.11.7310	RNA binding protein, putative	NaN	6.64386	NaN	-1.00868	0.604071	1	0.00258347	1	0.673671	0.311747	1	1	6.64386	0.843513	1	-0.202305								4	4	5	15300000	8137000	17460000	0	0	NaN	NaN	1	NaN	NaN	NaN	1	NaN	1	NaN	NaN	100	NaN	0.497	1.52	Tb927.11.7310:mRNA-p1	transcript=Tb927.11.7310:mRNA | gene=Tb927.11.7310 | organism=Trypanosoma_brucei_brucei_TREU927 | gene_product=RNA binding protein, putative | transcript_product=RNA binding protein, putative | location=Tb927_11_v5.1:2064263-2065063(+) | protein_length=266 | sequence_SO=chromosome | SO=protein_coding | is_pseudo=false
Tb927.11.6280	pyruvate phosphate dikinase	6.64386	6.64386	-0.302226	0.347099	0.0468402	0.0941873	0.0302595	0.743755	0.461198	0.964877	1	1	6.64386	0.885541	1	0.0305709								34	34	168	140100000	100800000	145700000	213300000	282300000	19	0	20	0	20	36.8	27	20.8	18	26.7	100	100	0.811	1.272	1.033	Tb927.11.6280:mRNA-p1	transcript=Tb927.11.6280:mRNA | gene=Tb927.11.6280 | organism=Trypanosoma_brucei_brucei_TREU927 | gene_product=pyruvate phosphate dikinase | transcript_product=pyruvate phosphate dikinase | location=Tb927_11_v5.1:1768333-1771074(-) | protein_length=913 | sequence_SO=chromosome | SO=protein_coding | is_pseudo=false
Tb927.8.6170	transketolase, putative	6.64386	6.64386	-0.524915	0.448901	-0.0409718	0.0941873	0.0302595	0.521097	0.362821	0.914253	1	1	6.64386	0.902382	1	-0.0389953								11	11	51	43640000	26110000	36220000	50900000	75170000	7	0	6	0	10	39.8	8	25.2	7	20.2	100	100	0.695	1.365	0.972	Tb927.8.6170:mRNA-p1	transcript=Tb927.8.6170:mRNA | gene=Tb927.8.6170 | organism=Trypanosoma_brucei_brucei_TREU927 | gene_product=transketolase, putative | transcript_product=transketolase, putative | location=Tb927_08_v5.1:1797668-1799677(+) | protein_length=669 | sequence_SO=chromosome | SO=protein_coding | is_pseudo=false
Tb927.9.5590	DNA topoisomerase ii	4.07605	6.64386	0.777367	-1.074	0.125651	0.32401	0.00258347	0.43138	0.653559	0.856466	0.149674	1	5.35995	0.925875	1	-0.0569941								9	9	18	24990000	7841000	6677000	18100000	31900000	2	625.4	2	0	2	70	9	67.8	2	23.6	16.866	100	1.714	0.475	1.091	Tb927.9.5590:mRNA-p1	transcript=Tb927.9.5590:mRNA | gene=Tb927.9.5590 | organism=Trypanosoma_brucei_brucei_TREU927 | gene_product=DNA topoisomerase ii | transcript_product=DNA topoisomerase ii | location=Tb927_09_v5.1:961067-964732(+) | protein_length=1221 | sequence_SO=chromosome | SO=protein_coding | is_pseudo=false
Tb927.9.7670	hypothetical protein, conserved	NaN	6.64386	-0.701342	0.430821	0.385155	1	0.00258347	0.372912	0.493154	0.527743	1	1	6.64386	0.927171	1	0.0382113								4	4	11	17110000	6719000	16790000	0	33750000	NaN	NaN	2	0	1	NaN	4	12.9	2	0.6	NaN	100	0.615	1.348	1.306	Tb927.9.7670:mRNA-p1	transcript=Tb927.9.7670:mRNA | gene=Tb927.9.7670 | organism=Trypanosoma_brucei_brucei_TREU927 | gene_product=hypothetical protein, conserved | transcript_product=hypothetical protein, conserved | location=Tb927_09_v5.1:1251064-1251771(-) | protein_length=235 | sequence_SO=chromosome | SO=protein_coding | is_pseudo=false
Tb927.10.4240	hypothetical protein, conserved	6.64386	6.64386	1.36401	-1.699	NaN	0.0941873	0.00258347	0.183206	0.410762	1	1	1	6.64386	0.930652	1	-0.167493								3	3	9	51240000	0	23100000	93930000	74340000	2	0	1	NaN	2	15.8	4	16.9	NaN	NaN	100	100	2.574	0.308	NaN	Tb927.10.4240:mRNA-p1	transcript=Tb927.10.4240:mRNA | gene=Tb927.10.4240 | organism=Trypanosoma_brucei_brucei_TREU927 | gene_product=hypothetical protein, conserved | transcript_product=hypothetical protein, conserved | location=Tb927_10_v5.1:1112059-1112421(+) | protein_length=120 | sequence_SO=chromosome | SO=protein_coding | is_pseudo=false
Tb927.11.3980	metallo-peptidase, Clan ME, Family M16	6.64386	6.64386	1.614	-1.81097	-0.0664274	0.0941873	0.0302595	0.118096	0.379044	0.87953	1	1	6.64386	0.937336	1	-0.0877969								17	17	85	332500000	56740000	69090000	361700000	333500000	12	0	5	0	16	79.3	17	46	7	25.7	100	100	3.061	0.285	0.955	Tb927.11.3980:mRNA-p1	transcript=Tb927.11.3980:mRNA | gene=Tb927.11.3980 | organism=Trypanosoma_brucei_brucei_TREU927 | gene_product=metallo-peptidase, Clan ME, Family M16 | transcript_product=metallo-peptidase, Clan ME, Family M16 | location=Tb927_11_v5.1:1164678-1166234(+) | protein_length=518 | sequence_SO=chromosome | SO=protein_coding | is_pseudo=false
Tb927.1.710	phosphoglycerate kinase	6.64386	6.64386	0.340277	0.43189	-0.680382	0.0941873	0.0302595	0.702884	0.378278	0.226235	1	1	6.64386	0.939422	1	0.0305953								6	18	91	57440000	36330000	164800000	135500000	103300000	3	0	4	0	4	22.5	4	19.9	3	9.9	100	100	1.266	1.349	0.624	Tb927.1.710:mRNA-p1	transcript=Tb927.1.710:mRNA | gene=Tb927.1.710 | organism=Trypanosoma_brucei_brucei_TREU927 | gene_product=phosphoglycerate kinase | transcript_product=phosphoglycerate kinase | location=Tb927_01_v5.1:234176-235438(-) | protein_length=420 | sequence_SO=chromosome | SO=protein_coding | is_pseudo=false
Tb927.10.6300	Mitochondrial ribosomal protein S5	0.0114957	6.64386	-0.473931	0.176323	0.358396	0.992768	0.00258347	0.568957	0.768044	0.558552	0.498898	1	3.32768	0.943375	1	0.0202626								7	7	25	10870000	6637000	20170000	12350000	20380000	4	94	6	0	4	39.1	5	18.7	1	NaN	1.008	100	0.72	1.13	1.282	Tb927.10.6300:mRNA-p1	transcript=Tb927.10.6300:mRNA | gene=Tb927.10.6300 | organism=Trypanosoma_brucei_brucei_TREU927 | gene_product=Mitochondrial ribosomal protein S5 | transcript_product=Mitochondrial ribosomal protein S5 | location=Tb927_10_v5.1:1593362-1594669(-) | protein_length=435 | sequence_SO=chromosome | SO=protein_coding | is_pseudo=false
Tb927.1.4100	cytochrome oxidase subunit IV	6.64386	6.64386	1.70221	-2.02327	0.0813396	0.0941873	0.0302595	0.100046	0.323183	0.91722	1	1	6.64386	0.947681	1	-0.0799053								21	21	96	317000000	70400000	46520000	264500000	217200000	14	0	10	0	12	35.7	22	57.5	11	23	100	100	3.254	0.246	1.058	Tb927.1.4100:mRNA-p1	transcript=Tb927.1.4100:mRNA | gene=Tb927.1.4100 | organism=Trypanosoma_brucei_brucei_TREU927 | gene_product=cytochrome oxidase subunit IV | transcript_product=cytochrome oxidase subunit IV | location=Tb927_01_v5.1:861807-862868(+) | protein_length=353 | sequence_SO=chromosome | SO=protein_coding | is_pseudo=false
Tb927.9.13780	Mitochondrial SSU ribosomal protein, putative	NaN	4.54467	-0.85726	0.22404	0.557778	1	0.0390393	0.266386	0.712779	0.351759	1	1	4.54467	0.958399	1	-0.0251473								4	4	8	13040000	5450000	4330000	0	14170000	NaN	NaN	2	885.1	2	70.9	2	11	1	NaN	NaN	23.339	0.552	1.168	1.472	Tb927.9.13780:mRNA-p1	transcript=Tb927.9.13780:mRNA | gene=Tb927.9.13780 | organism=Trypanosoma_brucei_brucei_TREU927 | gene_product=Mitochondrial SSU ribosomal protein, putative | transcript_product=Mitochondrial SSU ribosomal protein, putative | location=Tb927_09_v5.1:2177114-2177995(-) | protein_length=293 | sequence_SO=chromosome | SO=protein_coding | is_pseudo=false
Tb927.8.4820	eukaryotic translation initiation factor 4 gamma 3	0.986957	4.48646	0.337997	-0.875672	0.469886	0.807555	0.0416062	0.704454	0.687211	0.43623	0.362148	1	2.73671	0.962714	1	-0.0225964								12	12	20	43710000	36610000	18730000	13630000	26960000	3	448.8	2	1006.4	1	NaN	10	36.6	1	NaN	1.982	22.416	1.264	0.545	1.385	Tb927.8.4820:mRNA-p1	transcript=Tb927.8.4820:mRNA | gene=Tb927.8.4820 | organism=Trypanosoma_brucei_brucei_TREU927 | gene_product=eukaryotic translation initiation factor 4 gamma 3 | transcript_product=eukaryotic translation initiation factor 4 gamma 3 | location=Tb927_08_v5.1:1422340-1424208(-) | protein_length=622 | sequence_SO=chromosome | SO=protein_coding | is_pseudo=false
Tb927.10.4880	hypothetical protein, conserved	6.64386	6.64386	1.55139	-2.08314	0.435095	0.0941873	0.0302595	0.13239	0.308453	0.472654	1	1	6.64386	0.978811	1	-0.0322178								3	3	23	112200000	23800000	53590000	97430000	54780000	4	0	1	NaN	3	11.3	5	21	2	86	100	100	2.931	0.236	1.352	Tb927.10.4880:mRNA-p1	transcript=Tb927.10.4880:mRNA | gene=Tb927.10.4880 | organism=Trypanosoma_brucei_brucei_TREU927 | gene_product=hypothetical protein, conserved | transcript_product=hypothetical protein, conserved | location=Tb927_10_v5.1:1217860-1218534(-) | protein_length=224 | sequence_SO=chromosome | SO=protein_coding | is_pseudo=false
Tb927.8.5120	cytochrome c	NaN	6.64386	0.495695	0.486457	-1.01159	1	0.00258347	0.599179	0.44092	0.0748858	1	1	6.64386	0.98615	1	-0.00981196								3	3	12	7985000	13870000	12940000	31760000	30500000	NaN	NaN	2	0	1	NaN	2	43.7	2	35.8	NaN	100	1.41	1.401	0.496	Tb927.8.5120:mRNA-p1	transcript=Tb927.8.5120:mRNA | gene=Tb927.8.5120 | organism=Trypanosoma_brucei_brucei_TREU927 | gene_product=cytochrome c | transcript_product=cytochrome c | location=Tb927_08_v5.1:1527060-1527404(+) | protein_length=114 | sequence_SO=chromosome | SO=protein_coding | is_pseudo=false
Tb927.3.2750	hypothetical protein, conserved	6.64386	6.64386	1.64754	-1.1078	-0.579922	0.108803	0.00258347	0.110952	0.602343	0.29978	1	1	6.64386	0.988784	1	-0.0133935								7	7	20	34410000	17700000	10050000	31890000	25550000	1	NaN	2	0	3	14.7	4	15.2	5	23.8	100	100	3.133	0.464	0.669	Tb927.3.2750:mRNA-p1	transcript=Tb927.3.2750:mRNA | gene=Tb927.3.2750 | organism=Trypanosoma_brucei_brucei_TREU927 | gene_product=hypothetical protein, conserved | transcript_product=hypothetical protein, conserved | location=Tb927_03_v5.1:703304-705919(-) | protein_length=871 | sequence_SO=chromosome | SO=protein_coding | is_pseudo=false
Tb927.3.2475	hypothetical protein	-0.870387	6.64386	NaN	-0.675765	0.686164	0.726781	0.00258347	1	0.779561	0.248458	0.582929	1	2.88673	0.995139	1	0.00519943								3	3	11	16070000	11940000	9126000	15830000	0	3	129.4	1	NaN	NaN	NaN	2	74.8	3	22.3	0.547	100	NaN	0.626	1.609	Tb927.3.2475:mRNA-p1	transcript=Tb927.3.2475:mRNA | gene=Tb927.3.2475 | organism=Trypanosoma_brucei_brucei_TREU927 | gene_product=hypothetical protein | transcript_product=hypothetical protein | location=Tb927_03_v5.1:622435-622815(+) | protein_length=126 | sequence_SO=chromosome | SO=protein_coding | is_pseudo=false
Tb927.7.2360	N-acetyltransferase, putative	6.64386	6.64386	NaN	NaN	-0.461959	0.108803	0.00258347	1	1	0.404552	1	1	6.64386	1	1	-0.461959								2	2	4	0	6025000	8519000	12180000	0	1	NaN	1	NaN	NaN	NaN	NaN	NaN	1	NaN	100	100	NaN	NaN	0.726	Tb927.7.2360:mRNA-p1	transcript=Tb927.7.2360:mRNA | gene=Tb927.7.2360 | organism=Trypanosoma_brucei_brucei_TREU927 | gene_product=N-acetyltransferase, putative | transcript_product=N-acetyltransferase, putative | location=Tb927_07_v5.1:609925-610851(-) | protein_length=308 | sequence_SO=chromosome | SO=protein_coding | is_pseudo=false
Tb927.6.5090	hypothetical protein, conserved	6.64386	6.64386	NaN	-1.12343	NaN	0.108803	0.00258347	1	0.638503	1	1	1	6.64386	1	1	-1.12343								2	2	4	15970000	0	6574000	11110000	0	1	NaN	1	NaN	NaN	NaN	2	71.6	NaN	NaN	100	100	NaN	0.459	NaN	Tb927.6.5090:mRNA-p1	transcript=Tb927.6.5090:mRNA | gene=Tb927.6.5090 | organism=Trypanosoma_brucei_brucei_TREU927 | gene_product=hypothetical protein, conserved | transcript_product=hypothetical protein, conserved | location=Tb927_06_v5.1:1390185-1392644(+) | protein_length=819 | sequence_SO=chromosome | SO=protein_coding | is_pseudo=false
Tb927.10.8200	Ribosomal protein L1p/L10e family, putative	NaN	6.64386	NaN	-0.833927	NaN	1	0.00258347	1	0.728603	1	1	1	6.64386	1	1	-0.833927								4	4	5	5575000	0	9944000	0	11210000	NaN	NaN	1	NaN	NaN	NaN	3	42.7	NaN	NaN	NaN	100	NaN	0.561	NaN	Tb927.10.8200:mRNA-p1	transcript=Tb927.10.8200:mRNA | gene=Tb927.10.8200 | organism=Trypanosoma_brucei_brucei_TREU927 | gene_product=Ribosomal protein L1p/L10e family, putative | transcript_product=Ribosomal protein L1p/L10e family, putative | location=Tb927_10_v5.1:2038477-2039286(-) | protein_length=269 | sequence_SO=chromosome | SO=protein_coding | is_pseudo=false
Tb927.11.6360	60S ribosomal protein L24, putative	NaN	4.98737	NaN	0.178874	NaN	1	0.0235719	1	0.765057	1	1	1	4.98737	1	1	0.178874								2	2	3	19240000	0	14390000	0	0	NaN	NaN	2	368.2	NaN	NaN	1	NaN	NaN	NaN	NaN	31.721	NaN	1.132	NaN	Tb927.11.6360:mRNA-p1	transcript=Tb927.11.6360:mRNA | gene=Tb927.11.6360 | organism=Trypanosoma_brucei_brucei_TREU927 | gene_product=60S ribosomal protein L24, putative | transcript_product=60S ribosomal protein L24, putative | location=Tb927_11_v5.1:1789575-1790150(-) | protein_length=191 | sequence_SO=chromosome | SO=protein_coding | is_pseudo=false
Tb927.10.2970	hypothetical protein, conserved	6.64386	6.64386	NaN	0.138814	NaN	0.108803	0.00258347	1	0.812346	1	1	1	6.64386	1	1	0.138814								3	3	6	12160000	0	1076000	17630000	0	2	0	1	NaN	NaN	NaN	1	NaN	NaN	NaN	100	100	NaN	1.101	NaN	Tb927.10.2970:mRNA-p1	transcript=Tb927.10.2970:mRNA | gene=Tb927.10.2970 | organism=Trypanosoma_brucei_brucei_TREU927 | gene_product=hypothetical protein, conserved | transcript_product=hypothetical protein, conserved | location=Tb927_10_v5.1:776124-776471(+) | protein_length=115 | sequence_SO=chromosome | SO=protein_coding | is_pseudo=false
Tb927.4.4910	3,2-trans-enoyl-CoA isomerase, mitochondrial precursor, putative	NaN	6.64386	NaN	NaN	NaN	1	0.00258347	1	1	1	1	1	6.64386	1	1	NaN								1	3	8	49440000	23180000	18730000	45750000	79350000	NaN	NaN	1	NaN	NaN	NaN	NaN	NaN	NaN	NaN	NaN	100	NaN	NaN	NaN	Tb927.4.4910.2:mRNA-p1	transcript=Tb927.4.4910.2:mRNA | gene=Tb927.4.4910 | organism=Trypanosoma_brucei_brucei_TREU927 | gene_product=3,2-trans-enoyl-CoA isomerase, mitochondrial precursor, putative | transcript_product=3,2-trans-enoyl-CoA isomerase, mitochondrial precursor, putative | location=Tb927_04_v5.1:1344111-1345313(-) | protein_length=400 | sequence_SO=chromosome | SO=protein_coding | is_pseudo=false
Tb927.3.4070	Nodulin-like, putative	-6.64386	-6.64386	NaN	-2.152	-1.09234	0.00360182	0.186927	1	0.292069	0.0548085	1	1	-6.64386	0.200978	1	-1.62217								8	8	28	68550000	24550000	717300000	814100000	0	9	0	8	0	NaN	NaN	2	25.9	1	NaN	0.01	0.01	NaN	0.225	0.469	Tb927.3.4070:mRNA-p1	transcript=Tb927.3.4070:mRNA | gene=Tb927.3.4070 | organism=Trypanosoma_brucei_brucei_TREU927 | gene_product=Nodulin-like, putative | transcript_product=Nodulin-like, putative | location=Tb927_03_v5.1:1148265-1150052(-) | protein_length=595 | sequence_SO=chromosome | SO=protein_coding | is_pseudo=false
Tb927.9.5210	glutaminyl-tRNA synthetase, putative	-6.64386	0.0271541	-0.327348	-0.0350469	-0.00723156	0.00616124	0.983913	0.717057	0.993539	0.960519	0.502602	1	-3.30835	0.351943	1	-0.123209								6	6	12	10890000	11350000	12090000	22500000	28090000	1	NaN	2	10.2	2	51.6	3	14.4	1	NaN	0.01	1.019	0.797	0.976	0.995	Tb927.9.5210:mRNA-p1	transcript=Tb927.9.5210:mRNA | gene=Tb927.9.5210 | organism=Trypanosoma_brucei_brucei_TREU927 | gene_product=glutaminyl-tRNA synthetase, putative | transcript_product=glutaminyl-tRNA synthetase, putative | location=Tb927_09_v5.1:918642-920375(+) | protein_length=577 | sequence_SO=chromosome | SO=protein_coding | is_pseudo=false
Tb927.10.2640	intraflagellar transport protein 81	-5.71786	-0.610433	NaN	-0.0969617	0.709291	0.0184829	0.901234	1	0.972588	0.232378	0.432292	1	-3.16415	0.586491	1	0.306164								5	5	7	1826000	7529000	12420000	14160000	0	2	364.5	2	125.2	NaN	NaN	1	NaN	1	NaN	0.019	0.655	NaN	0.935	1.635	Tb927.10.2640:mRNA-p1	transcript=Tb927.10.2640:mRNA | gene=Tb927.10.2640 | organism=Trypanosoma_brucei_brucei_TREU927 | gene_product=intraflagellar transport protein 81 | transcript_product=intraflagellar transport protein 81 | location=Tb927_10_v5.1:681295-683601(+) | protein_length=768 | sequence_SO=chromosome | SO=protein_coding | is_pseudo=false
Tb927.10.1490	Temperature dependent protein affecting M2 dsRNA replication, putative	-6.64386	NaN	NaN	-0.571322	0.112366	0.00616124	1	1	0.813754	0.874608	1	1	-6.64386	0.623631	1	-0.229478								2	2	4	3099000	7293000	0	2873000	4070000	1	NaN	NaN	NaN	NaN	NaN	1	NaN	1	NaN	0.01	NaN	NaN	0.673	1.081	Tb927.10.1490:mRNA-p1	transcript=Tb927.10.1490:mRNA | gene=Tb927.10.1490 | organism=Trypanosoma_brucei_brucei_TREU927 | gene_product=Temperature dependent protein affecting M2 dsRNA replication, putative | transcript_product=Temperature dependent protein affecting M2 dsRNA replication, putative | location=Tb927_10_v5.1:397209-400871(-) | protein_length=1220 | sequence_SO=chromosome | SO=protein_coding | is_pseudo=false
Tb927.8.8330	cysteine peptidase, putative	-6.64386	-6.64386	0.759582	-1.51457	-0.351074	0.00360182	0.186927	0.4411	0.466311	0.520653	1	1	-6.64386	0.630951	1	-0.368689								17	25	100	267800000	86150000	229200000	737100000	152900000	17	0	14	0	1	NaN	1	NaN	1	NaN	0.01	0.01	1.693	0.35	0.784	Tb927.8.8330:mRNA-p1	transcript=Tb927.8.8330:mRNA | gene=Tb927.8.8330 | organism=Trypanosoma_brucei_brucei_TREU927 | gene_product=cysteine peptidase, putative | transcript_product=cysteine peptidase, putative | location=Tb927_08_v5.1:2466411-2469077(+) | protein_length=888 | sequence_SO=chromosome | SO=protein_coding | is_pseudo=false
Tb927.10.10280	microtubule-associated protein, putative	-5.96578	1.13356	0.613532	NaN	-0.343732	0.00849623	0.691559	0.52551	1	0.528904	0.61954	1	-2.41611	0.825109	1	0.1349								6	14	169	1825000000	1182000000	1364000000	2881000000	3009000000	2	73.3	3	9.18183e+08	1	NaN	NaN	NaN	1	NaN	0.016	2.194	1.53	NaN	0.788	Tb927.10.10280:mRNA-p1	transcript=Tb927.10.10280:mRNA | gene=Tb927.10.10280 | organism=Trypanosoma_brucei_brucei_TREU927 | gene_product=microtubule-associated protein, putative | transcript_product=microtubule-associated protein, putative | location=Tb927_10_v5.1:2524671-2531786(-) | protein_length=2371 | sequence_SO=chromosome | SO=protein_coding | is_pseudo=false
Tb11.v5.0330	THT1 - hexose transporter, putative	-6.64386	-6.64386	1.56852	-1.77596	0.279768	0.00360182	0.186927	0.128353	0.388795	0.653814	1	1	-6.64386	0.982498	1	0.0241091								8	9	51	529800000	85120000	2572000000	2360000000	448000000	7	0	8	0	2	206.4	2	49.1	2	51	0.01	0.01	2.966	0.292	1.214	Tb11.v5.0330.1-p1	transcript=Tb11.v5.0330.1 | gene=Tb11.v5.0330 | organism=Trypanosoma_brucei_brucei_TREU927 | gene_product=THT1 - hexose transporter, putative | transcript_product=THT1 - hexose transporter, putative | location=Tb927_11_bin_v5.1:932446-934029(+) | protein_length=527 | sequence_SO=contig | SO=protein_coding | is_pseudo=false
Tb927.9.9860	Hsp70 protein, putative	-5.2109	-6.64386	NaN	NaN	NaN	0.0318757	0.186927	1	1	1	0.0765807	1	-5.92738	1	1	NaN								14	14	16	0	0	86670000	34860000	0	6	367.2	8	0	NaN	NaN	NaN	NaN	NaN	NaN	0.027	0.01	NaN	NaN	NaN	Tb927.9.9860:mRNA-p1	transcript=Tb927.9.9860:mRNA | gene=Tb927.9.9860 | organism=Trypanosoma_brucei_brucei_TREU927 | gene_product=Hsp70 protein, putative | transcript_product=Hsp70 protein, putative | location=Tb927_09_v5.1:1562466-1564628(-) | protein_length=720 | sequence_SO=chromosome | SO=protein_coding | is_pseudo=false
Tb927.10.3660	aspartate aminotransferase	-4.4112	-3.12029	-1.191	NaN	NaN	0.0464665	0.542564	0.113385	1	1	0.108067	1	-3.76574	1	1	-1.191								11	11	16	0	0	34210000	54410000	21990000	7	402.5	6	41.1	1	NaN	NaN	NaN	NaN	NaN	0.047	0.115	0.438	NaN	NaN	Tb927.10.3660:mRNA-p1	transcript=Tb927.10.3660:mRNA | gene=Tb927.10.3660 | organism=Trypanosoma_brucei_brucei_TREU927 | gene_product=aspartate aminotransferase | transcript_product=aspartate aminotransferase | location=Tb927_10_v5.1:952856-954067(-) | protein_length=403 | sequence_SO=chromosome | SO=protein_coding | is_pseudo=false
Tb927.5.1260	Sulfate transporter N-terminal domain with GLY motif/Sulfate transporter family, putative	-4.38082	-2.68966	NaN	-2.23786	NaN	0.0478593	0.601621	1	0.345918	1	0.149463	1	-3.53524	1	1	-2.23786								4	4	6	20260000	0	38450000	82510000	0	2	102.2	3	11	NaN	NaN	1	NaN	NaN	NaN	0.048	0.155	NaN	0.212	NaN	Tb927.5.1260:mRNA-p1	transcript=Tb927.5.1260:mRNA | gene=Tb927.5.1260 | organism=Trypanosoma_brucei_brucei_TREU927 | gene_product=Sulfate transporter N-terminal domain with GLY motif/Sulfate transporter family, putative | transcript_product=Sulfate transporter N-terminal domain with GLY motif/Sulfate transporter family, putative | location=Tb927_05_v5.1:472412-474133(+) | protein_length=573 | sequence_SO=chromosome |…
Tb927.5.1990	hypothetical protein, conserved	-6.64386	-3.9885	NaN	NaN	NaN	0.00360182	0.432994	1	1	1	0.155804	1	-5.31618	1	1	NaN								3	3	8	0	0	52380000	230000000	0	4	0	1	NaN	NaN	NaN	NaN	NaN	NaN	NaN	0.01	0.063	NaN	NaN	NaN	Tb927.5.1990.1:mRNA-p1	transcript=Tb927.5.1990.1:mRNA | gene=Tb927.5.1990 | organism=Trypanosoma_brucei_brucei_TREU927 | gene_product=hypothetical protein, conserved | transcript_product=hypothetical protein, conserved | location=Tb927_05_v5.1:673106-673900(+) | protein_length=264 | sequence_SO=chromosome | SO=protein_coding | is_pseudo=false
Tb927.10.14040	vacuolar ATP synthase subunit c, putative	-5.26534	-2.61706	-0.172994	NaN	NaN	0.0301205	0.586418	0.88533	1	1	0.206345	1	-3.9412	1	1	-0.172994								6	6	9	0	0	9274000	17300000	3019000	4	151.8	4	17.7	1	NaN	NaN	NaN	NaN	NaN	0.026	0.163	0.887	NaN	NaN	Tb927.10.14040:mRNA-p1	transcript=Tb927.10.14040:mRNA | gene=Tb927.10.14040 | organism=Trypanosoma_brucei_brucei_TREU927 | gene_product=vacuolar ATP synthase subunit c, putative | transcript_product=vacuolar ATP synthase subunit c, putative | location=Tb927_10_v5.1:3419254-3420396(-) | protein_length=380 | sequence_SO=chromosome | SO=protein_coding | is_pseudo=false
Tb927.11.6390	START domain containing protein, putative	-6.64386	-3.15843	NaN	-0.597278	NaN	0.00616124	0.510969	1	0.80522	1	0.217489	1	-4.90114	1	1	-0.597278								4	4	6	23260000	0	14680000	8696000	0	1	NaN	4	140.4	NaN	NaN	1	NaN	NaN	NaN	0.01	0.112	NaN	0.661	NaN	Tb927.11.6390:mRNA-p1	transcript=Tb927.11.6390:mRNA | gene=Tb927.11.6390 | organism=Trypanosoma_brucei_brucei_TREU927 | gene_product=START domain containing protein, putative | transcript_product=START domain containing protein, putative | location=Tb927_11_v5.1:1796497-1797375(-) | protein_length=292 | sequence_SO=chromosome | SO=protein_coding | is_pseudo=false
Tb927.11.8450	Amastin surface glycoprotein, putative	-6.64386	-3.1078	NaN	NaN	NaN	0.00616124	0.517803	1	1	1	0.221457	1	-4.87583	1	1	NaN								2	2	3	0	0	8151000	18540000	0	1	NaN	2	93805.6	NaN	NaN	NaN	NaN	NaN	NaN	0.01	0.116	NaN	NaN	NaN	Tb927.11.8450:mRNA-p1	transcript=Tb927.11.8450:mRNA | gene=Tb927.11.8450 | organism=Trypanosoma_brucei_brucei_TREU927 | gene_product=Amastin surface glycoprotein, putative | transcript_product=Amastin surface glycoprotein, putative | location=Tb927_11_v5.1:2365920-2366819(+) | protein_length=299 | sequence_SO=chromosome | SO=protein_coding | is_pseudo=false
Tb927.7.2330	Protein of unknown function (DUF1663), putative	-6.64386	-3.08314	NaN	NaN	NaN	0.00616124	0.52115	1	1	1	0.223399	1	-4.8635	1	1	NaN								2	2	3	0	0	9942000	25970000	0	1	NaN	2	94.6	NaN	NaN	NaN	NaN	NaN	NaN	0.01	0.118	NaN	NaN	NaN	Tb927.7.2330:mRNA-p1	transcript=Tb927.7.2330:mRNA | gene=Tb927.7.2330 | organism=Trypanosoma_brucei_brucei_TREU927 | gene_product=Protein of unknown function (DUF1663), putative | transcript_product=Protein of unknown function (DUF1663), putative | location=Tb927_07_v5.1:599448-602747(-) | protein_length=1099 | sequence_SO=chromosome | SO=protein_coding | is_pseudo=false
Tb927.10.14720	peroxin 13	-6.64386	-2.8997	NaN	NaN	NaN	0.00616124	0.546387	1	1	1	0.238014	1	-4.77178	1	1	NaN								2	2	4	0	0	22210000	17290000	0	1	NaN	2	247.1	NaN	NaN	NaN	NaN	NaN	NaN	0.01	0.134	NaN	NaN	NaN	Tb927.10.14720:mRNA-p1	transcript=Tb927.10.14720:mRNA | gene=Tb927.10.14720 | organism=Trypanosoma_brucei_brucei_TREU927 | gene_product=peroxin 13 | transcript_product=peroxin 13 | location=Tb927_10_v5.1:3593175-3594350(-) | protein_length=391 | sequence_SO=chromosome | SO=protein_coding | is_pseudo=false
Tb927.11.11250	cytosolic malate dehydrogenase	-6.64386	-1.80591	NaN	NaN	NaN	0.00616124	0.708193	1	1	1	0.331038	1	-4.22488	1	1	NaN								4	4	4	0	0	10800000	28340000	0	1	NaN	2	50.1	NaN	NaN	NaN	NaN	NaN	NaN	0.01	0.286	NaN	NaN	NaN	Tb927.11.11250:mRNA-p1	transcript=Tb927.11.11250:mRNA | gene=Tb927.11.11250 | organism=Trypanosoma_brucei_brucei_TREU927 | gene_product=cytosolic malate dehydrogenase | transcript_product=cytosolic malate dehydrogenase | location=Tb927_11_v5.1:3011678-3012664(+) | protein_length=328 | sequence_SO=chromosome | SO=protein_coding | is_pseudo=false
Tb927.7.4500	PX domain containing protein, putative	-6.64386	-1.71786	NaN	NaN	NaN	0.00616124	0.721948	1	1	1	0.338921	1	-4.18086	1	1	NaN								4	4	6	0	0	11170000	24870000	0	3	0	3	456.1	NaN	NaN	NaN	NaN	NaN	NaN	0.01	0.304	NaN	NaN	NaN	Tb927.7.4500:mRNA-p1	transcript=Tb927.7.4500:mRNA | gene=Tb927.7.4500 | organism=Trypanosoma_brucei_brucei_TREU927 | gene_product=PX domain containing protein, putative | transcript_product=PX domain containing protein, putative | location=Tb927_07_v5.1:1199213-1200799(-) | protein_length=528 | sequence_SO=chromosome | SO=protein_coding | is_pseudo=false
Tb927.10.14980	intraflagellar transport protein 52	-6.05889	-1.28279	NaN	NaN	0.337997	0.0125265	0.791157	1	1	0.582612	0.367176	1	-3.67084	1	1	0.337997								2	2	5	0	6231000	15470000	22990000	0	2	202.8	2	17.9	NaN	NaN	NaN	NaN	1	NaN	0.015	0.411	NaN	NaN	1.264	Tb927.10.14980:mRNA-p1	transcript=Tb927.10.14980:mRNA | gene=Tb927.10.14980 | organism=Trypanosoma_brucei_brucei_TREU927 | gene_product=intraflagellar transport protein 52 | transcript_product=intraflagellar transport protein 52 | location=Tb927_10_v5.1:3658942-3660909(+) | protein_length=655 | sequence_SO=chromosome | SO=protein_coding | is_pseudo=false
Tb927.11.6170	protein transport protein SEC31, putative	-6.64386	-0.846843	NaN	NaN	NaN	0.00616124	0.862198	1	1	1	0.41929	1	-3.74535	1	1	NaN								2	2	2	0	0	7864000	9684000	0	1	NaN	1	NaN	NaN	NaN	NaN	NaN	NaN	NaN	0.01	0.556	NaN	NaN	NaN	Tb927.11.6170:mRNA-p1	transcript=Tb927.11.6170:mRNA | gene=Tb927.11.6170 | organism=Trypanosoma_brucei_brucei_TREU927 | gene_product=protein transport protein SEC31, putative | transcript_product=protein transport protein SEC31, putative | location=Tb927_11_v5.1:1737626-1741321(-) | protein_length=1231 | sequence_SO=chromosome | SO=protein_coding | is_pseudo=false
Tb927.8.6980	Flagellum attachment zone protein 14	-6.64386	-0.277534	NaN	-2.58208	NaN	0.00616124	0.956588	1	0.276351	1	0.473422	1	-3.4607	1	1	-2.58208								5	5	6	12410000	0	5381000	16120000	0	3	0	2	280.4	NaN	NaN	1	NaN	NaN	NaN	0.01	0.825	NaN	0.167	NaN	Tb927.8.6980:mRNA-p1	transcript=Tb927.8.6980:mRNA | gene=Tb927.8.6980 | organism=Trypanosoma_brucei_brucei_TREU927 | gene_product=Flagellum attachment zone protein 14 | transcript_product=Flagellum attachment zone protein 14 | location=Tb927_08_v5.1:2010423-2012924(+) | protein_length=833 | sequence_SO=chromosome | SO=protein_coding | is_pseudo=false
Tb927.8.6360	SPRY domain containing protein, putative	-6.64386	2.58616	NaN	NaN	NaN	0.00616124	0.238879	1	1	1	0.73632	1	-2.02885	1	1	NaN								3	3	3	0	0	1900000	8405000	0	2	0	1	NaN	NaN	NaN	NaN	NaN	NaN	NaN	0.01	6.005	NaN	NaN	NaN	Tb927.8.6360:mRNA-p1	transcript=Tb927.8.6360:mRNA | gene=Tb927.8.6360 | organism=Trypanosoma_brucei_brucei_TREU927 | gene_product=SPRY domain containing protein, putative | transcript_product=SPRY domain containing protein, putative | location=Tb927_08_v5.1:1846913-1849612(+) | protein_length=899 | sequence_SO=chromosome | SO=protein_coding | is_pseudo=false
Tb927.10.12820	hypothetical protein, conserved	-6.64386	-6.64386	NaN	NaN	NaN	0.00616124	0.165522	1	1	1	1	1	-6.64386	1	1	NaN								5	5	8	0	0	17230000	39040000	0	5	0	3	0	NaN	NaN	NaN	NaN	NaN	NaN	0.01	0.01	NaN	NaN	NaN	Tb927.10.12820:mRNA-p1	transcript=Tb927.10.12820:mRNA | gene=Tb927.10.12820 | organism=Trypanosoma_brucei_brucei_TREU927 | gene_product=hypothetical protein, conserved | transcript_product=hypothetical protein, conserved | location=Tb927_10_v5.1:3114222-3117263(-) | protein_length=1013 | sequence_SO=chromosome | SO=protein_coding | is_pseudo=false
Tb927.10.9450	invariant surface glycoprotein, putative	-6.64386	-6.64386	NaN	NaN	NaN	0.00616124	0.165522	1	1	1	1	1	-6.64386	1	1	NaN								4	4	5	0	0	11220000	11570000	0	1	NaN	3	0	NaN	NaN	NaN	NaN	NaN	NaN	0.01	0.01	NaN	NaN	NaN	Tb927.10.9450:mRNA-p1	transcript=Tb927.10.9450:mRNA | gene=Tb927.10.9450 | organism=Trypanosoma_brucei_brucei_TREU927 | gene_product=invariant surface glycoprotein, putative | transcript_product=invariant surface glycoprotein, putative | location=Tb927_10_v5.1:2337653-2338405(+) | protein_length=250 | sequence_SO=chromosome | SO=protein_coding | is_pseudo=false
Tb927.11.4610	protein kinase A regulatory subunit	-6.64386	-6.64386	NaN	NaN	NaN	0.00616124	0.165522	1	1	1	1	1	-6.64386	1	1	NaN								3	3	4	0	0	14780000	25420000	0	1	NaN	3	0	NaN	NaN	NaN	NaN	NaN	NaN	0.01	0.01	NaN	NaN	NaN	Tb927.11.4610:mRNA-p1	transcript=Tb927.11.4610:mRNA | gene=Tb927.11.4610 | organism=Trypanosoma_brucei_brucei_TREU927 | gene_product=protein kinase A regulatory subunit | transcript_product=protein kinase A regulatory subunit | location=Tb927_11_v5.1:1327122-1328621(+) | protein_length=499 | sequence_SO=chromosome | SO=protein_coding | is_pseudo=false
Tb927.8.4890	pol-associated gene 1	-6.64386	-6.64386	NaN	NaN	NaN	0.00616124	0.165522	1	1	1	1	1	-6.64386	1	1	NaN								2	2	2	0	0	19120000	7366000	0	1	NaN	1	NaN	NaN	NaN	NaN	NaN	NaN	NaN	0.01	0.01	NaN	NaN	NaN	Tb927.8.4890:mRNA-p1	transcript=Tb927.8.4890:mRNA | gene=Tb927.8.4890 | organism=Trypanosoma_brucei_brucei_TREU927 | gene_product=pol-associated gene 1 | transcript_product=pol-associated gene 1 | location=Tb927_08_v5.1:1441902-1443230(-) | protein_length=442 | sequence_SO=chromosome | SO=protein_coding | is_pseudo=false
Tb927.10.4610	dolicholphosphate-mannose synthase, putative	-6.64386	-6.64386	NaN	NaN	NaN	0.00616124	0.165522	1	1	1	1	1	-6.64386	1	1	NaN								2	2	2	0	0	21080000	11800000	0	1	NaN	1	NaN	NaN	NaN	NaN	NaN	NaN	NaN	0.01	0.01	NaN	NaN	NaN	Tb927.10.4610:mRNA-p1	transcript=Tb927.10.4610:mRNA | gene=Tb927.10.4610 | organism=Trypanosoma_brucei_brucei_TREU927 | gene_product=dolicholphosphate-mannose synthase, putative | transcript_product=dolicholphosphate-mannose synthase, putative | location=Tb927_10_v5.1:1174838-1175617(-) | protein_length=259 | sequence_SO=chromosome | SO=protein_coding | is_pseudo=false
Tb10.v4.0168	variant surface glycoprotein (VSG, pseudogene), putative	-6.64386	-6.64386	NaN	NaN	NaN	0.00616124	0.165522	1	1	1	1	1	-6.64386	1	1	NaN								2	2	3	0	0	19640000	2790000	0	1	NaN	2	0	NaN	NaN	NaN	NaN	NaN	NaN	0.01	0.01	NaN	NaN	NaN	Tb10.v4.0168:pseudogenic_transcript-p1	transcript=Tb10.v4.0168:pseudogenic_transcript | gene=Tb10.v4.0168 | organism=Trypanosoma_brucei_brucei_TREU927 | gene_product=variant surface glycoprotein (VSG, pseudogene), putative | transcript_product=variant surface glycoprotein (VSG, pseudogene), putative | location=tryp_X-324h11.p1k:21537-23029(+) | protein_length=496 | sequence_SO=contig | SO=protein_coding | is_pseudo=true
Tb927.10.14890	C-terminal motor kinesin, putative	-6.64386	-6.64386	NaN	NaN	NaN	0.00360182	0.186927	1	1	1	1	1	-6.64386	1	1	NaN								22	22	34	0	0	97800000	77750000	0	9	0	22	0	NaN	NaN	NaN	NaN	NaN	NaN	0.01	0.01	NaN	NaN	NaN	Tb927.10.14890:mRNA-p1	transcript=Tb927.10.14890:mRNA | gene=Tb927.10.14890 | organism=Trypanosoma_brucei_brucei_TREU927 | gene_product=C-terminal motor kinesin, putative | transcript_product=C-terminal motor kinesin, putative | location=Tb927_10_v5.1:3633146-3635608(+) | protein_length=820 | sequence_SO=chromosome | SO=protein_coding | is_pseudo=false
Tb927.1.700	phosphoglycerate kinase	-6.64386	-6.64386	NaN	NaN	NaN	0.00360182	0.186927	1	1	1	1	1	-6.64386	1	1	NaN								6	20	75	57440000	34110000	166900000	143200000	103300000	4	0	7	0	NaN	NaN	NaN	NaN	NaN	NaN	0.01	0.01	NaN	NaN	NaN	Tb927.1.700:mRNA-p1	transcript=Tb927.1.700:mRNA | gene=Tb927.1.700 | organism=Trypanosoma_brucei_brucei_TREU927 | gene_product=phosphoglycerate kinase | transcript_product=phosphoglycerate kinase | location=Tb927_01_v5.1:232504-233826(-) | protein_length=440 | sequence_SO=chromosome | SO=protein_coding | is_pseudo=false
Tb927.7.2650	hypothetical protein, conserved	-6.64386	-6.64386	NaN	NaN	NaN	0.00360182	0.186927	1	1	1	1	1	-6.64386	1	1	NaN								10	13	47	27550000	12370000	68680000	89800000	28670000	9	0	7	0	NaN	NaN	NaN	NaN	NaN	NaN	0.01	0.01	NaN	NaN	NaN	Tb927.7.2650:mRNA-p1	transcript=Tb927.7.2650:mRNA | gene=Tb927.7.2650 | organism=Trypanosoma_brucei_brucei_TREU927 | gene_product=hypothetical protein, conserved | transcript_product=hypothetical protein, conserved | location=Tb927_07_v5.1:680735-682348(-) | protein_length=537 | sequence_SO=chromosome | SO=protein_coding | is_pseudo=false
Tb927.5.630	acidic phosphatase, putative	-6.64386	-6.64386	NaN	NaN	NaN	0.00360182	0.186927	1	1	1	1	1	-6.64386	1	1	NaN								11	11	19	0	0	163900000	61610000	0	6	0	10	0	NaN	NaN	NaN	NaN	NaN	NaN	0.01	0.01	NaN	NaN	NaN	Tb927.5.630:mRNA-p1	transcript=Tb927.5.630:mRNA | gene=Tb927.5.630 | organism=Trypanosoma_brucei_brucei_TREU927 | gene_product=acidic phosphatase, putative | transcript_product=acidic phosphatase, putative | location=Tb927_05_v5.1:266270-267475(-) | protein_length=401 | sequence_SO=chromosome | SO=protein_coding | is_pseudo=false
Tb927.10.14160	Aquaglyceroporin 3	-6.64386	-6.64386	NaN	NaN	NaN	0.00360182	0.186927	1	1	1	1	1	-6.64386	1	1	NaN								2	2	6	0	0	361200000	58600000	0	1	NaN	3	0	NaN	NaN	NaN	NaN	NaN	NaN	0.01	0.01	NaN	NaN	NaN	Tb927.10.14160:mRNA-p1	transcript=Tb927.10.14160:mRNA | gene=Tb927.10.14160 | organism=Trypanosoma_brucei_brucei_TREU927 | gene_product=Aquaglyceroporin 3 | transcript_product=Aquaglyceroporin 3 | location=Tb927_10_v5.1:3440953-3441867(-) | protein_length=304 | sequence_SO=chromosome | SO=protein_coding | is_pseudo=false
Tb927.5.360	75 kDa invariant surface glycoprotein	-6.64386	-6.64386	NaN	NaN	NaN	0.00616124	0.186927	1	1	1	1	1	-6.64386	1	1	NaN								12	28	42	0	0	165600000	30250000	0	1	NaN	15	0	NaN	NaN	NaN	NaN	NaN	NaN	0.01	0.01	NaN	NaN	NaN	Tb927.5.360:mRNA-p1	transcript=Tb927.5.360:mRNA | gene=Tb927.5.360 | organism=Trypanosoma_brucei_brucei_TREU927 | gene_product=75 kDa invariant surface glycoprotein | transcript_product=75 kDa invariant surface glycoprotein | location=Tb927_05_v5.1:163729-165300(-) | protein_length=523 | sequence_SO=chromosome | SO=protein_coding | is_pseudo=false
Tb927.11.2400	Flabarin-like protein	-6.64386	-6.64386	NaN	NaN	NaN	0.00616124	0.186927	1	1	1	1	1	-6.64386	1	1	NaN								5	5	6	0	0	29510000	33170000	0	1	NaN	3	0	NaN	NaN	NaN	NaN	NaN	NaN	0.01	0.01	NaN	NaN	NaN	Tb927.11.2400:mRNA-p1	transcript=Tb927.11.2400:mRNA | gene=Tb927.11.2400 | organism=Trypanosoma_brucei_brucei_TREU927 | gene_product=Flabarin-like protein | transcript_product=Flabarin-like protein | location=Tb927_11_v5.1:688369-689025(+) | protein_length=218 | sequence_SO=chromosome | SO=protein_coding | is_pseudo=false
Tb927.5.309b	invariant surface glycoprotein, putative	-6.64386	-6.64386	NaN	NaN	NaN	0.00616124	0.186927	1	1	1	1	1	-6.64386	1	1	NaN								2	5	6	0	0	38260000	11830000	0	1	NaN	2	0	NaN	NaN	NaN	NaN	NaN	NaN	0.01	0.01	NaN	NaN	NaN	Tb927.5.309b:mRNA-p1	transcript=Tb927.5.309b:mRNA | gene=Tb927.5.309b | organism=Trypanosoma_brucei_brucei_TREU927 | gene_product=invariant surface glycoprotein, putative | transcript_product=invariant surface glycoprotein, putative | location=Tb927_05_v5.1:133270-134451(-) | protein_length=393 | sequence_SO=chromosome | SO=protein_coding | is_pseudo=false
Tb927.2.3320	65 kDa invariant surface glycoprotein	-6.64386	-6.64386	NaN	NaN	NaN	0.00616124	0.186927	1	1	1	1	1	-6.64386	1	1	NaN								2	4	5	0	0	39060000	14270000	0	1	NaN	1	NaN	NaN	NaN	NaN	NaN	NaN	NaN	0.01	0.01	NaN	NaN	NaN	Tb927.2.3320:mRNA-p1	transcript=Tb927.2.3320:mRNA | gene=Tb927.2.3320 | organism=Trypanosoma_brucei_brucei_TREU927 | gene_product=65 kDa invariant surface glycoprotein | transcript_product=65 kDa invariant surface glycoprotein | location=Tb927_02_v5.1:615766-617079(+) | protein_length=437 | sequence_SO=chromosome | SO=protein_coding | is_pseudo=false
Tb11.v5.0826	expression site-associated gene (ESAG) protein, putative	-6.64386	-6.64386	NaN	NaN	NaN	0.00616124	0.186927	1	1	1	1	1	-6.64386	1	1	NaN								2	2	5	0	0	102300000	20780000	0	2	0	2	3.1	NaN	NaN	NaN	NaN	NaN	NaN	0.01	0.01	NaN	NaN	NaN	Tb11.v5.0826.1-p1	transcript=Tb11.v5.0826.1 | gene=Tb11.v5.0826 | organism=Trypanosoma_brucei_brucei_TREU927 | gene_product=expression site-associated gene (ESAG) protein, putative | transcript_product=expression site-associated gene (ESAG) protein, putative | location=Tb927_11_bin_v5.1:4315863-4317257(+) | protein_length=464 | sequence_SO=contig | SO=protein_coding | is_pseudo=false
Tb927.10.11140	hypothetical protein, conserved	-6.64386	-6.64386	NaN	NaN	NaN	0.00616124	0.186927	1	1	1	1	1	-6.64386	1	1	NaN								2	2	3	0	0	29240000	17030000	0	1	NaN	2	0	NaN	NaN	NaN	NaN	NaN	NaN	0.01	0.01	NaN	NaN	NaN	Tb927.10.11140:mRNA-p1	transcript=Tb927.10.11140:mRNA | gene=Tb927.10.11140 | organism=Trypanosoma_brucei_brucei_TREU927 | gene_product=hypothetical protein, conserved | transcript_product=hypothetical protein, conserved | location=Tb927_10_v5.1:2721709-2726379(-) | protein_length=1556 | sequence_SO=chromosome | SO=protein_coding | is_pseudo=false
Tb927.1.4280	hypothetical protein, conserved	-6.64386	NaN	NaN	NaN	NaN	0.00360182	1	1	1	1	1	1	-6.64386	1	1	NaN								9	9	10	0	0	0	44220000	0	8	0	NaN	NaN	NaN	NaN	NaN	NaN	NaN	NaN	0.01	NaN	NaN	NaN	NaN	Tb927.1.4280:mRNA-p1	transcript=Tb927.1.4280:mRNA | gene=Tb927.1.4280 | organism=Trypanosoma_brucei_brucei_TREU927 | gene_product=hypothetical protein, conserved | transcript_product=hypothetical protein, conserved | location=Tb927_01_v5.1:881086-883182(+) | protein_length=698 | sequence_SO=chromosome | SO=protein_coding | is_pseudo=false
Tb927.2.3880	heterogeneous nuclear ribonucleoproteins F/H homologue	-6.64386	NaN	NaN	NaN	NaN	0.00616124	1	1	1	1	1	1	-6.64386	1	1	NaN								2	2	2	0	0	0	23740000	0	2	0	NaN	NaN	NaN	NaN	NaN	NaN	NaN	NaN	0.01	NaN	NaN	NaN	NaN	Tb927.2.3880:mRNA-p1	transcript=Tb927.2.3880:mRNA | gene=Tb927.2.3880 | organism=Trypanosoma_brucei_brucei_TREU927 | gene_product=heterogeneous nuclear ribonucleoproteins F/H homologue | transcript_product=heterogeneous nuclear ribonucleoproteins F/H homologue | location=Tb927_02_v5.1:686755-688218(-) | protein_length=487 | sequence_SO=chromosome | SO=protein_coding | is_pseudo=false
Tb927.11.2490	Unc104-like kinesin, putative	-6.64386	NaN	NaN	NaN	NaN	0.00616124	1	1	1	1	1	1	-6.64386	1	1	NaN								2	2	2	0	0	0	30570000	1063000	1	NaN	NaN	NaN	NaN	NaN	NaN	NaN	NaN	NaN	0.01	NaN	NaN	NaN	NaN	Tb927.11.2490:mRNA-p1	transcript=Tb927.11.2490:mRNA | gene=Tb927.11.2490 | organism=Trypanosoma_brucei_brucei_TREU927 | gene_product=Unc104-like kinesin, putative | transcript_product=Unc104-like kinesin, putative | location=Tb927_11_v5.1:730054-734772(-) | protein_length=1572 | sequence_SO=chromosome | SO=protein_coding | is_pseudo=false
Tb927.7.2950	ATPase family associated with various cellular activities (AAA), putative	-5.79586	NaN	NaN	NaN	NaN	0.0169364	1	1	1	1	1	1	-5.79586	1	1	NaN								2	2	2	0	0	0	4297000	0	2	301	NaN	NaN	NaN	NaN	NaN	NaN	NaN	NaN	0.018	NaN	NaN	NaN	NaN	Tb927.7.2950:mRNA-p1	transcript=Tb927.7.2950:mRNA | gene=Tb927.7.2950 | organism=Trypanosoma_brucei_brucei_TREU927 | gene_product=ATPase family associated with various cellular activities (AAA), putative | transcript_product=ATPase family associated with various cellular activities (AAA), putative | location=Tb927_07_v5.1:740636-742648(+) | protein_length=670 | sequence_SO=chromosome | SO=protein_coding | is_pseudo=f…
Tb927.10.5330	40S ribosomal protein S18, putative	0.60027	3.36989	1.09694	0.483364	0.180148	0.961576	0.264825	0.278704	0.332739	0.782934	0.387777	1	1.98508	0.16151	1	0.586816								24	24	341	1964000000	2111000000	2134000000	4026000000	3728000000	26	538.7	30	426.6	32	72.6	34	37.4	31	20.4	1.516	10.338	2.139	1.398	1.133	Tb927.10.5330:mRNA-p1	transcript=Tb927.10.5330:mRNA | gene=Tb927.10.5330 | organism=Trypanosoma_brucei_brucei_TREU927 | gene_product=40S ribosomal protein S18, putative | transcript_product=40S ribosomal protein S18, putative | location=Tb927_10_v5.1:1333039-1333500(+) | protein_length=153 | sequence_SO=chromosome | SO=protein_coding | is_pseudo=false
Tb927.2.510	retrotransposon hot spot protein 4 (RHS4), putative	-0.72261	0.631337	-0.529073	-0.378945	-0.477944	0.637441	0.813881	0.517288	0.881314	0.389193	0.957149	1	-0.0456366	0.00897596	1	-0.461987								3	8	64	268800000	115800000	71580000	84530000	239700000	2	116.6	2	87.7	3	6.5	2	50.9	1	NaN	0.606	1.549	0.693	0.769	0.718	Tb927.2.510:mRNA-p1	transcript=Tb927.2.510:mRNA | gene=Tb927.2.510 | organism=Trypanosoma_brucei_brucei_TREU927 | gene_product=retrotransposon hot spot protein 4 (RHS4), putative | transcript_product=retrotransposon hot spot protein 4 (RHS4), putative | location=Tb927_02_v5.1:98073-100586(-) | protein_length=837 | sequence_SO=chromosome | SO=protein_coding | is_pseudo=false
Tb927.11.7675	ribosomal protein S10p/S20	1.04824	2.51425	0.633199	0.518032	0.410341	0.86606	0.400783	0.513681	0.304153	0.499558	0.248532	1	1.78124	0.0149395	1	0.520524								8	8	118	1498000000	1339000000	1190000000	2212000000	2051000000	9	258.1	11	44.7	10	34.9	13	29.5	12	18.3	2.068	5.713	1.551	1.432	1.329	Tb927.11.7675:mRNA-p1	transcript=Tb927.11.7675:mRNA | gene=Tb927.11.7675 | organism=Trypanosoma_brucei_brucei_TREU927 | gene_product=ribosomal protein S10p/S20 | transcript_product=ribosomal protein S10p/S20 | location=Tb927_11_v5.1:2174089-2174442(-) | protein_length=117 | sequence_SO=chromosome | SO=protein_coding | is_pseudo=false
Tb927.1.2340	alpha tubulin	-0.545824	-0.279284	-0.204233	-0.309359	-0.236164	0.690309	0.971407	0.850585	0.909385	0.656887	0.198915	1	-0.412554	0.0151509	1	-0.249919								30	30	388	2052000000	1197000000	1817000000	2309000000	2776000000	36	78.5	21	74	32	44.3	39	46.9	23	28.1	0.685	0.824	0.868	0.807	0.849	Tb927.1.2340:mRNA-p1	transcript=Tb927.1.2340:mRNA | gene=Tb927.1.2340 | organism=Trypanosoma_brucei_brucei_TREU927 | gene_product=alpha tubulin | transcript_product=alpha tubulin | location=Tb927_01_v5.1:572442-573797(+) | protein_length=451 | sequence_SO=chromosome | SO=protein_coding | is_pseudo=false
Tb927.9.5770	tryparedoxin peroxidase	0.546956	1.15251	0.57628	0.387363	0.601221	0.973008	0.687076	0.54829	0.420618	0.31412	0.217911	1	0.849732	0.016343	1	0.521621								12	12	101	341500000	192300000	228800000	571700000	529700000	10	31.3	9	38.4	7	5.7	13	16.2	11	29.8	1.461	2.223	1.491	1.308	1.517	Tb927.9.5770:mRNA-p1	transcript=Tb927.9.5770:mRNA | gene=Tb927.9.5770 | organism=Trypanosoma_brucei_brucei_TREU927 | gene_product=tryparedoxin peroxidase | transcript_product=tryparedoxin peroxidase | location=Tb927_09_v5.1:987706-988305(+) | protein_length=199 | sequence_SO=chromosome | SO=protein_coding | is_pseudo=false
Tb927.10.5030	ubiquitin/ribosomal protein S27a, putative	-0.0014434	2.70929	1.09424	0.525067	0.207893	0.861764	0.366593	0.279817	0.298558	0.746186	0.500339	1	1.35392	0.143285	1	0.609065								7	7	115	2467000000	1325000000	1940000000	3292000000	2908000000	11	78.3	9	70.8	12	59.5	11	9.7	12	20	0.999	6.54	2.135	1.439	1.155	Tb927.10.5030:mRNA-p1	transcript=Tb927.10.5030:mRNA | gene=Tb927.10.5030 | organism=Trypanosoma_brucei_brucei_TREU927 | gene_product=ubiquitin/ribosomal protein S27a, putative | transcript_product=ubiquitin/ribosomal protein S27a, putative | location=Tb927_10_v5.1:1246866-1247321(+) | protein_length=151 | sequence_SO=chromosome | SO=protein_coding | is_pseudo=false
Tb927.10.1080	40S ribosomal protein S23, putative	1.09626	3.22805	1.06488	0.768078	0.565597	0.85591	0.284844	0.292109	0.146279	0.344782	0.291581	1	2.16216	0.0313467	1	0.799519								14	14	193	2576000000	3010000000	2860000000	4862000000	4739000000	12	179	14	94.7	11	51.8	15	28	20	35.7	2.138	9.37	2.092	1.703	1.48	Tb927.10.1080:mRNA-p1	transcript=Tb927.10.1080:mRNA | gene=Tb927.10.1080 | organism=Trypanosoma_brucei_brucei_TREU927 | gene_product=40S ribosomal protein S23, putative | transcript_product=40S ribosomal protein S23, putative | location=Tb927_10_v5.1:290023-290454(-) | protein_length=143 | sequence_SO=chromosome | SO=protein_coding | is_pseudo=false
Tb927.10.8430	40S ribosomal protein S12, putative	0.870266	2.31412	0.614474	0.340277	0.560715	0.903852	0.437784	0.52494	0.468283	0.349128	0.271003	1	1.59219	0.0264859	1	0.505156								13	13	164	1423000000	1077000000	1024000000	2241000000	1681000000	14	471.3	14	130.8	13	24.7	18	20.1	18	93	1.828	4.973	1.531	1.266	1.475	Tb927.10.8430:mRNA-p1	transcript=Tb927.10.8430:mRNA | gene=Tb927.10.8430 | organism=Trypanosoma_brucei_brucei_TREU927 | gene_product=40S ribosomal protein S12, putative | transcript_product=40S ribosomal protein S12, putative | location=Tb927_10_v5.1:2092016-2092444(+) | protein_length=142 | sequence_SO=chromosome | SO=protein_coding | is_pseudo=false
Tb927.9.13785	kinetoplastid membrane protein 11-5	-0.155213	-1.17462	0.301002	0.362891	0.524064	0.812278	0.828634	0.730092	0.445027	0.382857	0.416363	1	-0.664917	0.0270506	1	0.395986								11	11	105	158500000	127800000	244500000	509900000	435200000	14	102.9	11	76	14	30.4	12	23.3	8	41	0.898	0.443	1.232	1.286	1.438	Tb927.9.13785:mRNA-p1	transcript=Tb927.9.13785:mRNA | gene=Tb927.9.13785 | organism=Trypanosoma_brucei_brucei_TREU927 | gene_product=kinetoplastid membrane protein 11-5 | transcript_product=kinetoplastid membrane protein 11-5 | location=Tb927_09_v5.1:2178515-2178793(-) | protein_length=92 | sequence_SO=chromosome | SO=protein_coding | is_pseudo=false
Tb927.7.230	40S ribosomal protein S33, putative	0.835116	4.84132	1.04194	0.283329	0.432959	0.911345	0.112356	0.301965	0.529723	0.474944	0.391255	1	2.83822	0.127418	1	0.586077								12	12	182	1686000000	1501000000	1234000000	3058000000	2403000000	18	15417.2	14	547	21	149.3	19	60.2	16	36.5	1.784	28.667	2.059	1.217	1.35	Tb927.7.230:mRNA-p1	transcript=Tb927.7.230:mRNA | gene=Tb927.7.230 | organism=Trypanosoma_brucei_brucei_TREU927 | gene_product=40S ribosomal protein S33, putative | transcript_product=40S ribosomal protein S33, putative | location=Tb927_07_v5.1:43393-43704(+) | protein_length=103 | sequence_SO=chromosome | SO=protein_coding | is_pseudo=false
Tb927.11.1670	cysteine desulfurase	NaN	NaN	-0.545824	-0.490051	NaN	1	1	0.502087	0.840612	1	1	1	NaN	0.0342436	1	-0.517937								2	2	2	15410000	0	0	0	13650000	NaN	NaN	NaN	NaN	1	NaN	1	NaN	NaN	NaN	NaN	NaN	0.685	0.712	NaN	Tb927.11.1670:mRNA-p1	transcript=Tb927.11.1670:mRNA | gene=Tb927.11.1670 | organism=Trypanosoma_brucei_brucei_TREU927 | gene_product=cysteine desulfurase | transcript_product=cysteine desulfurase | location=Tb927_11_v5.1:512470-513783(-) | protein_length=437 | sequence_SO=chromosome | SO=protein_coding | is_pseudo=false
Tb927.11.2050	60S acidic ribosomal protein P0, putative	0.21661	2.50233	0.49774	0.261832	0.314986	0.932833	0.402932	0.597862	0.553938	0.610318	0.445029	1	1.35947	0.0375578	1	0.358186								27	27	454	2367000000	1671000000	1529000000	2710000000	2679000000	35	168.1	35	77.2	38	71.1	44	57.9	38	23.2	1.162	5.666	1.412	1.199	1.244	Tb927.11.2050:mRNA-p1	transcript=Tb927.11.2050:mRNA | gene=Tb927.11.2050 | organism=Trypanosoma_brucei_brucei_TREU927 | gene_product=60S acidic ribosomal protein P0, putative | transcript_product=60S acidic ribosomal protein P0, putative | location=Tb927_11_v5.1:591438-592412(+) | protein_length=324 | sequence_SO=chromosome | SO=protein_coding | is_pseudo=false
Tb927.8.6030	60S ribosomal protein L12, putative	1.08882	2.91342	0.368489	0.381837	0.667211	0.857482	0.332825	0.68357	0.426059	0.262206	0.272311	1	2.00112	0.0399806	1	0.472512								9	9	155	2195000000	2429000000	2126000000	2663000000	2681000000	11	183.1	12	174.9	11	60.1	16	39.2	11	25.4	2.127	7.534	1.291	1.303	1.588	Tb927.8.6030:mRNA-p1	transcript=Tb927.8.6030:mRNA | gene=Tb927.8.6030 | organism=Trypanosoma_brucei_brucei_TREU927 | gene_product=60S ribosomal protein L12, putative | transcript_product=60S ribosomal protein L12, putative | location=Tb927_08_v5.1:1761665-1762159(+) | protein_length=164 | sequence_SO=chromosome | SO=protein_coding | is_pseudo=false
Tb927.10.9025	hypothetical protein	1.26664	3.43989	0.180148	0.158337	NaN	0.820107	0.117818	0.815832	0.789203	1	0.275392	1	2.35326	0.0409649	1	0.169242								2	2	7	24950000	0	17120000	39930000	43030000	1	NaN	1	NaN	1	NaN	1	NaN	NaN	NaN	2.406	10.852	1.133	1.116	NaN	Tb927.10.9025:mRNA-p1	transcript=Tb927.10.9025:mRNA | gene=Tb927.10.9025 | organism=Trypanosoma_brucei_brucei_TREU927 | gene_product=hypothetical protein | transcript_product=hypothetical protein | location=Tb927_10_v5.1:2237932-2238081(+) | protein_length=49 | sequence_SO=chromosome | SO=protein_coding | is_pseudo=false
Tb927.10.12330	zinc finger protein family member, putative	0.235114	2.03984	0.190299	0.319618	0.430821	0.938896	0.491553	0.808529	0.490105	0.477242	0.426945	1	1.13748	0.0457733	1	0.313579								2	2	13	66100000	50310000	41800000	94100000	153600000	1	NaN	1	NaN	2	60.5	2	39.7	1	NaN	1.177	4.112	1.141	1.248	1.348	Tb927.10.12330:mRNA-p1	transcript=Tb927.10.12330:mRNA | gene=Tb927.10.12330 | organism=Trypanosoma_brucei_brucei_TREU927 | gene_product=zinc finger protein family member, putative | transcript_product=zinc finger protein family member, putative | location=Tb927_10_v5.1:2992421-2993029(-) | protein_length=202 | sequence_SO=chromosome | SO=protein_coding | is_pseudo=false
Tb927.9.11470	60S ribosomal protein L29	1.57725	2.7685	1.0072	0.630405	0.399445	0.755837	0.356585	0.317311	0.222969	0.511653	0.170326	1	2.17287	0.0618001	1	0.679015								9	9	146	2059000000	2486000000	2179000000	3417000000	2736000000	12	323.7	9	63.5	13	41.7	14	48.4	14	24.7	2.984	6.814	2.01	1.548	1.319	Tb927.9.11470:mRNA-p1	transcript=Tb927.9.11470:mRNA | gene=Tb927.9.11470 | organism=Trypanosoma_brucei_brucei_TREU927 | gene_product=60S ribosomal protein L29 | transcript_product=60S ribosomal protein L29 | location=Tb927_09_v5.1:1789822-1790259(+) | protein_length=145 | sequence_SO=chromosome | SO=protein_coding | is_pseudo=false
Tb927.11.8200	ribosomal protein S26, putative	0.0579701	2.49057	0.986957	0.445727	-0.0306193	0.881043	0.40506	0.32648	0.365675	0.928425	0.485185	1	1.27427	0.252812	1	0.467355								10	10	212	1258000000	1284000000	1137000000	3455000000	2650000000	17	44.5	13	42.2	15	15.1	18	23.8	16	23	1.041	5.62	1.982	1.362	0.979	Tb927.11.8200:mRNA-p1	transcript=Tb927.11.8200:mRNA | gene=Tb927.11.8200 | organism=Trypanosoma_brucei_brucei_TREU927 | gene_product=ribosomal protein S26, putative | transcript_product=ribosomal protein S26, putative | location=Tb927_11_v5.1:2305896-2306231(+) | protein_length=111 | sequence_SO=chromosome | SO=protein_coding | is_pseudo=false
Tb927.2.5240	pre-mRNA splicing factor 19	-1.04394	1.2461	-0.554273	-0.520769	-1.03801	0.673575	0.567603	0.494511	0.830436	0.0677431	0.943946	1	0.10108	0.0519419	1	-0.70435								5	5	11	17890000	15070000	11840000	28050000	27330000	1	NaN	2	5.4	2	8	4	7	1	NaN	0.485	2.372	0.681	0.697	0.487	Tb927.2.5240:mRNA-p1	transcript=Tb927.2.5240:mRNA | gene=Tb927.2.5240 | organism=Trypanosoma_brucei_brucei_TREU927 | gene_product=pre-mRNA splicing factor 19 | transcript_product=pre-mRNA splicing factor 19 | location=Tb927_02_v5.1:921221-922750(+) | protein_length=509 | sequence_SO=chromosome | SO=protein_coding | is_pseudo=false
Tb927.11.715	dynein light chain LC8, putative	-1.67116	-2.16488	-0.571322	-0.452057	-0.9771	0.495963	0.653138	0.479411	0.853234	0.085124	0.0814886	1	-1.91802	0.0523703	1	-0.666826								2	2	8	16770000	3125000	20260000	25980000	27120000	2	290.7	1	NaN	2	210.6	2	11	1	NaN	0.314	0.223	0.673	0.731	0.508	Tb927.11.715:mRNA-p1	transcript=Tb927.11.715:mRNA | gene=Tb927.11.715 | organism=Trypanosoma_brucei_brucei_TREU927 | gene_product=dynein light chain LC8, putative | transcript_product=dynein light chain LC8, putative | location=Tb927_11_v5.1:173337-173609(-) | protein_length=90 | sequence_SO=chromosome | SO=protein_coding | is_pseudo=false
Tb927.10.14580	60S ribosomal protein L17, putative	0.565597	2.54572	0.97673	0.507922	0.360645	0.96901	0.39514	0.331178	0.312316	0.55593	0.360819	1	1.55566	0.0803531	1	0.615099								16	16	173	1863000000	1708000000	1474000000	3410000000	2875000000	13	219.9	14	66.4	12	33.2	17	49	17	23.4	1.48	5.839	1.968	1.422	1.284	Tb927.10.14580:mRNA-p1	transcript=Tb927.10.14580:mRNA | gene=Tb927.10.14580 | organism=Trypanosoma_brucei_brucei_TREU927 | gene_product=60S ribosomal protein L17, putative | transcript_product=60S ribosomal protein L17, putative | location=Tb927_10_v5.1:3573174-3573674(-) | protein_length=166 | sequence_SO=chromosome | SO=protein_coding | is_pseudo=false
Tb927.3.3450	ADP-ribosylation factor-like protein 3, putative	-4.53952	-2.78588	-0.479955	-0.358454	-0.798366	0.0617509	0.562343	0.563194	0.884484	0.157498	0.149587	1	-3.6627	0.0532232	1	-0.545592								5	5	17	2969000	2497000	19320000	39090000	4572000	5	35	3	140.8	2	54.2	2	52.2	1	NaN	0.043	0.145	0.717	0.78	0.575	Tb927.3.3450:mRNA-p1	transcript=Tb927.3.3450:mRNA | gene=Tb927.3.3450 | organism=Trypanosoma_brucei_brucei_TREU927 | gene_product=ADP-ribosylation factor-like protein 3, putative | transcript_product=ADP-ribosylation factor-like protein 3, putative | location=Tb927_03_v5.1:979573-980109(+) | protein_length=178 | sequence_SO=chromosome | SO=protein_coding | is_pseudo=false
Tb927.10.7930	2,3-bisphosphoglycerate-independent phosphoglycerate mutase	-0.664288	-0.258425	NaN	-0.469929	-0.558517	0.791699	0.959775	1	0.847291	0.317311	0.263808	1	-0.461357	0.0547015	1	-0.514223								6	6	15	16450000	11150000	12640000	21540000	0	4	41.1	4	15.3	NaN	NaN	3	79.9	4	53.2	0.631	0.836	NaN	0.722	0.679	Tb927.10.7930:mRNA-p1	transcript=Tb927.10.7930:mRNA | gene=Tb927.10.7930 | organism=Trypanosoma_brucei_brucei_TREU927 | gene_product=2,3-bisphosphoglycerate-independent phosphoglycerate mutase | transcript_product=2,3-bisphosphoglycerate-independent phosphoglycerate mutase | location=Tb927_10_v5.1:1981284-1982939(-) | protein_length=551 | sequence_SO=chromosome | SO=protein_coding | is_pseudo=false
Tb11.v5.0685	hypothetical protein, conserved	NaN	1.97343	NaN	0.646163	0.773996	1	0.367797	1	0.309816	0.191347	1	1	1.97343	0.0571504	1	0.71008								2	2	6	22610000	9631000	21720000	0	19210000	NaN	NaN	1	NaN	NaN	NaN	1	NaN	1	NaN	NaN	3.927	NaN	1.565	1.71	Tb11.v5.0685.1-p1	transcript=Tb11.v5.0685.1 | gene=Tb11.v5.0685 | organism=Trypanosoma_brucei_brucei_TREU927 | gene_product=hypothetical protein, conserved | transcript_product=hypothetical protein, conserved | location=Tb927_11_bin_v5.1:3441537-3442571(+) | protein_length=344 | sequence_SO=contig | SO=protein_coding | is_pseudo=false
Tb927.5.3120	eukaryotic translation initiation factor 2 beta subunit, putative	1.19472	0.87578	NaN	0.521051	0.627607	0.769117	0.686169	1	0.410108	0.292603	0.0972995	1	1.03525	0.058888	1	0.574329								3	3	6	20870000	14000000	15350000	18010000	0	1	NaN	1	NaN	NaN	NaN	1	NaN	3	1.8	2.289	1.835	NaN	1.435	1.545	Tb927.5.3120:mRNA-p1	transcript=Tb927.5.3120:mRNA | gene=Tb927.5.3120 | organism=Trypanosoma_brucei_brucei_TREU927 | gene_product=eukaryotic translation initiation factor 2 beta subunit, putative | transcript_product=eukaryotic translation initiation factor 2 beta subunit, putative | location=Tb927_05_v5.1:1027433-1028374(-) | protein_length=313 | sequence_SO=chromosome | SO=protein_coding | is_pseudo=false
Tb927.11.6300	40S ribosomal protein S5, putative	0.72334	2.69019	0.967906	0.436162	0.189034	0.935221	0.369858	0.335267	0.374359	0.771107	0.33278	1	1.70677	0.147042	1	0.531034								17	17	317	1742000000	1683000000	1795000000	3895000000	3653000000	25	56	23	61.4	27	25.9	24	16.4	28	20.2	1.651	6.454	1.956	1.353	1.14	Tb927.11.6300:mRNA-p1	transcript=Tb927.11.6300:mRNA | gene=Tb927.11.6300 | organism=Trypanosoma_brucei_brucei_TREU927 | gene_product=40S ribosomal protein S5, putative | transcript_product=40S ribosomal protein S5, putative | location=Tb927_11_v5.1:1772327-1772899(-) | protein_length=190 | sequence_SO=chromosome | SO=protein_coding | is_pseudo=false
Tb927.4.1790	ribosomal protein L3, putative	0.578214	2.83996	0.95977	0.233888	-0.0454315	0.966304	0.344738	0.339066	0.586202	0.908156	0.372132	1	1.70909	0.329631	1	0.382742								43	43	738	2333000000	1937000000	2071000000	4110000000	4274000000	59	156.1	49	82.1	55	42.3	59	28.9	51	19.6	1.493	7.16	1.945	1.176	0.969	Tb927.4.1790:mRNA-p1	transcript=Tb927.4.1790:mRNA | gene=Tb927.4.1790 | organism=Trypanosoma_brucei_brucei_TREU927 | gene_product=ribosomal protein L3, putative | transcript_product=ribosomal protein L3, putative | location=Tb927_04_v5.1:448465-449754(-) | protein_length=429 | sequence_SO=chromosome | SO=protein_coding | is_pseudo=false
Tb927.9.13990	RNA-binding protein, putative	0.745883	2.44148	-0.648372	-0.621488	-0.237864	0.9304	0.414013	0.414409	0.784849	0.654769	0.311243	1	1.59368	0.0630806	1	-0.502575								18	18	129	458100000	167800000	185400000	239300000	381600000	11	85.2	14	72.7	11	43.1	22	35.9	12	21.2	1.677	5.432	0.638	0.65	0.848	Tb927.9.13990:mRNA-p1	transcript=Tb927.9.13990:mRNA | gene=Tb927.9.13990 | organism=Trypanosoma_brucei_brucei_TREU927 | gene_product=RNA-binding protein, putative | transcript_product=RNA-binding protein, putative | location=Tb927_09_v5.1:2186949-2187866(-) | protein_length=305 | sequence_SO=chromosome | SO=protein_coding | is_pseudo=false
Tb927.11.2500	Metallocarboxypeptidase 1	0.124328	0.751035	0.686164	0.249749	0.644318	0.97113	0.728119	0.482528	0.683597	0.2795	0.39556	1	0.437682	0.0631338	1	0.526744								3	3	9	11810000	10400000	8337000	18550000	20380000	1	NaN	2	34.2	2	35.8	2	12.6	1	NaN	1.09	1.683	1.609	1.189	1.563	Tb927.11.2500:mRNA-p1	transcript=Tb927.11.2500:mRNA | gene=Tb927.11.2500 | organism=Trypanosoma_brucei_brucei_TREU927 | gene_product=Metallocarboxypeptidase 1 | transcript_product=Metallocarboxypeptidase 1 | location=Tb927_11_v5.1:736264-737775(-) | protein_length=503 | sequence_SO=chromosome | SO=protein_coding | is_pseudo=false
Tb927.11.7460	luminal binding protein 1 (BiP), putative	-4.05889	-4.8365	-0.641604	-0.244685	-0.413115	0.0648969	0.339508	0.419901	0.935578	0.453673	0.0555102	1	-4.4477	0.0638365	1	-0.433135								47	47	254	88850000	48300000	852400000	735400000	133000000	39	155.4	54	540.8	18	44.3	24	40.6	17	34.2	0.06	0.035	0.641	0.844	0.751	Tb927.11.7460:mRNA-p1	transcript=Tb927.11.7460:mRNA | gene=Tb927.11.7460 | organism=Trypanosoma_brucei_brucei_TREU927 | gene_product=luminal binding protein 1 (BiP), putative | transcript_product=luminal binding protein 1 (BiP), putative | location=Tb927_11_v5.1:2117818-2119779(-) | protein_length=653 | sequence_SO=chromosome | SO=protein_coding | is_pseudo=false
Tb927.10.3840	60S ribosomal protein L18a, putative	-0.242977	2.2461	0.941106	0.512985	0.177599	0.784353	0.450792	0.347884	0.30821	0.786335	0.568601	1	1.00156	0.132904	1	0.543897								20	20	315	2775000000	2851000000	2614000000	4593000000	3888000000	23	85.1	22	104.9	24	56.1	26	44.6	20	22.1	0.845	4.744	1.92	1.427	1.131	Tb927.10.3840:mRNA-p1	transcript=Tb927.10.3840:mRNA | gene=Tb927.10.3840 | organism=Trypanosoma_brucei_brucei_TREU927 | gene_product=60S ribosomal protein L18a, putative | transcript_product=60S ribosomal protein L18a, putative | location=Tb927_10_v5.1:1011684-1012223(-) | protein_length=179 | sequence_SO=chromosome | SO=protein_coding | is_pseudo=false
Tb927.2.820	retrotransposon hot spot protein 1 (RHS1), interrupted	2.80405	4.39931	-0.554273	-1.33643	-0.708396	0.521571	0.148257	0.494511	0.52371	0.208242	0.138746	1	3.60168	0.0684927	1	-0.866366								7	26	188	558700000	220200000	292600000	412100000	501300000	4	22.4	5	25.8	6	35.5	7	84.3	5	10.5	6.984	21.102	0.681	0.396	0.612	Tb927.2.820:pseudogenic_transcript-p1	transcript=Tb927.2.820:pseudogenic_transcript | gene=Tb927.2.820 | organism=Trypanosoma_brucei_brucei_TREU927 | gene_product=retrotransposon hot spot protein 1 (RHS1), interrupted | transcript_product=retrotransposon hot spot protein 1 (RHS1), interrupted | location=Tb927_02_v5.1:140725-142308(-) | protein_length=527 | sequence_SO=chromosome | SO=protein_coding | is_pseudo=true
Tb927.9.2020	60S ribosomal protein L38, putative	1.02786	NaN	0.934328	2.07005	3.8843	0.870373	1	0.351122	0.000245464	1.98555e-11	1	1	1.02786	0.116092	1	2.29623				+	+			4	8	54	542500000	305000000	257600000	788700000	598600000	3	28.4	NaN	NaN	3	14.2	3	3180.7	2	5575.7	2.039	NaN	1.911	4.199	14.767	Tb927.9.2020:mRNA-p1	transcript=Tb927.9.2020:mRNA | gene=Tb927.9.2020 | organism=Trypanosoma_brucei_brucei_TREU927 | gene_product=60S ribosomal protein L38, putative | transcript_product=60S ribosomal protein L38, putative | location=Tb927_09_v5.1:455293-455541(-) | protein_length=82 | sequence_SO=chromosome | SO=protein_coding | is_pseudo=false
Tb927.10.6880	glyceraldehyde 3-phosphate dehydrogenase, cytosolic	-2.20423	-1.29336	0.418999	0.137504	0.443607	0.279355	0.810016	0.649508	0.813906	0.463592	0.162191	1	-1.7488	0.0768819	1	0.33337								5	6	18	19360000	21220000	66070000	81440000	61400000	6	16.1	3	21.4	1	NaN	2	20.4	1	NaN	0.217	0.408	1.337	1.1	1.36	Tb927.10.6880:mRNA-p1	transcript=Tb927.10.6880:mRNA | gene=Tb927.10.6880 | organism=Trypanosoma_brucei_brucei_TREU927 | gene_product=glyceraldehyde 3-phosphate dehydrogenase, cytosolic | transcript_product=glyceraldehyde 3-phosphate dehydrogenase, cytosolic | location=Tb927_10_v5.1:1730120-1731115(+) | protein_length=331 | sequence_SO=chromosome | SO=protein_coding | is_pseudo=false
Tb927.7.210	Proline dehydrogenase, mitochondrial	1.83875	0.654436	-0.948976	-0.288065	-0.810966	0.653888	0.761182	0.214582	0.908106	0.151213	0.282319	1	1.24659	0.0770256	1	-0.682669								9	9	19	15600000	9852000	6991000	35740000	41740000	1	NaN	2	93.9	4	32.5	4	15.6	3	24.3	3.577	1.574	0.518	0.819	0.57	Tb927.7.210:mRNA-p1	transcript=Tb927.7.210:mRNA | gene=Tb927.7.210 | organism=Trypanosoma_brucei_brucei_TREU927 | gene_product=Proline dehydrogenase, mitochondrial | transcript_product=Proline dehydrogenase, mitochondrial | location=Tb927_07_v5.1:39714-41384(+) | protein_length=556 | sequence_SO=chromosome | SO=protein_coding | is_pseudo=false
Tb927.8.1330	60S ribosomal protein L7a, putative	0.943359	3.05172	0.932817	0.446786	0.215368	0.8883	0.311126	0.351846	0.364721	0.73638	0.309138	1	1.99754	0.128372	1	0.531657								30	30	417	2481000000	2301000000	2544000000	4253000000	3925000000	31	136.4	27	173.3	28	75.9	46	57.6	32	34.6	1.923	8.292	1.909	1.363	1.161	Tb927.8.1330:mRNA-p1	transcript=Tb927.8.1330:mRNA | gene=Tb927.8.1330 | organism=Trypanosoma_brucei_brucei_TREU927 | gene_product=60S ribosomal protein L7a, putative | transcript_product=60S ribosomal protein L7a, putative | location=Tb927_08_v5.1:428242-429072(-) | protein_length=276 | sequence_SO=chromosome | SO=protein_coding | is_pseudo=false
Tb927.3.5600	hypothetical protein, conserved	NaN	1.69019	0.397255	0.753605	0.280956	1	0.439831	0.664087	0.237837	0.652326	1	1	1.69019	0.0784513	1	0.477272								2	2	6	29960000	17250000	23780000	0	29120000	NaN	NaN	2	38.8	1	NaN	1	NaN	1	NaN	NaN	3.227	1.317	1.686	1.215	Tb927.3.5600:mRNA-p1	transcript=Tb927.3.5600:mRNA | gene=Tb927.3.5600 | organism=Trypanosoma_brucei_brucei_TREU927 | gene_product=hypothetical protein, conserved | transcript_product=hypothetical protein, conserved | location=Tb927_03_v5.1:1565904-1566719(+) | protein_length=271 | sequence_SO=chromosome | SO=protein_coding | is_pseudo=false
Tb927.3.1680	Eukaryotic translation initiation factor 3 subunit F	0.0524158	1.67401	0.533065	0.375179	0.163499	0.984919	0.444178	0.575314	0.548537	0.805226	0.480073	1	0.863212	0.0792766	1	0.357247								5	5	25	21690000	20140000	21670000	18700000	29810000	2	49.4	4	43	2	51.3	4	31.4	2	17.5	1.037	3.191	1.447	1.297	1.12	Tb927.3.1680:mRNA-p1	transcript=Tb927.3.1680:mRNA | gene=Tb927.3.1680 | organism=Trypanosoma_brucei_brucei_TREU927 | gene_product=Eukaryotic translation initiation factor 3 subunit F | transcript_product=Eukaryotic translation initiation factor 3 subunit F | location=Tb927_03_v5.1:443374-444390(-) | protein_length=338 | sequence_SO=chromosome | SO=protein_coding | is_pseudo=false
Tb927.11.15880	60S ribosomal protein L27, putative	0.953824	3.31107	0.929034	0.66175	0.381837	0.886076	0.273006	0.353665	0.203381	0.531516	0.321442	1	2.13245	0.0531607	1	0.65754								17	17	193	2603000000	2888000000	2300000000	4299000000	4266000000	16	191	15	78.1	18	44.8	21	30.9	15	18	1.937	9.925	1.904	1.582	1.303	Tb927.11.15880:mRNA-p1	transcript=Tb927.11.15880:mRNA | gene=Tb927.11.15880 | organism=Trypanosoma_brucei_brucei_TREU927 | gene_product=60S ribosomal protein L27, putative | transcript_product=60S ribosomal protein L27, putative | location=Tb927_11_v5.1:4205986-4206387(-) | protein_length=133 | sequence_SO=chromosome | SO=protein_coding | is_pseudo=false
Tb927.9.9210	60S ribosomal protein L37, putative	-0.117161	2.26813	0.916859	0.422233	0.0214797	0.824462	0.446555	0.359556	0.38723	1	0.532856	1	1.07549	0.221974	1	0.453524								8	8	115	1635000000	1730000000	1530000000	2462000000	1706000000	7	17	5	7.1	6	7.2	6	9.9	5	24.4	0.922	4.817	1.888	1.34	1.015	Tb927.9.9210:mRNA-p1	transcript=Tb927.9.9210:mRNA | gene=Tb927.9.9210 | organism=Trypanosoma_brucei_brucei_TREU927 | gene_product=60S ribosomal protein L37, putative | transcript_product=60S ribosomal protein L37, putative | location=Tb927_09_v5.1:1469243-1469497(-) | protein_length=84 | sequence_SO=chromosome | SO=protein_coding | is_pseudo=false
Tb927.8.6180	60S ribosomal protein L26, putative	0.496718	3.10969	0.898402	0.254594	0.366252	0.983785	0.302314	0.368603	0.56221	0.549417	0.399163	1	1.80321	0.125518	1	0.506416								13	13	180	1078000000	1137000000	1065000000	2353000000	1993000000	17	238.6	12	1103.2	19	98.3	18	120.4	13	15.8	1.411	8.632	1.864	1.193	1.289	Tb927.8.6180:mRNA-p1	transcript=Tb927.8.6180:mRNA | gene=Tb927.8.6180 | organism=Trypanosoma_brucei_brucei_TREU927 | gene_product=60S ribosomal protein L26, putative | transcript_product=60S ribosomal protein L26, putative | location=Tb927_08_v5.1:1800753-1801184(+) | protein_length=143 | sequence_SO=chromosome | SO=protein_coding | is_pseudo=false
Tb927.8.2030	hypothetical protein, conserved	-0.655172	0.0881415	-0.131313	-0.573467	-0.537424	0.794608	0.961914	0.932023	0.813048	0.33523	0.585135	1	-0.283515	0.0999456	1	-0.414068								12	12	36	22300000	9506000	20160000	35660000	30210000	7	67.9	9	102.9	5	72.2	5	11.7	4	33.8	0.635	1.063	0.913	0.672	0.689	Tb927.8.2030:mRNA-p1	transcript=Tb927.8.2030:mRNA | gene=Tb927.8.2030 | organism=Trypanosoma_brucei_brucei_TREU927 | gene_product=hypothetical protein, conserved | transcript_product=hypothetical protein, conserved | location=Tb927_08_v5.1:638854-640119(+) | protein_length=421 | sequence_SO=chromosome | SO=protein_coding | is_pseudo=false
Tb927.7.4570	inosine-guanine nucleoside hydrolase	-0.260152	0.598365	-0.68966	-0.16004	-0.496142	0.77892	0.780579	0.381835	0.969959	0.372148	0.761089	1	0.169107	0.101213	1	-0.448614								8	8	27	35300000	18220000	19670000	40500000	71530000	4	20	3	6.1	4	16.7	6	19.8	3	9.8	0.835	1.514	0.62	0.895	0.709	Tb927.7.4570:mRNA-p1	transcript=Tb927.7.4570:mRNA | gene=Tb927.7.4570 | organism=Trypanosoma_brucei_brucei_TREU927 | gene_product=inosine-guanine nucleoside hydrolase | transcript_product=inosine-guanine nucleoside hydrolase | location=Tb927_07_v5.1:1214651-1215724(-) | protein_length=357 | sequence_SO=chromosome | SO=protein_coding | is_pseudo=false
Tb927.7.2640	cytoskeleton associated protein, putative	4.25829	2.10969	-0.207561	-0.678072	-0.325539	0.302039	0.335923	0.8469	0.762756	0.549631	0.207163	1	3.18399	0.103822	1	-0.403724								11	14	68	31070000	16090000	17420000	52100000	60770000	6	2016.3	4	39.2	7	23.5	6	40.7	3	11.1	19.137	4.316	0.866	0.625	0.798	Tb927.7.2640:mRNA-p1	transcript=Tb927.7.2640:mRNA | gene=Tb927.7.2640 | organism=Trypanosoma_brucei_brucei_TREU927 | gene_product=cytoskeleton associated protein, putative | transcript_product=cytoskeleton associated protein, putative | location=Tb927_07_v5.1:676956-678317(-) | protein_length=453 | sequence_SO=chromosome | SO=protein_coding | is_pseudo=false
Tb927.10.220	60S ribosomal protein L37a, putative	2.0165	3.43976	0.895303	0.42975	0.451013	0.667853	0.255328	0.370136	0.380251	0.455785	0.162442	1	2.72813	0.0598739	1	0.592022								6	6	135	1689000000	1619000000	1531000000	2204000000	2128000000	9	2592.7	9	123.3	6	24.7	9	19.1	10	10.2	4.046	10.851	1.86	1.347	1.367	Tb927.10.220:mRNA-p1	transcript=Tb927.10.220:mRNA | gene=Tb927.10.220 | organism=Trypanosoma_brucei_brucei_TREU927 | gene_product=60S ribosomal protein L37a, putative | transcript_product=60S ribosomal protein L37a, putative | location=Tb927_10_v5.1:77130-77411(+) | protein_length=93 | sequence_SO=chromosome | SO=protein_coding | is_pseudo=false
Tb927.7.5170	60S ribosomal protein L25	0.492622	3.70299	0.889863	0.250962	0.145351	0.984664	0.221687	0.372836	0.566385	0.829705	0.415803	1	2.09781	0.206592	1	0.428725								19	19	246	2837000000	2396000000	2267000000	4334000000	4267000000	19	204.8	21	310.5	20	71.4	27	41.2	23	34	1.407	13.023	1.853	1.19	1.106	Tb927.7.5170:mRNA-p1	transcript=Tb927.7.5170:mRNA | gene=Tb927.7.5170 | organism=Trypanosoma_brucei_brucei_TREU927 | gene_product=60S ribosomal protein L25 | transcript_product=60S ribosomal protein L25 | location=Tb927_07_v5.1:1362946-1363440(+) | protein_length=164 | sequence_SO=chromosome | SO=protein_coding | is_pseudo=false
Tb927.11.9720	40S ribosomal protein S27, putative	0.0935602	2.36149	0.888305	0.367371	0.233888	0.892625	0.428853	0.373612	0.440498	0.712271	0.474791	1	1.22752	0.130714	1	0.496521								1	4	106	1669000000	1407000000	726000000	3051000000	2527000000	2	77.4	2	38.5	2	10	2	0.1	3	6.3	1.067	5.139	1.851	1.29	1.176	Tb927.11.9720:mRNA-p1	transcript=Tb927.11.9720:mRNA | gene=Tb927.11.9720 | organism=Trypanosoma_brucei_brucei_TREU927 | gene_product=40S ribosomal protein S27, putative | transcript_product=40S ribosomal protein S27, putative | location=Tb927_11_v5.1:2634103-2634363(-) | protein_length=86 | sequence_SO=chromosome | SO=protein_coding | is_pseudo=false
Tb927.9.6250	arginine kinase	2.15575	-1.30757	-0.584241	-1.26882	-0.39973	0.640821	0.807794	0.468138	0.546406	0.467699	0.8471	1	0.424088	0.104813	1	-0.750929								3	32	240	2001000000	1610000000	708200000	755200000	2385000000	1	NaN	1	NaN	1	NaN	4	22.2	1	NaN	4.456	0.404	0.667	0.415	0.758	Tb927.9.6250:mRNA-p1	transcript=Tb927.9.6250:mRNA | gene=Tb927.9.6250 | organism=Trypanosoma_brucei_brucei_TREU927 | gene_product=arginine kinase | transcript_product=arginine kinase | location=Tb927_09_v5.1:1029465-1030577(+) | protein_length=370 | sequence_SO=chromosome | SO=protein_coding | is_pseudo=false
Tb927.9.11880	Mitochondrial SSU ribosomal protein, putative	NaN	-0.652901	NaN	-0.179515	-0.251539	1	0.894201	1	0.944686	0.637837	1	1	-0.652901	0.105398	1	-0.215527								2	2	3	22580000	9801000	3257000	0	0	NaN	NaN	1	NaN	NaN	NaN	1	NaN	1	NaN	NaN	0.636	NaN	0.883	0.84	Tb927.9.11880:mRNA-p1	transcript=Tb927.9.11880:mRNA | gene=Tb927.9.11880 | organism=Trypanosoma_brucei_brucei_TREU927 | gene_product=Mitochondrial SSU ribosomal protein, putative | transcript_product=Mitochondrial SSU ribosomal protein, putative | location=Tb927_09_v5.1:1854806-1856128(+) | protein_length=440 | sequence_SO=chromosome | SO=protein_coding | is_pseudo=false
Tb927.11.1020	ribokinase, putative	6.64386	NaN	-1.36959	-0.943417	-0.305788	0.108803	1	0.066416	0.694002	0.572578	1	1	6.64386	0.105852	1	-0.872933								2	2	5	19570000	7783000	0	7611000	38570000	1	NaN	NaN	NaN	2	19.9	1	NaN	1	NaN	100	NaN	0.387	0.52	0.809	Tb927.11.1020:mRNA-p1	transcript=Tb927.11.1020:mRNA | gene=Tb927.11.1020 | organism=Trypanosoma_brucei_brucei_TREU927 | gene_product=ribokinase, putative | transcript_product=ribokinase, putative | location=Tb927_11_v5.1:260682-261683(+) | protein_length=333 | sequence_SO=chromosome | SO=protein_coding | is_pseudo=false
Tb927.11.11475	ribosomal protein S14p/S29e	1.63366	2.34483	1.44414	0.651683	0.448901	0.744329	0.431981	0.159942	0.209531	0.458004	0.112608	1	1.98925	0.107813	1	0.84824								5	5	76	1252000000	877700000	833600000	1720000000	1929000000	6	2658	6	65.8	6	66.8	7	14.9	5	30.5	3.103	5.08	2.721	1.571	1.365	Tb927.11.11475:mRNA-p1	transcript=Tb927.11.11475:mRNA | gene=Tb927.11.11475 | organism=Trypanosoma_brucei_brucei_TREU927 | gene_product=ribosomal protein S14p/S29e | transcript_product=ribosomal protein S14p/S29e | location=Tb927_11_v5.1:3073648-3073821(+) | protein_length=57 | sequence_SO=chromosome | SO=protein_coding | is_pseudo=false
Tb927.9.1810	60S ribosomal protein L35, putative	0.870266	2.73118	0.885184	0.606916	0.597412	0.903852	0.362873	0.375168	0.238507	0.317311	0.303622	1	1.80072	0.0178709	1	0.696504								18	18	188	2618000000	3185000000	2424000000	4280000000	3507000000	14	101.4	10	74.9	15	28.8	23	34	19	57.9	1.828	6.64	1.847	1.523	1.513	Tb927.9.1810:mRNA-p1	transcript=Tb927.9.1810:mRNA | gene=Tb927.9.1810 | organism=Trypanosoma_brucei_brucei_TREU927 | gene_product=60S ribosomal protein L35, putative | transcript_product=60S ribosomal protein L35, putative | location=Tb927_09_v5.1:426931-427314(-) | protein_length=127 | sequence_SO=chromosome | SO=protein_coding | is_pseudo=false
Tb927.6.4280	glyceraldehyde 3-phosphate dehydrogenase, glycosomal	-1.06492	1.8024	0.120352	0.697774	0.588805	0.540323	0.540819	0.859156	0.182453	0.324597	0.839733	1	0.368741	0.117941	1	0.468977								26	27	416	1700000000	1238000000	1821000000	2846000000	2268000000	35	165.6	33	91.5	31	59.2	38	31.8	35	30.1	0.478	3.488	1.087	1.622	1.504	Tb927.6.4280:mRNA-p1	transcript=Tb927.6.4280:mRNA | gene=Tb927.6.4280 | organism=Trypanosoma_brucei_brucei_TREU927 | gene_product=glyceraldehyde 3-phosphate dehydrogenase, glycosomal | transcript_product=glyceraldehyde 3-phosphate dehydrogenase, glycosomal | location=Tb927_06_v5.1:1218552-1219631(-) | protein_length=359 | sequence_SO=chromosome | SO=protein_coding | is_pseudo=false
Tb927.10.6070	universal minicircle sequence binding protein 1	6.64386	4.84192	1.35445	0.422233	0.54498	0.0941873	0.112312	0.186141	0.38723	0.363371	0.0990679	1	5.74289	0.118039	1	0.773888								5	6	40	71230000	85480000	76670000	180500000	129000000	4	0	4	17.9	4	14	5	16.8	4	10.3	100	28.679	2.557	1.34	1.459	Tb927.10.6070:mRNA-p1	transcript=Tb927.10.6070:mRNA | gene=Tb927.10.6070 | organism=Trypanosoma_brucei_brucei_TREU927 | gene_product=universal minicircle sequence binding protein 1 | transcript_product=universal minicircle sequence binding protein 1 | location=Tb927_10_v5.1:1532690-1533112(-) | protein_length=140 | sequence_SO=chromosome | SO=protein_coding | is_pseudo=false
Tb927.10.70	retrotransposon hot spot (RHS), putative, (fragment)	6.64386	2.4268	-0.471929	-0.158429	-0.174621	0.0941873	0.416714	0.570878	0.970614	0.735282	0.277047	1	4.53533	0.119032	1	-0.268327								3	12	45	73990000	87260000	44750000	51410000	52660000	2	0	1	NaN	2	34.2	2	51.3	3	29.2	100	5.377	0.721	0.896	0.886	Tb927.10.70:mRNA-p1	transcript=Tb927.10.70:mRNA | gene=Tb927.10.70 | organism=Trypanosoma_brucei_brucei_TREU927 | gene_product=retrotransposon hot spot (RHS), putative, (fragment) | transcript_product=retrotransposon hot spot (RHS), putative, (fragment) | location=Tb927_10_v5.1:38612-40018(-) | protein_length=468 | sequence_SO=chromosome | SO=protein_coding | is_pseudo=false
Tb927.9.6070	40S ribosomal protein S3, putative	0.530071	2.99204	0.707525	0.455229	0.134878	0.97663	0.320372	0.470261	0.357174	0.843909	0.388375	1	1.76106	0.12074	1	0.432544								23	23	329	3250000000	3357000000	3157000000	4799000000	4748000000	26	172.2	24	79	23	52.6	35	27.3	26	26.6	1.444	7.956	1.633	1.371	1.098	Tb927.9.6070:mRNA-p1	transcript=Tb927.9.6070:mRNA | gene=Tb927.9.6070 | organism=Trypanosoma_brucei_brucei_TREU927 | gene_product=40S ribosomal protein S3, putative | transcript_product=40S ribosomal protein S3, putative | location=Tb927_09_v5.1:1008372-1009016(+) | protein_length=214 | sequence_SO=chromosome | SO=protein_coding | is_pseudo=false
Tb927.6.4440	RNA-binding protein 42 (RNA-binding motif protein 42)	0.834307	2.64363	0.14274	0.486457	0.200379	0.836102	0.377895	0.842878	0.33012	0.756085	0.305386	1	1.73897	0.121392	1	0.276525								5	5	20	35450000	23640000	30640000	36290000	68960000	3	38.2	3	30.2	2	3.9	4	8.6	2	16.7	1.783	6.249	1.104	1.401	1.149	Tb927.6.4440:mRNA-p1	transcript=Tb927.6.4440:mRNA | gene=Tb927.6.4440 | organism=Trypanosoma_brucei_brucei_TREU927 | gene_product=RNA-binding protein 42 (RNA-binding motif protein 42) | transcript_product=RNA-binding protein 42 (RNA-binding motif protein 42) | location=Tb927_06_v5.1:1247039-1248097(-) | protein_length=352 | sequence_SO=chromosome | SO=protein_coding | is_pseudo=false
Tb927.3.3760	tryparedoxin 1b, putative	-1.40354	0.0257376	-0.680382	-0.195946	-1.04692	0.45214	0.967375	0.389014	0.955364	0.0654631	0.511673	1	-0.688902	0.121435	1	-0.641083								5	5	29	35640000	25740000	31810000	50760000	42850000	4	81.5	5	34.8	2	50.9	3	47.6	4	65.4	0.378	1.018	0.624	0.873	0.484	Tb927.3.3760:mRNA-p1	transcript=Tb927.3.3760:mRNA | gene=Tb927.3.3760 | organism=Trypanosoma_brucei_brucei_TREU927 | gene_product=tryparedoxin 1b, putative | transcript_product=tryparedoxin 1b, putative | location=Tb927_03_v5.1:1050464-1050898(+) | protein_length=144 | sequence_SO=chromosome | SO=protein_coding | is_pseudo=false
Tb927.6.2170	co-chaperone GrpE, putative	1.01578	NaN	-0.498179	-0.132894	-0.734563	0.802192	1	0.545935	0.960437	0.192394	1	1	1.01578	0.12146	1	-0.455212								4	4	8	8761000	6634000	0	32740000	50800000	1	NaN	NaN	NaN	1	NaN	2	18.5	2	36.4	2.022	NaN	0.708	0.912	0.601	Tb927.6.2170:mRNA-p1	transcript=Tb927.6.2170:mRNA | gene=Tb927.6.2170 | organism=Trypanosoma_brucei_brucei_TREU927 | gene_product=co-chaperone GrpE, putative | transcript_product=co-chaperone GrpE, putative | location=Tb927_06_v5.1:691093-691761(+) | protein_length=222 | sequence_SO=chromosome | SO=protein_coding | is_pseudo=false
Tb927.1.120	retrotransposon hot spot protein 4 (RHS4), putative	0.80653	3.14812	-0.92139	-0.403542	-0.253257	0.917444	0.296565	0.229336	0.871425	0.635723	0.340336	1	1.97733	0.121578	1	-0.526063								6	40	287	787300000	168100000	221900000	195700000	392100000	5	57.6	5	71.1	6	26.3	7	25.3	6	11.9	1.749	8.865	0.528	0.756	0.839	Tb927.1.120:mRNA-p1	transcript=Tb927.1.120:mRNA | gene=Tb927.1.120 | organism=Trypanosoma_brucei_brucei_TREU927 | gene_product=retrotransposon hot spot protein 4 (RHS4), putative | transcript_product=retrotransposon hot spot protein 4 (RHS4), putative | location=Tb927_01_v5.1:60266-62836(-) | protein_length=856 | sequence_SO=chromosome | SO=protein_coding | is_pseudo=false
Tb927.9.15360	40S ribosomal protein S6, putative	0.506907	2.9458	0.850399	0.27023	0.317304	0.981599	0.327659	0.392789	0.544414	0.607501	0.391514	1	1.72635	0.123383	1	0.479311								7	19	274	1747000000	1499000000	1528000000	2672000000	4187000000	8	105.9	8	190	10	20.1	7	26.9	10	35.7	1.421	7.705	1.803	1.206	1.246	Tb927.9.15360:mRNA-p1	transcript=Tb927.9.15360:mRNA | gene=Tb927.9.15360 | organism=Trypanosoma_brucei_brucei_TREU927 | gene_product=40S ribosomal protein S6, putative | transcript_product=40S ribosomal protein S6, putative | location=Tb927_09_v5.1:2384346-2385098(+) | protein_length=250 | sequence_SO=chromosome | SO=protein_coding | is_pseudo=false
Tb927.10.7330	40S ribosomal protein S24E, putative	0.16221	2.7995	0.881273	0.289244	0.302173	0.91503	0.351415	0.377125	0.523156	0.625995	0.463154	1	1.48086	0.128393	1	0.490897								13	13	126	1465000000	1210000000	1112000000	1710000000	966000000	13	132.8	11	78.7	10	58.2	20	50.1	12	27.4	1.119	6.962	1.842	1.222	1.233	Tb927.10.7330:mRNA-p1	transcript=Tb927.10.7330:mRNA | gene=Tb927.10.7330 | organism=Trypanosoma_brucei_brucei_TREU927 | gene_product=40S ribosomal protein S24E, putative | transcript_product=40S ribosomal protein S24E, putative | location=Tb927_10_v5.1:1850607-1851020(-) | protein_length=137 | sequence_SO=chromosome | SO=protein_coding | is_pseudo=false
Tb927.6.2180	Mitochondrial SSU ribosomal protein, putative	NaN	NaN	-0.186065	-0.279284	NaN	1	1	0.870762	0.911059	1	1	1	NaN	0.125862	1	-0.232674								2	2	4	4108000	0	0	0	3572000	NaN	NaN	NaN	NaN	1	NaN	2	213.3	NaN	NaN	NaN	NaN	0.879	0.824	NaN	Tb927.6.2180.1:mRNA-p1	transcript=Tb927.6.2180.1:mRNA | gene=Tb927.6.2180 | organism=Trypanosoma_brucei_brucei_TREU927 | gene_product=Mitochondrial SSU ribosomal protein, putative | transcript_product=Mitochondrial SSU ribosomal protein, putative | location=Tb927_06_v5.1:695798-696316(+) | protein_length=172 | sequence_SO=chromosome | SO=protein_coding | is_pseudo=false
Tb927.9.15110	60S ribosomal protein L5, putative	1.42062	3.69666	0.878921	0.442545	0.192825	0.788065	0.222457	0.378304	0.368549	0.766077	0.266426	1	2.55864	0.128131	1	0.504764								31	31	484	3077000000	2393000000	2761000000	4802000000	4486000000	41	361.9	35	208.1	39	99.4	44	47.1	36	28.3	2.677	12.966	1.839	1.359	1.143	Tb927.9.15110:mRNA-p1	transcript=Tb927.9.15110:mRNA | gene=Tb927.9.15110 | organism=Trypanosoma_brucei_brucei_TREU927 | gene_product=60S ribosomal protein L5, putative | transcript_product=60S ribosomal protein L5, putative | location=Tb927_09_v5.1:2359123-2360049(+) | protein_length=308 | sequence_SO=chromosome | SO=protein_coding | is_pseudo=false
Tb927.10.13517	40S ribosomal protein S27-like, putative	-0.239566	1.8953	0.878137	0.498761	0.551885	0.785434	0.521253	0.378698	0.319835	0.357076	0.580044	1	0.827868	0.0323848	1	0.642928								1	4	74	1201000000	974100000	374200000	2220000000	1892000000	1	NaN	1	NaN	1	NaN	1	NaN	1	NaN	0.847	3.72	1.838	1.413	1.466	Tb927.10.13517:mRNA-p1	transcript=Tb927.10.13517:mRNA | gene=Tb927.10.13517 | organism=Trypanosoma_brucei_brucei_TREU927 | gene_product=40S ribosomal protein S27-like, putative | transcript_product=40S ribosomal protein S27-like, putative | location=Tb927_10_v5.1:3299691-3299951(-) | protein_length=86 | sequence_SO=chromosome | SO=protein_coding | is_pseudo=false
Tb927.10.3640	nuclear transmembrane protein, putative	-1.49005	-0.0174171	-0.397828	-0.60165	NaN	0.544586	1	0.644069	0.792637	1	0.492559	1	-0.753734	0.128069	1	-0.499739								2	2	7	34520000	0	7902000	14710000	7204000	1	NaN	1	NaN	1	NaN	2	11.1	NaN	NaN	0.356	0.988	0.759	0.659	NaN	Tb927.10.3640:mRNA-p1	transcript=Tb927.10.3640:mRNA | gene=Tb927.10.3640 | organism=Trypanosoma_brucei_brucei_TREU927 | gene_product=nuclear transmembrane protein, putative | transcript_product=nuclear transmembrane protein, putative | location=Tb927_10_v5.1:943733-944587(-) | protein_length=284 | sequence_SO=chromosome | SO=protein_coding | is_pseudo=false
Tb927.6.4980	40S ribosomal protein S14	-0.360305	2.56925	0.87342	0.349365	-0.123434	0.747457	0.390953	0.381072	0.458857	0.802701	0.588699	1	1.10447	0.331013	1	0.36645								13	13	232	1571000000	1119000000	1344000000	3371000000	2159000000	24	194.5	15	130.5	22	72.1	25	17.9	19	37.2	0.779	5.935	1.832	1.274	0.918	Tb927.6.4980:mRNA-p1	transcript=Tb927.6.4980:mRNA | gene=Tb927.6.4980 | organism=Trypanosoma_brucei_brucei_TREU927 | gene_product=40S ribosomal protein S14 | transcript_product=40S ribosomal protein S14 | location=Tb927_06_v5.1:1370239-1370673(+) | protein_length=144 | sequence_SO=chromosome | SO=protein_coding | is_pseudo=false
Tb927.6.720	40S ribosomal protein L14, putative	-0.0484122	3.39067	0.867106	0.412511	0.0398403	0.846582	0.261975	0.384264	0.396373	0.974568	0.509089	1	1.67113	0.20734	1	0.439819								17	17	212	3206000000	2857000000	2862000000	4029000000	4068000000	13	301.9	15	100.1	13	49.5	21	22.8	19	27.6	0.967	10.488	1.824	1.331	1.028	Tb927.6.720:mRNA-p1	transcript=Tb927.6.720:mRNA | gene=Tb927.6.720 | organism=Trypanosoma_brucei_brucei_TREU927 | gene_product=40S ribosomal protein L14, putative | transcript_product=40S ribosomal protein L14, putative | location=Tb927_06_v5.1:298195-298764(-) | protein_length=189 | sequence_SO=chromosome | SO=protein_coding | is_pseudo=false
Tb927.2.6090	60S ribosomal protein L44	1.37072	4.15299	0.855192	0.672652	0.449958	0.798411	0.171751	0.390331	0.196871	0.456893	0.297047	1	2.76186	0.0301664	1	0.659267								15	15	180	1184000000	1188000000	377500000	1959000000	1112000000	19	428.2	17	2645.7	17	57.7	22	56.2	18	70.7	2.586	17.79	1.809	1.594	1.366	Tb927.2.6090:mRNA-p1	transcript=Tb927.2.6090:mRNA | gene=Tb927.2.6090 | organism=Trypanosoma_brucei_brucei_TREU927 | gene_product=60S ribosomal protein L44 | transcript_product=60S ribosomal protein L44 | location=Tb927_02_v5.1:1099561-1099881(+) | protein_length=106 | sequence_SO=chromosome | SO=protein_coding | is_pseudo=false
Tb927.10.3250	Mitochondrial SSU ribosomal protein, putative	1.52707	2.08746	-0.736966	-0.486004	NaN	0.708826	0.340999	0.346507	0.841954	1	0.0979211	1	1.80727	0.12885	1	-0.611485								3	3	7	12230000	0	11330000	19800000	16960000	1	NaN	2	18.6	3	76	1	NaN	NaN	NaN	2.882	4.25	0.6	0.714	NaN	Tb927.10.3250:mRNA-p1	transcript=Tb927.10.3250:mRNA | gene=Tb927.10.3250 | organism=Trypanosoma_brucei_brucei_TREU927 | gene_product=Mitochondrial SSU ribosomal protein, putative | transcript_product=Mitochondrial SSU ribosomal protein, putative | location=Tb927_10_v5.1:839977-840900(+) | protein_length=307 | sequence_SO=chromosome | SO=protein_coding | is_pseudo=false
Tb927.11.15000	survival of motor neuron (SMN)-like protein	-1.96578	0.15056	-1.40354	-0.251539	-0.833927	0.42209	0.939428	0.0596204	0.920397	0.140253	0.548664	1	-0.907612	0.130053	1	-0.829669								2	2	11	24060000	12760000	12830000	5099000	38420000	1	NaN	2	3.8	1	NaN	2	26.6	1	NaN	0.256	1.11	0.378	0.84	0.561	Tb927.11.15000:mRNA-p1	transcript=Tb927.11.15000:mRNA | gene=Tb927.11.15000 | organism=Trypanosoma_brucei_brucei_TREU927 | gene_product=survival of motor neuron (SMN)-like protein | transcript_product=survival of motor neuron (SMN)-like protein | location=Tb927_11_v5.1:3991350-3991823(-) | protein_length=157 | sequence_SO=chromosome | SO=protein_coding | is_pseudo=false
Tb927.4.1860	ribosomal protein S19, putative	0.705757	3.13504	0.83996	0.486457	0.240009	0.938983	0.298514	0.398173	0.33012	0.704364	0.359035	1	1.9204	0.0955228	1	0.522142								16	17	338	1943000000	1922000000	1798000000	3890000000	3264000000	24	107.2	21	51.3	26	43	26	18.2	24	33.1	1.631	8.785	1.79	1.401	1.181	Tb927.4.1860:mRNA-p1	transcript=Tb927.4.1860:mRNA | gene=Tb927.4.1860 | organism=Trypanosoma_brucei_brucei_TREU927 | gene_product=ribosomal protein S19, putative | transcript_product=ribosomal protein S19, putative | location=Tb927_04_v5.1:465052-465555(-) | protein_length=167 | sequence_SO=chromosome | SO=protein_coding | is_pseudo=false
Tb927.4.2180	60S ribosomal protein L35a, putative	0.387363	3.27694	0.835924	0.614474	0.257011	0.98889	0.277831	0.400267	0.233426	0.682572	0.425094	1	1.83215	0.0777101	1	0.569136								22	22	220	2763000000	2796000000	2914000000	4431000000	4059000000	16	84	21	11463.9	18	31	27	38.1	24	41.7	1.308	9.693	1.785	1.531	1.195	Tb927.4.2180:mRNA-p1	transcript=Tb927.4.2180:mRNA | gene=Tb927.4.2180 | organism=Trypanosoma_brucei_brucei_TREU927 | gene_product=60S ribosomal protein L35a, putative | transcript_product=60S ribosomal protein L35a, putative | location=Tb927_04_v5.1:560644-561093(+) | protein_length=149 | sequence_SO=chromosome | SO=protein_coding | is_pseudo=false
Tb927.6.5040	ribosomal protein L15, putative	0.303342	4.11295	0.827006	0.39835	-0.0846703	0.961283	0.175821	0.404916	0.409919	0.854784	0.453132	1	2.20815	0.285587	1	0.380229								9	9	101	842000000	808400000	652800000	2789000000	2267000000	8	22.9	7	258.1	9	22.8	10	39	9	45.5	1.234	17.303	1.774	1.318	0.943	Tb927.6.5040:mRNA-p1	transcript=Tb927.6.5040:mRNA | gene=Tb927.6.5040 | organism=Trypanosoma_brucei_brucei_TREU927 | gene_product=ribosomal protein L15, putative | transcript_product=ribosomal protein L15, putative | location=Tb927_06_v5.1:1380714-1381328(+) | protein_length=204 | sequence_SO=chromosome | SO=protein_coding | is_pseudo=false
Tb927.3.2600	ATP-dependent DEAD/H RNA helicase, putative	0.0894982	1.45154	0.0717627	0.575312	0.517024	0.891302	0.506358	0.894682	0.364442	0.389557	0.460797	1	0.770519	0.134814	1	0.388033								18	18	54	20220000	16240000	23220000	1047000000	27140000	8	119.7	8	40.9	6	55.9	11	42.1	8	21.7	1.064	2.735	1.051	1.49	1.431	Tb927.3.2600:mRNA-p1	transcript=Tb927.3.2600:mRNA | gene=Tb927.3.2600 | organism=Trypanosoma_brucei_brucei_TREU927 | gene_product=ATP-dependent DEAD/H RNA helicase, putative | transcript_product=ATP-dependent DEAD/H RNA helicase, putative | location=Tb927_03_v5.1:652522-659034(-) | protein_length=2170 | sequence_SO=chromosome | SO=protein_coding | is_pseudo=false
Tb927.5.2940	stress-induced protein sti1, putative	0.134878	0.789103	0.140124	1.18903	0.948601	0.906101	0.715224	0.844776	0.0645583	0.107447	0.392227	1	0.461991	0.139078	1	0.759253								13	13	39	28500000	21660000	28540000	45200000	35940000	6	81.6	8	27	4	43.2	7	5.4	6	47.8	1.098	1.728	1.102	2.28	1.93	Tb927.5.2940:mRNA-p1	transcript=Tb927.5.2940:mRNA | gene=Tb927.5.2940 | organism=Trypanosoma_brucei_brucei_TREU927 | gene_product=stress-induced protein sti1, putative | transcript_product=stress-induced protein sti1, putative | location=Tb927_05_v5.1:984246-985898(+) | protein_length=550 | sequence_SO=chromosome | SO=protein_coding | is_pseudo=false
Tb927.9.12200	60S ribosomal subunit protein L31, putative	0.586885	2.9067	0.816395	0.471968	0.00288247	0.964445	0.333904	0.41049	0.342503	0.974421	0.373167	1	1.74679	0.209443	1	0.430415								10	10	83	846400000	582500000	296600000	1533000000	1437000000	7	75.3	8	50.1	5	1.5	14	94.9	12	13.2	1.502	7.499	1.761	1.387	1.002	Tb927.9.12200:mRNA-p1	transcript=Tb927.9.12200:mRNA | gene=Tb927.9.12200 | organism=Trypanosoma_brucei_brucei_TREU927 | gene_product=60S ribosomal subunit protein L31, putative | transcript_product=60S ribosomal subunit protein L31, putative | location=Tb927_09_v5.1:1907605-1908171(+) | protein_length=188 | sequence_SO=chromosome | SO=protein_coding | is_pseudo=false
Tb927.4.3550	60S ribosomal protein L13a, putative	1.03773	3.01167	0.809003	0.222805	0.225275	0.868283	0.317311	0.4144	0.599236	0.723449	0.288751	1	2.0247	0.164656	1	0.419027								24	24	265	1679000000	1050000000	953900000	1942000000	1748000000	23	181.2	21	88.5	22	31	28	33	23	32.9	2.053	8.065	1.752	1.167	1.169	Tb927.4.3550:mRNA-p1	transcript=Tb927.4.3550:mRNA | gene=Tb927.4.3550 | organism=Trypanosoma_brucei_brucei_TREU927 | gene_product=60S ribosomal protein L13a, putative | transcript_product=60S ribosomal protein L13a, putative | location=Tb927_04_v5.1:911751-912419(-) | protein_length=222 | sequence_SO=chromosome | SO=protein_coding | is_pseudo=false
Tb927.10.10400	Mitochondrial ribosomal protein S11	0.27739	1.61965	NaN	0.485427	0.302173	0.941815	0.458956	1	0.441857	0.625995	0.392017	1	0.948519	0.145535	1	0.3938								5	5	13	20600000	12550000	16700000	14700000	0	1	NaN	3	31.4	NaN	NaN	5	26.5	2	17.5	1.212	3.073	NaN	1.4	1.233	Tb927.10.10400:mRNA-p1	transcript=Tb927.10.10400:mRNA | gene=Tb927.10.10400 | organism=Trypanosoma_brucei_brucei_TREU927 | gene_product=Mitochondrial ribosomal protein S11 | transcript_product=Mitochondrial ribosomal protein S11 | location=Tb927_10_v5.1:2564138-2565118(-) | protein_length=326 | sequence_SO=chromosome | SO=protein_coding | is_pseudo=false
Tb927.9.7590	60S ribosomal protein L11, putative	0.305679	2.59956	0.805705	0.397255	0.141433	0.96205	0.3856	0.416151	0.410978	0.835013	0.425483	1	1.45262	0.146469	1	0.448131								14	14	200	2413000000	2029000000	1820000000	3360000000	3116000000	13	24.8	16	31.5	15	36	22	31.6	20	15.2	1.236	6.061	1.748	1.317	1.103	Tb927.9.7590:mRNA-p1	transcript=Tb927.9.7590:mRNA | gene=Tb927.9.7590 | organism=Trypanosoma_brucei_brucei_TREU927 | gene_product=60S ribosomal protein L11, putative | transcript_product=60S ribosomal protein L11, putative | location=Tb927_09_v5.1:1246892-1247476(-) | protein_length=194 | sequence_SO=chromosome | SO=protein_coding | is_pseudo=false
Tb927.11.14090	Double RNA binding domain protein 18	-1.88897	-0.409278	-0.192645	-0.155213	-0.569179	0.440703	0.934642	0.863444	0.952895	0.308495	0.364165	1	-1.14912	0.146898	1	-0.305679								5	5	16	14860000	8377000	11290000	27730000	23060000	1	NaN	2	19.6	2	28.4	4	11.5	3	23.7	0.27	0.753	0.875	0.898	0.674	Tb927.11.14090:mRNA-p1	transcript=Tb927.11.14090:mRNA | gene=Tb927.11.14090 | organism=Trypanosoma_brucei_brucei_TREU927 | gene_product=Double RNA binding domain protein 18 | transcript_product=Double RNA binding domain protein 18 | location=Tb927_11_v5.1:3731214-3732656(+) | protein_length=480 | sequence_SO=chromosome | SO=protein_coding | is_pseudo=false
Tb927.7.2340	40S ribosomal protein S15, putative	2.40409	1.92714	0.783247	0.235114	0.460481	0.593794	0.514633	0.428193	0.584768	0.445915	0.0698223	1	2.16561	0.0902476	1	0.492947								7	7	70	595500000	475300000	368200000	1577000000	1340000000	5	191779	5	73.3	5	112.9	8	33.9	9	54.2	5.293	3.803	1.721	1.177	1.376	Tb927.7.2340:mRNA-p1	transcript=Tb927.7.2340:mRNA | gene=Tb927.7.2340 | organism=Trypanosoma_brucei_brucei_TREU927 | gene_product=40S ribosomal protein S15, putative | transcript_product=40S ribosomal protein S15, putative | location=Tb927_07_v5.1:604152-604610(-) | protein_length=152 | sequence_SO=chromosome | SO=protein_coding | is_pseudo=false
Tb927.3.3310	60S ribosomal protein L13, putative	-0.204233	2.60312	0.778209	0.436162	0.186501	0.796649	0.384973	0.430923	0.374359	0.774474	0.549845	1	1.19944	0.11257	1	0.466957								23	23	344	4207000000	3962000000	3434000000	6998000000	6969000000	23	66.8	26	136.8	22	44.7	30	39.1	30	44	0.868	6.076	1.715	1.353	1.138	Tb927.3.3310:mRNA-p1	transcript=Tb927.3.3310:mRNA | gene=Tb927.3.3310 | organism=Trypanosoma_brucei_brucei_TREU927 | gene_product=60S ribosomal protein L13, putative | transcript_product=60S ribosomal protein L13, putative | location=Tb927_03_v5.1:850898-851554(-) | protein_length=218 | sequence_SO=chromosome | SO=protein_coding | is_pseudo=false
Tb927.10.9880	60S ribosomal protein L18, putative	1.03703	4.99512	0.777367	0.145351	-0.0291463	0.868432	0.101611	0.43138	0.693742	0.930444	0.369683	1	3.01608	0.348092	1	0.297857								13	13	154	1350000000	1207000000	1594000000	1598000000	2190000000	17	196.7	11	408	14	74.8	18	45.1	15	43.6	2.052	31.892	1.714	1.106	0.98	Tb927.10.9880:mRNA-p1	transcript=Tb927.10.9880:mRNA | gene=Tb927.10.9880 | organism=Trypanosoma_brucei_brucei_TREU927 | gene_product=60S ribosomal protein L18, putative | transcript_product=60S ribosomal protein L18, putative | location=Tb927_10_v5.1:2440544-2441125(+) | protein_length=193 | sequence_SO=chromosome | SO=protein_coding | is_pseudo=false
Tb927.9.5300	kinetoplast ribosomal PPR-repeat containing protein 16	NaN	1.66676	NaN	0.368489	0.219091	1	0.446133	1	0.555397	0.731511	1	1	1.66676	0.158508	1	0.29379								3	3	5	9212000	7165000	15600000	0	0	NaN	NaN	2	3.6	NaN	NaN	2	4.8	1	NaN	NaN	3.175	NaN	1.291	1.164	Tb927.9.5300:mRNA-p1	transcript=Tb927.9.5300:mRNA | gene=Tb927.9.5300 | organism=Trypanosoma_brucei_brucei_TREU927 | gene_product=kinetoplast ribosomal PPR-repeat containing protein 16 | transcript_product=kinetoplast ribosomal PPR-repeat containing protein 16 | location=Tb927_09_v5.1:927922-928746(+) | protein_length=274 | sequence_SO=chromosome | SO=protein_coding | is_pseudo=false
Tb927.2.370	retrotransposon hot spot protein 1 (RHS1), putative	6.64386	2.41603	-0.634867	-1.06794	NaN	0.0941873	0.418702	0.425409	0.61658	1	0.277959	1	4.52994	0.158549	1	-0.851403								9	20	60	290200000	198200000	215400000	80480000	109700000	1	NaN	2	4.4	2	94.8	6	116.9	NaN	NaN	100	5.337	0.644	0.477	NaN	Tb927.2.370:mRNA-p1	transcript=Tb927.2.370:mRNA | gene=Tb927.2.370 | organism=Trypanosoma_brucei_brucei_TREU927 | gene_product=retrotransposon hot spot protein 1 (RHS1), putative | transcript_product=retrotransposon hot spot protein 1 (RHS1), putative | location=Tb927_02_v5.1:55836-58340(-) | protein_length=834 | sequence_SO=chromosome | SO=protein_coding | is_pseudo=false
Tb927.11.1450	2-oxoglutarate dehydrogenase E1 component, putative	1.46571	3.444	-1.0619	-0.0954196	-0.685014	0.778746	0.254759	0.161309	0.996249	0.223186	0.243846	1	2.45486	0.160661	1	-0.614112								33	33	111	138000000	67210000	137400000	143000000	171000000	12	554	10	255.9	20	81.2	31	67.7	10	26.2	2.762	10.883	0.479	0.936	0.622	Tb927.11.1450:mRNA-p1	transcript=Tb927.11.1450:mRNA | gene=Tb927.11.1450 | organism=Trypanosoma_brucei_brucei_TREU927 | gene_product=2-oxoglutarate dehydrogenase E1 component, putative | transcript_product=2-oxoglutarate dehydrogenase E1 component, putative | location=Tb927_11_v5.1:426930-429956(+) | protein_length=1008 | sequence_SO=chromosome | SO=protein_coding | is_pseudo=false
Tb927.10.14600	40S ribosomal protein S2, putative	0.0496307	2.32164	0.753605	0.0881415	-0.192645	0.878332	0.436359	0.444395	0.766856	0.711991	0.486393	1	1.18564	0.521269	1	0.216367								24	24	300	2809000000	2683000000	2562000000	3458000000	4129000000	28	300.3	23	234.3	25	104.4	32	36.7	26	28.7	1.035	4.999	1.686	1.063	0.875	Tb927.10.14600:mRNA-p1	transcript=Tb927.10.14600:mRNA | gene=Tb927.10.14600 | organism=Trypanosoma_brucei_brucei_TREU927 | gene_product=40S ribosomal protein S2, putative | transcript_product=40S ribosomal protein S2, putative | location=Tb927_10_v5.1:3575185-3575985(-) | protein_length=266 | sequence_SO=chromosome | SO=protein_coding | is_pseudo=false
Tb927.7.1130	trypanothione/tryparedoxin dependent peroxidase 2	-1.08314	-1.68501	-0.599462	-0.0335695	-0.529073	0.66177	0.727102	0.455048	0.994039	0.342501	0.136297	1	-1.38408	0.161585	1	-0.387368								3	3	13	8811000	6992000	16040000	8963000	14230000	1	NaN	3	2.2	1	NaN	2	3.8	2	64.3	0.472	0.311	0.66	0.977	0.693	Tb927.7.1130:mRNA-p1	transcript=Tb927.7.1130:mRNA | gene=Tb927.7.1130 | organism=Trypanosoma_brucei_brucei_TREU927 | gene_product=trypanothione/tryparedoxin dependent peroxidase 2 | transcript_product=trypanothione/tryparedoxin dependent peroxidase 2 | location=Tb927_07_v5.1:291229-291738(+) | protein_length=169 | sequence_SO=chromosome | SO=protein_coding | is_pseudo=false
Tb927.8.6110	3-hydroxy-3-methylglutaryl-CoA synthase, putative	0.210389	0.22033	-0.384584	-0.107803	-0.785875	0.930795	0.914352	0.657551	0.991209	0.163922	0.0146908	1	0.215359	0.16283	1	-0.426087								11	11	55	52220000	26950000	25150000	39890000	57230000	5	39	8	23.1	9	21.3	6	14.2	7	13	1.157	1.165	0.766	0.928	0.58	Tb927.8.6110:mRNA-p1	transcript=Tb927.8.6110:mRNA | gene=Tb927.8.6110 | organism=Trypanosoma_brucei_brucei_TREU927 | gene_product=3-hydroxy-3-methylglutaryl-CoA synthase, putative | transcript_product=3-hydroxy-3-methylglutaryl-CoA synthase, putative | location=Tb927_08_v5.1:1785314-1786813(+) | protein_length=499 | sequence_SO=chromosome | SO=protein_coding | is_pseudo=false
Tb927.11.11820	40S ribosomal protein S17, putative	0.317304	2.89239	0.752749	0.180148	0.355016	0.965868	0.336208	0.444868	0.65058	0.562505	0.430439	1	1.60485	0.126786	1	0.429304								21	21	289	1208000000	1149000000	948100000	2325000000	2220000000	29	384.2	23	86	29	54.2	34	27.8	32	25.9	1.246	7.425	1.685	1.133	1.279	Tb927.11.11820:mRNA-p1	transcript=Tb927.11.11820:mRNA | gene=Tb927.11.11820 | organism=Trypanosoma_brucei_brucei_TREU927 | gene_product=40S ribosomal protein S17, putative | transcript_product=40S ribosomal protein S17, putative | location=Tb927_11_v5.1:3172418-3172846(+) | protein_length=142 | sequence_SO=chromosome | SO=protein_coding | is_pseudo=false
Tb927.7.2570	mitochondrial RNA binding protein 1	-1.94342	-0.242977	-0.736966	-0.424688	NaN	0.427462	0.962351	0.346507	0.86235	1	0.420817	1	-1.0932	0.167185	1	-0.580827								3	3	12	9331000	0	2957000	15690000	8282000	2	58.1	1	NaN	2	32.4	2	8.6	NaN	NaN	0.26	0.845	0.6	0.745	NaN	Tb927.7.2570:mRNA-p1	transcript=Tb927.7.2570:mRNA | gene=Tb927.7.2570 | organism=Trypanosoma_brucei_brucei_TREU927 | gene_product=mitochondrial RNA binding protein 1 | transcript_product=mitochondrial RNA binding protein 1 | location=Tb927_07_v5.1:659885-661306(-) | protein_length=473 | sequence_SO=chromosome | SO=protein_coding | is_pseudo=false
Tb927.10.7410	succinyl-CoA ligase [GDP-forming] beta-chain, putative	1.07724	0.714575	-0.320126	-0.0908029	-0.682696	0.859927	0.793199	0.724699	0.998127	0.224708	0.127136	1	0.895909	0.168628	1	-0.364542								15	15	89	94440000	79960000	74870000	111000000	157600000	8	289	10	51.8	11	76.6	13	47.6	14	28.1	2.11	1.641	0.801	0.939	0.623	Tb927.10.7410:mRNA-p1	transcript=Tb927.10.7410:mRNA | gene=Tb927.10.7410 | organism=Trypanosoma_brucei_brucei_TREU927 | gene_product=succinyl-CoA ligase [GDP-forming] beta-chain, putative | transcript_product=succinyl-CoA ligase [GDP-forming] beta-chain, putative | location=Tb927_10_v5.1:1869923-1871182(-) | protein_length=419 | sequence_SO=chromosome | SO=protein_coding | is_pseudo=false
Tb11.0560	hypothetical protein, conserved	-3.15843	-0.643856	NaN	0.936591	0.534062	0.194824	0.895699	1	0.143991	0.373464	0.371977	1	-1.90114	0.170082	1	0.735326								5	5	10	5975000	3717000	8342000	13170000	0	3	183.8	4	66	NaN	NaN	1	NaN	1	NaN	0.112	0.64	NaN	1.914	1.448	Tb11.0560:mRNA-p1	transcript=Tb11.0560:mRNA | gene=Tb11.0560 | organism=Trypanosoma_brucei_brucei_TREU927 | gene_product=hypothetical protein, conserved | transcript_product=hypothetical protein, conserved | location=tryp_XI-1084b11.p1k:10026-13523(-) | protein_length=1165 | sequence_SO=contig | SO=protein_coding | is_pseudo=false
Tb927.5.295b	retrotransposon hotspot (RHS) protein 1	0.0243196	1.02786	-1.25154	-0.249822	-0.424688	0.990308	0.716763	0.0951701	0.933494	0.44174	0.48494	1	0.526091	0.173252	1	-0.642016								7	10	46	88500000	29740000	34210000	31950000	60990000	1	NaN	2	6.6	5	24	5	30.7	2	6.1	1.017	2.039	0.42	0.841	0.745	Tb927.5.295b:mRNA-p1	transcript=Tb927.5.295b:mRNA | gene=Tb927.5.295b | organism=Trypanosoma_brucei_brucei_TREU927 | gene_product=retrotransposon hotspot (RHS) protein 1 | transcript_product=retrotransposon hotspot (RHS) protein 1 | location=Tb927_05_v5.1:117624-120113(+) | protein_length=829 | sequence_SO=chromosome | SO=protein_coding | is_pseudo=false
Tb927.3.1120	GTP-binding nuclear protein rtPCF/1161-SKO_R3 , putative	-2.08927	-0.552156	-0.00868222	-0.136062	-0.195946	0.30095	0.927582	0.953933	0.979712	0.707753	0.335513	1	-1.32071	0.176003	1	-0.113563								10	10	74	90030000	57630000	72830000	138800000	127400000	10	133.1	6	47.2	9	53	9	11.4	8	25.6	0.235	0.682	0.994	0.91	0.873	Tb927.3.1120:mRNA-p1	transcript=Tb927.3.1120:mRNA | gene=Tb927.3.1120 | organism=Trypanosoma_brucei_brucei_TREU927 | gene_product=GTP-binding nuclear protein rtPCF/1161-SKO_R3 , putative | transcript_product=GTP-binding nuclear protein rtPCF/1161-SKO_R3 , putative | location=Tb927_03_v5.1:273590-274243(+) | protein_length=217 | sequence_SO=chromosome | SO=protein_coding | is_pseudo=false
Tb927.11.11770	Eukaryotic translation initiation factor 4E-3	NaN	NaN	-0.222633	NaN	-0.123434	1	1	0.830251	1	0.802701	1	1	NaN	0.17772	1	-0.173033								2	2	3	0	10520000	0	0	24770000	NaN	NaN	NaN	NaN	1	NaN	NaN	NaN	2	0.4	NaN	NaN	0.857	NaN	0.918	Tb927.11.11770:mRNA-p1	transcript=Tb927.11.11770:mRNA | gene=Tb927.11.11770 | organism=Trypanosoma_brucei_brucei_TREU927 | gene_product=Eukaryotic translation initiation factor 4E-3 | transcript_product=Eukaryotic translation initiation factor 4E-3 | location=Tb927_11_v5.1:3155592-3156920(+) | protein_length=442 | sequence_SO=chromosome | SO=protein_coding | is_pseudo=false
Tb927.4.1070	Mitochondrial ribosomal protein L13	NaN	NaN	0.459432	0.252173	NaN	1	1	0.622757	0.680868	1	1	1	NaN	0.180427	1	0.355803								2	2	2	12250000	0	0	0	13240000	NaN	NaN	NaN	NaN	1	NaN	1	NaN	NaN	NaN	NaN	NaN	1.375	1.191	NaN	Tb927.4.1070:mRNA-p1	transcript=Tb927.4.1070:mRNA | gene=Tb927.4.1070 | organism=Trypanosoma_brucei_brucei_TREU927 | gene_product=Mitochondrial ribosomal protein L13 | transcript_product=Mitochondrial ribosomal protein L13 | location=Tb927_04_v5.1:286380-286988(-) | protein_length=202 | sequence_SO=chromosome | SO=protein_coding | is_pseudo=false
Tb927.10.2240	RNA binding protein	0.396159	4.29124	-0.100051	-0.913216	-0.409278	0.991782	0.158244	0.967208	0.673177	0.457669	0.441394	1	2.3437	0.183368	1	-0.474182								23	23	105	236800000	101000000	86090000	232800000	286100000	15	275.7	11	1153.2	18	93.6	21	54.2	12	25	1.316	19.579	0.933	0.531	0.753	Tb927.10.2240:mRNA-p1	transcript=Tb927.10.2240:mRNA | gene=Tb927.10.2240 | organism=Trypanosoma_brucei_brucei_TREU927 | gene_product=RNA binding protein | transcript_product=RNA binding protein | location=Tb927_10_v5.1:578334-580100(+) | protein_length=588 | sequence_SO=chromosome | SO=protein_coding | is_pseudo=false
Tb927.11.7270	proteasome beta 3 subunit, putative	NaN	-0.236164	-1.24811	-0.316528	-0.302226	1	0.963487	0.0961355	0.898543	0.576764	1	1	-0.236164	0.185072	1	-0.622287								2	2	5	17820000	6238000	13570000	0	55900000	NaN	NaN	1	NaN	1	NaN	2	13.1	1	NaN	NaN	0.849	0.421	0.803	0.811	Tb927.11.7270:mRNA-p1	transcript=Tb927.11.7270:mRNA | gene=Tb927.11.7270 | organism=Trypanosoma_brucei_brucei_TREU927 | gene_product=proteasome beta 3 subunit, putative | transcript_product=proteasome beta 3 subunit, putative | location=Tb927_11_v5.1:2053334-2053951(+) | protein_length=205 | sequence_SO=chromosome | SO=protein_coding | is_pseudo=false
Tb927.10.3990	DHH1	-1.41889	-0.373327	-0.575615	-0.011588	-0.411195	0.448346	0.956287	0.475648	0.899029	0.455669	0.33621	1	-0.896108	0.185258	1	-0.3328								11	11	84	35670000	19460000	30460000	61340000	59460000	9	71.5	10	25.1	7	26.6	9	25.2	8	20.6	0.374	0.772	0.671	0.992	0.752	Tb927.10.3990:mRNA-p1	transcript=Tb927.10.3990:mRNA | gene=Tb927.10.3990 | organism=Trypanosoma_brucei_brucei_TREU927 | gene_product=DHH1 | transcript_product=DHH1 | location=Tb927_10_v5.1:1056282-1057502(-) | protein_length=406 | sequence_SO=chromosome | SO=protein_coding | is_pseudo=false
Tb927.11.13003	ubiquitin-60S ribosomal protein L40	0.0854246	-0.630394	0.738984	-0.713119	0.168642	0.889975	0.915051	0.452513	0.749167	0.798321	0.585746	1	-0.272485	0.892094	1	0.0648357								14	14	121	351300000	336000000	749200000	802200000	265800000	8	89.3	15	154628	6	86.2	11	228	13	16.3	1.061	0.646	1.669	0.61	1.124	Tb927.11.13003:mRNA-p1	transcript=Tb927.11.13003:mRNA | gene=Tb927.11.13003 | organism=Trypanosoma_brucei_brucei_TREU927 | gene_product=ubiquitin-60S ribosomal protein L40 | transcript_product=ubiquitin-60S ribosomal protein L40 | location=Tb927_11_v5.1:3482493-3482879(-) | protein_length=128 | sequence_SO=chromosome | SO=protein_coding | is_pseudo=false
Tb927.10.4110	60S ribosomal protein L30	-0.0954196	2.34199	0.734655	0.0976109	0.221568	0.831443	0.432517	0.454932	0.75459	0.728279	0.525923	1	1.12328	0.213429	1	0.351278								13	13	277	2452000000	2178000000	1916000000	2767000000	3279000000	18	249.5	18	74.5	20	26.2	18	12.8	17	24.3	0.936	5.07	1.664	1.07	1.166	Tb927.10.4110:mRNA-p1	transcript=Tb927.10.4110:mRNA | gene=Tb927.10.4110 | organism=Trypanosoma_brucei_brucei_TREU927 | gene_product=60S ribosomal protein L30 | transcript_product=60S ribosomal protein L30 | location=Tb927_10_v5.1:1082179-1082496(-) | protein_length=105 | sequence_SO=chromosome | SO=protein_coding | is_pseudo=false
Tb927.6.4840	S-adenosylmethionine synthetase, putative	0.444667	1.8516	-0.805913	-0.00868222	-0.575615	0.994954	0.530412	0.298877	0.895119	0.303254	0.349955	1	1.14813	0.189586	1	-0.463403								18	18	91	65000000	43370000	62790000	73110000	98050000	10	142.2	10	37.2	10	62.8	15	25.3	12	36.2	1.361	3.609	0.572	0.994	0.671	Tb927.6.4840:mRNA-p1	transcript=Tb927.6.4840:mRNA | gene=Tb927.6.4840 | organism=Trypanosoma_brucei_brucei_TREU927 | gene_product=S-adenosylmethionine synthetase, putative | transcript_product=S-adenosylmethionine synthetase, putative | location=Tb927_06_v5.1:1344594-1345787(+) | protein_length=397 | sequence_SO=chromosome | SO=protein_coding | is_pseudo=false
Tb927.7.570	prefoldin, putative	NaN	NaN	0.361768	0.189034	NaN	1	1	0.688153	0.753194	1	1	1	NaN	0.193463	1	0.275401								2	2	2	4163000	0	0	0	4454000	NaN	NaN	NaN	NaN	1	NaN	1	NaN	NaN	NaN	NaN	NaN	1.285	1.14	NaN	Tb927.7.570:mRNA-p1	transcript=Tb927.7.570:mRNA | gene=Tb927.7.570 | organism=Trypanosoma_brucei_brucei_TREU927 | gene_product=prefoldin, putative | transcript_product=prefoldin, putative | location=Tb927_07_v5.1:116994-117587(-) | protein_length=197 | sequence_SO=chromosome | SO=protein_coding | is_pseudo=false
Tb927.4.1360	Glucose-6-phosphate 1-epimerase, putative	4.21987	3.50093	0.121679	0.522056	0.117695	0.306907	0.247211	0.85819	0.409233	0.867323	0.0591095	1	3.8604	0.198983	1	0.25381								3	3	17	29370000	17990000	33470000	42700000	46120000	2	471.5	2	22.5	3	0.5	3	30.8	3	4.1	18.634	11.321	1.088	1.436	1.085	Tb927.4.1360:mRNA-p1	transcript=Tb927.4.1360:mRNA | gene=Tb927.4.1360 | organism=Trypanosoma_brucei_brucei_TREU927 | gene_product=Glucose-6-phosphate 1-epimerase, putative | transcript_product=Glucose-6-phosphate 1-epimerase, putative | location=Tb927_04_v5.1:356652-357533(-) | protein_length=293 | sequence_SO=chromosome | SO=protein_coding | is_pseudo=false
Tb927.10.190	40S ribosomal protein S6, putative	0.820485	3.05728	0.841571	0.124328	0.271426	0.914466	0.310274	0.39734	0.720321	0.664299	0.333083	1	1.93888	0.199995	1	0.412442								10	22	253	1747000000	1420000000	1528000000	2672000000	4187000000	11	1160.5	8	1242.4	10	77.4	13	78.1	8	46	1.766	8.324	1.792	1.09	1.207	Tb927.10.190:mRNA-p1	transcript=Tb927.10.190:mRNA | gene=Tb927.10.190 | organism=Trypanosoma_brucei_brucei_TREU927 | gene_product=40S ribosomal protein S6, putative | transcript_product=40S ribosomal protein S6, putative | location=Tb927_10_v5.1:73558-74310(+) | protein_length=250 | sequence_SO=chromosome | SO=protein_coding | is_pseudo=false
Tb927.8.6060	glycine acetyltransferase, putative	1.11969	0.888305	-0.932361	0.0384361	-1.02327	0.850968	0.750514	0.223384	0.832138	0.071655	0.0730363	1	1.004	0.200722	1	-0.639065								19	19	108	83450000	44330000	61560000	118100000	218000000	9	107.1	12	87.1	15	35.7	15	33.1	11	24.9	2.173	1.851	0.524	1.027	0.492	Tb927.8.6060:mRNA-p1	transcript=Tb927.8.6060:mRNA | gene=Tb927.8.6060 | organism=Trypanosoma_brucei_brucei_TREU927 | gene_product=glycine acetyltransferase, putative | transcript_product=glycine acetyltransferase, putative | location=Tb927_08_v5.1:1766446-1767660(+) | protein_length=404 | sequence_SO=chromosome | SO=protein_coding | is_pseudo=false
Tb927.5.1510	Mitochondrial SSU ribosomal protein, putative	NaN	1.74373	-1.25498	-3.04692	-0.253257	1	0.553362	0.0942102	0.198534	0.635723	1	1	1.74373	0.204253	1	-1.51839								3	3	9	13470000	5106000	74330000	0	31290000	NaN	NaN	1	NaN	2	12.3	2	92111.4	2	16.5	NaN	3.349	0.419	0.121	0.839	Tb927.5.1510:mRNA-p1	transcript=Tb927.5.1510:mRNA | gene=Tb927.5.1510 | organism=Trypanosoma_brucei_brucei_TREU927 | gene_product=Mitochondrial SSU ribosomal protein, putative | transcript_product=Mitochondrial SSU ribosomal protein, putative | location=Tb927_05_v5.1:534918-535856(-) | protein_length=312 | sequence_SO=chromosome | SO=protein_coding | is_pseudo=false
Tb927.11.15910	iron superoxide dismutase	-0.780909	-0.12658	-0.529073	-0.00433462	-0.875672	0.754755	0.981774	0.517288	0.985776	0.121906	0.397698	1	-0.453745	0.204838	1	-0.469693								3	3	21	20770000	12800000	15070000	14920000	26270000	2	14.2	2	1.4	2	3.1	3	28.3	3	19.5	0.582	0.916	0.693	0.997	0.545	Tb927.11.15910:mRNA-p1	transcript=Tb927.11.15910:mRNA | gene=Tb927.11.15910 | organism=Trypanosoma_brucei_brucei_TREU927 | gene_product=iron superoxide dismutase | transcript_product=iron superoxide dismutase | location=Tb927_11_v5.1:4211910-4212506(-) | protein_length=198 | sequence_SO=chromosome | SO=protein_coding | is_pseudo=false
Tb927.11.3590	40S ribosomal protein S4, putative	0.563646	3.19125	0.695103	0.369606	0.107018	0.969428	0.290202	0.477374	0.438249	0.881931	0.388706	1	1.87745	0.148524	1	0.390576								37	37	604	2807000000	2448000000	2569000000	4665000000	4315000000	44	270.1	36	148.8	48	46.8	51	37.3	46	19.3	1.478	9.134	1.619	1.292	1.077	Tb927.11.3590:mRNA-p1	transcript=Tb927.11.3590:mRNA | gene=Tb927.11.3590 | organism=Trypanosoma_brucei_brucei_TREU927 | gene_product=40S ribosomal protein S4, putative | transcript_product=40S ribosomal protein S4, putative | location=Tb927_11_v5.1:1062324-1063145(+) | protein_length=273 | sequence_SO=chromosome | SO=protein_coding | is_pseudo=false
Tb927.7.1730	60S ribosomal protein L7, putative	1.09694	3.50995	0.69332	0.15056	0.311503	0.855768	0.246029	0.4784	0.687214	0.614562	0.307165	1	2.30344	0.139112	1	0.385128								31	31	410	2275000000	1490000000	1820000000	2865000000	2437000000	29	197	34	123.9	31	73.9	40	43.5	35	32.8	2.139	11.392	1.617	1.11	1.241	Tb927.7.1730:mRNA-p1	transcript=Tb927.7.1730:mRNA | gene=Tb927.7.1730 | organism=Trypanosoma_brucei_brucei_TREU927 | gene_product=60S ribosomal protein L7, putative | transcript_product=60S ribosomal protein L7, putative | location=Tb927_07_v5.1:429045-429773(+) | protein_length=242 | sequence_SO=chromosome | SO=protein_coding | is_pseudo=false
Tb927.8.6750	translationally controlled tumor protein (TCTP), putative	-0.258425	-0.239566	-0.103147	-0.358454	-0.99137	0.779465	0.977797	0.963719	0.889566	0.0807582	0.0240974	1	-0.248996	0.208026	1	-0.484324								4	4	18	44690000	25610000	37920000	60500000	66850000	2	12	2	18.4	3	171.4	3	28.7	3	17.1	0.836	0.847	0.931	0.78	0.503	Tb927.8.6750:mRNA-p1	transcript=Tb927.8.6750:mRNA | gene=Tb927.8.6750 | organism=Trypanosoma_brucei_brucei_TREU927 | gene_product=translationally controlled tumor protein (TCTP), putative | transcript_product=translationally controlled tumor protein (TCTP), putative | location=Tb927_08_v5.1:1953555-1954067(-) | protein_length=170 | sequence_SO=chromosome | SO=protein_coding | is_pseudo=false
Tb927.9.11380	60S ribosomal protein L23, putative	-0.0409718	2.28983	0.646163	-0.260152	0.295135	0.848983	0.442403	0.505961	0.929306	0.634678	0.51139	1	1.12443	0.480167	1	0.227049								14	14	182	2599000000	3997000000	2468000000	4288000000	3144000000	13	176.4	10	57.1	10	59.4	20	91.7	12	39.6	0.972	4.89	1.565	0.835	1.227	Tb927.9.11380:mRNA-p1	transcript=Tb927.9.11380:mRNA | gene=Tb927.9.11380 | organism=Trypanosoma_brucei_brucei_TREU927 | gene_product=60S ribosomal protein L23, putative | transcript_product=60S ribosomal protein L23, putative | location=Tb927_09_v5.1:1788564-1788983(+) | protein_length=139 | sequence_SO=chromosome | SO=protein_coding | is_pseudo=false
Tb927.1.3950	alanine aminotransferase	-0.650635	-2.0529	-0.00578236	0.24123	0.379621	0.658762	0.693861	0.95179	0.693217	0.534043	0.304608	1	-1.35176	0.21055	1	0.205023								10	10	33	11930000	9124000	42580000	41550000	34040000	7	9.2	8	35.2	5	9.3	2	49.1	3	116.2	0.637	0.241	0.996	1.182	1.301	Tb927.1.3950:mRNA-p1	transcript=Tb927.1.3950:mRNA | gene=Tb927.1.3950 | organism=Trypanosoma_brucei_brucei_TREU927 | gene_product=alanine aminotransferase | transcript_product=alanine aminotransferase | location=Tb927_01_v5.1:840877-842391(+) | protein_length=504 | sequence_SO=chromosome | SO=protein_coding | is_pseudo=false
Tb927.9.3640	LSU ribosomal protein, mitochondrial, putative	0.405992	1.42975	0.0962619	1.146	0.438293	0.917243	0.622806	0.876739	0.0747	0.469238	0.323862	1	0.917871	0.211629	1	0.560186								4	4	20	26790000	12940000	32070000	25490000	29970000	3	26.9	3	28.4	3	9.9	4	15.2	3	22.9	1.325	2.694	1.069	2.213	1.355	Tb927.9.3640:mRNA-p1	transcript=Tb927.9.3640:mRNA | gene=Tb927.9.3640 | organism=Trypanosoma_brucei_brucei_TREU927 | gene_product=LSU ribosomal protein, mitochondrial, putative | transcript_product=LSU ribosomal protein, mitochondrial, putative | location=Tb927_09_v5.1:729422-730018(+) | protein_length=198 | sequence_SO=chromosome | SO=protein_coding | is_pseudo=false
Tb927.8.6150	40S ribosomal protein S8, putative	0.0538064	2.33199	0.642471	0.348232	0.250962	0.879689	0.434401	0.508153	0.460026	0.690296	0.485314	1	1.1929	0.0722078	1	0.413888								11	11	192	2133000000	1979000000	1384000000	3903000000	3346000000	15	80.1	14	75.4	14	23.2	16	43.5	17	33.5	1.038	5.035	1.561	1.273	1.19	Tb927.8.6150:mRNA-p1	transcript=Tb927.8.6150:mRNA | gene=Tb927.8.6150 | organism=Trypanosoma_brucei_brucei_TREU927 | gene_product=40S ribosomal protein S8, putative | transcript_product=40S ribosomal protein S8, putative | location=Tb927_08_v5.1:1795601-1796263(+) | protein_length=220 | sequence_SO=chromosome | SO=protein_coding | is_pseudo=false
Tb927.10.270	60S ribosomal protein L32, putative	4.24275	5.30151	1.67491	0.725087	0.0867838	0.304001	0.0826507	0.10538	0.167683	0.909723	0.0703336	1	4.77213	0.214232	1	0.828928								1	12	161	1660000000	1653000000	1581000000	2448000000	2584000000	1	NaN	1	NaN	1	NaN	2	32.3	1	NaN	18.932	39.438	3.193	1.653	1.062	Tb927.10.270:mRNA-p1	transcript=Tb927.10.270:mRNA | gene=Tb927.10.270 | organism=Trypanosoma_brucei_brucei_TREU927 | gene_product=60S ribosomal protein L32, putative | transcript_product=60S ribosomal protein L32, putative | location=Tb927_10_v5.1:83385-83783(+) | protein_length=132 | sequence_SO=chromosome | SO=protein_coding | is_pseudo=false
Tb927.11.6440	hypothetical protein, conserved	1.17441	1.90766	0.169925	0.470927	0.041243	0.839447	0.518678	0.823202	0.343404	0.972626	0.148694	1	1.54103	0.216057	1	0.227365								10	10	63	73230000	62840000	74320000	101100000	109000000	8	39	10	13	7	28.5	9	14.3	10	20.6	2.257	3.752	1.125	1.386	1.029	Tb927.11.6440:mRNA-p1	transcript=Tb927.11.6440:mRNA | gene=Tb927.11.6440 | organism=Trypanosoma_brucei_brucei_TREU927 | gene_product=hypothetical protein, conserved | transcript_product=hypothetical protein, conserved | location=Tb927_11_v5.1:1821094-1822419(-) | protein_length=441 | sequence_SO=chromosome | SO=protein_coding | is_pseudo=false
Tb927.11.10150	Enoyl-CoA hydratase/isomerase family, putative	0.715454	1.21164	-0.465938	-0.215915	-0.0144996	0.858482	0.578216	0.576645	0.932403	0.950536	0.16043	1	0.963545	0.217425	1	-0.232118								7	7	12	10830000	7098000	14690000	12040000	9524000	1	NaN	1	NaN	3	47.1	5	19.6	1	NaN	1.642	2.316	0.724	0.861	0.99	Tb927.11.10150:mRNA-p1	transcript=Tb927.11.10150:mRNA | gene=Tb927.11.10150 | organism=Trypanosoma_brucei_brucei_TREU927 | gene_product=Enoyl-CoA hydratase/isomerase family, putative | transcript_product=Enoyl-CoA hydratase/isomerase family, putative | location=Tb927_11_v5.1:2716406-2720041(+) | protein_length=1211 | sequence_SO=chromosome | SO=protein_coding | is_pseudo=false
Tb927.11.3570	metallo-peptidase, Clan MA(E) Family M1	0.519039	0.763836	-0.92139	0	-0.494109	0.895707	0.723774	0.229336	0.980472	0.374029	0.120037	1	0.641438	0.218339	1	-0.471833								10	10	19	11560000	5755000	19640000	20450000	64270000	2	35	2	1.5	7	77.9	4	38.4	2	50.8	1.433	1.698	0.528	1	0.71	Tb927.11.3570:mRNA-p1	transcript=Tb927.11.3570:mRNA | gene=Tb927.11.3570 | organism=Trypanosoma_brucei_brucei_TREU927 | gene_product=metallo-peptidase, Clan MA(E) Family M1 | transcript_product=metallo-peptidase, Clan MA(E) Family M1 | location=Tb927_11_v5.1:1057399-1060014(+) | protein_length=871 | sequence_SO=chromosome | SO=protein_coding | is_pseudo=false
Tb927.7.1300	protein disulfide isomerase, putative	-1.45008	-1.16488	0.464668	0.219091	NaN	0.555627	0.810226	0.619328	0.718447	1	0.0691592	1	-1.30748	0.219512	1	0.34188								3	3	11	8899000	0	26850000	11350000	4109000	3	4.3	1	NaN	2	11.2	2	18.2	NaN	NaN	0.366	0.446	1.38	1.164	NaN	Tb927.7.1300:mRNA-p1	transcript=Tb927.7.1300:mRNA | gene=Tb927.7.1300 | organism=Trypanosoma_brucei_brucei_TREU927 | gene_product=protein disulfide isomerase, putative | transcript_product=protein disulfide isomerase, putative | location=Tb927_07_v5.1:334736-335869(+) | protein_length=377 | sequence_SO=chromosome | SO=protein_coding | is_pseudo=false
Tb927.11.16480	enoyl-CoA hydratase/isomerase family protein, putative	6.64386	4.06065	-0.612638	0.0342158	-0.442222	0.108803	0.0650645	0.443885	0.938656	0.424005	0.150746	1	5.35225	0.220898	1	-0.340215								5	5	20	13810000	7966000	9000000	16360000	24790000	3	0	3	41.5	4	27.6	4	35.4	4	30.9	100	16.687	0.654	1.024	0.736	Tb927.11.16480:mRNA-p1	transcript=Tb927.11.16480:mRNA | gene=Tb927.11.16480 | organism=Trypanosoma_brucei_brucei_TREU927 | gene_product=enoyl-CoA hydratase/isomerase family protein, putative | transcript_product=enoyl-CoA hydratase/isomerase family protein, putative | location=Tb927_11_v5.1:4369403-4370491(-) | protein_length=362 | sequence_SO=chromosome | SO=protein_coding | is_pseudo=false
Tb927.11.2670	Nucleoporin NUP59	-1.74662	-0.720232	-1.13606	-0.531156	NaN	0.476412	0.883069	0.132194	0.827002	1	0.251009	1	-1.23342	0.221577	1	-0.833609								2	2	5	30380000	0	4289000	8277000	7707000	1	NaN	1	NaN	1	NaN	2	25.3	NaN	NaN	0.298	0.607	0.455	0.692	NaN	Tb927.11.2670:mRNA-p1	transcript=Tb927.11.2670:mRNA | gene=Tb927.11.2670 | organism=Trypanosoma_brucei_brucei_TREU927 | gene_product=Nucleoporin NUP59 | transcript_product=Nucleoporin NUP59 | location=Tb927_11_v5.1:783432-785069(-) | protein_length=545 | sequence_SO=chromosome | SO=protein_coding | is_pseudo=false
Tb927.2.5910	40S ribosomal protein S13, putative	0.389567	2.69287	0.635058	0.407081	0.368489	0.989615	0.369399	0.51257	0.401535	0.54683	0.408537	1	1.54122	0.029893	1	0.470209								15	15	297	2506000000	2645000000	2234000000	3930000000	3510000000	14	222.2	13	145.9	17	57	20	29.5	21	13.7	1.31	6.466	1.553	1.326	1.291	Tb927.2.5910:mRNA-p1	transcript=Tb927.2.5910:mRNA | gene=Tb927.2.5910 | organism=Trypanosoma_brucei_brucei_TREU927 | gene_product=40S ribosomal protein S13, putative | transcript_product=40S ribosomal protein S13, putative | location=Tb927_02_v5.1:1077046-1077501(+) | protein_length=151 | sequence_SO=chromosome | SO=protein_coding | is_pseudo=false
Tb927.9.8720	fructose-1,6-bisphosphatase	NaN	1.68302	-0.265345	-0.664288	-0.0320937	1	0.566489	0.783506	0.768121	0.926405	1	1	1.68302	0.224553	1	-0.320575								3	3	10	40180000	23930000	30730000	0	44230000	NaN	NaN	1	NaN	2	36.3	3	41.5	1	NaN	NaN	3.211	0.832	0.631	0.978	Tb927.9.8720:mRNA-p1	transcript=Tb927.9.8720:mRNA | gene=Tb927.9.8720 | organism=Trypanosoma_brucei_brucei_TREU927 | gene_product=fructose-1,6-bisphosphatase | transcript_product=fructose-1,6-bisphosphatase | location=Tb927_09_v5.1:1405009-1406061(-) | protein_length=350 | sequence_SO=chromosome | SO=protein_coding | is_pseudo=false
Tb927.3.2100	hypothetical protein, conserved	NaN	NaN	-0.21927	NaN	-0.483985	1	1	0.833959	1	0.383483	1	1	NaN	0.229189	1	-0.351627								4	4	7	0	10420000	0	10680000	54780000	NaN	NaN	NaN	NaN	2	0.2	NaN	NaN	2	50.5	NaN	NaN	0.859	NaN	0.715	Tb927.3.2100:mRNA-p1	transcript=Tb927.3.2100:mRNA | gene=Tb927.3.2100 | organism=Trypanosoma_brucei_brucei_TREU927 | gene_product=hypothetical protein, conserved | transcript_product=hypothetical protein, conserved | location=Tb927_03_v5.1:553025-553951(-) | protein_length=308 | sequence_SO=chromosome | SO=protein_coding | is_pseudo=false
Tb927.7.3960	Mitochondrial ribosomal protein L16	0.536053	0.899176	-0.0573916	0.751035	0.556797	0.892472	0.678403	0.989954	0.239407	0.35264	0.157759	1	0.717614	0.229255	1	0.416814								2	2	9	20770000	12850000	23700000	21680000	24730000	1	NaN	2	10.3	2	1.4	1	NaN	1	NaN	1.45	1.865	0.961	1.683	1.471	Tb927.7.3960:mRNA-p1	transcript=Tb927.7.3960:mRNA | gene=Tb927.7.3960 | organism=Trypanosoma_brucei_brucei_TREU927 | gene_product=Mitochondrial ribosomal protein L16 | transcript_product=Mitochondrial ribosomal protein L16 | location=Tb927_07_v5.1:1037883-1038386(+) | protein_length=167 | sequence_SO=chromosome | SO=protein_coding | is_pseudo=false
Tb927.11.2690	succinyl-coA:3-ketoacid-coenzyme A transferase, mitochondrial precursor, putative	0.52306	0.752749	-0.524915	-0.018878	-0.210897	0.978134	0.783761	0.521097	0.908849	0.688677	0.113398	1	0.637904	0.230192	1	-0.251563								12	12	75	107900000	55660000	78390000	94900000	165000000	6	62.2	8	42.9	9	40	10	12.6	8	20.5	1.437	1.685	0.695	0.987	0.864	Tb927.11.2690:mRNA-p1	transcript=Tb927.11.2690:mRNA | gene=Tb927.11.2690 | organism=Trypanosoma_brucei_brucei_TREU927 | gene_product=succinyl-coA:3-ketoacid-coenzyme A transferase, mitochondrial precursor, putative | transcript_product=succinyl-coA:3-ketoacid-coenzyme A transferase, mitochondrial precursor, putative | location=Tb927_11_v5.1:791064-792545(-) | protein_length=493 | sequence_SO=chromosome | SO=protein_co…
Tb927.3.860	Acyl carrier protein, mitochondrial	1.64985	-0.588574	-0.469929	-0.533242	0.0551957	0.686984	0.904857	0.5728	0.819647	0.953317	0.718151	1	0.530636	0.232272	1	-0.315992								2	2	10	33220000	11750000	20080000	23220000	54160000	2	96.3	1	NaN	1	NaN	2	8	2	10.7	3.138	0.665	0.722	0.691	1.039	Tb927.3.860:mRNA-p1	transcript=Tb927.3.860:mRNA | gene=Tb927.3.860 | organism=Trypanosoma_brucei_brucei_TREU927 | gene_product=Acyl carrier protein, mitochondrial | transcript_product=Acyl carrier protein, mitochondrial | location=Tb927_03_v5.1:201449-201895(-) | protein_length=148 | sequence_SO=chromosome | SO=protein_coding | is_pseudo=false
Tb927.8.1110	40S ribosomal protein S9, putative	0.667211	2.73509	0.633199	0.441484	0.14274	0.947234	0.362211	0.513681	0.369512	0.833241	0.347675	1	1.70115	0.104611	1	0.405807								13	13	176	1578000000	1195000000	1108000000	2052000000	1876000000	14	127.5	11	71.2	13	36.5	15	46.2	15	11.6	1.588	6.658	1.551	1.358	1.104	Tb927.8.1110:mRNA-p1	transcript=Tb927.8.1110:mRNA | gene=Tb927.8.1110 | organism=Trypanosoma_brucei_brucei_TREU927 | gene_product=40S ribosomal protein S9, putative | transcript_product=40S ribosomal protein S9, putative | location=Tb927_08_v5.1:355680-356252(-) | protein_length=190 | sequence_SO=chromosome | SO=protein_coding | is_pseudo=false
Tb927.10.13360	Elongation factor Tu, mitochondrial	1.32711	2.48723	-0.456009	0.0356239	-0.785875	0.744908	0.257198	0.586265	0.936938	0.163922	0.187966	1	1.90717	0.234092	1	-0.402087								12	12	52	29600000	16030000	23730000	34750000	55360000	7	60.8	7	77	7	16.1	8	41.4	6	11.4	2.509	5.607	0.729	1.025	0.58	Tb927.10.13360:mRNA-p1	transcript=Tb927.10.13360:mRNA | gene=Tb927.10.13360 | organism=Trypanosoma_brucei_brucei_TREU927 | gene_product=Elongation factor Tu, mitochondrial | transcript_product=Elongation factor Tu, mitochondrial | location=Tb927_10_v5.1:3263192-3264604(-) | protein_length=470 | sequence_SO=chromosome | SO=protein_coding | is_pseudo=false
Tb927.11.16130	nucleoside diphosphate kinase	-0.577767	-0.0603973	-0.708396	0.0565835	-0.494109	0.680634	0.989441	0.367586	0.808144	0.374029	0.433691	1	-0.319082	0.235629	1	-0.381974								9	9	78	100900000	58080000	70640000	106000000	173400000	9	42.6	9	39.5	7	8.3	11	37.7	9	11.9	0.67	0.959	0.612	1.04	0.71	Tb927.11.16130:mRNA-p1	transcript=Tb927.11.16130:mRNA | gene=Tb927.11.16130 | organism=Trypanosoma_brucei_brucei_TREU927 | gene_product=nucleoside diphosphate kinase | transcript_product=nucleoside diphosphate kinase | location=Tb927_11_v5.1:4272000-4272461(-) | protein_length=153 | sequence_SO=chromosome | SO=protein_coding | is_pseudo=false
Tb927.3.4360	40S ribosomal protein S15A, putative	1.79784	2.99567	0.631337	0.584	0.267835	0.71117	0.319805	0.514795	0.254388	0.668832	0.155889	1	2.39675	0.0493529	1	0.494391								13	13	125	1105000000	1067000000	1407000000	1398000000	1881000000	16	3934.5	9	18	11	94.2	14	22.7	10	39.3	3.477	7.976	1.549	1.499	1.204	Tb927.3.4360:mRNA-p1	transcript=Tb927.3.4360:mRNA | gene=Tb927.3.4360 | organism=Trypanosoma_brucei_brucei_TREU927 | gene_product=40S ribosomal protein S15A, putative | transcript_product=40S ribosomal protein S15A, putative | location=Tb927_03_v5.1:1223453-1223845(-) | protein_length=130 | sequence_SO=chromosome | SO=protein_coding | is_pseudo=false
Tb927.11.6870	14-3-3 protein 2	-2.25842	-1.73216	-1.21424	0.133564	-0.994241	0.355525	0.742214	0.106092	0.8186	0.0799022	0.0834728	1	-1.99529	0.239411	1	-0.691639								6	6	23	19220000	12580000	46910000	34340000	43030000	3	79.7	6	24.1	2	39.6	3	12.6	3	39.2	0.209	0.301	0.431	1.097	0.502	Tb927.11.6870:mRNA-p1	transcript=Tb927.11.6870:mRNA | gene=Tb927.11.6870 | organism=Trypanosoma_brucei_brucei_TREU927 | gene_product=14-3-3 protein 2 | transcript_product=14-3-3 protein 2 | location=Tb927_11_v5.1:1935818-1936576(-) | protein_length=252 | sequence_SO=chromosome | SO=protein_coding | is_pseudo=false
Tb927.7.5840	hypothetical protein, conserved	1.27262	-1.82113	NaN	-0.841663	-0.360305	0.754843	0.705826	1	0.726139	0.510375	0.888291	1	-0.274253	0.242499	1	-0.600984								2	2	8	17580000	1739000	11560000	18860000	0	1	NaN	2	39.8	NaN	NaN	2	23.1	1	NaN	2.416	0.283	NaN	0.558	0.779	Tb927.7.5840:mRNA-p1	transcript=Tb927.7.5840:mRNA | gene=Tb927.7.5840 | organism=Trypanosoma_brucei_brucei_TREU927 | gene_product=hypothetical protein, conserved | transcript_product=hypothetical protein, conserved | location=Tb927_07_v5.1:1574648-1575337(+) | protein_length=229 | sequence_SO=chromosome | SO=protein_coding | is_pseudo=false
Tb927.10.5840	translation elongation factor 1-beta, putative	-1.1078	0.762987	0.100305	0.339137	0.0243196	0.528698	0.781236	0.873783	0.469473	0.996066	0.883963	1	-0.172408	0.244691	1	0.154587								4	7	82	146800000	88700000	106700000	209900000	283500000	4	296.8	3	15.3	3	24.8	4	15.7	3	2.1	0.464	1.697	1.072	1.265	1.017	Tb927.10.5840:mRNA-p1	transcript=Tb927.10.5840:mRNA | gene=Tb927.10.5840 | organism=Trypanosoma_brucei_brucei_TREU927 | gene_product=translation elongation factor 1-beta, putative | transcript_product=translation elongation factor 1-beta, putative | location=Tb927_10_v5.1:1449336-1449941(-) | protein_length=201 | sequence_SO=chromosome | SO=protein_coding | is_pseudo=false
Tb927.11.10760	kinesin-D	-1.7084	-0.852042	-0.168123	-0.891643	-0.140826	0.486262	0.861343	0.89077	0.71029	0.779601	0.205476	1	-1.28022	0.245101	1	-0.400197								10	10	27	21540000	6750000	18570000	26130000	24050000	2	359.9	4	22.7	5	41.5	9	61.3	1	NaN	0.306	0.554	0.89	0.539	0.907	Tb927.11.10760:mRNA-p1	transcript=Tb927.11.10760:mRNA | gene=Tb927.11.10760 | organism=Trypanosoma_brucei_brucei_TREU927 | gene_product=kinesin-D | transcript_product=kinesin-D | location=Tb927_11_v5.1:2879951-2881804(+) | protein_length=617 | sequence_SO=chromosome | SO=protein_coding | is_pseudo=false
Tb927.10.13500	60S ribosomal protein L10a	1.2916	2.70973	-0.0320937	0.425459	0.259423	0.814889	0.366518	0.971239	0.384225	0.6795	0.216834	1	2.00067	0.245237	1	0.217596								16	16	125	659000000	542900000	373200000	543200000	773400000	10	1049.2	14	123.4	7	106.8	23	37.5	18	25.7	2.448	6.542	0.978	1.343	1.197	Tb927.10.13500:mRNA-p1	transcript=Tb927.10.13500:mRNA | gene=Tb927.10.13500 | organism=Trypanosoma_brucei_brucei_TREU927 | gene_product=60S ribosomal protein L10a | transcript_product=60S ribosomal protein L10a | location=Tb927_10_v5.1:3295669-3296313(-) | protein_length=214 | sequence_SO=chromosome | SO=protein_coding | is_pseudo=false
Tb927.8.5860	mitochondrial ribosomal protein L17	-0.397828	0.947105	-0.0365258	0.740712	0.385155	0.877754	0.662601	0.974517	0.24579	0.527743	0.753163	1	0.274638	0.247386	1	0.363114								3	3	15	15380000	11280000	22780000	29660000	35000000	1	NaN	2	3.1	1	NaN	3	4.1	2	32	0.759	1.928	0.975	1.671	1.306	Tb927.8.5860:mRNA-p1	transcript=Tb927.8.5860:mRNA | gene=Tb927.8.5860 | organism=Trypanosoma_brucei_brucei_TREU927 | gene_product=mitochondrial ribosomal protein L17 | transcript_product=mitochondrial ribosomal protein L17 | location=Tb927_08_v5.1:1729272-1730177(+) | protein_length=301 | sequence_SO=chromosome | SO=protein_coding | is_pseudo=false
Tb927.10.5460	60S ribosomal protein L24, putative	0.954569	2.80054	0.318461	0.549916	-0.0394883	0.885918	0.351243	0.717953	0.279346	0.916282	0.290869	1	1.87755	0.248373	1	0.276296								7	7	86	667500000	476500000	137200000	1637000000	1197000000	11	156.8	6	45	10	60.8	9	82.4	7	13.1	1.938	6.967	1.247	1.464	0.973	Tb927.10.5460:mRNA-p1	transcript=Tb927.10.5460:mRNA | gene=Tb927.10.5460 | organism=Trypanosoma_brucei_brucei_TREU927 | gene_product=60S ribosomal protein L24, putative | transcript_product=60S ribosomal protein L24, putative | location=Tb927_10_v5.1:1374618-1374995(+) | protein_length=125 | sequence_SO=chromosome | SO=protein_coding | is_pseudo=false
Tb927.8.5260	60S ribosomal protein L39, putative	0.421156	2.77294	0.630405	0.00863037	0.202888	1	0.355842	0.515353	0.871879	0.752776	0.404043	1	1.59705	0.266072	1	0.280641								6	6	84	886800000	524000000	838900000	1701000000	1454000000	6	64	4	35.3	6	14.3	7	21.2	3	0.1	1.339	6.835	1.548	1.006	1.151	Tb927.8.5260:mRNA-p1	transcript=Tb927.8.5260:mRNA | gene=Tb927.8.5260 | organism=Trypanosoma_brucei_brucei_TREU927 | gene_product=60S ribosomal protein L39, putative | transcript_product=60S ribosomal protein L39, putative | location=Tb927_08_v5.1:1571668-1571823(+) | protein_length=51 | sequence_SO=chromosome | SO=protein_coding | is_pseudo=false
Tb927.11.10790	40S ribosomal protein SA, putative	-0.136062	2.47742	0.613532	-0.0232697	0.237564	0.818405	0.407447	0.52551	0.914772	0.707519	0.534929	1	1.17068	0.274004	1	0.275942								11	11	204	1770000000	1798000000	1759000000	2138000000	2820000000	16	144.4	13	104.6	18	96.8	16	25.6	14	15.6	0.91	5.569	1.53	0.984	1.179	Tb927.11.10790:mRNA-p1	transcript=Tb927.11.10790:mRNA | gene=Tb927.11.10790 | organism=Trypanosoma_brucei_brucei_TREU927 | gene_product=40S ribosomal protein SA, putative | transcript_product=40S ribosomal protein SA, putative | location=Tb927_11_v5.1:2886940-2887674(+) | protein_length=244 | sequence_SO=chromosome | SO=protein_coding | is_pseudo=false
Tb927.2.450	retrotransposon hot spot protein 4 (RHS4), putative	-1.02915	1.49211	-1.37707	-0.0365258	-0.444184	0.550117	0.608716	0.0648673	0.932676	0.422048	0.884389	1	0.231482	0.258952	1	-0.61926								4	29	194	408800000	168100000	221900000	189000000	392100000	2	973.4	1	NaN	3	32.9	2	8.9	2	43.3	0.49	2.813	0.385	0.975	0.735	Tb927.2.450:mRNA-p1	transcript=Tb927.2.450:mRNA | gene=Tb927.2.450 | organism=Trypanosoma_brucei_brucei_TREU927 | gene_product=retrotransposon hot spot protein 4 (RHS4), putative | transcript_product=retrotransposon hot spot protein 4 (RHS4), putative | location=Tb927_02_v5.1:77151-79724(-) | protein_length=857 | sequence_SO=chromosome | SO=protein_coding | is_pseudo=false
Tb927.11.6510	40S ribosomal protein S21, putative	1.76129	3.98668	1.30334	0.509949	-0.0291463	0.718508	0.189123	0.202423	0.310668	0.930444	0.235162	1	2.87398	0.264156	1	0.594715								4	4	43	955600000	1076000000	789000000	567500000	564800000	5	1379.6	6	310.4	4	34.4	3	8.3	4	13.3	3.39	15.853	2.468	1.424	0.98	Tb927.11.6510:mRNA-p1	transcript=Tb927.11.6510:mRNA | gene=Tb927.11.6510 | organism=Trypanosoma_brucei_brucei_TREU927 | gene_product=40S ribosomal protein S21, putative | transcript_product=40S ribosomal protein S21, putative | location=Tb927_11_v5.1:1834582-1835166(-) | protein_length=194 | sequence_SO=chromosome | SO=protein_coding | is_pseudo=false
Tb927.9.8070	QM-like protein	0.166073	2.45575	0.595504	0.263034	0.0621218	0.916293	0.411398	0.536474	0.552569	0.943742	0.457013	1	1.31091	0.1872	1	0.306887								23	23	346	2990000000	2270000000	1982000000	3711000000	3081000000	27	68.3	27	105.9	33	35.6	32	33.2	29	33.8	1.122	5.486	1.511	1.2	1.044	Tb927.9.8070:mRNA-p1	transcript=Tb927.9.8070:mRNA | gene=Tb927.9.8070 | organism=Trypanosoma_brucei_brucei_TREU927 | gene_product=QM-like protein | transcript_product=QM-like protein | location=Tb927_09_v5.1:1335857-1336498(-) | protein_length=213 | sequence_SO=chromosome | SO=protein_coding | is_pseudo=false
Tb927.7.4420	proteasome alpha 3 subunit, putative	-0.746616	0.854395	-0.0709665	0.357271	0.533065	0.630395	0.693297	1	0.450744	0.374394	0.957208	1	0.0538895	0.267284	1	0.273123								7	7	28	32930000	16210000	27370000	45080000	63170000	5	20.3	4	23.7	5	43.9	4	20.8	3	37.9	0.596	1.808	0.952	1.281	1.447	Tb927.7.4420:mRNA-p1	transcript=Tb927.7.4420:mRNA | gene=Tb927.7.4420 | organism=Trypanosoma_brucei_brucei_TREU927 | gene_product=proteasome alpha 3 subunit, putative | transcript_product=proteasome alpha 3 subunit, putative | location=Tb927_07_v5.1:1175352-1176212(-) | protein_length=286 | sequence_SO=chromosome | SO=protein_coding | is_pseudo=false
Tb927.2.1180	retrotransposon hot spot protein 3 (RHS3), putative	2.12433	1.55483	-0.655172	-0.179515	-0.0203404	0.646881	0.594688	0.408934	0.962042	0.942519	0.0977658	1	1.83958	0.273643	1	-0.285009								3	7	38	115500000	46680000	56540000	66400000	74640000	1	NaN	1	NaN	1	NaN	2	4.5	1	NaN	4.36	2.938	0.635	0.883	0.986	Tb927.2.1180:mRNA-p1	transcript=Tb927.2.1180:mRNA | gene=Tb927.2.1180 | organism=Trypanosoma_brucei_brucei_TREU927 | gene_product=retrotransposon hot spot protein 3 (RHS3), putative | transcript_product=retrotransposon hot spot protein 3 (RHS3), putative | location=Tb927_02_v5.1:210947-212686(-) | protein_length=579 | sequence_SO=chromosome | SO=protein_coding | is_pseudo=false
Tb927.5.1110	60S ribosomal protein L8, putative	0.16221	4.04203	0.57918	0.134878	0.38405	0.91503	0.183203	0.546499	0.706939	0.528998	0.474466	1	2.10212	0.104415	1	0.366036								20	20	258	3412000000	2459000000	1491000000	3151000000	2435000000	15	253.6	15	2468.3	16	53.1	28	73.1	18	39.3	1.119	16.473	1.494	1.098	1.305	Tb927.5.1110:mRNA-p1	transcript=Tb927.5.1110:mRNA | gene=Tb927.5.1110 | organism=Trypanosoma_brucei_brucei_TREU927 | gene_product=60S ribosomal protein L8, putative | transcript_product=60S ribosomal protein L8, putative | location=Tb927_05_v5.1:419367-420149(+) | protein_length=260 | sequence_SO=chromosome | SO=protein_coding | is_pseudo=false
Tb927.9.12320	cystathione gamma lyase, putative	4.19133	NaN	-0.929611	-0.148801	-0.109359	0.310599	1	0.224866	0.955061	0.821524	1	1	4.19133	0.276453	1	-0.395923								5	5	12	11990000	12610000	0	24040000	29300000	1	NaN	NaN	NaN	2	89.6	4	35.5	1	NaN	18.269	NaN	0.525	0.902	0.927	Tb927.9.12320:mRNA-p1	transcript=Tb927.9.12320:mRNA | gene=Tb927.9.12320 | organism=Trypanosoma_brucei_brucei_TREU927 | gene_product=cystathione gamma lyase, putative | transcript_product=cystathione gamma lyase, putative | location=Tb927_09_v5.1:1918885-1920117(+) | protein_length=410 | sequence_SO=chromosome | SO=protein_coding | is_pseudo=false
Tb927.11.5500	Mitochondrial SSU ribosomal protein, putative	-0.41889	2.04474	-1.00289	0.108357	-0.535332	0.870885	0.350888	0.187749	0.848774	0.337042	0.628639	1	0.812927	0.277102	1	-0.476621								8	8	21	10060000	9320000	11970000	7712000	21620000	3	7.67743e+10	4	93.5	4	44.8	6	19.6	1	NaN	0.748	4.126	0.499	1.078	0.69	Tb927.11.5500:mRNA-p1	transcript=Tb927.11.5500:mRNA | gene=Tb927.11.5500 | organism=Trypanosoma_brucei_brucei_TREU927 | gene_product=Mitochondrial SSU ribosomal protein, putative | transcript_product=Mitochondrial SSU ribosomal protein, putative | location=Tb927_11_v5.1:1562754-1565192(+) | protein_length=812 | sequence_SO=chromosome | SO=protein_coding | is_pseudo=false
Tb927.5.4040	Mitochondrial SSU ribosomal protein, putative	0.209141	1.65947	-0.00578236	0.243669	0.752749	0.954879	0.448104	0.95179	0.690457	0.204187	0.420188	1	0.934305	0.277143	1	0.330212								6	6	13	14930000	5046000	10480000	14340000	12930000	3	46.9	1	NaN	1	NaN	6	19.9	2	68	1.156	3.159	0.996	1.184	1.685	Tb927.5.4040:mRNA-p1	transcript=Tb927.5.4040:mRNA | gene=Tb927.5.4040 | organism=Trypanosoma_brucei_brucei_TREU927 | gene_product=Mitochondrial SSU ribosomal protein, putative | transcript_product=Mitochondrial SSU ribosomal protein, putative | location=Tb927_05_v5.1:1301084-1303537(-) | protein_length=817 | sequence_SO=chromosome | SO=protein_coding | is_pseudo=false
Tb927.10.2090	elongation factor 1-alpha	-0.746616	0.153157	-0.199255	0.0342158	-0.434403	0.630395	0.934783	0.856104	0.837742	0.431862	0.628806	1	-0.296729	0.277695	1	-0.199814								26	26	280	794200000	600900000	669100000	1129000000	1455000000	32	96.8	24	36.4	25	46.7	37	32.4	29	32.1	0.596	1.112	0.871	1.024	0.74	Tb927.10.2090:mRNA-p1	transcript=Tb927.10.2090:mRNA | gene=Tb927.10.2090 | organism=Trypanosoma_brucei_brucei_TREU927 | gene_product=elongation factor 1-alpha | transcript_product=elongation factor 1-alpha | location=Tb927_10_v5.1:545058-546407(+) | protein_length=449 | sequence_SO=chromosome | SO=protein_coding | is_pseudo=false
Tb927.4.1100	ribosomal protein L21E (60S), putative	-0.0247367	2.88401	0.57628	0.358396	0.563646	0.854228	0.337562	0.54829	0.449596	0.346514	0.50546	1	1.42964	0.0194113	1	0.499441								22	22	323	2173000000	1931000000	1403000000	3957000000	3196000000	18	40.5	19	41.9	15	14.6	23	36.6	20	58.6	0.983	7.382	1.491	1.282	1.478	Tb927.4.1100:mRNA-p1	transcript=Tb927.4.1100:mRNA | gene=Tb927.4.1100 | organism=Trypanosoma_brucei_brucei_TREU927 | gene_product=ribosomal protein L21E (60S), putative | transcript_product=ribosomal protein L21E (60S), putative | location=Tb927_04_v5.1:293016-293495(-) | protein_length=159 | sequence_SO=chromosome | SO=protein_coding | is_pseudo=false
Tb927.9.10770	polyadenylate-binding protein 2	-0.323733	0.893751	-0.117161	-0.597278	-0.0454315	0.7589	0.749187	0.947938	0.794356	0.908156	0.721237	1	0.285009	0.281218	1	-0.25329								31	31	246	724400000	580900000	531600000	589600000	685200000	23	59.7	24	42.5	19	15	35	30.1	28	33.5	0.799	1.858	0.922	0.661	0.969	Tb927.9.10770:mRNA-p1	transcript=Tb927.9.10770:mRNA | gene=Tb927.9.10770 | organism=Trypanosoma_brucei_brucei_TREU927 | gene_product=polyadenylate-binding protein 2 | transcript_product=polyadenylate-binding protein 2 | location=Tb927_09_v5.1:1700279-1701946(-) | protein_length=555 | sequence_SO=chromosome | SO=protein_coding | is_pseudo=false
Tb927.11.11680	2-oxoglutarate dehydrogenase PCF/1161_SKO_R1 component, putative	0.765535	1.40654	-0.675765	0.0976109	-0.411195	0.9262	0.628087	0.392617	0.75459	0.455669	0.182688	1	1.08604	0.283344	1	-0.329783								15	15	163	477600000	232300000	433500000	400700000	697200000	12	46.6	15	35.4	13	33.3	18	27.6	11	19.9	1.7	2.651	0.626	1.07	0.752	Tb927.11.11680:mRNA-p1	transcript=Tb927.11.11680:mRNA | gene=Tb927.11.11680 | organism=Trypanosoma_brucei_brucei_TREU927 | gene_product=2-oxoglutarate dehydrogenase PCF/1161_SKO_R1 component, putative | transcript_product=2-oxoglutarate dehydrogenase PCF/1161_SKO_R1 component, putative | location=Tb927_11_v5.1:3132684-3133835(+) | protein_length=383 | sequence_SO=chromosome | SO=protein_coding | is_pseudo=false
Tb927.11.15180	hypothetical protein, conserved	-0.305788	2.43136	0.375179	0.279768	-0.0679388	0.764535	0.415875	0.679019	0.533696	0.877475	0.579649	1	1.06278	0.283355	1	0.195669								10	10	62	99830000	78640000	77380000	109700000	114100000	5	155.9	8	162.1	5	67	12	27	9	20.2	0.809	5.394	1.297	1.214	0.954	Tb927.11.15180:mRNA-p1	transcript=Tb927.11.15180:mRNA | gene=Tb927.11.15180 | organism=Trypanosoma_brucei_brucei_TREU927 | gene_product=hypothetical protein, conserved | transcript_product=hypothetical protein, conserved | location=Tb927_11_v5.1:4035325-4035660(-) | protein_length=111 | sequence_SO=chromosome | SO=protein_coding | is_pseudo=false
Tb927.11.15150	1-acyl-sn-glycerol-3-phosphate acyltransferase, putative	-0.362158	-3.25154	-0.00868222	NaN	-0.0247367	0.889409	0.525158	0.953933	1	0.936489	0.429384	1	-1.80685	0.285108	1	-0.0167095								2	2	5	0	2715000	28790000	17510000	14570000	1	NaN	2	77.3	1	NaN	NaN	NaN	1	NaN	0.778	0.105	0.994	NaN	0.983	Tb927.11.15150:mRNA-p1	transcript=Tb927.11.15150:mRNA | gene=Tb927.11.15150 | organism=Trypanosoma_brucei_brucei_TREU927 | gene_product=1-acyl-sn-glycerol-3-phosphate acyltransferase, putative | transcript_product=1-acyl-sn-glycerol-3-phosphate acyltransferase, putative | location=Tb927_11_v5.1:4028318-4029133(-) | protein_length=271 | sequence_SO=chromosome | SO=protein_coding | is_pseudo=false
Tb927.10.3280	60S ribosomal proteins L38, putative	0.288063	3.1447	0.568519	0.0881415	0.855192	0.956266	0.297074	0.553097	0.766856	0.147732	0.441846	1	1.71638	0.153128	1	0.503951								4	8	130	811100000	514600000	421400000	1062000000	778200000	6	88.7	7	137	7	13.7	8	24.4	8	114.1	1.221	8.844	1.483	1.063	1.809	Tb927.10.3280:mRNA-p1	transcript=Tb927.10.3280:mRNA | gene=Tb927.10.3280 | organism=Trypanosoma_brucei_brucei_TREU927 | gene_product=60S ribosomal proteins L38, putative | transcript_product=60S ribosomal proteins L38, putative | location=Tb927_10_v5.1:847444-847692(+) | protein_length=82 | sequence_SO=chromosome | SO=protein_coding | is_pseudo=false
Tb927.9.6370	hypothetical protein, conserved	NaN	-2.50635	-0.844251	-2.45799	NaN	1	0.62761	0.274379	0.226412	1	1	1	-2.50635	0.289376	1	-1.65112								3	3	6	30420000	0	34570000	0	23970000	NaN	NaN	3	26.4	1	NaN	2	52.1	NaN	NaN	NaN	0.176	0.557	0.182	NaN	Tb927.9.6370:mRNA-p1	transcript=Tb927.9.6370:mRNA | gene=Tb927.9.6370 | organism=Trypanosoma_brucei_brucei_TREU927 | gene_product=hypothetical protein, conserved | transcript_product=hypothetical protein, conserved | location=Tb927_09_v5.1:1045334-1046746(+) | protein_length=470 | sequence_SO=chromosome | SO=protein_coding | is_pseudo=false
Tb927.10.5640	Gem-associated protein 2, putative	NaN	1.77315	-1.06492	-3.13289	NaN	1	0.417936	0.160037	0.186098	1	1	1	1.77315	0.291404	1	-2.09891								2	2	4	5265000	0	5345000	0	11480000	NaN	NaN	1	NaN	1	NaN	2	7860.5	NaN	NaN	NaN	3.418	0.478	0.114	NaN	Tb927.10.5640:mRNA-p1	transcript=Tb927.10.5640:mRNA | gene=Tb927.10.5640 | organism=Trypanosoma_brucei_brucei_TREU927 | gene_product=Gem-associated protein 2, putative | transcript_product=Gem-associated protein 2, putative | location=Tb927_10_v5.1:1407195-1408682(+) | protein_length=495 | sequence_SO=chromosome | SO=protein_coding | is_pseudo=false
Tb927.7.7500	thymine-7-hydroxylase, putative	-2.1078	NaN	-0.153607	-0.454032	NaN	0.388917	1	0.907009	0.852577	1	1	1	-2.1078	0.292316	1	-0.303819								2	2	6	3199000	0	0	717400	2785000	1	NaN	NaN	NaN	2	52.4	1	NaN	NaN	NaN	0.232	NaN	0.899	0.73	NaN	Tb927.7.7500:mRNA-p1	transcript=Tb927.7.7500:mRNA | gene=Tb927.7.7500 | organism=Trypanosoma_brucei_brucei_TREU927 | gene_product=thymine-7-hydroxylase, putative | transcript_product=thymine-7-hydroxylase, putative | location=Tb927_07_v5.1:2173833-2174795(+) | protein_length=320 | sequence_SO=chromosome | SO=protein_coding | is_pseudo=false
Tb927.11.8970	ribose 5-phosphate isomerase, putative	-0.946194	-0.33825	-0.177882	-0.0862011	-1.07704	0.703361	0.946469	0.879878	0.976229	0.0582232	0.281431	1	-0.642222	0.292897	1	-0.447041								3	3	19	28350000	12760000	24890000	27160000	31480000	3	33.5	2	6.9	3	43.2	1	NaN	2	29.6	0.519	0.791	0.884	0.942	0.474	Tb927.11.8970:mRNA-p1	transcript=Tb927.11.8970:mRNA | gene=Tb927.11.8970 | organism=Trypanosoma_brucei_brucei_TREU927 | gene_product=ribose 5-phosphate isomerase, putative | transcript_product=ribose 5-phosphate isomerase, putative | location=Tb927_11_v5.1:2462241-2462708(+) | protein_length=155 | sequence_SO=chromosome | SO=protein_coding | is_pseudo=false
Tb927.10.4760	Integral membrane protein DUF106, putative	3.65398	-2.8997	NaN	-1.8365	-0.619271	0.376276	0.546387	1	0.43995	0.269268	0.92705	1	0.377141	0.292954	1	-1.22789								6	6	8	28520000	6330000	24370000	29360000	0	1	NaN	3	28.5	NaN	NaN	3	21.1	1	NaN	12.588	0.134	NaN	0.28	0.651	Tb927.10.4760:mRNA-p1	transcript=Tb927.10.4760:mRNA | gene=Tb927.10.4760 | organism=Trypanosoma_brucei_brucei_TREU927 | gene_product=Integral membrane protein DUF106, putative | transcript_product=Integral membrane protein DUF106, putative | location=Tb927_10_v5.1:1196764-1197492(-) | protein_length=242 | sequence_SO=chromosome | SO=protein_coding | is_pseudo=false
Tb927.7.1110	asparagine synthetase a, putative	-0.0144996	1.07451	0.316146	0.341416	-0.0800879	0.857539	0.705601	0.719559	0.583577	0.860987	0.50859	1	0.530003	0.293861	1	0.192491								4	4	9	12150000	10950000	32420000	103900000	17450000	2	30.6	2	184.7	1	NaN	2	17.5	1	NaN	0.99	2.106	1.245	1.267	0.946	Tb927.7.1110:mRNA-p1	transcript=Tb927.7.1110:mRNA | gene=Tb927.7.1110 | organism=Trypanosoma_brucei_brucei_TREU927 | gene_product=asparagine synthetase a, putative | transcript_product=asparagine synthetase a, putative | location=Tb927_07_v5.1:288012-289067(+) | protein_length=351 | sequence_SO=chromosome | SO=protein_coding | is_pseudo=false
Tb927.6.2790	L-threonine 3-dehydrogenase, putative	2.28392	1.93168	-0.558517	0.158337	-0.778432	0.616353	0.513691	0.490729	0.677508	0.167843	0.0530701	1	2.1078	0.299252	1	-0.392871								15	15	74	127500000	69340000	59500000	139100000	185700000	9	173.1	7	99.5	11	54	15	32.6	9	26.8	4.87	3.815	0.679	1.116	0.583	Tb927.6.2790:mRNA-p1	transcript=Tb927.6.2790:mRNA | gene=Tb927.6.2790 | organism=Trypanosoma_brucei_brucei_TREU927 | gene_product=L-threonine 3-dehydrogenase, putative | transcript_product=L-threonine 3-dehydrogenase, putative | location=Tb927_06_v5.1:836359-837357(+) | protein_length=332 | sequence_SO=chromosome | SO=protein_coding | is_pseudo=false
Tb11.v5.1038	calpain-like cysteine peptidase, putative	-2.17788	-2.68966	1.82538	0.563646	-0.0800879	0.37315	0.601621	0.0785998	0.269099	0.860987	0.0666898	1	-2.43377	0.302826	1	0.769646								5	5	18	39870000	20170000	169900000	33530000	54540000	1	NaN	6	300	1	NaN	3	4.6	2	34.6	0.221	0.155	3.544	1.478	0.946	Tb11.v5.1038.1-p1	transcript=Tb11.v5.1038.1 | gene=Tb11.v5.1038 | organism=Trypanosoma_brucei_brucei_TREU927 | gene_product=calpain-like cysteine peptidase, putative | transcript_product=calpain-like cysteine peptidase, putative | location=Tb927_11_bin_v5.1:5490855-5495585(-) | protein_length=1576 | sequence_SO=contig | SO=protein_coding | is_pseudo=false
Tb927.7.7460	hypothetical protein, conserved	0.0703893	0.839153	-0.773492	0.200379	-0.696658	0.981472	0.698393	0.320702	0.626002	0.215651	0.446724	1	0.454771	0.308447	1	-0.423257								5	5	26	31210000	18700000	28430000	19250000	63340000	1	NaN	2	35.4	5	46.2	6	36.1	3	24	1.05	1.789	0.585	1.149	0.617	Tb927.7.7460:mRNA-p1	transcript=Tb927.7.7460:mRNA | gene=Tb927.7.7460 | organism=Trypanosoma_brucei_brucei_TREU927 | gene_product=hypothetical protein, conserved | transcript_product=hypothetical protein, conserved | location=Tb927_07_v5.1:2141703-2142281(-) | protein_length=192 | sequence_SO=chromosome | SO=protein_coding | is_pseudo=false
Tb927.3.1840	3-oxo-5-alpha-steroid 4-dehydrogenase, putative	-2.72738	-1.75147	-1.074	-0.150401	-0.0709665	0.194518	0.739273	0.156254	0.97388	0.873361	0.136581	1	-2.23942	0.31185	1	-0.431789								10	10	47	54980000	20560000	161300000	79040000	59290000	6	48.5	8	460.5	5	2.4	6	21.5	4	49.7	0.151	0.297	0.475	0.901	0.952	Tb927.3.1840:mRNA-p1	transcript=Tb927.3.1840:mRNA | gene=Tb927.3.1840 | organism=Trypanosoma_brucei_brucei_TREU927 | gene_product=3-oxo-5-alpha-steroid 4-dehydrogenase, putative | transcript_product=3-oxo-5-alpha-steroid 4-dehydrogenase, putative | location=Tb927_03_v5.1:478182-479078(-) | protein_length=298 | sequence_SO=chromosome | SO=protein_coding | is_pseudo=false
Tb927.7.4770	cyclophilin-type peptidyl-prolyl cis-trans isomerase, putative	-2.59946	-1.75633	NaN	-2.88897	-0.878321	0.213271	0.738532	1	0.222944	0.120808	0.121722	1	-2.1779	0.312104	1	-1.88365								2	2	6	13840000	13750000	38730000	58650000	0	1	NaN	1	NaN	NaN	NaN	2	17232.5	1	NaN	0.165	0.296	NaN	0.135	0.544	Tb927.7.4770:mRNA-p1	transcript=Tb927.7.4770:mRNA | gene=Tb927.7.4770 | organism=Trypanosoma_brucei_brucei_TREU927 | gene_product=cyclophilin-type peptidyl-prolyl cis-trans isomerase, putative | transcript_product=cyclophilin-type peptidyl-prolyl cis-trans isomerase, putative | location=Tb927_07_v5.1:1264536-1265132(-) | protein_length=198 | sequence_SO=chromosome | SO=protein_coding | is_pseudo=false
Tb927.10.230	proteasome subunit alpha type-5, putative	-0.831358	0.153157	-0.575615	-0.168123	0.0299829	0.738941	0.938494	0.475648	0.948533	0.98822	0.615981	1	-0.339101	0.313663	1	-0.237918								4	4	17	24430000	10490000	22470000	24890000	29550000	1	NaN	2	41.8	2	23.4	4	49.5	2	5.7	0.562	1.112	0.671	0.89	1.021	Tb927.10.230:mRNA-p1	transcript=Tb927.10.230:mRNA | gene=Tb927.10.230 | organism=Trypanosoma_brucei_brucei_TREU927 | gene_product=proteasome subunit alpha type-5, putative | transcript_product=proteasome subunit alpha type-5, putative | location=Tb927_10_v5.1:77658-78398(+) | protein_length=246 | sequence_SO=chromosome | SO=protein_coding | is_pseudo=false
Tb927.2.340	retrotransposon hot spot protein 4 (RHS4), putative	1.5435	2.46231	-0.821126	0.0299829	-0.215915	0.762748	0.4102	0.288986	0.84337	0.682317	0.143539	1	2.00291	0.315623	1	-0.335686								5	35	250	394800000	155500000	208900000	194200000	392100000	3	776	3	3.3	2	20.8	5	30.2	4	19.8	2.915	5.511	0.566	1.021	0.861	Tb927.2.340:mRNA-p1	transcript=Tb927.2.340:mRNA | gene=Tb927.2.340 | organism=Trypanosoma_brucei_brucei_TREU927 | gene_product=retrotransposon hot spot protein 4 (RHS4), putative | transcript_product=retrotransposon hot spot protein 4 (RHS4), putative | location=Tb927_02_v5.1:46167-48743(-) | protein_length=858 | sequence_SO=chromosome | SO=protein_coding | is_pseudo=false
Tb927.2.1210	retrotransposon hot spot protein 4 (RHS4), putative	0.113701	1.37351	-1.18115	-0.137648	-0.0938791	0.89919	0.635634	0.116592	0.979067	0.842344	0.44742	1	0.743605	0.316248	1	-0.470892								4	17	67	280300000	129700000	167500000	48900000	104800000	1	NaN	1	NaN	1	NaN	4	44.5	1	NaN	1.082	2.591	0.441	0.909	0.937	Tb927.2.1210:mRNA-p1	transcript=Tb927.2.1210:mRNA | gene=Tb927.2.1210 | organism=Trypanosoma_brucei_brucei_TREU927 | gene_product=retrotransposon hot spot protein 4 (RHS4), putative | transcript_product=retrotransposon hot spot protein 4 (RHS4), putative | location=Tb927_02_v5.1:219959-222601(-) | protein_length=880 | sequence_SO=chromosome | SO=protein_coding | is_pseudo=false
Tb927.11.9980	2-oxoglutarate dehydrogenase E1 component, putative	1.72203	2.52632	-0.671163	0.201634	-0.701342	0.726418	0.398613	0.396229	0.62449	0.212672	0.119114	1	2.12417	0.318176	1	-0.39029								43	43	260	165200000	73960000	145600000	146600000	295200000	20	38.9	33	64	33	28	43	29.4	26	18.1	3.299	5.761	0.628	1.15	0.615	Tb927.11.9980:mRNA-p1	transcript=Tb927.11.9980:mRNA | gene=Tb927.11.9980 | organism=Trypanosoma_brucei_brucei_TREU927 | gene_product=2-oxoglutarate dehydrogenase E1 component, putative | transcript_product=2-oxoglutarate dehydrogenase E1 component, putative | location=Tb927_11_v5.1:2685796-2688813(+) | protein_length=1005 | sequence_SO=chromosome | SO=protein_coding | is_pseudo=false
Tb11.v5.0742	proteasome beta-1 subunit, putative	-0.659723	1.26424	-0.011588	0.159629	0.711935	0.793155	0.562058	0.95608	0.787677	0.230587	0.80619	1	0.302257	0.319576	1	0.286659								2	2	11	28970000	10350000	13040000	24120000	37030000	1	NaN	2	219.4	1	NaN	1	NaN	2	35.9	0.633	2.402	0.992	1.117	1.638	Tb11.v5.0742.1-p1	transcript=Tb11.v5.0742.1 | gene=Tb11.v5.0742 | organism=Trypanosoma_brucei_brucei_TREU927 | gene_product=proteasome beta-1 subunit, putative | transcript_product=proteasome beta-1 subunit, putative | location=Tb927_11_bin_v5.1:3826948-3827796(+) | protein_length=282 | sequence_SO=contig | SO=protein_coding | is_pseudo=false
Tb927.11.1710	guide RNA-binding protein of 21 kDa	0.964214	0.27739	0.309176	-0.101598	0.400538	0.811793	0.893906	0.7244	0.97102	0.510432	0.32167	1	0.620802	0.319692	1	0.202705								6	6	29	17560000	10750000	17650000	37320000	46850000	4	21.7	3	98.2	5	29.7	4	75	4	25.9	1.951	1.212	1.239	0.932	1.32	Tb927.11.1710:mRNA-p1	transcript=Tb927.11.1710:mRNA | gene=Tb927.11.1710 | organism=Trypanosoma_brucei_brucei_TREU927 | gene_product=guide RNA-binding protein of 21 kDa | transcript_product=guide RNA-binding protein of 21 kDa | location=Tb927_11_v5.1:520974-521594(-) | protein_length=206 | sequence_SO=chromosome | SO=protein_coding | is_pseudo=false
Tb927.6.3740	heat shock 70 kDa protein, mitochondrial precursor, putative	-0.0877334	0.111031	-0.226004	0.0772429	-0.422752	0.833915	0.945549	0.826538	0.781047	0.443722	0.925718	1	0.011649	0.320441	1	-0.190504								44	45	384	432500000	294800000	353600000	573100000	683300000	39	94.4	38	75.9	42	54.5	48	34.4	38	31.7	0.941	1.08	0.855	1.055	0.746	Tb927.6.3740:mRNA-p1	transcript=Tb927.6.3740:mRNA | gene=Tb927.6.3740 | organism=Trypanosoma_brucei_brucei_TREU927 | gene_product=heat shock 70 kDa protein, mitochondrial precursor, putative | transcript_product=heat shock 70 kDa protein, mitochondrial precursor, putative | location=Tb927_06_v5.1:1112893-1114866(-) | protein_length=657 | sequence_SO=chromosome | SO=protein_coding | is_pseudo=false
Tb927.11.7060	acidocalcisomal pyrophosphatase	-1.36959	0.958286	-1.35107	-0.388355	NaN	0.578187	0.658936	0.0703846	0.874479	1	0.888666	1	-0.205654	0.321813	1	-0.869715								3	3	12	8184000	0	10470000	14690000	15980000	3	282	1	NaN	2	132	3	72.2	NaN	NaN	0.387	1.943	0.392	0.764	NaN	Tb927.11.7060:mRNA-p1	transcript=Tb927.11.7060:mRNA | gene=Tb927.11.7060 | organism=Trypanosoma_brucei_brucei_TREU927 | gene_product=acidocalcisomal pyrophosphatase | transcript_product=acidocalcisomal pyrophosphatase | location=Tb927_11_v5.1:1983532-1984776(-) | protein_length=414 | sequence_SO=chromosome | SO=protein_coding | is_pseudo=false
Tb927.4.2530	hypothetical protein, conserved	-0.0664274	-1.53952	-0.717857	-0.161653	0.0172092	0.986717	0.771769	0.360519	0.969303	0.994125	0.472548	1	-0.802973	0.323605	1	-0.287434								2	2	11	30530000	9401000	43730000	13390000	25210000	1	NaN	2	5.1	1	NaN	2	27.2	2	7.8	0.955	0.344	0.608	0.894	1.012	Tb927.4.2530:mRNA-p1	transcript=Tb927.4.2530:mRNA | gene=Tb927.4.2530 | organism=Trypanosoma_brucei_brucei_TREU927 | gene_product=hypothetical protein, conserved | transcript_product=hypothetical protein, conserved | location=Tb927_04_v5.1:667858-668334(+) | protein_length=158 | sequence_SO=chromosome | SO=protein_coding | is_pseudo=false
Tb927.11.7170	seryl-tRNA synthetase	-0.915936	0.0989585	-0.608232	0.119024	-0.32916	0.712677	0.958015	0.4476	0.835975	0.545475	0.568515	1	-0.408489	0.326709	1	-0.272789								5	5	23	11040000	5817000	11740000	16930000	17400000	2	14.4	2	4.7	3	3.5	4	14.8	1	NaN	0.53	1.071	0.656	1.086	0.796	Tb927.11.7170:mRNA-p1	transcript=Tb927.11.7170:mRNA | gene=Tb927.11.7170 | organism=Trypanosoma_brucei_brucei_TREU927 | gene_product=seryl-tRNA synthetase | transcript_product=seryl-tRNA synthetase | location=Tb927_11_v5.1:2006280-2007719(-) | protein_length=479 | sequence_SO=chromosome | SO=protein_coding | is_pseudo=false
Tb927.2.4230	NUP-1 protein, putative	-3.94342	-0.463947	0.190299	-1.39214	-0.554273	0.0721158	0.941731	0.808529	0.50538	0.320864	0.425444	1	-2.20368	0.328752	1	-0.585371								13	13	45	205600000	100900000	67190000	506800000	58140000	11	88.5	4	44	3	32.3	7	34	4	16.8	0.065	0.725	1.141	0.381	0.681	Tb927.2.4230:mRNA-p1	transcript=Tb927.2.4230:mRNA | gene=Tb927.2.4230 | organism=Trypanosoma_brucei_brucei_TREU927 | gene_product=NUP-1 protein, putative | transcript_product=NUP-1 protein, putative | location=Tb927_02_v5.1:743768-754711(-) | protein_length=3647 | sequence_SO=chromosome | SO=protein_coding | is_pseudo=false
Tb927.11.6180	60S ribosomal protein L28, putative	0.190299	2.176	0.556797	0.534062	0.414677	0.924217	0.464426	0.560396	0.291504	0.494788	0.444467	1	1.18315	0.00762549	1	0.501845								11	11	174	2025000000	1986000000	1950000000	3622000000	3739000000	11	21.2	15	25.4	13	20	17	11.8	16	15.8	1.141	4.519	1.471	1.448	1.333	Tb927.11.6180:mRNA-p1	transcript=Tb927.11.6180:mRNA | gene=Tb927.11.6180 | organism=Trypanosoma_brucei_brucei_TREU927 | gene_product=60S ribosomal protein L28, putative | transcript_product=60S ribosomal protein L28, putative | location=Tb927_11_v5.1:1742498-1742938(-) | protein_length=146 | sequence_SO=chromosome | SO=protein_coding | is_pseudo=false
Tb927.10.1100	60S ribosomal protein L9, putative	0.765535	3.16816	0.555816	0.00144204	0.168642	0.9262	0.293597	0.561009	0.881516	0.798321	0.349064	1	1.96685	0.27846	1	0.241967								21	21	256	1504000000	1151000000	1070000000	1648000000	1300000000	15	142.9	19	79.1	19	33.9	32	41.1	27	27.2	1.7	8.989	1.47	1.001	1.124	Tb927.10.1100:mRNA-p1	transcript=Tb927.10.1100:mRNA | gene=Tb927.10.1100 | organism=Trypanosoma_brucei_brucei_TREU927 | gene_product=60S ribosomal protein L9, putative | transcript_product=60S ribosomal protein L9, putative | location=Tb927_10_v5.1:291728-292297(-) | protein_length=189 | sequence_SO=chromosome | SO=protein_coding | is_pseudo=false
Tb927.9.12650	ubiquitin-activating enzyme E1, putative	-3.75633	-2.60823	-0.878321	-3.26534	NaN	0.0851966	0.613106	0.25379	0.168081	1	0.113617	1	-3.18228	0.33272	1	-2.07183								15	15	27	2211000	0	35690000	51130000	4593000	9	117.1	14	26.6	1	NaN	2	5334.9	NaN	NaN	0.074	0.164	0.544	0.104	NaN	Tb927.9.12650:mRNA-p1	transcript=Tb927.9.12650:mRNA | gene=Tb927.9.12650 | organism=Trypanosoma_brucei_brucei_TREU927 | gene_product=ubiquitin-activating enzyme E1, putative | transcript_product=ubiquitin-activating enzyme E1, putative | location=Tb927_09_v5.1:1986043-1989687(+) | protein_length=1214 | sequence_SO=chromosome | SO=protein_coding | is_pseudo=false
Tb927.11.16730	dihydrolipoyl dehydrogenase	1.19283	2.31644	-0.107803	0.72334	0.295135	0.835576	0.437344	0.958474	0.168599	0.634678	0.197269	1	1.75463	0.333309	1	0.303557								17	17	121	191500000	106200000	206400000	153500000	249600000	13	38.9	15	78.3	15	31.3	16	36.1	12	19.8	2.286	4.981	0.928	1.651	1.227	Tb927.11.16730:mRNA-p1	transcript=Tb927.11.16730:mRNA | gene=Tb927.11.16730 | organism=Trypanosoma_brucei_brucei_TREU927 | gene_product=dihydrolipoyl dehydrogenase | transcript_product=dihydrolipoyl dehydrogenase | location=Tb927_11_v5.1:4452624-4454057(-) | protein_length=477 | sequence_SO=chromosome | SO=protein_coding | is_pseudo=false
Tb927.11.11330	heat shock protein 70	-1.22432	-0.685014	-0.212568	0.0813396	-0.382701	0.497769	0.906315	0.841361	0.775704	0.485885	0.175252	1	-0.954665	0.333617	1	-0.17131								42	46	417	349200000	240600000	514900000	636900000	564300000	33	154.8	35	129.7	34	49.6	46	44.2	31	24.8	0.428	0.622	0.863	1.058	0.767	Tb927.11.11330:mRNA-p1	transcript=Tb927.11.11330:mRNA | gene=Tb927.11.11330 | organism=Trypanosoma_brucei_brucei_TREU927 | gene_product=heat shock protein 70 | transcript_product=heat shock protein 70 | location=Tb927_11_v5.1:3028681-3030666(+) | protein_length=661 | sequence_SO=chromosome | SO=protein_coding | is_pseudo=false
Tb927.4.1080	V-type ATPase, A subunit, putative	-3.08314	-2.38836	-1.2863	-0.231075	0.0157831	0.148762	0.64459	0.0858194	0.9411	0.992163	0.0804094	1	-2.73575	0.336685	1	-0.500532								16	16	54	39330000	11480000	95130000	181800000	45570000	11	39.1	16	53.4	3	118.6	6	9.3	3	58.5	0.118	0.191	0.41	0.852	1.011	Tb927.4.1080:mRNA-p1	transcript=Tb927.4.1080:mRNA | gene=Tb927.4.1080 | organism=Trypanosoma_brucei_brucei_TREU927 | gene_product=V-type ATPase, A subunit, putative | transcript_product=V-type ATPase, A subunit, putative | location=Tb927_04_v5.1:288135-289967(-) | protein_length=610 | sequence_SO=chromosome | SO=protein_coding | is_pseudo=false
Tb927.5.2080	GMP reductase	-1.45403	0.166073	-0.293359	-0.739372	0.119024	0.439726	0.931484	0.753255	0.739038	0.865507	0.572398	1	-0.643979	0.344114	1	-0.304569								21	21	99	109900000	55750000	54900000	65360000	54590000	9	31.4	12	31.8	10	32.4	16	36.6	14	30.9	0.365	1.122	0.816	0.599	1.086	Tb927.5.2080:mRNA-p1	transcript=Tb927.5.2080:mRNA | gene=Tb927.5.2080 | organism=Trypanosoma_brucei_brucei_TREU927 | gene_product=GMP reductase | transcript_product=GMP reductase | location=Tb927_05_v5.1:713439-714914(-) | protein_length=491 | sequence_SO=chromosome | SO=protein_coding | is_pseudo=false
Tb927.11.5090	aspartate aminotransferase, mitochondrial	NaN	NaN	0.414677	0.102994	NaN	1	1	0.652396	0.747644	1	1	1	NaN	0.345018	1	0.258835								2	2	3	1409000000	604900000	0	0	59800000	NaN	NaN	NaN	NaN	1	NaN	1	NaN	NaN	NaN	NaN	NaN	1.333	1.074	NaN	Tb927.11.5090:mRNA-p1	transcript=Tb927.11.5090:mRNA | gene=Tb927.11.5090 | organism=Trypanosoma_brucei_brucei_TREU927 | gene_product=aspartate aminotransferase, mitochondrial | transcript_product=aspartate aminotransferase, mitochondrial | location=Tb927_11_v5.1:1454152-1455405(+) | protein_length=417 | sequence_SO=chromosome | SO=protein_coding | is_pseudo=false
Tb927.3.5050	60S ribosomal protein L4	0.458382	3.07296	0.525067	0.259423	0.237564	0.992011	0.307877	0.580384	0.556684	0.707519	0.405733	1	1.76567	0.0663337	1	0.340685								31	31	673	2329000000	2407000000	2178000000	4301000000	3828000000	56	106.2	46	105.6	53	48.3	57	29.3	52	38.7	1.374	8.415	1.439	1.197	1.179	Tb927.3.5050:mRNA-p1	transcript=Tb927.3.5050:mRNA | gene=Tb927.3.5050 | organism=Trypanosoma_brucei_brucei_TREU927 | gene_product=60S ribosomal protein L4 | transcript_product=60S ribosomal protein L4 | location=Tb927_03_v5.1:1417717-1418841(+) | protein_length=374 | sequence_SO=chromosome | SO=protein_coding | is_pseudo=false
Tb927.11.11360	receptor for activated C kinase 1	-0.510457	1.79327	0.364012	-0.0862011	-0.114035	0.70108	0.542761	0.686621	1	0.815258	0.676545	1	0.641407	0.758215	1	0.0545919								26	26	451	2449000000	2494000000	2193000000	3122000000	3095000000	30	80.4	33	72.4	32	53.2	39	31.6	31	35.1	0.702	3.466	1.287	0.942	0.924	Tb927.11.11360:mRNA-p1	transcript=Tb927.11.11360:mRNA | gene=Tb927.11.11360 | organism=Trypanosoma_brucei_brucei_TREU927 | gene_product=receptor for activated C kinase 1 | transcript_product=receptor for activated C kinase 1 | location=Tb927_11_v5.1:3036010-3036966(+) | protein_length=318 | sequence_SO=chromosome | SO=protein_coding | is_pseudo=false
Tb927.10.12710	heat shock protein 110, putative	-1.45799	-0.816037	-0.461959	0.194087	-0.668868	0.438761	0.885407	0.580492	0.747315	0.233943	0.175158	1	-1.13701	0.352876	1	-0.312246								19	19	79	25980000	19560000	48830000	53390000	58070000	12	59.2	14	54.6	14	38.7	10	19.5	9	22.3	0.364	0.568	0.726	1.144	0.629	Tb927.10.12710:mRNA-p1	transcript=Tb927.10.12710:mRNA | gene=Tb927.10.12710 | organism=Trypanosoma_brucei_brucei_TREU927 | gene_product=heat shock protein 110, putative | transcript_product=heat shock protein 110, putative | location=Tb927_10_v5.1:3085599-3088034(-) | protein_length=811 | sequence_SO=chromosome | SO=protein_coding | is_pseudo=false
Tb927.10.8190	T-complex protein 1, theta subunit, putative	0.560715	1.16285	-0.07552	0.69332	0.189034	0.970057	0.684633	0.994865	0.184951	0.771107	0.213969	1	0.861785	0.355335	1	0.268944								19	19	87	64450000	52020000	72500000	73200000	106800000	11	83	11	91.8	12	32.6	16	37.4	9	32.8	1.475	2.239	0.949	1.617	1.14	Tb927.10.8190:mRNA-p1	transcript=Tb927.10.8190:mRNA | gene=Tb927.10.8190 | organism=Trypanosoma_brucei_brucei_TREU927 | gene_product=T-complex protein 1, theta subunit, putative | transcript_product=T-complex protein 1, theta subunit, putative | location=Tb927_10_v5.1:2036525-2038138(-) | protein_length=537 | sequence_SO=chromosome | SO=protein_coding | is_pseudo=false
Tb927.6.4200	LSU ribosomal protein, mitochondrial, putative	0.381837	1.22342	-0.123434	0.488515	0.264236	0.921853	0.670397	0.940881	0.439051	0.673389	0.307406	1	0.80263	0.361391	1	0.209772								5	5	15	19900000	16500000	32970000	29670000	25240000	2	3	2	10.7	3	15.3	4	31	1	NaN	1.303	2.335	0.918	1.403	1.201	Tb927.6.4200:mRNA-p1	transcript=Tb927.6.4200:mRNA | gene=Tb927.6.4200 | organism=Trypanosoma_brucei_brucei_TREU927 | gene_product=LSU ribosomal protein, mitochondrial, putative | transcript_product=LSU ribosomal protein, mitochondrial, putative | location=Tb927_06_v5.1:1204601-1205935(-) | protein_length=444 | sequence_SO=chromosome | SO=protein_coding | is_pseudo=false
Tb927.10.15760	hypothetical protein, conserved	-1.0619	-1.37707	0.0676387	-2.74662	-0.390245	0.541145	0.796954	0.897708	0.174827	0.477782	0.0818115	1	-1.21949	0.361441	1	-1.02307								15	15	54	163700000	16030000	86740000	72840000	21090000	6	88.5	9	62.4	3	3.2	14	105.9	6	33.1	0.479	0.385	1.048	0.149	0.763	Tb927.10.15760:mRNA-p1	transcript=Tb927.10.15760:mRNA | gene=Tb927.10.15760 | organism=Trypanosoma_brucei_brucei_TREU927 | gene_product=hypothetical protein, conserved | transcript_product=hypothetical protein, conserved | location=Tb927_10_v5.1:3895573-3896520(+) | protein_length=315 | sequence_SO=chromosome | SO=protein_coding | is_pseudo=false
Tb927.10.4640	eukaryotic translation initiation factor 3 subunit l	NaN	NaN	-1.24127	-0.268817	NaN	1	1	0.0980828	0.91458	1	1	1	NaN	0.364227	1	-0.755044								4	4	4	13730000	0	0	0	30460000	NaN	NaN	NaN	NaN	2	14.4	2	90	NaN	NaN	NaN	NaN	0.423	0.83	NaN	Tb927.10.4640:mRNA-p1	transcript=Tb927.10.4640:mRNA | gene=Tb927.10.4640 | organism=Trypanosoma_brucei_brucei_TREU927 | gene_product=eukaryotic translation initiation factor 3 subunit l | transcript_product=eukaryotic translation initiation factor 3 subunit l | location=Tb927_10_v5.1:1177802-1179268(-) | protein_length=488 | sequence_SO=chromosome | SO=protein_coding | is_pseudo=false
Tb927.6.2700	small nuclear ribonucleoprotein Sm-E	NaN	-0.244685	-1.0145	-0.0159575	-0.0908029	1	0.962066	0.182309	1	0.846495	1	1	-0.244685	0.364511	1	-0.373753								2	2	8	11760000	4016000	6098000	0	14660000	NaN	NaN	1	NaN	2	5.2	1	NaN	1	NaN	NaN	0.844	0.495	0.989	0.939	Tb927.6.2700:mRNA-p1	transcript=Tb927.6.2700:mRNA | gene=Tb927.6.2700 | organism=Trypanosoma_brucei_brucei_TREU927 | gene_product=small nuclear ribonucleoprotein Sm-E | transcript_product=small nuclear ribonucleoprotein Sm-E | location=Tb927_06_v5.1:811073-811333(+) | protein_length=86 | sequence_SO=chromosome | SO=protein_coding | is_pseudo=false
Tb927.11.5300	Kinesin-13 3, putative	NaN	NaN	-0.703689	-0.152003	NaN	1	1	0.371134	0.953979	1	1	1	NaN	0.364565	1	-0.427846								2	2	2	2453000	0	0	0	8297000	NaN	NaN	NaN	NaN	1	NaN	1	NaN	NaN	NaN	NaN	NaN	0.614	0.9	NaN	Tb927.11.5300:mRNA-p1	transcript=Tb927.11.5300:mRNA | gene=Tb927.11.5300 | organism=Trypanosoma_brucei_brucei_TREU927 | gene_product=Kinesin-13 3, putative | transcript_product=Kinesin-13 3, putative | location=Tb927_11_v5.1:1510715-1512415(+) | protein_length=566 | sequence_SO=chromosome | SO=protein_coding | is_pseudo=false
Tb927.10.8490	glucose transporter, putative	6.64386	2.90977	0.0786098	-2.46594	-0.352916	0.0941873	0.33341	0.889661	0.22486	0.518594	0.237203	1	4.77681	0.365214	1	-0.913415								7	8	42	364000000	45560000	166100000	164600000	140000000	3	0	4	114.1	3	5.1	8	44.5	4	9.3	100	7.515	1.056	0.181	0.783	Tb927.10.8490:mRNA-p1	transcript=Tb927.10.8490:mRNA | gene=Tb927.10.8490 | organism=Trypanosoma_brucei_brucei_TREU927 | gene_product=glucose transporter, putative | transcript_product=glucose transporter, putative | location=Tb927_10_v5.1:2105581-2107170(+) | protein_length=529 | sequence_SO=chromosome | SO=protein_coding | is_pseudo=false
Tb927.9.12890	hypothetical protein, conserved	NaN	NaN	NaN	0.215368	1.01221	1	1	1	0.722721	0.0853921	1	1	NaN	0.366537	1	0.61379								4	4	7	17660000	12740000	0	0	0	NaN	NaN	NaN	NaN	NaN	NaN	4	66	1	NaN	NaN	NaN	NaN	1.161	2.017	Tb927.9.12890:mRNA-p1	transcript=Tb927.9.12890:mRNA | gene=Tb927.9.12890 | organism=Trypanosoma_brucei_brucei_TREU927 | gene_product=hypothetical protein, conserved | transcript_product=hypothetical protein, conserved | location=Tb927_09_v5.1:2036493-2036915(+) | protein_length=140 | sequence_SO=chromosome | SO=protein_coding | is_pseudo=false
Tb927.10.240	peroxin 14, putative	-0.291592	-4.57347	0.0935602	-0.773492	-0.192645	0.912532	0.367015	0.878714	0.747947	0.711991	0.459466	1	-2.43253	0.372306	1	-0.290859								15	15	42	21100000	7482000	135400000	12890000	11830000	3	31.1	17	939.6	3	61.9	6	95.5	2	30.8	0.817	0.042	1.067	0.585	0.875	Tb927.10.240:mRNA-p1	transcript=Tb927.10.240:mRNA | gene=Tb927.10.240 | organism=Trypanosoma_brucei_brucei_TREU927 | gene_product=peroxin 14, putative | transcript_product=peroxin 14, putative | location=Tb927_10_v5.1:78627-79727(+) | protein_length=366 | sequence_SO=chromosome | SO=protein_coding | is_pseudo=false
Tb927.6.1520	Aquaglyceroporin 1	3.3817	-2.77596	-1.1488	-3.12029	0.607863	0.412605	0.589556	0.12763	0.121758	0.308609	0.937576	1	0.302869	0.374641	1	-1.22041								5	5	20	118300000	11410000	68680000	32310000	60130000	2	27569.2	4	41.7	1	NaN	6	153.6	2	14.6	10.423	0.146	0.451	0.115	1.524	Tb927.6.1520:mRNA-p1	transcript=Tb927.6.1520:mRNA | gene=Tb927.6.1520 | organism=Trypanosoma_brucei_brucei_TREU927 | gene_product=Aquaglyceroporin 1 | transcript_product=Aquaglyceroporin 1 | location=Tb927_06_v5.1:532496-533461(-) | protein_length=321 | sequence_SO=chromosome | SO=protein_coding | is_pseudo=false
Tb927.11.15500	LSU ribosomal protein, mitochondrial, putative	NaN	1.54646	NaN	1.16092	0.222805	1	0.479281	1	0.0710462	0.726666	1	1	1.54646	0.379287	1	0.691862								3	3	4	14240000	12540000	11310000	0	0	NaN	NaN	2	6.3	NaN	NaN	1	NaN	1	NaN	NaN	2.921	NaN	2.236	1.167	Tb927.11.15500:mRNA-p1	transcript=Tb927.11.15500:mRNA | gene=Tb927.11.15500 | organism=Trypanosoma_brucei_brucei_TREU927 | gene_product=LSU ribosomal protein, mitochondrial, putative | transcript_product=LSU ribosomal protein, mitochondrial, putative | location=Tb927_11_v5.1:4118101-4118952(-) | protein_length=283 | sequence_SO=chromosome | SO=protein_coding | is_pseudo=false
Tb927.5.1210	short-chain dehydrogenase, putative	-0.72977	-2.25154	1.43296	0.158337	-0.0439433	0.635336	0.664512	0.163047	0.677508	0.91019	0.30046	1	-1.49065	0.380619	1	0.515784								12	12	70	71880000	38880000	293200000	117000000	106500000	9	54.4	12	40.7	5	14.3	12	25.3	7	39.3	0.603	0.21	2.7	1.116	0.97	Tb927.5.1210:mRNA-p1	transcript=Tb927.5.1210:mRNA | gene=Tb927.5.1210 | organism=Trypanosoma_brucei_brucei_TREU927 | gene_product=short-chain dehydrogenase, putative | transcript_product=short-chain dehydrogenase, putative | location=Tb927_05_v5.1:462078-463013(+) | protein_length=311 | sequence_SO=chromosome | SO=protein_coding | is_pseudo=false
Tb927.5.3820	aspartate carbamoyltransferase, putative	1.83592	1.08066	-0.662003	0.301002	-0.766112	0.654379	0.619372	0.403477	0.626842	0.174487	0.161313	1	1.45829	0.383947	1	-0.375704								3	3	9	5288000	2054000	8027000	3874000	5314000	1	NaN	2	12.2	1	NaN	2	15.2	1	NaN	3.57	2.115	0.632	1.232	0.588	Tb927.5.3820:mRNA-p1	transcript=Tb927.5.3820:mRNA | gene=Tb927.5.3820 | organism=Trypanosoma_brucei_brucei_TREU927 | gene_product=aspartate carbamoyltransferase, putative | transcript_product=aspartate carbamoyltransferase, putative | location=Tb927_05_v5.1:1248766-1249749(+) | protein_length=327 | sequence_SO=chromosome | SO=protein_coding | is_pseudo=false
Tb927.2.4590	branched-chain amino acid aminotransferase, putative	-1.04692	-0.68966	0.0214797	-0.0785636	-0.798366	0.672676	0.888121	0.93167	0.978813	0.157498	0.129168	1	-0.86829	0.384563	1	-0.28515								4	4	16	8319000	3565000	11320000	15140000	11960000	3	3	2	23.6	2	6.4	3	38.6	1	NaN	0.484	0.62	1.015	0.947	0.575	Tb927.2.4590:mRNA-p1	transcript=Tb927.2.4590:mRNA | gene=Tb927.2.4590 | organism=Trypanosoma_brucei_brucei_TREU927 | gene_product=branched-chain amino acid aminotransferase, putative | transcript_product=branched-chain amino acid aminotransferase, putative | location=Tb927_02_v5.1:818321-819424(-) | protein_length=367 | sequence_SO=chromosome | SO=protein_coding | is_pseudo=false
Tb927.8.1610	MSP-B, putative	NaN	NaN	-0.520769	-2.08927	0.313826	1	1	0.52491	0.306972	0.61173	1	1	NaN	0.390739	1	-0.765403								7	7	15	41910000	8482000	0	0	17010000	NaN	NaN	NaN	NaN	1	NaN	7	30.2	3	4	NaN	NaN	0.697	0.235	1.243	Tb927.8.1610:mRNA-p1	transcript=Tb927.8.1610:mRNA | gene=Tb927.8.1610 | organism=Trypanosoma_brucei_brucei_TREU927 | gene_product=MSP-B, putative | transcript_product=MSP-B, putative | location=Tb927_08_v5.1:537142-538806(+) | protein_length=554 | sequence_SO=chromosome | SO=protein_coding | is_pseudo=false
Tb927.10.6400	chaperonin HSP60, mitochondrial precursor	-0.284546	-0.272297	-0.172994	0.100305	-0.965784	0.771221	0.972531	0.88533	0.751111	0.0887197	0.0140011	1	-0.278422	0.39209	1	-0.346158								30	32	277	280900000	194500000	237100000	380400000	526900000	26	62.1	26	70.1	24	71	29	30.8	29	26.4	0.821	0.828	0.887	1.072	0.512	Tb927.10.6400:mRNA-p1	transcript=Tb927.10.6400:mRNA | gene=Tb927.10.6400 | organism=Trypanosoma_brucei_brucei_TREU927 | gene_product=chaperonin HSP60, mitochondrial precursor | transcript_product=chaperonin HSP60, mitochondrial precursor | location=Tb927_10_v5.1:1617512-1619200(-) | protein_length=562 | sequence_SO=chromosome | SO=protein_coding | is_pseudo=false
Tb927.4.3060	hypothetical protein, conserved	-0.84944	1.53456	1.02006	-0.12658	0.209141	0.600599	0.599206	0.311572	0.983569	0.744545	0.821848	1	0.34256	0.393106	1	0.36754								10	10	69	844100000	794200000	631900000	1882000000	1274000000	7	18.5	6	270.3	8	29.3	7	26	7	31.1	0.555	2.897	2.028	0.916	1.156	Tb927.4.3060:mRNA-p1	transcript=Tb927.4.3060:mRNA | gene=Tb927.4.3060 | organism=Trypanosoma_brucei_brucei_TREU927 | gene_product=hypothetical protein, conserved | transcript_product=hypothetical protein, conserved | location=Tb927_04_v5.1:810076-810522(+) | protein_length=148 | sequence_SO=chromosome | SO=protein_coding | is_pseudo=false
Tb927.8.7600	amino acid transporter, putative	6.64386	-2.73697	-0.117161	-2.15843	0.0114957	0.0941873	0.594993	0.947938	0.29057	0.986266	0.748771	1	1.95345	0.395284	1	-0.754698								5	5	18	204400000	24250000	75990000	57930000	108800000	1	NaN	4	475.8	2	97.3	3	24.9	2	5.4	100	0.15	0.922	0.224	1.008	Tb927.8.7600:mRNA-p1	transcript=Tb927.8.7600:mRNA | gene=Tb927.8.7600 | organism=Trypanosoma_brucei_brucei_TREU927 | gene_product=amino acid transporter, putative | transcript_product=amino acid transporter, putative | location=Tb927_08_v5.1:2194319-2195722(+) | protein_length=467 | sequence_SO=chromosome | SO=protein_coding | is_pseudo=false
Tb927.5.1810	lysosomal/endosomal membrane protein p67	0.258217	-2.18442	-0.261881	-1.97143	0.153157	0.946472	0.674373	0.787271	0.336301	0.819154	0.574906	1	-0.963104	0.397897	1	-0.693385								20	20	134	499500000	27680000	460900000	290700000	349400000	15	75.5	20	119.2	17	52.5	22	62	6	31.8	1.196	0.22	0.834	0.255	1.112	Tb927.5.1810:mRNA-p1	transcript=Tb927.5.1810:mRNA | gene=Tb927.5.1810 | organism=Trypanosoma_brucei_brucei_TREU927 | gene_product=lysosomal/endosomal membrane protein p67 | transcript_product=lysosomal/endosomal membrane protein p67 | location=Tb927_05_v5.1:618123-620102(+) | protein_length=659 | sequence_SO=chromosome | SO=protein_coding | is_pseudo=false
Tb927.3.3580	heat shock protein 90, putative	-0.979942	-1.191	-0.522841	0.196607	-0.365871	0.563729	0.826061	0.523003	0.630553	0.504229	0.0616972	1	-1.08547	0.401584	1	-0.230702								15	15	58	30770000	19990000	46890000	40330000	46340000	9	36.5	10	129	7	35	6	21.7	5	30.2	0.507	0.438	0.696	1.146	0.776	Tb927.3.3580:mRNA-p1	transcript=Tb927.3.3580:mRNA | gene=Tb927.3.3580 | organism=Trypanosoma_brucei_brucei_TREU927 | gene_product=heat shock protein 90, putative | transcript_product=heat shock protein 90, putative | location=Tb927_03_v5.1:1006678-1008999(+) | protein_length=773 | sequence_SO=chromosome | SO=protein_coding | is_pseudo=false
Tb927.11.3650	adenylosuccinate synthetase, putative	-2.18442	-1.68966	-0.232769	0.157044	-1.1047	0.282998	0.748704	0.819097	0.79073	0.0521738	0.0808659	1	-1.93704	0.402086	1	-0.393474								15	15	53	8844000	6180000	39770000	50710000	27710000	10	148.3	12	37	7	38	3	48.8	4	15.5	0.22	0.31	0.851	1.115	0.465	Tb927.11.3650:mRNA-p1	transcript=Tb927.11.3650:mRNA | gene=Tb927.11.3650 | organism=Trypanosoma_brucei_brucei_TREU927 | gene_product=adenylosuccinate synthetase, putative | transcript_product=adenylosuccinate synthetase, putative | location=Tb927_11_v5.1:1075346-1077154(+) | protein_length=602 | sequence_SO=chromosome | SO=protein_coding | is_pseudo=false
Tb927.9.5730	nucleosome assembly protein-like protein	0.641546	2.618	-0.265345	0.14274	-0.360305	0.952731	0.382363	0.783506	0.697024	0.510375	0.34701	1	1.62977	0.406391	1	-0.16097								11	11	41	46030000	30630000	67900000	39500000	57350000	4	30.4	7	179.8	5	17.2	8	31.8	5	32.1	1.56	6.139	0.832	1.104	0.779	Tb927.9.5730:mRNA-p1	transcript=Tb927.9.5730:mRNA | gene=Tb927.9.5730 | organism=Trypanosoma_brucei_brucei_TREU927 | gene_product=nucleosome assembly protein-like protein | transcript_product=nucleosome assembly protein-like protein | location=Tb927_09_v5.1:985400-986668(+) | protein_length=422 | sequence_SO=chromosome | SO=protein_coding | is_pseudo=false
Tb927.6.4000	small glutamine-rich tetratricopeptide repeat protein, putative	-0.0484122	0.885184	0.292782	0.799087	-0.1976	0.992666	0.683043	0.735832	0.211235	0.705634	0.534783	1	0.418386	0.40904	1	0.29809								8	8	37	23820000	19090000	23720000	22240000	33160000	4	27.1	8	30	3	14	6	14.4	5	5.7	0.967	1.847	1.225	1.74	0.872	Tb927.6.4000:mRNA-p1	transcript=Tb927.6.4000:mRNA | gene=Tb927.6.4000 | organism=Trypanosoma_brucei_brucei_TREU927 | gene_product=small glutamine-rich tetratricopeptide repeat protein, putative | transcript_product=small glutamine-rich tetratricopeptide repeat protein, putative | location=Tb927_06_v5.1:1173822-1175072(-) | protein_length=416 | sequence_SO=chromosome | SO=protein_coding | is_pseudo=false
Tb927.3.5300	hypothetical protein, conserved	0.634129	2.31005	-0.504305	1.09221	1.03281	0.95432	0.438556	0.540192	0.0891713	0.0790915	0.329444	1	1.47209	0.409843	1	0.540236								2	2	9	25490000	20710000	29110000	42990000	54030000	1	NaN	2	81.1	1	NaN	2	17.5	1	NaN	1.552	4.959	0.705	2.132	2.046	Tb927.3.5300:mRNA-p1	transcript=Tb927.3.5300:mRNA | gene=Tb927.3.5300 | organism=Trypanosoma_brucei_brucei_TREU927 | gene_product=hypothetical protein, conserved | transcript_product=hypothetical protein, conserved | location=Tb927_03_v5.1:1487683-1488201(+) | protein_length=172 | sequence_SO=chromosome | SO=protein_coding | is_pseudo=false
Tb927.10.14700	hypothetical protein, conserved	1.27739	3.61318	0.111031	-0.818579	-0.148801	0.817859	0.232789	0.865951	0.708758	0.769072	0.283663	1	2.44528	0.410971	1	-0.28545								16	16	134	309600000	132200000	80230000	238100000	345500000	15	684	9	134	14	45.8	17	25.1	12	30.3	2.424	12.237	1.08	0.567	0.902	Tb927.10.14700:mRNA-p1	transcript=Tb927.10.14700:mRNA | gene=Tb927.10.14700 | organism=Trypanosoma_brucei_brucei_TREU927 | gene_product=hypothetical protein, conserved | transcript_product=hypothetical protein, conserved | location=Tb927_10_v5.1:3590736-3591764(-) | protein_length=342 | sequence_SO=chromosome | SO=protein_coding | is_pseudo=false
Tb927.10.12510	P-type H+-ATPase, putative	NaN	-6.64386	NaN	-3.92139	-0.539519	1	0.186927	1	0.0504639	0.333421	1	1	-6.64386	0.412958	1	-2.23045								9	31	99	305700000	20790000	85250000	103600000	80780000	NaN	NaN	7	0	NaN	NaN	3	223.7	1	NaN	NaN	0.01	NaN	0.066	0.688	Tb927.10.12510:mRNA-p1	transcript=Tb927.10.12510:mRNA | gene=Tb927.10.12510 | organism=Trypanosoma_brucei_brucei_TREU927 | gene_product=P-type H+-ATPase, putative | transcript_product=P-type H+-ATPase, putative | location=Tb927_10_v5.1:3034630-3037392(-) | protein_length=920 | sequence_SO=chromosome | SO=protein_coding | is_pseudo=false
Tb927.3.2900	Eukaryotic translation initiation factor 2 subunit alpha	NaN	NaN	-1.31115	-0.657445	0.420078	1	1	0.0796033	0.78553	0.488879	1	1	NaN	0.414022	1	-0.516172								3	3	4	19160000	3853000	6905000	0	34630000	NaN	NaN	NaN	NaN	1	NaN	1	NaN	1	NaN	NaN	NaN	0.403	0.634	1.338	Tb927.3.2900:mRNA-p1	transcript=Tb927.3.2900:mRNA | gene=Tb927.3.2900 | organism=Trypanosoma_brucei_brucei_TREU927 | gene_product=Eukaryotic translation initiation factor 2 subunit alpha | transcript_product=Eukaryotic translation initiation factor 2 subunit alpha | location=Tb927_03_v5.1:746906-748162(-) | protein_length=418 | sequence_SO=chromosome | SO=protein_coding | is_pseudo=false
Tb927.10.10390	trypanothione reductase	-0.390245	0.293959	-0.013043	0.00863037	-0.274041	0.88023	0.887982	0.957155	0.871879	0.610387	0.910995	1	-0.048143	0.414306	1	-0.0928178								7	7	29	38210000	14560000	24080000	29730000	34570000	2	18.7	5	12.2	4	2.2	4	9.8	2	85.3	0.763	1.226	0.991	1.006	0.827	Tb927.10.10390:mRNA-p1	transcript=Tb927.10.10390:mRNA | gene=Tb927.10.10390 | organism=Trypanosoma_brucei_brucei_TREU927 | gene_product=trypanothione reductase | transcript_product=trypanothione reductase | location=Tb927_10_v5.1:2562282-2563760(-) | protein_length=492 | sequence_SO=chromosome | SO=protein_coding | is_pseudo=false
Tb927.11.760	protein phosphatase 2C, putative	-2.23107	-1.20091	-0.261881	0.196607	-1.05589	0.36145	0.804387	0.787271	0.744389	0.0632332	0.185643	1	-1.71599	0.414472	1	-0.373722								11	11	37	22370000	14110000	24860000	30780000	27090000	7	55.7	6	242.2	4	35.1	5	73.1	5	36.7	0.213	0.435	0.834	1.146	0.481	Tb927.11.760:mRNA-p1	transcript=Tb927.11.760:mRNA | gene=Tb927.11.760 | organism=Trypanosoma_brucei_brucei_TREU927 | gene_product=protein phosphatase 2C, putative | transcript_product=protein phosphatase 2C, putative | location=Tb927_11_v5.1:188698-189924(+) | protein_length=408 | sequence_SO=chromosome | SO=protein_coding | is_pseudo=false
Tb927.11.14250	T-complex protein 1, epsilon subunit, putative	1.01721	1.43563	-0.284546	0.948601	0.42975	0.872629	0.621472	0.762733	0.0784417	0.478395	0.107563	1	1.22642	0.415043	1	0.364602								18	19	90	58690000	45570000	65280000	66250000	93320000	9	57.7	12	149.9	12	30	16	32.8	10	35.7	2.024	2.705	0.821	1.93	1.347	Tb927.11.14250:mRNA-p1	transcript=Tb927.11.14250:mRNA | gene=Tb927.11.14250 | organism=Trypanosoma_brucei_brucei_TREU927 | gene_product=T-complex protein 1, epsilon subunit, putative | transcript_product=T-complex protein 1, epsilon subunit, putative | location=Tb927_11_v5.1:3793465-3795081(+) | protein_length=538 | sequence_SO=chromosome | SO=protein_coding | is_pseudo=false
Tb927.4.4380	Pyrophosphate-energized vacuolar membrane proton pump 1	0.443607	-0.897006	0.297485	-2.41889	-0.375197	0.995182	0.872525	0.732546	0.23416	0.494019	0.792381	1	-0.2267	0.415444	1	-0.832201								15	15	63	446700000	36180000	106500000	69460000	73850000	7	95.5	10	120	5	34.9	18	55.5	4	18.9	1.36	0.537	1.229	0.187	0.771	Tb927.4.4380:mRNA-p1	transcript=Tb927.4.4380:mRNA | gene=Tb927.4.4380 | organism=Trypanosoma_brucei_brucei_TREU927 | gene_product=Pyrophosphate-energized vacuolar membrane proton pump 1 | transcript_product=Pyrophosphate-energized vacuolar membrane proton pump 1 | location=Tb927_04_v5.1:1155027-1157507(-) | protein_length=826 | sequence_SO=chromosome | SO=protein_coding | is_pseudo=false
Tb927.8.5330	tyrosyl/methionyl-tRNA synthetase, putative	0.695994	-1.49411	-0.343732	-3.73697	0.290424	0.862157	0.757297	0.699827	0.114461	0.640519	0.777525	1	-0.399058	0.418614	1	-1.26342								7	7	13	14180000	2646000	2334000	9922000	14440000	2	193.5	2	263.8	4	38.2	2	1531.3	1	NaN	1.62	0.355	0.788	0.075	1.223	Tb927.8.5330:mRNA-p1	transcript=Tb927.8.5330:mRNA | gene=Tb927.8.5330 | organism=Trypanosoma_brucei_brucei_TREU927 | gene_product=tyrosyl/methionyl-tRNA synthetase, putative | transcript_product=tyrosyl/methionyl-tRNA synthetase, putative | location=Tb927_08_v5.1:1584470-1585141(+) | protein_length=223 | sequence_SO=chromosome | SO=protein_coding | is_pseudo=false
Tb927.11.4450	ALBA-Domain Protein	1.3202	2.91265	0.0114957	-0.694321	-0.0159575	0.746167	0.18501	0.939034	0.756446	0.948534	0.229078	1	2.11642	0.419172	1	-0.232928								7	7	30	45400000	27070000	18510000	30830000	41430000	3	71.8	4	51.6	3	4.2	8	20.1	5	46.2	2.497	7.53	1.008	0.618	0.989	Tb927.11.4450:mRNA-p1	transcript=Tb927.11.4450:mRNA | gene=Tb927.11.4450 | organism=Trypanosoma_brucei_brucei_TREU927 | gene_product=ALBA-Domain Protein | transcript_product=ALBA-Domain Protein | location=Tb927_11_v5.1:1291970-1292323(+) | protein_length=117 | sequence_SO=chromosome | SO=protein_coding | is_pseudo=false
Tb927.8.7340	trans-sialidase, putative	NaN	NaN	NaN	-0.85726	-0.107803	1	1	1	0.694133	0.823611	1	1	NaN	0.420361	1	-0.482532								1	5	12	57310000	16790000	36570000	39390000	46080000	NaN	NaN	NaN	NaN	NaN	NaN	1	NaN	1	NaN	NaN	NaN	NaN	0.552	0.928	Tb927.8.7340:mRNA-p1	transcript=Tb927.8.7340:mRNA | gene=Tb927.8.7340 | organism=Trypanosoma_brucei_brucei_TREU927 | gene_product=trans-sialidase, putative | transcript_product=trans-sialidase, putative | location=Tb927_08_v5.1:2106984-2109230(-) | protein_length=748 | sequence_SO=chromosome | SO=protein_coding | is_pseudo=false
Tb927.3.3560	U-box domain containing protein, putative	-3.15843	-1.45403	-1.36959	NaN	-0.171368	0.140229	0.763685	0.066416	1	0.739513	0.225337	1	-2.30623	0.420756	1	-0.770481								6	6	14	0	11320000	25810000	51870000	31330000	5	69.6	4	8.5	3	61.2	NaN	NaN	1	NaN	0.112	0.365	0.387	NaN	0.888	Tb927.3.3560:mRNA-p1	transcript=Tb927.3.3560:mRNA | gene=Tb927.3.3560 | organism=Trypanosoma_brucei_brucei_TREU927 | gene_product=U-box domain containing protein, putative | transcript_product=U-box domain containing protein, putative | location=Tb927_03_v5.1:1001768-1003642(+) | protein_length=624 | sequence_SO=chromosome | SO=protein_coding | is_pseudo=false
Tb927.11.13090	elongation factor 1 gamma, putative	-0.00578236	0.509949	0.00719549	0.501821	-0.00578236	0.86036	0.844272	0.942208	0.317311	0.96251	0.507218	1	0.252083	0.421122	1	0.167745								12	12	65	132900000	120600000	150800000	163500000	261800000	7	150.2	9	57.3	7	82.9	10	47.8	6	20.5	0.996	1.424	1.005	1.416	0.996	Tb927.11.13090:mRNA-p1	transcript=Tb927.11.13090:mRNA | gene=Tb927.11.13090 | organism=Trypanosoma_brucei_brucei_TREU927 | gene_product=elongation factor 1 gamma, putative | transcript_product=elongation factor 1 gamma, putative | location=Tb927_11_v5.1:3497162-3498376(-) | protein_length=404 | sequence_SO=chromosome | SO=protein_coding | is_pseudo=false
Tb927.5.4420	nucleolar RNA helicase II, putative	0.975997	1.80033	-0.155213	0.258217	0.37629	0.809597	0.410905	0.905211	0.674084	0.537853	0.183744	1	1.38816	0.425936	1	0.159765								3	3	14	5931000	5315000	1376000	4088000	12300000	1	NaN	2	34.6	3	37.3	2	29.5	3	22.9	1.967	3.483	0.898	1.196	1.298	Tb927.5.4420:mRNA-p1	transcript=Tb927.5.4420:mRNA | gene=Tb927.5.4420 | organism=Trypanosoma_brucei_brucei_TREU927 | gene_product=nucleolar RNA helicase II, putative | transcript_product=nucleolar RNA helicase II, putative | location=Tb927_05_v5.1:1367088-1368986(-) | protein_length=632 | sequence_SO=chromosome | SO=protein_coding | is_pseudo=false
Tb927.11.4190	Metallopeptidase family M24, putative	0.467801	3.22095	0.639695	-0.194295	0.271426	0.98999	0.285872	0.509805	0.956035	0.664299	0.408181	1	1.84438	0.426428	1	0.238942								22	22	106	191400000	126800000	107300000	127400000	160300000	9	33.7	9	42.8	11	23.9	18	27.6	12	20.5	1.383	9.324	1.558	0.874	1.207	Tb927.11.4190:mRNA-p1	transcript=Tb927.11.4190:mRNA | gene=Tb927.11.4190 | organism=Trypanosoma_brucei_brucei_TREU927 | gene_product=Metallopeptidase family M24, putative | transcript_product=Metallopeptidase family M24, putative | location=Tb927_11_v5.1:1225275-1226891(-) | protein_length=538 | sequence_SO=chromosome | SO=protein_coding | is_pseudo=false
Tb927.1.2430	histone H3, putative	-1.25843	-2.49818	0.0328061	0.27858	-0.0320937	0.488901	0.62878	0.923322	0.651425	0.926405	0.202932	1	-1.8783	0.428871	1	0.0930974								2	3	12	28080000	86740000	263800000	111900000	60710000	2	67.7	1	NaN	2	29.5	1	NaN	1	NaN	0.418	0.177	1.023	1.213	0.978	Tb927.1.2430:mRNA-p1	transcript=Tb927.1.2430:mRNA | gene=Tb927.1.2430 | organism=Trypanosoma_brucei_brucei_TREU927 | gene_product=histone H3, putative | transcript_product=histone H3, putative | location=Tb927_01_v5.1:592496-592897(+) | protein_length=133 | sequence_SO=chromosome | SO=protein_coding | is_pseudo=false
Tb927.5.2320	Mak10 subunit, NatC N(alpha)-terminal acetyltransferase, putative	NaN	1.90804	-0.962969	0.154454	-0.168123	1	0.383738	0.207366	0.793792	0.743741	1	1	1.90804	0.430247	1	-0.325546								5	5	7	4530000	7615000	4794000	0	11930000	NaN	NaN	2	51	1	NaN	2	64.9	1	NaN	NaN	3.753	0.513	1.113	0.89	Tb927.5.2320:mRNA-p1	transcript=Tb927.5.2320:mRNA | gene=Tb927.5.2320 | organism=Trypanosoma_brucei_brucei_TREU927 | gene_product=Mak10 subunit, NatC N(alpha)-terminal acetyltransferase, putative | transcript_product=Mak10 subunit, NatC N(alpha)-terminal acetyltransferase, putative | location=Tb927_05_v5.1:781961-784171(+) | protein_length=736 | sequence_SO=chromosome | SO=protein_coding | is_pseudo=false
Tb927.9.5690	60S acidic ribosomal protein, putative	0.358396	3.34682	-0.202572	0.226508	1.13881	0.979369	0.268013	0.852426	0.594865	0.0523742	0.432086	1	1.85261	0.430443	1	0.387584								7	7	80	841100000	986500000	699100000	996400000	1290000000	5	6.3	5	36	5	3.7	12	34.2	9	28.1	1.282	10.174	0.869	1.17	2.202	Tb927.9.5690:mRNA-p1	transcript=Tb927.9.5690:mRNA | gene=Tb927.9.5690 | organism=Trypanosoma_brucei_brucei_TREU927 | gene_product=60S acidic ribosomal protein, putative | transcript_product=60S acidic ribosomal protein, putative | location=Tb927_09_v5.1:976021-976362(+) | protein_length=113 | sequence_SO=chromosome | SO=protein_coding | is_pseudo=false
Tb927.9.8160	chaperone protein DnaJ, putative	6.64386	0.892974	-0.190997	-1.8625	NaN	0.0941873	0.749376	0.865275	0.364967	1	0.414944	1	3.76841	0.434943	1	-1.02675								7	7	28	137200000	0	34120000	45150000	46840000	3	0	5	40.8	6	35.9	5	94.2	NaN	NaN	100	1.857	0.876	0.275	NaN	Tb927.9.8160:mRNA-p1	transcript=Tb927.9.8160:mRNA | gene=Tb927.9.8160 | organism=Trypanosoma_brucei_brucei_TREU927 | gene_product=chaperone protein DnaJ, putative | transcript_product=chaperone protein DnaJ, putative | location=Tb927_09_v5.1:1339368-1340660(-) | protein_length=430 | sequence_SO=chromosome | SO=protein_coding | is_pseudo=false
Tb927.11.3730	leucyl-tRNA synthetase, putative	0.0299829	0.962734	-1.19429	0.285698	-0.332789	0.989222	0.65748	0.112327	0.643578	0.541324	0.48018	1	0.496359	0.436672	1	-0.413795								8	8	18	7563000	3070000	6562000	13880000	22650000	1	NaN	3	18.8	6	34.6	2	24.4	1	NaN	1.021	1.949	0.437	1.219	0.794	Tb927.11.3730:mRNA-p1	transcript=Tb927.11.3730:mRNA | gene=Tb927.11.3730 | organism=Trypanosoma_brucei_brucei_TREU927 | gene_product=leucyl-tRNA synthetase, putative | transcript_product=leucyl-tRNA synthetase, putative | location=Tb927_11_v5.1:1098860-1102084(+) | protein_length=1074 | sequence_SO=chromosome | SO=protein_coding | is_pseudo=false
Tb927.10.390	DUF2407 ubiquitin-like domain containing protein, putative	-1.6529	-6.64386	-0.199255	-2.01742	NaN	0.500759	0.165522	0.856104	0.395869	1	0.344769	1	-4.14838	0.437326	1	-1.10834								3	3	7	29870000	0	15080000	18800000	11480000	2	16.1	1	NaN	1	NaN	1	NaN	NaN	NaN	0.318	0.01	0.871	0.247	NaN	Tb927.10.390:mRNA-p1	transcript=Tb927.10.390:mRNA | gene=Tb927.10.390 | organism=Trypanosoma_brucei_brucei_TREU927 | gene_product=DUF2407 ubiquitin-like domain containing protein, putative | transcript_product=DUF2407 ubiquitin-like domain containing protein, putative | location=Tb927_10_v5.1:104432-104881(+) | protein_length=149 | sequence_SO=chromosome | SO=protein_coding | is_pseudo=false
Tb927.11.6130	SKP1-like protein	2.91284	2.46806	-1.33279	0.0813396	-0.0499049	0.50274	0.409151	0.0744917	0.775704	0.902046	0.0525029	1	2.69045	0.437706	1	-0.433785								6	6	35	102900000	72180000	90040000	71730000	118000000	4	1778.8	3	5.9	3	7.8	7	89.4	3	2	7.531	5.533	0.397	1.058	0.966	Tb927.11.6130:mRNA-p1	transcript=Tb927.11.6130:mRNA | gene=Tb927.11.6130 | organism=Trypanosoma_brucei_brucei_TREU927 | gene_product=SKP1-like protein | transcript_product=SKP1-like protein | location=Tb927_11_v5.1:1730561-1731109(-) | protein_length=182 | sequence_SO=chromosome | SO=protein_coding | is_pseudo=false
Tb927.6.1700	hypothetical protein, conserved	1.08814	4.06557	0.0482362	0.506907	NaN	0.78877	0.0647413	0.911964	0.422549	1	0.333512	1	2.57686	0.439602	1	0.277571								2	2	9	13850000	0	12670000	19720000	16160000	2	10.8	2	2814.1	2	8.1	2	30.6	NaN	NaN	2.126	16.744	1.034	1.421	NaN	Tb927.6.1700:mRNA-p1	transcript=Tb927.6.1700:mRNA | gene=Tb927.6.1700 | organism=Trypanosoma_brucei_brucei_TREU927 | gene_product=hypothetical protein, conserved | transcript_product=hypothetical protein, conserved | location=Tb927_06_v5.1:571609-572181(-) | protein_length=190 | sequence_SO=chromosome | SO=protein_coding | is_pseudo=false
Tb927.10.1400	hypoxanthine-guanine phosphoribosyltransferase	NaN	0.858379	0.538041	0.0468402	NaN	1	0.691967	0.572171	0.923263	1	1	1	0.858379	0.444717	1	0.292441								2	2	4	12680000	0	7136000	0	29090000	NaN	NaN	1	NaN	1	NaN	2	13	NaN	NaN	NaN	1.813	1.452	1.033	NaN	Tb927.10.1400:mRNA-p1	transcript=Tb927.10.1400:mRNA | gene=Tb927.10.1400 | organism=Trypanosoma_brucei_brucei_TREU927 | gene_product=hypoxanthine-guanine phosphoribosyltransferase | transcript_product=hypoxanthine-guanine phosphoribosyltransferase | location=Tb927_10_v5.1:368728-369360(-) | protein_length=210 | sequence_SO=chromosome | SO=protein_coding | is_pseudo=false
Tb927.2.4210	Phosphoenolpyruvate carboxykinase [ATP], glycosomal	2.26394	3.11337	-0.456009	0.329985	-0.870387	0.620141	0.301761	0.586265	0.479087	0.124119	0.0997401	1	2.68865	0.444999	1	-0.332137								30	30	216	295000000	177400000	240600000	254400000	576500000	21	256.7	19	104.3	24	54	30	26.9	24	25.5	4.803	8.654	0.729	1.257	0.547	Tb927.2.4210:mRNA-p1	transcript=Tb927.2.4210:mRNA | gene=Tb927.2.4210 | organism=Trypanosoma_brucei_brucei_TREU927 | gene_product=Phosphoenolpyruvate carboxykinase [ATP], glycosomal | transcript_product=Phosphoenolpyruvate carboxykinase [ATP], glycosomal | location=Tb927_02_v5.1:741129-742706(-) | protein_length=525 | sequence_SO=chromosome | SO=protein_coding | is_pseudo=false
Tb927.10.2890	enolase	-2.02915	-1.18442	-0.388355	0.309176	-0.946194	0.312674	0.827093	0.6537	0.501339	0.0952338	0.16364	1	-1.60679	0.445953	1	-0.341791								24	24	186	180800000	113100000	359600000	508500000	394700000	24	80.9	25	31.1	17	17	23	22.3	15	16.4	0.245	0.44	0.764	1.239	0.519	Tb927.10.2890:mRNA-p1	transcript=Tb927.10.2890:mRNA | gene=Tb927.10.2890 | organism=Trypanosoma_brucei_brucei_TREU927 | gene_product=enolase | transcript_product=enolase | location=Tb927_10_v5.1:746309-747598(+) | protein_length=429 | sequence_SO=chromosome | SO=protein_coding | is_pseudo=false
Tb927.5.3410	Mitochondrial ribosomal protein L9	-0.650635	0.914564	0.0271541	0.987685	-0.0709665	0.796056	0.744124	0.927487	0.06781	0.873361	0.893651	1	0.131965	0.449886	1	0.314624								6	6	33	38380000	16700000	34910000	28670000	44640000	3	12.6	5	13.8	3	8	6	32.5	5	24.6	0.637	1.885	1.019	1.983	0.952	Tb927.5.3410:mRNA-p1	transcript=Tb927.5.3410:mRNA | gene=Tb927.5.3410 | organism=Trypanosoma_brucei_brucei_TREU927 | gene_product=Mitochondrial ribosomal protein L9 | transcript_product=Mitochondrial ribosomal protein L9 | location=Tb927_05_v5.1:1134803-1135594(-) | protein_length=263 | sequence_SO=chromosome | SO=protein_coding | is_pseudo=false
Tb927.4.2740	p25-alpha, putative	0.521051	0.751035	0.517024	0.0454429	-0.0649175	0.978565	0.728119	0.585504	0.822854	0.881584	0.113867	1	0.636043	0.45081	1	0.16585								8	8	39	31700000	26100000	23900000	46770000	42620000	3	22.3	5	35.2	3	5.7	7	19.5	5	78.1	1.435	1.683	1.431	1.032	0.956	Tb927.4.2740:mRNA-p1	transcript=Tb927.4.2740:mRNA | gene=Tb927.4.2740 | organism=Trypanosoma_brucei_brucei_TREU927 | gene_product=p25-alpha, putative | transcript_product=p25-alpha, putative | location=Tb927_04_v5.1:723054-723506(+) | protein_length=150 | sequence_SO=chromosome | SO=protein_coding | is_pseudo=false
Tb927.10.540	ATP-dependent RNA helicase SUPCF/1161-SKO_R3 , putative	-1.89432	-0.924125	-0.698998	0.43189	-0.870387	0.439391	0.849505	0.374692	0.492119	0.124119	0.211056	1	-1.40922	0.45133	1	-0.379165								5	5	23	12380000	13240000	28630000	31610000	32040000	3	9.9	4	3.2	3	4.4	3	16.8	3	13.2	0.269	0.527	0.616	1.349	0.547	Tb927.10.540:mRNA-p1	transcript=Tb927.10.540:mRNA | gene=Tb927.10.540 | organism=Trypanosoma_brucei_brucei_TREU927 | gene_product=ATP-dependent RNA helicase SUPCF/1161-SKO_R3 , putative | transcript_product=ATP-dependent RNA helicase SUPCF/1161-SKO_R3 , putative | location=Tb927_10_v5.1:140816-142126(+) | protein_length=436 | sequence_SO=chromosome | SO=protein_coding | is_pseudo=false
Tb927.10.290	proteasome alpha 2 subunit, putative	-1.02034	1.02006	-0.354759	0.508936	0.831067	0.680723	0.638836	0.688317	0.42075	0.159814	0.999912	1	-0.000141382	0.45151	1	0.328414								7	7	23	18150000	14910000	18980000	24250000	32770000	3	55.3	3	43.8	5	23.8	4	18.8	3	27.8	0.493	2.028	0.782	1.423	1.779	Tb927.10.290:mRNA-p1	transcript=Tb927.10.290:mRNA | gene=Tb927.10.290 | organism=Trypanosoma_brucei_brucei_TREU927 | gene_product=proteasome alpha 2 subunit, putative | transcript_product=proteasome alpha 2 subunit, putative | location=Tb927_10_v5.1:84898-85593(+) | protein_length=231 | sequence_SO=chromosome | SO=protein_coding | is_pseudo=false
Tb927.9.7770	spermidine synthase	0.339137	0.759582	0.041243	0.00288247	-0.84944	0.930008	0.725217	0.91711	0.976946	0.133201	0.232669	1	0.54936	0.453288	1	-0.268438								5	5	22	18640000	9609000	17700000	30760000	41470000	2	8.3	2	6.7	2	12.6	4	13.1	1	NaN	1.265	1.693	1.029	1.002	0.555	Tb927.9.7770:mRNA-p1	transcript=Tb927.9.7770:mRNA | gene=Tb927.9.7770 | organism=Trypanosoma_brucei_brucei_TREU927 | gene_product=spermidine synthase | transcript_product=spermidine synthase | location=Tb927_09_v5.1:1275756-1276652(-) | protein_length=298 | sequence_SO=chromosome | SO=protein_coding | is_pseudo=false
Tb927.8.2540	3-ketoacyl-CoA thiolase, putative	0.298658	0.303342	-0.492078	0.285698	-0.529073	0.937746	0.884629	0.551683	0.643578	0.342501	0.00495326	0.772709	0.301	0.4535	1	-0.245151								9	9	30	24300000	14970000	17720000	24040000	32680000	3	59.6	3	60.3	6	63.1	6	9.1	5	23.8	1.23	1.234	0.711	1.219	0.693	Tb927.8.2540:mRNA-p1	transcript=Tb927.8.2540:mRNA | gene=Tb927.8.2540 | organism=Trypanosoma_brucei_brucei_TREU927 | gene_product=3-ketoacyl-CoA thiolase, putative | transcript_product=3-ketoacyl-CoA thiolase, putative | location=Tb927_08_v5.1:749535-750851(+) | protein_length=438 | sequence_SO=chromosome | SO=protein_coding | is_pseudo=false
Tb927.11.14020	nuclear RNA binding domain 2	0.0976109	2.71238	0.517024	0.280956	-0.207561	0.893945	0.366068	0.585504	0.532369	0.692916	0.4771	1	1.40499	0.453689	1	0.196806								22	22	276	2046000000	2053000000	2067000000	3104000000	2651000000	18	101.9	20	139.5	23	42.9	33	48.7	24	30.8	1.07	6.554	1.431	1.215	0.866	Tb927.11.14020:mRNA-p1	transcript=Tb927.11.14020:mRNA | gene=Tb927.11.14020 | organism=Trypanosoma_brucei_brucei_TREU927 | gene_product=nuclear RNA binding domain 2 | transcript_product=nuclear RNA binding domain 2 | location=Tb927_11_v5.1:3711538-3712377(+) | protein_length=279 | sequence_SO=chromosome | SO=protein_coding | is_pseudo=false
Tb927.8.1870	Golgi/lysosome glycoprotein 1	-1.78588	-6.64386	0.563646	-1.23447	-0.826233	0.363145	0.186927	0.556125	0.558122	0.143856	0.332827	1	-4.21487	0.455987	1	-0.499017								17	17	77	47840000	14980000	772800000	91030000	55250000	10	39.8	24	0	6	38.1	9	36.7	2	75.7	0.29	0.01	1.478	0.425	0.564	Tb927.8.1870:mRNA-p1	transcript=Tb927.8.1870:mRNA | gene=Tb927.8.1870 | organism=Trypanosoma_brucei_brucei_TREU927 | gene_product=Golgi/lysosome glycoprotein 1 | transcript_product=Golgi/lysosome glycoprotein 1 | location=Tb927_08_v5.1:610513-612363(-) | protein_length=616 | sequence_SO=chromosome | SO=protein_coding | is_pseudo=false
Tb927.7.4710	Mitochondrial ribosomal protein L46	0.441484	1.29455	-0.248108	0.590722	0.341416	0.910474	0.552847	0.802287	0.352076	0.578545	0.290766	1	0.868015	0.456025	1	0.22801								4	4	15	19900000	9706000	19930000	13560000	16750000	1	NaN	3	20	2	24.8	4	20.2	2	8	1.358	2.453	0.842	1.506	1.267	Tb927.7.4710:mRNA-p1	transcript=Tb927.7.4710:mRNA | gene=Tb927.7.4710 | organism=Trypanosoma_brucei_brucei_TREU927 | gene_product=Mitochondrial ribosomal protein L46 | transcript_product=Mitochondrial ribosomal protein L46 | location=Tb927_07_v5.1:1252703-1253593(-) | protein_length=296 | sequence_SO=chromosome | SO=protein_coding | is_pseudo=false
Tb927.11.7020	proteasome alpha 7 subunit, putative	-1.43051	0.201634	-0.483985	0.119024	-0.110916	0.445485	0.921064	0.559355	0.835975	0.819437	0.589146	1	-0.614438	0.46191	1	-0.158626								5	5	29	27510000	12060000	24550000	45560000	48800000	4	26.4	5	69.3	3	2.8	4	41.2	3	3.3	0.371	1.15	0.715	1.086	0.926	Tb927.11.7020:mRNA-p1	transcript=Tb927.11.7020:mRNA | gene=Tb927.11.7020 | organism=Trypanosoma_brucei_brucei_TREU927 | gene_product=proteasome alpha 7 subunit, putative | transcript_product=proteasome alpha 7 subunit, putative | location=Tb927_11_v5.1:1977555-1978298(-) | protein_length=247 | sequence_SO=chromosome | SO=protein_coding | is_pseudo=false
Tb927.11.9640	glycyl-tRNA synthetase, putative	0.283329	-0.215915	-0.011588	-0.1976	NaN	0.940678	0.966865	0.95608	0.938581	1	0.914552	1	0.0337072	0.462709	1	-0.104594								6	6	10	6789000	0	14850000	14400000	29390000	2	8.4	2	23.9	2	43.9	3	46	NaN	NaN	1.217	0.861	0.992	0.872	NaN	Tb927.11.9640:mRNA-p1	transcript=Tb927.11.9640:mRNA | gene=Tb927.11.9640 | organism=Trypanosoma_brucei_brucei_TREU927 | gene_product=glycyl-tRNA synthetase, putative | transcript_product=glycyl-tRNA synthetase, putative | location=Tb927_11_v5.1:2620333-2622207(-) | protein_length=624 | sequence_SO=chromosome | SO=protein_coding | is_pseudo=false
Tb927.9.9840	lipoic acid containing carrier protein, putative	-0.33825	-0.1976	0.325386	-0.401635	-0.810966	0.897233	0.969921	0.713157	0.870042	0.151213	0.163414	1	-0.267925	0.467363	1	-0.295738								2	2	9	12950000	12430000	14550000	21750000	10740000	1	NaN	1	NaN	1	NaN	2	21.5	1	NaN	0.791	0.872	1.253	0.757	0.57	Tb927.9.9840:mRNA-p1	transcript=Tb927.9.9840:mRNA | gene=Tb927.9.9840 | organism=Trypanosoma_brucei_brucei_TREU927 | gene_product=lipoic acid containing carrier protein, putative | transcript_product=lipoic acid containing carrier protein, putative | location=Tb927_09_v5.1:1560755-1561171(-) | protein_length=138 | sequence_SO=chromosome | SO=protein_coding | is_pseudo=false
Tb927.6.3630	sphingosine 1-phosphate lyase, putative	0.375179	-2.30757	0.428678	-1.63039	-0.390245	0.984885	0.656323	0.643061	0.430952	0.477782	0.602608	1	-0.966197	0.468836	1	-0.530654								8	8	39	40830000	10270000	37630000	66040000	52660000	7	70.4	6	43.2	7	72.6	6	28	3	11.9	1.297	0.202	1.346	0.323	0.763	Tb927.6.3630:mRNA-p1	transcript=Tb927.6.3630:mRNA | gene=Tb927.6.3630 | organism=Trypanosoma_brucei_brucei_TREU927 | gene_product=sphingosine 1-phosphate lyase, putative | transcript_product=sphingosine 1-phosphate lyase, putative | location=Tb927_06_v5.1:1081858-1083474(-) | protein_length=538 | sequence_SO=chromosome | SO=protein_coding | is_pseudo=false
Tb927.8.5200	Mitochondrial SSU ribosomal protein, putative	0.449958	2.02184	-0.0543923	-0.0144996	0.827006	0.908859	0.356265	0.987735	0.998216	0.161919	0.360593	1	1.2359	0.471966	1	0.252705								15	15	29	14350000	4825000	15890000	10200000	18510000	4	62.7	4	18.3	2	20.6	11	36.9	2	2.2	1.366	4.061	0.963	0.99	1.774	Tb927.8.5200:mRNA-p1	transcript=Tb927.8.5200:mRNA | gene=Tb927.8.5200 | organism=Trypanosoma_brucei_brucei_TREU927 | gene_product=Mitochondrial SSU ribosomal protein, putative | transcript_product=Mitochondrial SSU ribosomal protein, putative | location=Tb927_08_v5.1:1549691-1555057(+) | protein_length=1788 | sequence_SO=chromosome | SO=protein_coding | is_pseudo=false
Tb927.7.2500	proteasome regulatory ATPase subunit 1	-1.0499	1.1177	-0.41889	0.78073	0.632268	0.544423	0.607605	0.622869	0.221701	0.288907	0.980097	1	0.0338951	0.472702	1	0.331369								4	5	19	20180000	12000000	17190000	43510000	52750000	2	19	1	NaN	2	20.5	2	25.6	1	NaN	0.483	2.17	0.748	1.718	1.55	Tb927.7.2500:mRNA-p1	transcript=Tb927.7.2500:mRNA | gene=Tb927.7.2500 | organism=Trypanosoma_brucei_brucei_TREU927 | gene_product=proteasome regulatory ATPase subunit 1 | transcript_product=proteasome regulatory ATPase subunit 1 | location=Tb927_07_v5.1:642312-643625(-) | protein_length=437 | sequence_SO=chromosome | SO=protein_coding | is_pseudo=false
Tb927.10.7700	ATP-binding cassette protein subfamily G	1.98514	-0.0694519	0.391768	-2.35845	-0.226004	0.628698	0.991312	0.667786	0.246502	0.669599	0.522264	1	0.957842	0.472835	1	-0.730897								14	14	38	85870000	12710000	10150000	35860000	30630000	4	32.8	3	31.4	5	9.5	12	78.8	5	24.8	3.959	0.953	1.312	0.195	0.855	Tb927.10.7700:mRNA-p1	transcript=Tb927.10.7700:mRNA | gene=Tb927.10.7700 | organism=Trypanosoma_brucei_brucei_TREU927 | gene_product=ATP-binding cassette protein subfamily G | transcript_product=ATP-binding cassette protein subfamily G | location=Tb927_10_v5.1:1938588-1940594(-) | protein_length=668 | sequence_SO=chromosome | SO=protein_coding | is_pseudo=false
Tb927.2.3030	ATP-dependent Clp protease subunit, heat shock protein 78 (HSP78), putative	0.789938	-0.579922	0.0867838	-0.132894	0.696884	0.844442	0.906292	0.883673	0.960437	0.24091	0.903153	1	0.105008	0.474313	1	0.216925								9	9	20	17570000	10380000	11580000	17880000	19200000	4	363.6	4	119.1	2	31.9	5	16.9	3	38	1.729	0.669	1.062	0.912	1.621	Tb927.2.3030:mRNA-p1	transcript=Tb927.2.3030:mRNA | gene=Tb927.2.3030 | organism=Trypanosoma_brucei_brucei_TREU927 | gene_product=ATP-dependent Clp protease subunit, heat shock protein 78 (HSP78), putative | transcript_product=ATP-dependent Clp protease subunit, heat shock protein 78 (HSP78), putative | location=Tb927_02_v5.1:575019-577457(+) | protein_length=812 | sequence_SO=chromosome | SO=protein_coding | is_pseu…
Tb927.7.5340	hypothetical protein, conserved	1.15056	0.175045	-0.0262051	-0.671163	NaN	0.777243	0.93062	0.966884	0.765443	1	0.403882	1	0.662803	0.475156	1	-0.348684								9	9	20	48890000	0	18990000	17080000	20090000	3	57.4	2	40.2	1	NaN	9	40.9	NaN	NaN	2.22	1.129	0.982	0.628	NaN	Tb927.7.5340:mRNA-p1	transcript=Tb927.7.5340:mRNA | gene=Tb927.7.5340 | organism=Trypanosoma_brucei_brucei_TREU927 | gene_product=hypothetical protein, conserved | transcript_product=hypothetical protein, conserved | location=Tb927_07_v5.1:1419326-1420822(+) | protein_length=498 | sequence_SO=chromosome | SO=protein_coding | is_pseudo=false
Tb927.9.11120	Chromosome passenger complex (CPC) protein INCENP N terminal, putative	NaN	1.20163	0.00863037	0.227741	NaN	1	0.581313	0.941148	0.708551	1	1	1	1.20163	0.475886	1	0.118186								3	3	7	11100000	0	5856000	17290000	15120000	NaN	NaN	1	NaN	1	NaN	3	3.4	NaN	NaN	NaN	2.3	1.006	1.171	NaN	Tb927.9.11120:mRNA-p1	transcript=Tb927.9.11120:mRNA | gene=Tb927.9.11120 | organism=Trypanosoma_brucei_brucei_TREU927 | gene_product=Chromosome passenger complex (CPC) protein INCENP N terminal, putative | transcript_product=Chromosome passenger complex (CPC) protein INCENP N terminal, putative | location=Tb927_09_v5.1:1761126-1762934(-) | protein_length=602 | sequence_SO=chromosome | SO=protein_coding | is_pseudo=fal…
Tb927.9.9290	polyadenylate-binding protein 1	0.72334	1.83147	-0.0831412	-0.685014	0.130931	0.935221	0.534657	0.98627	0.760058	0.849276	0.260538	1	1.27741	0.476187	1	-0.212408								29	29	198	285000000	162300000	136500000	155000000	224100000	23	119.6	19	86.2	22	32.3	33	27.3	25	23.5	1.651	3.559	0.944	0.622	1.095	Tb927.9.9290:mRNA-p1	transcript=Tb927.9.9290:mRNA | gene=Tb927.9.9290 | organism=Trypanosoma_brucei_brucei_TREU927 | gene_product=polyadenylate-binding protein 1 | transcript_product=polyadenylate-binding protein 1 | location=Tb927_09_v5.1:1478398-1480098(-) | protein_length=566 | sequence_SO=chromosome | SO=protein_coding | is_pseudo=false
Tb927.6.1470	hypothetical protein, conserved	-0.011588	1.50792	0.689746	-0.0862011	0.0229004	0.858481	0.605166	0.480459	1	0.998032	0.504892	1	0.748167	0.479965	1	0.208815								17	17	108	194300000	163800000	124500000	306600000	260400000	12	141.3	10	27.9	11	30.6	14	17.4	13	32.7	0.992	2.844	1.613	0.942	1.016	Tb927.6.1470:mRNA-p1	transcript=Tb927.6.1470:mRNA | gene=Tb927.6.1470 | organism=Trypanosoma_brucei_brucei_TREU927 | gene_product=hypothetical protein, conserved | transcript_product=hypothetical protein, conserved | location=Tb927_06_v5.1:517183-517854(-) | protein_length=223 | sequence_SO=chromosome | SO=protein_coding | is_pseudo=false
Tb927.7.1040	40S ribosomal protein S16, putative	0.194087	2.50944	0.327687	0.483364	0.22033	0.925457	0.401649	0.711566	0.332739	0.729894	0.45086	1	1.35176	0.0459556	1	0.343794								16	16	181	1297000000	1075000000	1157000000	1872000000	2416000000	13	273.4	13	92.5	12	77.5	18	34.6	19	38.3	1.144	5.694	1.255	1.398	1.165	Tb927.7.1040:mRNA-p1	transcript=Tb927.7.1040:mRNA | gene=Tb927.7.1040 | organism=Trypanosoma_brucei_brucei_TREU927 | gene_product=40S ribosomal protein S16, putative | transcript_product=40S ribosomal protein S16, putative | location=Tb927_07_v5.1:268228-268677(+) | protein_length=149 | sequence_SO=chromosome | SO=protein_coding | is_pseudo=false
Tb927.7.2990	LSU ribosomal protein, mitochondrial, putative	-0.00578236	1.3505	-1	0.320773	-0.295128	0.996082	0.536042	0.189121	0.605503	0.585149	0.502726	1	0.672357	0.484316	1	-0.324785								8	8	24	16020000	7300000	18690000	16300000	28150000	4	25.3	4	55.1	6	96.5	5	38.8	1	NaN	0.996	2.55	0.5	1.249	0.815	Tb927.7.2990:mRNA-p1	transcript=Tb927.7.2990:mRNA | gene=Tb927.7.2990 | organism=Trypanosoma_brucei_brucei_TREU927 | gene_product=LSU ribosomal protein, mitochondrial, putative | transcript_product=LSU ribosomal protein, mitochondrial, putative | location=Tb927_07_v5.1:750792-751721(+) | protein_length=309 | sequence_SO=chromosome | SO=protein_coding | is_pseudo=false
Tb927.11.1900	T-complex protein 1, beta subunit, putative	0.496718	1.86671	-0.109359	0.80488	0.0299829	0.983785	0.527236	0.956722	0.129675	0.98822	0.334437	1	1.18171	0.484676	1	0.241835								23	23	116	62030000	39250000	65070000	66640000	84630000	12	48.5	15	42.3	12	17.6	16	24.2	12	22.7	1.411	3.647	0.927	1.747	1.021	Tb927.11.1900:mRNA-p1	transcript=Tb927.11.1900:mRNA | gene=Tb927.11.1900 | organism=Trypanosoma_brucei_brucei_TREU927 | gene_product=T-complex protein 1, beta subunit, putative | transcript_product=T-complex protein 1, beta subunit, putative | location=Tb927_11_v5.1:556305-557894(-) | protein_length=529 | sequence_SO=chromosome | SO=protein_coding | is_pseudo=false
Tb927.9.12570	glycerol kinase, glycosomal	0.260628	-0.334607	-0.0679388	0.641546	0.00144204	0.947263	0.962511	0.997759	0.215858	0.97244	0.921281	1	-0.0369897	0.485371	1	0.191683								30	30	284	290900000	224900000	544300000	553300000	860500000	25	34.1	26	39.9	25	27.1	34	26.4	22	21.9	1.198	0.793	0.954	1.56	1.001	Tb927.9.12570:mRNA-p1	transcript=Tb927.9.12570:mRNA | gene=Tb927.9.12570 | organism=Trypanosoma_brucei_brucei_TREU927 | gene_product=glycerol kinase, glycosomal | transcript_product=glycerol kinase, glycosomal | location=Tb927_09_v5.1:1971684-1973222(+) | protein_length=512 | sequence_SO=chromosome | SO=protein_coding | is_pseudo=false
Tb927.10.5770	Valosin-containing protein	-2.23107	-0.232769	-0.275786	0.379621	0.517024	0.274469	0.97889	0.77219	0.544005	0.389557	0.433821	1	-1.23192	0.486605	1	0.206953								17	17	61	30380000	25080000	36630000	58810000	56280000	10	150.3	8	60	9	40.7	8	15.8	4	7.8	0.213	0.851	0.826	1.301	1.431	Tb927.10.5770:mRNA-p1	transcript=Tb927.10.5770:mRNA | gene=Tb927.10.5770 | organism=Trypanosoma_brucei_brucei_TREU927 | gene_product=Valosin-containing protein | transcript_product=Valosin-containing protein | location=Tb927_10_v5.1:1430797-1433139(-) | protein_length=780 | sequence_SO=chromosome | SO=protein_coding | is_pseudo=false
Tb927.11.4700	prostaglandin f synthase	1.62246	1.2228	0.817214	0.882056	-0.531156	0.746609	0.670541	0.410058	0.0996334	0.340678	0.0888409	1	1.42263	0.486957	1	0.389371								11	11	36	33870000	25150000	34750000	53780000	44840000	5	26.8	6	80.7	4	1.2	7	18	7	49.8	3.079	2.334	1.762	1.843	0.692	Tb927.11.4700:mRNA-p1	transcript=Tb927.11.4700:mRNA | gene=Tb927.11.4700 | organism=Trypanosoma_brucei_brucei_TREU927 | gene_product=prostaglandin f synthase | transcript_product=prostaglandin f synthase | location=Tb927_11_v5.1:1356892-1357722(+) | protein_length=276 | sequence_SO=chromosome | SO=protein_coding | is_pseudo=false
Tb927.9.15060	rRNA processing protein, putative	6.64386	NaN	-0.018878	-0.951764	NaN	0.108803	1	0.961467	0.691389	1	1	1	6.64386	0.487374	1	-0.485321								3	3	8	14620000	0	0	22370000	34430000	3	0	NaN	NaN	2	79.4	1	NaN	NaN	NaN	100	NaN	0.987	0.517	NaN	Tb927.9.15060:mRNA-p1	transcript=Tb927.9.15060:mRNA | gene=Tb927.9.15060 | organism=Trypanosoma_brucei_brucei_TREU927 | gene_product=rRNA processing protein, putative | transcript_product=rRNA processing protein, putative | location=Tb927_09_v5.1:2350841-2351596(+) | protein_length=251 | sequence_SO=chromosome | SO=protein_coding | is_pseudo=false
Tb927.6.1440	LSU ribosomal protein, mitochondrial, putative	0.0299829	0.995665	-0.0724828	0.947105	-0.0380064	0.989222	0.724503	0.99829	0.0788741	0.91831	0.480835	1	0.512824	0.491897	1	0.278872								8	8	34	40130000	18310000	44840000	36860000	43880000	4	11.6	6	17.4	3	3.7	7	29.2	6	22.6	1.021	1.994	0.951	1.928	0.974	Tb927.6.1440:mRNA-p1	transcript=Tb927.6.1440:mRNA | gene=Tb927.6.1440 | organism=Trypanosoma_brucei_brucei_TREU927 | gene_product=LSU ribosomal protein, mitochondrial, putative | transcript_product=LSU ribosomal protein, mitochondrial, putative | location=Tb927_06_v5.1:511792-512568(-) | protein_length=258 | sequence_SO=chromosome | SO=protein_coding | is_pseudo=false
Tb927.6.2640	importin alpha subunit, putative	6.64386	1.33342	-0.539519	-0.224317	0.217851	0.108803	0.541143	0.50778	0.929569	0.733132	0.373905	1	3.98864	0.494496	1	-0.181995								4	4	8	8763000	7478000	13020000	15950000	12740000	1	NaN	1	NaN	2	20.1	2	38.8	1	NaN	100	2.52	0.688	0.856	1.163	Tb927.6.2640:mRNA-p1	transcript=Tb927.6.2640:mRNA | gene=Tb927.6.2640 | organism=Trypanosoma_brucei_brucei_TREU927 | gene_product=importin alpha subunit, putative | transcript_product=importin alpha subunit, putative | location=Tb927_06_v5.1:793568-795169(+) | protein_length=533 | sequence_SO=chromosome | SO=protein_coding | is_pseudo=false
Tb927.4.4360	monoglyceride lipase, putative	NaN	-2.82623	-0.011588	-1.39593	NaN	1	0.55666	0.95608	0.558288	1	1	1	-2.82623	0.494715	1	-0.703758								3	4	7	6872000	0	13540000	0	4657000	NaN	NaN	3	43.6	1	NaN	1	NaN	NaN	NaN	NaN	0.141	0.992	0.38	NaN	Tb927.4.4360:mRNA-p1	transcript=Tb927.4.4360:mRNA | gene=Tb927.4.4360 | organism=Trypanosoma_brucei_brucei_TREU927 | gene_product=monoglyceride lipase, putative | transcript_product=monoglyceride lipase, putative | location=Tb927_04_v5.1:1148067-1148999(-) | protein_length=310 | sequence_SO=chromosome | SO=protein_coding | is_pseudo=false
Tb927.4.1540	NAD dependent epimerase/dehydratase family, putative	0.66175	-3.62593	0.849599	0.00432164	NaN	0.868632	0.477122	0.3932	0.975185	1	0.614921	1	-1.48209	0.496762	1	0.42696								7	7	11	13380000	0	44030000	18160000	17850000	1	NaN	7	197.1	1	NaN	1	NaN	NaN	NaN	1.582	0.081	1.802	1.003	NaN	Tb927.4.1540:mRNA-p1	transcript=Tb927.4.1540:mRNA | gene=Tb927.4.1540 | organism=Trypanosoma_brucei_brucei_TREU927 | gene_product=NAD dependent epimerase/dehydratase family, putative | transcript_product=NAD dependent epimerase/dehydratase family, putative | location=Tb927_04_v5.1:398737-400263(-) | protein_length=508 | sequence_SO=chromosome | SO=protein_coding | is_pseudo=false
Tb927.4.3590	translation elongation factor 1-beta, putative	-0.668868	0.189034	-0.0709665	0.0840642	-0.244685	0.653334	0.925623	1	0.772156	0.6463	0.675347	1	-0.239917	0.501613	1	-0.0771958								9	12	112	141300000	98880000	124100000	193500000	266800000	9	63.4	8	109.6	8	11.5	6	31.1	7	30.1	0.629	1.14	0.952	1.06	0.844	Tb927.4.3590:mRNA-p1	transcript=Tb927.4.3590:mRNA | gene=Tb927.4.3590 | organism=Trypanosoma_brucei_brucei_TREU927 | gene_product=translation elongation factor 1-beta, putative | transcript_product=translation elongation factor 1-beta, putative | location=Tb927_04_v5.1:917162-917842(-) | protein_length=226 | sequence_SO=chromosome | SO=protein_coding | is_pseudo=false
Tb927.10.8270	eukaryotic translation initiation factor 3 subunit c	-0.0634091	1.27143	-0.899695	-0.0291463	0.146655	0.987714	0.659197	0.241436	0.922704	0.82794	0.531724	1	0.604008	0.504849	1	-0.260729								8	8	30	38710000	20040000	29170000	35480000	45020000	4	368.2	7	57.7	2	5.4	4	17.6	3	1.1	0.957	2.414	0.536	0.98	1.107	Tb927.10.8270:mRNA-p1	transcript=Tb927.10.8270:mRNA | gene=Tb927.10.8270 | organism=Trypanosoma_brucei_brucei_TREU927 | gene_product=eukaryotic translation initiation factor 3 subunit c | transcript_product=eukaryotic translation initiation factor 3 subunit c | location=Tb927_10_v5.1:2048610-2050832(-) | protein_length=740 | sequence_SO=chromosome | SO=protein_coding | is_pseudo=false
Tb927.11.5440	malic enzyme	1.05242	0.365133	-0.556393	0.369606	-0.556393	0.865176	0.880831	0.492619	0.438249	0.319085	0.287399	1	0.708774	0.506437	1	-0.247727								17	17	73	100400000	42070000	58850000	50660000	107200000	11	132.4	8	45.2	10	27.9	8	6	9	10.8	2.074	1.288	0.68	1.292	0.68	Tb927.11.5440:mRNA-p1	transcript=Tb927.11.5440:mRNA | gene=Tb927.11.5440 | organism=Trypanosoma_brucei_brucei_TREU927 | gene_product=malic enzyme | transcript_product=malic enzyme | location=Tb927_11_v5.1:1546913-1548607(+) | protein_length=564 | sequence_SO=chromosome | SO=protein_coding | is_pseudo=false
Tb927.1.420	retrotransposon hot spot protein 5 (RHS5), putative	0.575312	2.25278	-0.76366	0.0129261	0.10165	0.885015	0.449506	0.327521	0.866129	0.889291	0.340823	1	1.41405	0.513632	1	-0.216361								2	13	53	66420000	31470000	41220000	33270000	66870000	2	74.2	1	NaN	2	55.2	1	NaN	1	NaN	1.49	4.766	0.589	1.009	1.073	Tb927.1.420:mRNA-p1	transcript=Tb927.1.420:mRNA | gene=Tb927.1.420 | organism=Trypanosoma_brucei_brucei_TREU927 | gene_product=retrotransposon hot spot protein 5 (RHS5), putative | transcript_product=retrotransposon hot spot protein 5 (RHS5), putative | location=Tb927_01_v5.1:156384-158411(+) | protein_length=675 | sequence_SO=chromosome | SO=protein_coding | is_pseudo=false
Tb927.10.12890	bifunctional aminoacyl-tRNA synthetase, putative	0.226508	0.0813396	-0.533242	0.260628	-0.277534	0.951553	0.964366	0.513482	0.671386	0.606173	0.280519	1	0.153924	0.515226	1	-0.183383								13	13	31	15880000	13030000	19270000	14060000	48250000	3	100.3	5	27.3	9	26.3	4	28.3	3	28.9	1.17	1.058	0.691	1.198	0.825	Tb927.10.12890:mRNA-p1	transcript=Tb927.10.12890:mRNA | gene=Tb927.10.12890 | organism=Trypanosoma_brucei_brucei_TREU927 | gene_product=bifunctional aminoacyl-tRNA synthetase, putative | transcript_product=bifunctional aminoacyl-tRNA synthetase, putative | location=Tb927_10_v5.1:3132290-3134437(-) | protein_length=715 | sequence_SO=chromosome | SO=protein_coding | is_pseudo=false
Tb927.11.1980	zinc finger protein family member, putative	0.211635	1.53207	-0.32916	0.22033	-0.311148	0.954401	0.483336	0.715145	0.717027	0.566306	0.412612	1	0.871851	0.518605	1	-0.139993								8	9	26	30260000	19070000	25730000	23740000	42060000	3	7.6	4	66	3	6.1	6	27.5	3	13.5	1.158	2.892	0.796	1.165	0.806	Tb927.11.1980:mRNA-p1	transcript=Tb927.11.1980:mRNA | gene=Tb927.11.1980 | organism=Trypanosoma_brucei_brucei_TREU927 | gene_product=zinc finger protein family member, putative | transcript_product=zinc finger protein family member, putative | location=Tb927_11_v5.1:574332-575885(+) | protein_length=517 | sequence_SO=chromosome | SO=protein_coding | is_pseudo=false
Tb927.10.10890	heat shock protein, putative	-0.461959	0.685267	-0.148801	1.04614	-0.0174171	0.715948	0.800465	0.912395	0.0541443	0.946531	0.877612	1	0.111654	0.519287	1	0.293308								47	47	429	466400000	316900000	474700000	445600000	609000000	38	119.3	46	81.4	42	36.2	53	23.5	42	19.1	0.726	1.608	0.902	2.065	0.988	Tb927.10.10890:mRNA-p1	transcript=Tb927.10.10890:mRNA | gene=Tb927.10.10890 | organism=Trypanosoma_brucei_brucei_TREU927 | gene_product=heat shock protein, putative | transcript_product=heat shock protein, putative | location=Tb927_10_v5.1:2655070-2657184(-) | protein_length=704 | sequence_SO=chromosome | SO=protein_coding | is_pseudo=false
Tb927.10.11390	60S ribosomal protein L6, putative	0.258217	2.80447	0.319618	0.377401	0.0799754	0.946472	0.350591	0.717151	0.430457	0.9191	0.441549	1	1.53134	0.104563	1	0.258998								23	23	244	1726000000	1929000000	1700000000	2235000000	2959000000	16	60.4	20	51	17	36.5	33	92.8	27	24.7	1.196	6.986	1.248	1.299	1.057	Tb927.10.11390:mRNA-p1	transcript=Tb927.10.11390:mRNA | gene=Tb927.10.11390 | organism=Trypanosoma_brucei_brucei_TREU927 | gene_product=60S ribosomal protein L6, putative | transcript_product=60S ribosomal protein L6, putative | location=Tb927_10_v5.1:2777404-2777982(+) | protein_length=192 | sequence_SO=chromosome | SO=protein_coding | is_pseudo=false
Tb927.9.6310	ABC transporter, putative	2.26063	-0.416962	0.560715	-2.21759	-0.244685	0.582461	0.933363	0.557951	0.277017	0.6463	0.616117	1	0.921833	0.522756	1	-0.633854								8	8	31	63790000	12670000	10340000	34600000	29810000	4	26.7	3	40.5	3	2.1	7	24.6	5	36	4.792	0.749	1.475	0.215	0.844	Tb927.9.6310:mRNA-p1	transcript=Tb927.9.6310:mRNA | gene=Tb927.9.6310 | organism=Trypanosoma_brucei_brucei_TREU927 | gene_product=ABC transporter, putative | transcript_product=ABC transporter, putative | location=Tb927_09_v5.1:1035596-1037536(+) | protein_length=646 | sequence_SO=chromosome | SO=protein_coding | is_pseudo=false
Tb927.2.470	retrotransposon hot spot protein 4 (RHS4), putative	6.64386	2.74567	0.0257376	0.541019	-0.110916	0.0941873	0.360424	0.928531	0.286125	0.819437	0.250516	1	4.69476	0.523976	1	0.151947								6	33	217	356400000	152300000	208900000	194200000	386300000	4	0	4	69.5	4	60.6	5	7.6	4	32.7	100	6.707	1.018	1.455	0.926	Tb927.2.470:mRNA-p1	transcript=Tb927.2.470:mRNA | gene=Tb927.2.470 | organism=Trypanosoma_brucei_brucei_TREU927 | gene_product=retrotransposon hot spot protein 4 (RHS4), putative | transcript_product=retrotransposon hot spot protein 4 (RHS4), putative | location=Tb927_02_v5.1:86881-89463(-) | protein_length=860 | sequence_SO=chromosome | SO=protein_coding | is_pseudo=false
Tb927.11.15230	cytosolic coat protein, putative	0.615416	-3.08314	0.879706	-1.93788	-0.816037	0.877407	0.52115	0.377911	0.414911	0.148738	0.625425	1	-1.23386	0.525258	1	-0.624737								5	5	19	25600000	1690000	21280000	14840000	7463000	1	NaN	6	55.5	1	NaN	3	13.5	1	NaN	1.532	0.118	1.84	0.261	0.568	Tb927.11.15230:mRNA-p1	transcript=Tb927.11.15230:mRNA | gene=Tb927.11.15230 | organism=Trypanosoma_brucei_brucei_TREU927 | gene_product=cytosolic coat protein, putative | transcript_product=cytosolic coat protein, putative | location=Tb927_11_v5.1:4043186-4043872(-) | protein_length=228 | sequence_SO=chromosome | SO=protein_coding | is_pseudo=false
Tb927.6.3650	ADP-ribosylation factor, putative	-1.72261	0.0114957	-0.373327	0.931305	0.299831	0.482586	0.989564	0.669098	0.146229	0.628879	0.504248	1	-0.855557	0.527061	1	0.285936								4	4	18	7199000	5945000	7085000	15590000	12600000	3	26.5	3	37.9	2	78.7	3	21.9	2	43.9	0.303	1.008	0.772	1.907	1.231	Tb927.6.3650:mRNA-p1	transcript=Tb927.6.3650:mRNA | gene=Tb927.6.3650 | organism=Trypanosoma_brucei_brucei_TREU927 | gene_product=ADP-ribosylation factor, putative | transcript_product=ADP-ribosylation factor, putative | location=Tb927_06_v5.1:1087819-1088370(-) | protein_length=183 | sequence_SO=chromosome | SO=protein_coding | is_pseudo=false
Tb927.11.10560	eukaryotic translation initiation factor 4 gamma 4	NaN	1.33457	NaN	-0.761213	0.0342158	1	0.5408	1	0.751897	0.982357	1	1	1.33457	0.528596	1	-0.363499								3	3	4	1423000	3496000	8740000	0	0	NaN	NaN	2	31	NaN	NaN	1	NaN	1	NaN	NaN	2.522	NaN	0.59	1.024	Tb927.11.10560:mRNA-p1	transcript=Tb927.11.10560:mRNA | gene=Tb927.11.10560 | organism=Trypanosoma_brucei_brucei_TREU927 | gene_product=eukaryotic translation initiation factor 4 gamma 4 | transcript_product=eukaryotic translation initiation factor 4 gamma 4 | location=Tb927_11_v5.1:2812025-2814118(+) | protein_length=697 | sequence_SO=chromosome | SO=protein_coding | is_pseudo=false
Tb11.v5.0624	retrotransposon hot spot protein (PHS), putative	NaN	2.42707	1.50995	-0.200913	-0.0694519	1	0.416664	0.142565	0.953347	0.875419	1	1	2.42707	0.530656	1	0.413195								4	16	75	360100000	162000000	252100000	124800000	160500000	NaN	NaN	1	NaN	2	4398.9	2	45.9	3	67.9	NaN	5.378	2.848	0.87	0.953	Tb11.v5.0624.1-p1	transcript=Tb11.v5.0624.1 | gene=Tb11.v5.0624 | organism=Trypanosoma_brucei_brucei_TREU927 | gene_product=retrotransposon hot spot protein (PHS), putative | transcript_product=retrotransposon hot spot protein (PHS), putative | location=Tb927_11_bin_v5.1:3001423-3003057(-) | protein_length=544 | sequence_SO=contig | SO=protein_coding | is_pseudo=false
Tb11.v5.0425	receptor-type adenylate cyclase GRESAG 4, putative	NaN	4.03615	0.0271541	-0.547932	NaN	1	0.0666939	0.927487	0.821463	1	1	1	4.03615	0.531523	1	-0.260389								3	4	10	26250000	0	5768000	4156000	10730000	NaN	NaN	2	3044.5	1	NaN	3	11.8	NaN	NaN	NaN	16.406	1.019	0.684	NaN	Tb11.v5.0425.1-p1	transcript=Tb11.v5.0425.1 | gene=Tb11.v5.0425 | organism=Trypanosoma_brucei_brucei_TREU927 | gene_product=receptor-type adenylate cyclase GRESAG 4, putative | transcript_product=receptor-type adenylate cyclase GRESAG 4, putative | location=Tb927_11_bin_v5.1:1666599-1668281(+) | protein_length=560 | sequence_SO=contig | SO=protein_coding | is_pseudo=false
Tb927.8.1570	Uncharacterised protein family (UPF0172), putative	0.604071	-2.7084	0.707525	-2.04097	-0.456009	0.960761	0.598992	0.470261	0.318781	0.410359	0.639703	1	-1.05216	0.532035	1	-0.596485								7	7	22	68000000	16290000	69130000	125000000	120800000	1	NaN	5	39.4	1	NaN	5	21.5	2	16.5	1.52	0.153	1.633	0.243	0.729	Tb927.8.1570:mRNA-p1	transcript=Tb927.8.1570:mRNA | gene=Tb927.8.1570 | organism=Trypanosoma_brucei_brucei_TREU927 | gene_product=Uncharacterised protein family (UPF0172), putative | transcript_product=Uncharacterised protein family (UPF0172), putative | location=Tb927_08_v5.1:511166-511984(+) | protein_length=272 | sequence_SO=chromosome | SO=protein_coding | is_pseudo=false
Tb927.11.11520	glycosomal membrane protein	1.21412	-1.92687	-0.341903	-0.0709665	0.115033	0.831106	0.712725	0.701744	0.979331	0.870961	0.857946	1	-0.35637	0.532284	1	-0.0992787								8	8	46	127500000	90040000	286900000	146400000	133600000	4	30.9	6	51.7	7	67.6	6	9.7	5	6.2	2.32	0.263	0.789	0.952	1.083	Tb927.11.11520:mRNA-p1	transcript=Tb927.11.11520:mRNA | gene=Tb927.11.11520 | organism=Trypanosoma_brucei_brucei_TREU927 | gene_product=glycosomal membrane protein | transcript_product=glycosomal membrane protein | location=Tb927_11_v5.1:3086741-3087397(+) | protein_length=218 | sequence_SO=chromosome | SO=protein_coding | is_pseudo=false
[truncated: 481 more rows]
