# Supplementary material for: A single pseudouridine on rRNA regulates ribosome structure and function in the mammalian parasite Trypanosoma brucei
Source: Nat Commun. 2023 Nov 20;14:7462. doi: 10.1038/s41467-023-43263-6 (PMC10662448; doi:10.1038/s41467-023-43263-6)
Supplement: Supplementary file 11 — Supplementary Data 8 [file 41467_2023_43263_MOESM11_ESM.xlsx]

## Sheet: S8
Gene names	Gene Symbol	Protein names	T-test p-value	FC (TB11Cs6H1 sKO/P.S)	Log2 FC (TB11Cs6H1 sKO/P.S)	FC (sKO+12e-AddBack) / (sKO-Empty vector)
Tb05.5K5.110		major vault protein, putative	0.341881	1.18931	0.25012	1.097
Tb09.v4.0009		receptor-type adenylate cyclase, putative	1	2.352	1.23389
Tb09.v4.0013		retrotransposon hot spot (RHS) protein, putative	0.916112	0.930955	-0.103216
Tb10.v4.0041		PUB domain containing protein, putative	1	0.019	-5.71786
Tb10.v4.0052		microtubule-associated protein 2	1	#VALUE!	NaN	0.568
Tb10.v4.0053		hypothetical protein	1	#VALUE!	NaN
Tb11.01.1680.v5		polyubiquitin, putative	1	#VALUE!	NaN
Tb11.02.5105	POMP15	Present in the outer mitochondrial membrane proteome 15	0.929254	0.944466	-0.0824293
Tb11.02.5380	RRP44	exosome complex exonuclease RRP44p homologue	1	#VALUE!	NaN
Tb11.02.5390	GRBC4	mRNA processing protein, putative	1	#VALUE!	NaN
Tb11.02.5400		cystathionine beta-synthase, putative	0.122062	0.66735	-0.583484	2.252
Tb11.02.5420	CPR	NADPH-cytochrome p450 reductase, putative	0.851689	1.05282	0.0742608	1.436
Tb11.0400	P27	P27 protein, putative	0.47135	0.873153	-0.195694	0.531
Tb11.0840		hypothetical protein	0.237087	0.67947	-0.557517
Tb11.0850		SCAMP family, putative	1	0.426	-1.23107
Tb11.0890		epsin, putative	0.311448	2.2924	1.19686
Tb11.1370		hypothetical protein, conserved	1	#VALUE!	NaN
Tb11.1390		hypothetical protein, conserved	0.645505	1.25911	0.332401	1.282
Tb11.1790		retrotransposon hot spot protein (RHS, pseudogene), putative	0.527206	1.05252	0.0738542	0.993
Tb11.1810b		retrotransposon hot spot protein (RHS, pseudogene), putative	1	#VALUE!	NaN	NaN
Tb11.v5.0154		WD domain, G-beta repeat, putative	0.818362	0.961706	-0.0563327	0.856
Tb11.v5.0162		proteasome beta 6 subunit	0.101873	0.799562	-0.322719	1.082
Tb11.v5.0196		Proteasome subunit A N-terminal signature/Proteasome subunit, putative	0.0509622	0.890333	-0.167584	1.196
Tb11.v5.0294		retrotransposon hot spot (RHS) protein, putative	1	#VALUE!	NaN
Tb11.v5.0295		retrotransposon hot spot (RHS) protein, putative	0.311876	1.35778	0.44125
Tb11.v5.0304		cation transporter, putative	0.646574	0.574469	-0.7997
Tb11.v5.0325		retrotransposon hot spot (RHS) protein, putative	0.678765	0.863086	-0.212424	0.777
Tb11.v5.0326		retrotransposon hot spot (RHS) protein, putative	0.583873	0.906347	-0.141864	NaN
Tb11.v5.0365		hypothetical protein, conserved	0.374011	0.721037	-0.471854
Tb11.v5.0366		hypothetical protein, conserved	0.342835	1.53037	0.613877	1.108
Tb11.v5.0371		hypothetical protein, conserved	1	#VALUE!	NaN	NaN
Tb927.10.3570	KREX2	RNA editing exonuclease 2	0.0375793	46.4869	5.53875	NaN
Tb11.v5.0394		hypothetical protein, conserved	0.140314	1.49986	0.584826
Tb11.v5.0397		ATP-dependent zinc metallopeptidase, putative	0.32781	0.875337	-0.19209
Tb11.v5.0442		retrotransposon hot spot protein, RHS3, putative	0.439358	1.48347	0.56898
Tb11.v5.0468		alpha tubulin, putative	0.0915624	2.34932	1.23225
Tb11.v5.0470		receptor-type adenylate cyclase GRESAG 4, putative	1	#VALUE!	NaN
Tb11.v5.0480		DNA-directed RNA polymerase, alpha subunit, putative	0.884917	1.08271	0.114653	NaN
Tb11.v5.0489		retrotransposon hot spot (RHS) protein, putative	0.465959	1.33241	0.414038	NaN
Tb11.v5.0495		retrotransposon hot spot (RHS), putative	0.294149	1.08314	0.115215
Tb11.v5.0530		BSD domain containing protein, putative	1	#VALUE!	NaN	NaN
Tb11.v5.0533		retrotransposon hot spot (RHS) protein, putative	1	#VALUE!	NaN
Tb11.v5.0564		protein kinase, putative	1	#VALUE!	NaN
Tb927.8.6330		WD domain, G-beta repeat/PFU (PLAA family ubiquitin binding), putative	0.0445997	6.68932	2.74186	NaN
Tb11.v5.0589		Clusterin-associated protein-1, putative	0.326692	0.693942	-0.527112
Tb11.v5.0594		retrotransposon hot spot (RHS) protein, putative	1	#VALUE!	NaN
Tb11.v5.0615		hypothetical protein, conserved	0.529054	0.498004	-1.00577
Tb11.v5.0616		paraflagellar rod protein, putative	0.0932555	1.31254	0.392364
Tb11.v5.0624		retrotransposon hot spot protein (PHS), putative	0.538077	1.19741	0.259914	1.496
Tb11.v5.0638	CBP1	serine carboxypeptidase III precursor, putative	0.0522377	0.544771	-0.876277
Tb11.v5.0643		dual specificity protein phosphatase, putative	1	0.713	-0.488026
Tb11.v5.0660		histone deacetylase, putative	0.989173	1.00539	0.00775373
Tb11.v5.0668		protein disulfide isomerase	0.272439	0.842281	-0.247626	1.212
Tb11.v5.0670		retrotransposon hot spot (RHS) protein, putative	1	100	6.64386	NaN
Tb11.v5.0713	RHS6	retrotransposon hot spot (RHS) protein, putative	0.590291	1.0104	0.0149243	1.112
Tb11.v5.0726		WD domain, G-beta repeat/Utp13 specific WD40 associated domain containing protein, putative	1	0.844	-0.244685
Tb11.v5.0742		proteasome beta-1 subunit, putative	0.525499	0.908445	-0.138529	1.13
Tb11.v5.0746		tatD related deoxyribonuclease, putative	0.464466	1.67256	0.74206	NaN
Tb11.v5.0800		retrotransposon hot spot (RHS) protein, putative	1	#VALUE!	NaN
Tb11.v5.0807		ribonuclease, putative	0.430395	1.05218	0.0733764
Tb11.v5.0839		retrotransposon hot spot (RHS) protein, putative	1	0.375	-1.41504
Tb11.v5.0890		hypothetical protein, conserved	1	2.131	1.09153
Tb11.v5.1015		expression site-associated gene 4 (ESAG4) protein, putative	1	#VALUE!	NaN
Tb11.v5.1020		retrotransposon hot spot (RHS) protein, putative	0.483248	1.4712	0.556997
Tb11.v5.1049		nucleobase/nucleoside transporter 8.1, putative	0.30626	2.71942	1.4433
Tb927.1.1000		developmentally regulated phosphoprotein	0.313664	5.45502	2.44758	1.84
Tb927.1.120	RHS4	retrotransposon hot spot protein 4 (RHS4), putative	0.322999	1.51071	0.595224	1.061
Tb927.1.1200	MRPS15	Mitochondrial ribosomal protein S15	1	1.054	0.0758749
Tb927.1.1240		cytidine triphosphate synthase, putative	0.895792	0.99213	-0.011399	1.35
Tb927.1.1270		homocysteine S-methyltransferase, putative	0.984431	0.992355	-0.0110721	NaN
Tb927.1.1370		rRNA biogenesis protein, putative	0.862729	1.08575	0.118688
Tb927.1.1380		serine/threonine protein phosphatase 2A regulatory subunit, putative	0.677413	1.12834	0.174208	NaN
Tb927.1.1420		conserved protein, unknown function	0.683396	0.951905	-0.0711109
Tb927.1.1470		conserved protein, unknown function	0.425898	3.16721	1.66321
Tb927.1.1540		Tubulin/FtsZ family, putative	1	#VALUE!	NaN	NaN
Tb927.1.1560		vesicular-fusion protein nsf, putative	0.161471	1.67598	0.745005	NaN
Tb927.1.1580		electron transport protein SCO1/2, putative	0.301144	0.627869	-0.671464	NaN
Tb927.1.1670		ARM-like helical domain-containing protein	0.0788703	1.3492	0.432102	1.445
Tb927.1.1700		AATF protein, putative	1	1.135	0.182692	NaN
Tb927.1.1720		cyclophilin 15, putative	1	#VALUE!	NaN	1.207
Tb927.1.1730	PAMC1	Polyadenylation mediator complex protein PAMC1, putative	1	0.873	-0.195946	NaN
Tb927.1.180	RHS1	retrotransposon hot spot protein 1 (RHS1), putative	0.45786	11.649	3.54214
Tb927.1.1960	J16	chaperone protein DnaJ, putative	0.267356	7.7855	2.96079	NaN
Tb927.1.2100	CALP1.1	Calpain-like protein 1.1	0.132419	0.784534	-0.350092	1.415
Tb927.9.10530	FAZ4	Flagellum attachment zone protein 4	0.0185897	4.72286	2.23966	NaN
Tb927.3.720	ZFP3	zinc finger protein 3	0.00808541	3.48508	1.80119	1.047
Tb927.1.2230	SMP1-1	small myristoylated protein 1-1	0.35091	0.799025	-0.323687	1.074
Tb927.6.2600		Protein of unknown function (DUF1077), putative	0.0129506	3.36171	1.74919	1.203
Tb927.1.2330		beta tubulin	0.391446	0.885575	-0.175313	0.982
Tb927.10.8080		Uncharacterized conserved protein (DUF2042), putative	0.0227482	3.25705	1.70357	1.392
Tb927.4.2080	CC2D	Coiled-coil and C2 domain-containing protein	0.00782162	2.80737	1.48922	0.995
Tb927.1.2570	beta-coP	coatomer beta subunit	0.361872	1.07346	0.102269	0.526
Tb927.1.2580	EAP1	exosome-associated protein 1	0.489121	1.38198	0.466735	NaN
Tb927.1.2670	PF16	paralyzed flagella 16	0.463008	1.28725	0.364295	1
Tb927.1.2750		hypothetical protein, conserved	0.0818603	0.806925	-0.309494	1.021
Tb927.1.3000		amidohydrolase, putative	0.528457	4.59966	2.20153
Tb927.1.3010	PAMC4	mRNA processing protein, putative	0.797147	1.11583	0.158116
Tb11.v5.0580		delta-6 fatty acid desaturase, putative	0.00231431	2.80551	1.48826	NaN
Tb927.4.2010	ACBP	acyl-CoA binding protein, putative	0.0142299	2.78367	1.47699	1.098
Tb927.1.3180	S11	40S ribosomal protein S11, putative	0.120486	0.533184	-0.907294	NaN
Tb927.1.3200	SGT1	Suppressor of G2 allele of SKP1, putative	0.346676	0.718117	-0.47771	1.264
Tb927.1.3260		hypothetical protein, conserved	0.288004	1.40085	0.486302	NaN
Tb927.1.3270		hypothetical protein, conserved	1	#VALUE!	NaN
Tb927.1.3300		Myotubularin-related protein, putative	1	0.903	-0.147202	NaN
Tb927.1.3310		hypothetical protein, conserved	0.270589	0.740038	-0.434328	1.082
Tb927.1.3390		Eukaryotic protein of unknown function (DUF866), putative	1	100	6.64386
Tb927.1.3800	POMP18	Present in the outer mitochondrial membrane proteome 18	1	#VALUE!	NaN
Tb927.1.3820		ATP synthase subunit, putative	0.396432	3.10955	1.63671
Tb11.v5.0377		hypothetical protein, conserved	0.0364044	2.77664	1.47334
Tb927.1.3950	ALAT	alanine aminotransferase	0.119703	0.867845	-0.204491	0.848
Tb927.1.4050		ser/thr protein phosphatase, putative	0.254683	1.59436	0.672977	1.221
Tb927.1.4100	COXIV	cytochrome oxidase subunit IV	0.21373	0.874382	-0.193665	0.666
Tb927.1.4180		leucine-rich repeat protein (LRRP), putative	1	#VALUE!	NaN	NaN
Tb927.1.420	RHS5	retrotransposon hot spot protein 5 (RHS5), putative	1	1.517	0.601221	1
Tb927.1.4310	FAZ2	Flagellum attachment zone protein 2	0.599571	1.40643	0.492041	1.035
Tb927.1.4420		ABC transporter, putative	0.524424	1.08346	0.115651	1.059
Tb927.1.4680	KKIP6	Kinetochore interacting protein 6	0.146276	2.0312	1.02233
Tb927.1.4690	PRMT1-ENZ	Protein arginine N-methyltransferase 1 catalytic subunit	0.366716	1.34392	0.426443	2.665
Tb927.1.4830	PLA1	phospholipase A1	0.151665	1.19726	0.259734	NaN
Tb927.1.5000		hypothetical protein, conserved	0.766418	0.914217	-0.129391	1.051
Tb927.1.5030	FAZ37	leucine-rich repeat protein (LRRP), putative	0.566978	1.30839	0.387794
Tb927.1.540	RPC128	DNA-directed RNA polymerase III, putative	0.0605692	1.54873	0.631085
Tb927.1.670		conserved protein, unknown function	1	#VALUE!	NaN	NaN
Tb927.10.8640		Galactose oxidase, central domain containing protein, putative	0.0365158	2.65183	1.40699	NaN
Tb927.1.720	PGKA	phosphoglycerate kinase	0.213457	0.787466	-0.34471	1.128
Tb927.1.840		transmembrane protein, putative	1	1.947	0.961253	1.161
Tb927.1.860		transmembrane protein, putative	0.455472	0.475165	-1.0735
Tb927.1.880	MDN1	Midasin, putative	0.530307	8.96103	3.16366	NaN
Tb927.10.10010	MRT4	mRNA turnover protein 4 homolog, putative	0.624252	0.810225	-0.303606	1.262
Tb927.10.10030		hypothetical protein, conserved	0.761017	1.03636	0.051523	1.019
Tb927.10.10120		hypothetical protein, conserved	1	#VALUE!	NaN
Tb927.10.10140	PFC19	paraflagellar rod component, putative	0.194517	2.11713	1.08211	1.157
Tb927.10.10170	PRP46	pre-mRNA splicing factor 46, putative	1	4.988	2.31846
Tb927.10.10280	MARP2	microtubule-associated protein, putative	1	0.383	-1.38458	1.039
Tb927.10.10320		dynein light chain Tctex-type, putative	1	0.01	-6.64386	NaN
Tb927.10.10390	TR	trypanothione reductase	0.64793	1.10635	0.14581	1.172
Tb927.10.10420		monothiol glutaredoxin, putative	0.206475	3.39279	1.76247	0.929
Tb927.10.10445		Core histone H2A/H2B/H3/H4, putative	0.0555608	0.660948	-0.597391	0.944
Tb927.10.1060	TCP-1-delta	T-complex protein 1, delta subunit, putative	0.0578658	0.732214	-0.449662	1.106
Tb927.10.10610		protein tyrosine phosphatase, putative	0.381013	1.13314	0.180321	NaN
Tb927.10.10620		hypothetical protein, conserved	1	2.634	1.39726
Tb927.10.1070	CRK1	cdc2-related kinase 1	0.175811	0.729181	-0.455651	NaN
Tb927.10.10730	RIF5	RNA Interference Factor 5	0.945981	1.00937	0.0134546
Tb927.10.10780		hypothetical protein, conserved	1	11.49	3.52231
Tb927.10.1080	RPS23	40S ribosomal protein S23, putative	0.141618	0.632658	-0.660502	1.178
Tb927.10.8040	BAD1	beta adaptin, putative	0.00532475	2.43161	1.28191	NaN
Tb927.5.1130		hypothetical protein, conserved	0.00671939	2.31441	1.21064	NaN
Tb927.10.10880	ABCF1	ATP-binding cassette sub-family F member 1, putative	0.168036	1.28594	0.362828	1.388
Tb927.10.10890	HSP83	heat shock protein, putative	0.445411	0.93876	-0.091172
Tb927.10.1100		60S ribosomal protein L9, putative	0.0856441	0.869303	-0.20207	1.382
Tb927.10.11150		hypothetical protein, conserved	1	1.616	0.692427
Tb927.10.11170		hypothetical protein, conserved	1	#VALUE!	NaN	NaN
Tb927.10.11180	ATG7	Ubiquitin-like modifier-activating enzyme ATG7, putative	1	1.412	0.49774
Tb927.10.11210		hypothetical protein, conserved	0.494029	0.76359	-0.389129
Tb927.10.11220	PSSA-2	procyclic form surface phosphoprotein	0.0576516	1.30452	0.383519	1.131
Tb927.10.11260	mS41	SSU ribosomal protein, mitochondrial, putative	1	0.419	-1.25498
Tb927.10.11300	PFC16	paraflagellar rod component, putative	0.111781	0.675284	-0.566433	0.945
Tb927.10.11310	IFT57/55	intraflagellar transport protein 57/55	0.209126	0.304522	-1.71538	NaN
Tb927.10.11380		hypothetical protein, conserved	0.644578	1.37165	0.455913	NaN
Tb927.10.11390		60S ribosomal protein L6, putative	0.109043	0.789389	-0.341191	1.254
Tb927.10.11520	TIM13	mitochondrial import inner membrane translocase subunit tim13	0.24846	0.591957	-0.756435	0.967
Tb927.10.11530		hypothetical protein, conserved	0.172021	1.44896	0.535022	NaN
Tb927.9.8950	FACE1	metallo- peptidase, Clan M- Family M48	0.0281042	2.23083	1.15758	1.211
Tb927.10.11660		hypothetical protein, conserved	1	0.978	-0.0320937
Tb927.10.1170	IFT172	intraflagellar transport protein 172	0.0710205	0.552916	-0.854868	0.756
Tb927.8.560		hypothetical protein, conserved	0.0453321	2.081	1.05728	NaN
Tb927.10.11760	PUF6	pumilio/PUF RNA binding protein 6	0.293426	0.78331	-0.352344	1.11
Tb927.10.11770	SDH4	succinate dehydrogenase cytochrome B subunit	1	#VALUE!	NaN
Tb927.10.11870	GRBC5	mitochondrial RNA binding protein	0.567157	1.78363	0.834816	0.61
Tb927.10.11900	MIC20	thioredoxin, putative	0.46278	3.40201	1.76639
Tb927.10.11930		beta-D-hydroxybutyrate dehydrogenase	0.460529	0.921347	-0.118184	1.215
Tb927.10.11970	GlnAT	glutamine aminotransferase (GlnAT)	0.100004	1.18627	0.246428	0.656
Tb927.10.11990		RNA-binding protein	0.819582	0.906626	-0.141421	NaN
Tb927.10.12000		iron-sulfur cluster assembly protein, putative	0.254862	0.912905	-0.131463	NaN
Tb927.10.12030		hypothetical protein, conserved	0.330699	0.863818	-0.211201
Tb927.10.12040	MAPK11	mitogen-activated protein kinase 11, putative	0.203503	1.55171	0.633862	1.648
Tb927.10.12090	RBP7A	RNA-binding protein, putative	0.426465	1.73955	0.798714	0.01
Tb927.10.1210		katanin, putative	0.778507	1.89505	0.922234	0.887
Tb927.10.12210		ribulose-5-phosphate 3-epimerase, putative	0.400888	1.20864	0.273382	NaN
Tb927.10.12240		3-ketoacyl-CoA reductase, putative	0.269089	1.16766	0.223626	0.853
Tb927.10.12250		hypothetical protein, conserved	1	#VALUE!	NaN
Tb927.3.4080	PT2	Nodulin-like, putative	0.00418088	2.06908	1.04899
Tb927.10.12290		UDP-Gal or UDP-GlcNAc-dependent glycosyltransferase, putative	0.669456	0.957434	-0.0627548
Tb927.10.1230	ESP23	Enriched in surface-labeled proteome protein 23	1	3.267	1.70797
Tb927.10.12330	ZC3H34	zinc finger protein family member, putative	0.934018	1.01496	0.0214165	NaN
Tb927.10.12370	GCS	gamma-glutamylcysteine synthetase	0.175535	1.48312	0.568633	NaN
Tb927.10.12430		Noc2p family, putative	0.159704	1.7487	0.806286	1.381
Tb927.10.1250		Aminoacyl-tRNA editing domain containing protein, putative	0.568873	1.32546	0.406497	NaN
Tb927.10.12500		P-type H+-ATPase, putative	0.884886	0.994011	-0.008666	1.383
Tb927.10.12510		P-type H+-ATPase, putative	0.315146	1.26494	0.33907	1.177
Tb927.10.12540	NDUFS1	NADH-ubiquinone oxidoreductase complex I subunit, putative	1	#VALUE!	NaN	NaN
Tb927.10.12590		hypothetical protein, conserved	0.978917	1.01476	0.0211344	NaN
Tb927.10.12660	PUF2	pumilio/PUF RNA binding protein 2	1	2.296	1.19912	NaN
Tb927.10.12680		60S ribosomal protein L34, putative	0.255558	0.557169	-0.843812	1.21
Tb927.11.16390	CKS1	cyclin dependent kinases regulatory subunit, putative	0.0134751	1.94843	0.962309	NaN
Tb927.10.12710	HSP110	heat shock protein 110, putative	0.716638	1.02718	0.0386943	1.19
Tb927.10.12780	ZC3H37	Zinc finger CCCH domain-containing protein 37	0.299776	1.87637	0.907945	NaN
Tb927.10.1280		Domain of unknown function (DUF4499), putative	1	#VALUE!	NaN
Tb927.10.12840	MCP12	mitochondrial carrier protein	0.729081	1.02989	0.042489	1.129
Tb927.10.12890		bifunctional aminoacyl-tRNA synthetase, putative	0.340901	1.08398	0.116334	0.889
Tb927.10.12940		predicted zinc finger protein	0.218769	1.69035	0.757326
Tb927.10.12960	RAB5A	Ras-related protein Rab5A	0.309612	1.20727	0.271749	0.947
Tb927.10.13000	PDEA	cAMP phosphodiesterase A, putative	1	#VALUE!	NaN
Tb927.10.13040	ACP4	procyclic-enriched flagellar receptor adenylate cyclase 4	1	0.922	-0.117161
Tb927.10.13110	LC7	Outer arm dynein light chain 7	0.745457	0.755422	-0.404645	0.905
Tb927.10.13130	UGP	UTP-glucose-1-phosphate uridylyltransferase	0.48908	0.903619	-0.146213	0.746
Tb927.10.13180		Nrap protein, putative	0.284983	1.08955	0.123727	NaN
Tb927.10.13250		hypothetical protein, conserved	0.394181	0.514121	-0.959821
Tb927.10.13280		hypothetical protein, conserved	0.369303	1.16609	0.221675	1.502
Tb927.10.13300	MRPS8	Mitochondrial ribosomal protein S8	0.558202	0.304216	-1.71683
Tb927.10.13320	RPB5	DNA-directed RNA polymerase II/III subunit, putative	0.597585	1.46383	0.549752
Tb927.10.13360	EF-Tu	Elongation factor Tu, mitochondrial	0.702629	0.970656	-0.0429673	0.944
Tb927.10.13430		citrate synthase, putative	0.155642	1.38983	0.474905	0.237
Tb927.10.13450		hypothetical protein, conserved	0.274061	8.01325	3.00239	NaN
Tb927.10.13500		60S ribosomal protein L10a	0.158011	0.823106	-0.280849
Tb927.10.13510	FtsH13	zinc metallopeptidase, putative	0.494611	0.936389	-0.0948195	1.083
Tb927.10.13517		40S ribosomal protein S27-like, putative	0.168304	0.41745	-1.26032
Tb927.10.13560	ERG19	mevalonate-diphosphate decarboxylase	0.440599	1.08175	0.11337	0.959
Tb927.10.13600	CLDP18	hypothetical protein, conserved	0.434746	2.19331	1.13311	NaN
Tb927.10.13630		glucosidase, putative	0.117854	2.17679	1.1222	NaN
Tb927.10.13650		ADP-ribosylation factor-like protein 2-binding protein, putative	0.795533	1.06658	0.0929928	NaN
Tb927.10.13670	PP5	serine/threonine protein phosphatase 5	0.296119	0.82934	-0.269964	1.306
Tb927.10.13710		Activator of Hsp90 ATPase, N-terminal/Activator of Hsp90 ATPase homolog 1-like protein, putative	0.683651	1.0537	0.0754668	NaN
Tb927.4.860		hypothetical protein, conserved	0.0411887	1.8271	0.869556	NaN
Tb927.10.13730		60S ribosomal protein L7, putative	1	9.509	3.24929	NaN
Tb927.10.13780	GSK3s	glycogen synthase kinase 3	0.857382	1.0388	0.0549154	1.525
Tb927.10.13790		hypothetical protein, conserved	0.881103	1.05802	0.0813693	NaN
Tb927.10.13800		hypothetical protein, conserved	0.0877942	3.9146	1.96886	1.604
Tb927.10.13830	PAM27	chaperone protein DnaJ, putative	0.307403	2.44782	1.2915	NaN
Tb927.10.13850		ATP12 chaperone protein, putative	0.142152	7.94807	2.99061	NaN
Tb927.11.5090	mASAT	aspartate aminotransferase, mitochondrial	0.0223173	1.82414	0.867213	0.9
Tb927.10.13950		tubulin-specific chaperone, putative	0.151622	1.94252	0.957929	1.113
Tb927.10.1400	HGPRT	hypoxanthine-guanine phosphoribosyltransferase	0.349661	1.04622	0.0651847	1.189
Tb927.10.14000	ACO	aconitase	0.315274	1.21297	0.27855	0.56
Tb927.10.14010	rp2	tubulin cofactor C domain-containing protein RP2	0.473396	0.734299	-0.445561	0.813
Tb927.10.14030		hypothetical protein, conserved	0.527551	1.03158	0.0448582	NaN
Tb927.10.14040		vacuolar ATP synthase subunit c, putative	0.788788	1.05014	0.0705817	NaN
Tb927.10.14090		transporter, putative	0.08932	1.77359	0.826673	NaN
Tb927.10.14110	DIP13	13 kDa deflagellation-inducible protein, putative	1	13.432	3.7476	1.119
Tb927.10.14130		SRP19 protein, putative	0.226718	1.27905	0.355072	NaN
Tb927.10.14140	PYK1	pyruvate kinase 1	0.0537326	0.956221	-0.0645839	1.178
Tb927.10.14150	ERBP1	nuclear segregation protein, putative	0.0775754	1.30375	0.382667	1.452
Tb927.10.14180	SEC13	protein transport protein SEC13	0.577255	1.0492	0.0692879	1.101
Tb927.10.1420	MetAP2	metallo-peptidase, Clan MG, Family M24	0.0837956	1.28598	0.362873	1.372
Tb927.10.14240	NMT	N-myristoyltransferase	0.928618	1.03138	0.0445762	0.941
Tb927.10.1430		hypothetical protein, conserved	0.238918	0.726059	-0.461842	1.124
Tb927.10.14320	FAZ9	Flagellum attachment zone protein 9	0.343274	17.8354	4.15667	NaN
Tb927.10.14330		Utp14 protein, putative	0.535156	1.1679	0.223921
Tb927.10.14380		Hsp70 protein, putative	1	0.928	-0.107803	NaN
Tb927.9.12070		hypothetical protein, conserved	0.0045356	1.81276	0.858186	1.107
Tb927.10.14470	IFT140	intraflagellar transport protein 140	0.716737	0.936697	-0.0943458	NaN
Tb927.10.1450	CAAP1	plectin, putative	0.917407	1.01467	0.0210057	NaN
Tb927.10.14510		root hair defective 3 GTP-binding protein (RHD3), putative	0.55812	1.85075	0.88811	0.965
Tb927.10.14530	Rpn8	19S proteasome non-atpase subunit 8	0.275952	3.57224	1.83683	NaN
Tb927.10.14550	HEL67	ATP-dependent RNA helicase HEL67	0.118072	0.874407	-0.193623	1.276
Tb927.10.14580		60S ribosomal protein L17, putative	0.0820322	0.816944	-0.291692
Tb927.10.14590		Protein of unknown function (DUF1279), putative	0.24116	2.10935	1.0768
Tb927.10.14600	RPS2	40S ribosomal protein S2, putative	0.137601	0.737568	-0.439152
Tb927.10.14680		ribosome biogenesis protein, putative	1	#VALUE!	NaN	NaN
Tb927.10.14700		hypothetical protein, conserved	0.571293	1.06363	0.0889986	1.274
Tb927.10.14730	J15	chaperone protein DnaJ, putative	1	#VALUE!	NaN
Tb927.10.14740		hypothetical protein, conserved	0.933676	1.07011	0.097759
Tb927.10.14750	FIB2	fibrillarin, putative	0.371367	1.13087	0.177438	1.346
Tb927.10.14760		clathrin light chain, putative	0.612104	1.11033	0.150993	1.221
Tb927.10.14770	AKB1	Associated kinase of Tb14-3-3	0.623698	0.929926	-0.104812	NaN
Tb927.10.14780	CBPK1	mitogen-activated protein kinase kinase kinase, putative	0.086462	1.15044	0.202182	NaN
Tb927.10.14790		metallo-peptidase, Clan MG, Family M24	0.93661	1.01058	0.0151851	1.327
Tb927.10.14810	mbf1	multiprotein-bridging factor 1, putative	0.337161	0.851654	-0.23166	1.269
Tb927.5.2560		hypothetical protein, conserved	0.00184378	1.786	0.83673	1.158
Tb927.10.14860	NDUFA6	NADH-ubiquinone oxidoreductase B14 subunit	1	0.85	-0.234465	NaN
Tb927.10.14870		hypothetical protein, conserved	1	0.264	-1.92139
Tb927.10.14890	KIFC1	C-terminal motor kinesin, putative	0.872926	1.05689	0.0798216	NaN
Tb927.10.1490	MKT1L	Temperature dependent protein affecting M2 dsRNA replication, putative	0.0615713	1.43495	0.521005	1.203
Tb927.10.14930	ZC3H39	Zinc finger CCCH domain-containing protein 39	0.710414	0.990876	-0.0132234	1.048
Tb927.10.14950	ZC3H40	Zinc finger CCCH domain-containing protein 40	0.237126	0.674886	-0.567284	0.931
Tb927.8.1610		MSP-B, putative	0.00351352	1.77595	0.828591
Tb927.10.14990	IFT80	intraflagellar transport protein 80	0.240307	0.461058	-1.11698	1.204
Tb927.10.1500	MetRS	methionyl-tRNA synthetase, putative	0.0787085	0.885836	-0.174888	0.77
Tb927.10.15010		lipoic acid synthetase, mitochondrial precursor, putative	0.458835	3.04428	1.6061	NaN
Tb927.10.1510	NOT1	CCR4-NOT transcription complex subunit 1	0.755637	1.03323	0.0471677	1.127
Tb927.10.15130	SEC22	Vesicle-trafficking protein SEC22, putative	0.747602	1.28521	0.362003
Tb927.10.15170		hypothetical protein, conserved	1	0.858	-0.22095	NaN
Tb927.10.15180		nucleosome assembly protein, putative	0.205708	1.08109	0.112492	1.469
Tb927.10.15220		hypothetical protein, conserved	0.95239	1.00498	0.00716928
Tb927.10.15270		metallo- peptidase, Clan MG, Family M24	0.311322	1.12459	0.1694
Tb927.10.15290		tubulin binding cofactor c, putative	1	0.643	-0.637109
Tb927.10.15310		hypothetical protein, conserved	0.968447	1.01185	0.0169909	NaN
Tb927.10.15330		CYTH domain containing protein, putative	0.935238	1.01794	0.0256471	1.137
Tb927.10.15350	H3V	histone H3 variant V	1	#VALUE!	NaN	0.911
Tb927.10.15360		hypothetical protein, conserved	0.310582	2.15422	1.10717	NaN
Tb927.11.11570	EIF2BE	Translation initiation factor eIF-2B subunit epsilon, putative	0.0359069	1.76698	0.821286	NaN
Tb927.10.15420		methyltransferase domain containing protein, putative	0.762177	1.12763	0.1733
Tb927.1.3170		CHORD, putative	0.0435173	1.75978	0.815393	NaN
Tb927.10.15520		signal recognition particle protein, putative	0.423026	1.07462	0.103822	NaN
Tb927.10.15530		ABC transport system ATP-binding protein, putative	0.206212	1.07182	0.100067	1.672
Tb927.10.15590	MIP	macrophage infectivity potentiator, precursor, putative	0.626099	1.31454	0.394562	NaN
Tb927.10.1560	NOP91	hypothetical protein, conserved	0.337097	2.57126	1.36248	NaN
Tb927.10.15640		WD domain, G-beta repeat, putative	1	100	6.64386	NaN
Tb927.10.15700		hypothetical protein, conserved	0.497072	3.99691	1.99889
Tb927.8.2570		hypothetical protein, conserved	0.00763902	1.75344	0.810191
Tb927.10.15720	RPN9	proteasome regulatory non-ATP-ase subunit 9	0.052604	1.2524	0.324698	1.036
Tb927.10.15760	CAP36	hypothetical protein, conserved	0.983539	0.997555	-0.00353153	1.056
Tb927.10.15790	COX19	CHCH domain containing protein, putative	1	1.134	0.181421	NaN
Tb927.10.1580	MIC10-1	Domain of unknown function (DUF543), putative	0.114146	6.35294	2.66742
Tb927.10.15830		hypothetical protein, conserved	1	3.278	1.71282
Tb927.10.15850	PEX12	Peroxisome biogenesis factor 12	0.282656	2.06153	1.04371
Tb927.10.1590		ribosomal protein L36, putative	0.516647	0.933308	-0.0995743	1.33
Tb927.11.2580	POMP11	Present in the outer mitochondrial membrane proteome 11	0.0420466	1.65935	0.730619	1.13
Tb927.10.16110	CMF1	component of motile flagella 1	0.419426	1.1452	0.195605
Tb927.10.16120	IMPDH1	inosine-5'-monophosphate dehydrogenase	0.589864	0.915841	-0.12683	1.367
Tb927.10.1630	ABCE1	atp-binding cassette sub-family e member 1	0.495266	1.26347	0.337397	1.494
Tb927.10.1660		hypothetical protein, conserved	0.57828	1.13845	0.187077	1.054
Tb927.10.1690	NBP35	cytosolic Fe-S cluster assembly factor NBP35, putative	0.813376	1.13036	0.176785	NaN
Tb927.10.170	CBF5	pseudouridine synthase, Cbf5p	0.522831	1.10827	0.148308	1.321
Tb927.10.1720		ATP-dependent DEAD/H RNA helicase, putative	1	5.105	2.35191	NaN
Tb927.10.180	ATPF1G	ATP synthase F1 subunit gamma protein, putative	0.20127	0.693042	-0.528986	0.949
Tb927.10.1830		syntaxin, putative	1	1.456	0.54201
Tb927.10.1860		hypothetical protein, conserved	0.372522	1.46334	0.549266	NaN
Tb927.10.190		40S ribosomal protein S6, putative	0.20621	3.79761	1.92509	1.077
Tb927.10.1990	MVP	major vault protein, putative	0.46292	1.36625	0.450222	0.816
Tb927.10.2010	HK1	hexokinase	0.291136	0.722075	-0.469779	0.997
Tb927.10.2020	HK2	hexokinase	0.236845	0.761924	-0.39228	0.932
Tb927.10.2090	EEF1A	elongation factor 1-alpha	0.729394	1.00884	0.0126924	1.295
Tb927.10.220		60S ribosomal protein L37a, putative	0.33286	0.715646	-0.482683	1.24
Tb927.10.2240		RNA binding protein	0.444062	1.10072	0.138451	1.823
Tb927.10.2270		vacuolar protein sorting-associated protein 35, putative	0.695877	0.42047	-1.24992
Tb927.10.2290	J3	chaperone protein DnaJ, putative	0.383019	1.39562	0.480906	NaN
Tb927.10.230		proteasome subunit alpha type-5, putative	0.281705	0.972989	-0.0395045	1.027
Tb927.10.2350		pyruvate dehydrogenase complex E3 binding protein, putative	0.0541938	0.579689	-0.786649	0.931
Tb927.10.2370	LA	Lupus La protein homolog, putative	0.514905	1.04535	0.0639913	1.35
Tb927.10.240	PEX14	peroxin 14, putative	0.873552	1.03572	0.0506301	NaN
Tb927.10.2490	G6PD	glucose-6-phosphate 1-dehydrogenase	0.642537	1.02232	0.0318471	1.203
Tb927.10.2510		hypothetical protein, conserved	0.826463	0.83159	-0.266057
Tb927.10.2530	ADKF	adenylate kinase, putative	0.987405	1.00149	0.00214616	1.193
Tb927.10.2550		malate dehydrogenase-related	1	0.632	-0.662003	NaN
Tb927.10.2560	mMDH	mitochondrial malate dehydrogenase	0.943942	1.0175	0.0250273	1.429
Tb927.10.2570		lysosomal alpha-mannosidase precursor, putative	0.226399	1.89396	0.921408
Tb927.10.2610		Domain of unknown function (DUF1935), putative	0.231021	2.97275	1.5718
Tb927.10.2620	ACDP23B	CS domain containing protein, putative	0.35542	1.03639	0.0515709	1.213
Tb927.10.2640	IFT81	intraflagellar transport protein 81	0.614565	0.90124	-0.150017	0.982
Tb927.10.270		60S ribosomal protein L32, putative	0.146927	0.741081	-0.432297	1.269
Tb927.10.2700		predicted WD40 repeat protein	1	0.968	-0.0469211	NaN
Tb927.10.2730		START domain containing protein, putative	0.41784	1.05776	0.0810106	1.41
Tb927.10.2770		eukaryotic translation initiation factor 5, putative	0.750539	1.02979	0.0423488
Tb927.10.280	COXVI	cytochrome oxidase subunit VI	0.0890669	0.597425	-0.74317	0.462
Tb927.10.2810		hypothetical protein, conserved	0.440404	0.884211	-0.177537	1.065
Tb927.10.2870		hypothetical protein, conserved	1	0.716	-0.481968
Tb927.10.2880	FAZ26	Voltage-dependent calcium channel subunit, putative	1	#VALUE!	NaN	2.297
Tb927.10.2890		enolase	0.217394	0.847158	-0.239298
Tb927.10.290		proteasome alpha 2 subunit, putative	0.387024	0.837781	-0.255354	1.075
Tb927.10.2900	KAP95	importin beta-1 subunit, putative	0.195213	1.34766	0.430459	1.462
Tb927.10.2930		hypothetical protein, conserved	0.587148	3.13669	1.64924
Tb927.10.2940		Soluble NSF attachment protein, SNAP, putative	0.489532	0.59979	-0.737471	0.325
Tb927.10.2970	IF1	hypothetical protein, conserved	0.072064	0.48701	-1.03798	0.585
Tb927.10.2980	RPN11	proteasome regulatory non-ATPase subunit 11	0.385783	2.28831	1.19429
Tb927.10.3040	SDH9	succinate dehydrogenase subunit	0.568106	1.58317	0.662817	0.665
Tb927.10.3080		methionine biosynthetic protein, putative	0.422691	3.14433	1.65275
Tb927.10.310	PUF3	pumillio/PUF RNA binding protein 3	1	12.28	3.61824
Tb927.10.3100		glycerol-3-phosphate acyltransferase, putative	1	1.308	0.387363	NaN
Tb927.10.3120	COX11	cytochrome c oxidase assembly protein, putative	1	0.411	-1.28279	NaN
Tb927.10.3150		N-acetyltransferase, putative	0.247248	1.11623	0.158631	1.403
Tb927.10.3170	GCN20	ABC transporter, putative	0.494907	1.14578	0.196328	1.191
Tb927.10.3200	U2AF35	U2 splicing auxiliary factor, putative	0.538467	1.11923	0.1625	1.202
Tb927.10.3210		delta-1-pyrroline-5-carboxylate dehydrogenase, putative	0.976727	1.0026	0.00374931	0.924
Tb927.10.3230		CMGC/MAPK protein kinase, putative	1	100	6.64386
Tb927.10.3260	LACS5	Long-chain-fatty-acid--CoA ligase 5 (EC 6.2.1.3) (Long-chain acyl-CoA synthetase 5) (LACS 5), putative	0.741382	1.05827	0.0817079	0.799
Tb927.10.3280		60S ribosomal proteins L38, putative	0.577759	0.553388	-0.853638	1.218
Tb927.10.3330		DDRGK domain containing protein, putative	1	1.257	0.329985
Tb927.10.3350		major facilitator superfamily, putative	0.181617	1.14991	0.201526
Tb927.7.2170	NOP168	hypothetical protein, conserved	0.0135764	1.64491	0.718006	1.102
Tb927.10.3500	RBSR4	RNA-binding protein, putative	0.256234	1.44024	0.526311	1.324
Tb927.10.3520	RPT4	protease regulatory ATPase subunit 4	0.651101	0.961879	-0.0560728	1.036
Tb927.10.3540	RPA31	hypothetical protein, conserved	1	#VALUE!	NaN
Tb927.10.3560	PRMT1-PRO	arginine N-methyltransferase, putative	0.125528	1.04009	0.0567045	1.308
Tb927.9.14430	CK2A1	Casein kinase II	0.0232906	1.63762	0.711598	1.341
Tb927.10.3640	NP	nuclear transmembrane protein, putative	0.556056	1.79729	0.845822	0.965
Tb927.10.3650	FRDm1	NADH-dependent fumarate reductase	0.327391	0.872103	-0.19743	NaN
Tb927.10.3660	cASAT	aspartate aminotransferase	0.0899767	0.399776	-1.32273	1.28
Tb927.10.3700	AMPKG	AMP-activated protein kinase, gamma regulatory subunit	0.715582	1.12549	0.170559	NaN
Tb927.11.2430	DYNC2H2	Cytoplasmic dynein 2 heavy chain (DYNC2H2), putative	0.024075	1.63443	0.708789	NaN
Tb927.10.3760		vacuolar ATP synthase subunit d, putative	0.507717	3.05022	1.60891	NaN
Tb927.10.3840		60S ribosomal protein L18a, putative	0.128312	0.770413	-0.376297
Tb927.10.390		DUF2407 ubiquitin-like domain containing protein, putative	0.890612	0.947012	-0.0785452	NaN
Tb927.10.3900		CAMK/CAMKL family protein kinase, putative	0.430342	1.34358	0.426087	NaN
Tb927.10.3940		40S ribosomal protein S3A, putative	0.126929	0.709844	-0.494427
Tb927.10.3950		hypothetical protein, conserved	1	100	6.64386
Tb927.10.3990	DHH1	DHH1	0.129865	0.721088	-0.471754	1.027
Tb927.10.4000		methylglutaconyl-CoA hydratase, mitochondrial precursor, putative	0.14311	0.856269	-0.223864	0.767
Tb927.10.4010		hypothetical protein, conserved	0.0581032	2.00976	1.00702	NaN
Tb927.10.4040		3-keto-dihydrosphingosine reductase	0.322781	1.26596	0.340234	0.753
Tb927.10.4060		Ankyrin repeats (3 copies), putative	1	#VALUE!	NaN
Tb927.10.4080		hypothetical protein, conserved	0.0657569	0.593192	-0.75343
Tb927.10.4110	RPL30	60S ribosomal protein L30	0.225329	0.760476	-0.395025
Tb927.10.4130	NDUFA5	NADH-ubiquinone oxidoreductase B13 subunit	0.116783	0.604867	-0.72531
Tb927.10.4170	TZP292	hypothetical protein, conserved	1	4.077	2.02751
Tb927.10.4180		TFIIF-stimulated CTD phosphatase, putative	0.572006	0.501757	-0.994939	0.895
Tb927.10.4220		hypothetical protein, conserved	0.342836	5.83064	2.54365	NaN
Tb927.10.4240		hypothetical protein, conserved	0.0726659	1.86588	0.899854	1.083
Tb927.10.4250	ARL2	ADP-ribosylation factor-like 2, arl2	1	#VALUE!	NaN
Tb927.10.4270		coatomer subunit zeta, putative	0.628397	0.569867	-0.811303
Tb927.8.1590	upl3	ubiquitin-protein ligase, putative	0.0167504	1.63288	0.707418	30.794
Tb927.6.950		cysteinyl-tRNA synthetase, putative	0.0280041	1.63283	0.707371	1.42
Tb927.10.4310	PHB2	prohibitin 2, putative	0.157371	0.549917	-0.862714
Tb927.10.4330		2-oxoisovalerate dehydrogenase beta subunit, mitochondrial precursor, putative	0.290392	1.33457	0.416379
Tb927.10.4430	PUF1	pumillo RNA binding protein PUF1	0.362295	1.16539	0.220817
Tb927.10.4450		stress-inducible protein STI1-like, putative	0.335494	0.904071	-0.145492	NaN
Tb927.10.4460		leucine carboxyl methyltransferase, putative	0.753814	1.11389	0.155611
Tb927.10.450	CMF62	Component of motile flagella 62	0.406942	0.696354	-0.522108	0.833
Tb927.10.4500	CMT1	cap guanine-N7 methyltransferase	0.338574	1.14154	0.190976
Tb927.10.4530		hypothetical protein, conserved	1	#VALUE!	NaN
Tb927.10.4550		hypothetical protein, conserved	1	#VALUE!	NaN
Tb927.10.4560		elongation factor 2	0.973602	0.996705	-0.00476223
Tb927.10.4610	DPMS	dolicholphosphate-mannose synthase, putative	0.425696	1.11552	0.157716	NaN
Tb927.10.4620	PPIase	peptidyl-prolyl cis-trans isomerase, putative	0.218447	1.1191	0.162333
Tb927.10.4640	EIF3L	eukaryotic translation initiation factor 3 subunit l	0.531368	1.06183	0.0865503	1.518
Tb927.10.4660		Transcription factor S-II (TFIIS), central domain containing protein, putative	1	#VALUE!	NaN
Tb927.10.470		choline dehydrogenase, putative	0.511403	0.715162	-0.483658	0.996
Tb927.10.4710	PSB4	proteasome subunit beta type-2, putative	0.563623	1.09061	0.125131	1.126
Tb927.10.4740		nucleolar RNA-binding protein, putative	0.286973	2.11702	1.08203	NaN
Tb927.10.4760		Integral membrane protein DUF106, putative	0.692323	1.08055	0.111762	NaN
Tb927.10.4850		hypothetical protein, conserved	0.422459	2.6811	1.42282	NaN
Tb927.10.4880		hypothetical protein, conserved	0.4206	0.780763	-0.357043	0.483
Tb927.10.4900	J52	TPR-repeat-containing chaperone protein DNAJ, putative	0.395944	0.711165	-0.491743	NaN
Tb927.10.4930		protein phosphatase 2C, putative	1	#VALUE!	NaN
Tb927.10.4940	PK50	Nuclear Dbf2-related kinase	0.272654	0.615034	-0.701262	NaN
Tb927.10.4950	SSm2-2	U2 small nuclear ribonucleoprotein 16.5K	0.707828	1.48815	0.573518
Tb927.10.4980	DSK2	ubiquitin-like protein DSK2, putative	0.0784297	2.81999	1.49569	1.141
Tb927.10.5010	EF-G1	Elongation factor G1, mitochondrial, putative	0.258969	1.44089	0.526956	1.074
Tb927.5.2580		hypothetical protein, conserved	0.0210707	1.6123	0.689119
Tb927.10.5030		ubiquitin/ribosomal protein S27a, putative	0.210956	0.59373	-0.752122
Tb927.10.5040	J20	chaperone protein DnaJ, putative	0.855566	0.871687	-0.198118
Tb927.7.1910	GCVP	pyridoxal phosphate containing glycine decarboxylase, putative	0.0205045	1.59948	0.677599	1.555
Tb927.10.510	POMP19	Present in the outer mitochondrial membrane proteome 19	0.463199	0.850591	-0.233463
Tb927.10.5120	KREPA6	KREPA6	0.476892	2.10092	1.07102
Tb927.10.5140	MPK6	Mitogen-activated protein kinase 6	0.279721	0.913168	-0.131048	1.384
Tb927.10.520		Mitochondrial ATP synthase subunit, putative	0.217724	0.802137	-0.31808	0.98
Tb927.10.5220		hypothetical protein, conserved	0.364124	1.85821	0.893913
Tb927.10.5230	ARL13	ADP-ribosylation factor, putative	0.236031	2.68299	1.42384	NaN
Tb927.10.5300		eukaryotic translation initiation factor 6 (eIF-6), putative	0.753898	1.01762	0.0251947
Tb927.10.5310	AMPKa1	SNF1-related protein kinases, putative	1	#VALUE!	NaN	NaN
Tb927.10.5330		40S ribosomal protein S18, putative	0.186464	0.665842	-0.586749
Tb927.10.5360		40S ribosomal protein S10, putative	0.126086	0.550222	-0.861916
Tb927.10.5380	IFT122	intraflagellar transport protein 122	0.616794	1.29815	0.37646	NaN
Tb927.10.540	SUB2	ATP-dependent RNA helicase SUB2, putative	0.516897	0.808333	-0.306978
Tb927.10.5450	NLP	ISWI complex protein	0.446962	4.43886	2.15019	NaN
Tb927.10.5460		60S ribosomal protein L24, putative	0.0524461	0.778862	-0.36056	1.112
Tb927.10.5520		AmmeMemoRadiSam system protein B, putative	0.109113	1.27212	0.347237	NaN
Tb927.10.560		40S ribosomal proteins S11, putative	0.662363	5.48635	2.45585	1.22
Tb927.2.3180	KPAF1	kinetoplast polyadenylation/uridylation factor 1	0.0281594	1.59129	0.670195	NaN
Tb927.10.5640	TbGEMIN2	Gem-associated protein 2, putative	1	#VALUE!	NaN
Tb927.10.5660	J5	heat shock protein, putative	1	1.328	0.409255
Tb927.10.5670	NAT1	N-acetyltransferase subunit Nat1, putative	0.397634	1.14801	0.199133	1.289
Tb927.10.5760	ADKD	adenylate kinase, putative	0.765217	1.01613	0.0230824	1.518
Tb927.10.5770	VCP	Valosin-containing protein	0.84202	1.01387	0.0198769	1.208
Tb927.10.5810		The ARF-like 2 binding protein BART, putative	0.399858	0.804881	-0.313153	1.235
Tb927.10.5830		hypothetical protein, conserved	0.349407	0.836511	-0.257544
Tb927.10.5840		translation elongation factor 1-beta, putative	0.223516	0.778084	-0.362002	1.052
Tb927.10.5860		hypothetical protein, conserved	1	0.734	-0.446148
Tb927.10.5880	CAP67	Proteophosphoglycan, putative	0.42951	0.217597	-2.20027	0.778
Tb927.10.5940	NEK17-2	NEK family Serine/threonine-protein kinase, putative	0.673797	1.07484	0.104126	1.052
Tb927.10.600	MRPL29	Mitochondrial ribosomal protein L29	0.376486	5.37241	2.42557	NaN
Tb927.10.6020		hypothetical protein, conserved	1	100	6.64386	NaN
Tb927.10.6050	CHC	clathrin heavy chain	0.38896	1.08108	0.112469	1.053
Tb927.10.6060	UMSBP2	universal minicircle sequence binding protein 2	0.392091	1.10204	0.140177
Tb927.10.6070	UMSBP1	universal minicircle sequence binding protein 1	0.900706	1.01765	0.025241	1.186
Tb927.10.6080		proteasome subunit beta type-5, putative	0.203432	0.840931	-0.249941
Tb927.10.6150		neurobeachin/beige protein, putative	1	100	6.64386
Tb927.10.6160		Sec34-like family, putative	1	0.507	-0.979942
Tb927.10.6180		hypothetical protein, conserved	1	1.605	0.682573	NaN
Tb927.10.6190	ALDH	aldehyde dehydrogenase, putative	0.0872457	1.56339	0.644674	1.245
Tb927.10.6200		hypothetical protein, conserved	0.971208	0.987946	-0.0174966	NaN
Tb927.10.6220	XRND	5'-3' exoribonuclease D	0.588135	0.439477	-1.18614	NaN
Tb927.10.6260		ATP-dependent DEAD/H RNA helicase, putative	0.106695	29.8661	4.90044	NaN
Tb927.10.6300	MRPS5	Mitochondrial ribosomal protein S5	0.500473	1.29941	0.377857
Tb927.10.6310	MVP	major vault protein, putative	0.380101	1.53447	0.617742	0.723
Tb927.10.6320		CBF/Mak21 family, putative	0.526504	0.744339	-0.425969
Tb927.10.6400	HSP60	chaperonin HSP60, mitochondrial precursor	0.339546	0.830282	-0.268327	1.209
Tb927.10.6440	PMM	phosphomannomutase	0.194966	2.00975	1.00702	0.685
Tb927.10.660		2-oxoisovalerate dehydrogenase alpha subunit, putative	0.812719	1.14886	0.200205
Tb927.10.6630	DBP2A	ATP-dependent RNA helicase DBP2A, putative	0.164615	1.17654	0.234556	NaN
Tb927.10.6640		transmembrane emp24 domain-containing protein	0.153721	1.20857	0.273295	0.976
Tb927.10.6670		dynein light chain, putative	0.0803642	1.88588	0.915241	NaN
Tb927.10.6730		Plasma-membrane choline transporter, putative	0.288172	1.74275	0.801366	NaN
Tb927.10.6780	VPS45	vacuolar protein sorting-associated protein 45, putative	0.575426	7.60263	2.9265	NaN
Tb927.10.6800		developmentally regulated GTP-binding protein, putative	0.794666	1.03772	0.0534115	1.235
Tb927.10.6810		guanylate kinase, putative	0.416332	1.08972	0.123957	NaN
Tb927.10.6840		hypothetical protein, conserved	1	0.01	-6.64386	NaN
Tb927.10.6880	GAP	glyceraldehyde 3-phosphate dehydrogenase, cytosolic	0.17837	0.922216	-0.116823
Tb927.10.6910	SMT	Sterol methyltransferase, putative	0.450113	1.09257	0.127728
Tb927.10.6940		Dipeptidyl-peptidase 8-like, putative	0.150196	1.69358	0.760077
Tb927.10.6960		hypothetical protein, conserved	1	100	6.64386	0.991
Tb927.10.70		retrotransposon hot spot (RHS), putative, (fragment)	1	#VALUE!	NaN
Tb927.10.7020	AP	acid phosphatase, putative	0.260301	1.14001	0.189048	1.008
Tb927.10.7060	NUP96	Nucleoporin NUP96	0.600828	1.06763	0.0944113	NaN
Tb927.10.7090	AOX	Alternative oxidase, mitochondrial	0.458727	0.370581	-1.43214	2.456
Tb927.10.7110	INO1	inositol-3-phosphate synthase, putative	0.201675	1.58533	0.664779	1.035
Tb927.10.7130		hypothetical protein, conserved	0.255023	0.877621	-0.18833
Tb927.10.7290	FLAM2	Flagellar Member 2	0.243836	1.23485	0.304336	NaN
Tb927.10.730		ATP synthase, putative	0.604513	1.52824	0.611874	NaN
Tb927.10.7330		40S ribosomal protein S24E, putative	0.128952	0.624636	-0.678911	1.166
Tb927.10.12260		cytosolic nonspecific dipeptidase, putative	0.0259348	1.58128	0.661091	1.22
Tb927.10.7420	BDF2	bromodomain factor 2 protein, putative	0.257023	0.646173	-0.630008	1.213
Tb927.10.7440	MTR4	MTR4	0.0565976	1.57376	0.654219	1.514
Tb927.10.7450	RRP41A	Ribosomal RNA processing protein 41A	0.465735	2.05051	1.03598	NaN
Tb927.10.7500	NOP1	fibrillarin	0.861878	1.01499	0.0214637	1.366
Tb927.10.7550		hypothetical protein, conserved	0.0601019	0.589763	-0.761794
Tb927.9.12700		phospholipase A1, putative	0.0407541	1.5786	0.658643	NaN
Tb927.10.760		hypothetical protein, conserved	0.981025	1.01979	0.0282652	NaN
Tb927.10.7630	KAP104	transportin2- like protein	0.495743	4.12397	2.04403
Tb927.11.15230		cytosolic coat protein, putative	0.004964	1.54254	0.625305	NaN
Tb927.10.770		RF-1 domain containing protein, putative	0.567581	0.860232	-0.217203	1.178
Tb927.10.7700	ABCG	ATP-binding cassette protein subfamily G	0.396733	1.18483	0.244682	1.179
Tb927.10.7740	SEC23.2	protein transport protein SEC23	0.392678	2.40716	1.26733
Tb927.10.7750		hypothetical protein, conserved	0.841761	0.89924	-0.153221
Tb927.10.7790	UFD1	ubiquitin fusion degradation protein, putative	0.801788	0.765124	-0.386235	0.977
Tb927.10.7810	ESF1	hypothetical protein, conserved	0.851114	1.56985	0.650629	NaN
Tb927.10.790		vesicle-associated membrane protein, putative	0.693061	2.34003	1.22653	NaN
Tb927.10.7930	PGAM	2,3-bisphosphoglycerate-independent phosphoglycerate mutase	0.351946	0.911917	-0.133026	1.078
Tb927.10.7990		replication factor C subunit 3, putative	0.321491	0.159744	-2.64616	1.226
Tb927.10.8010		hypothetical protein, conserved	1	1.002	0.00288247
Tb927.8.650		cation-transporting ATPase, putative	0.0446548	1.53826	0.6213	1.191
Tb927.10.8030	ATP5	Mitochondrial ATP synthase subunit 5	0.167226	0.707731	-0.498727	0.994
Tb927.10.11610		SKP1-like protein	0.0452907	1.52631	0.610045
Tb927.10.8060	SET8	SET domain containing protein, putative	0.185916	1.92506	0.944905	1.196
Tb927.2.340	RHS4	retrotransposon hot spot protein 4 (RHS4), putative	0.0221788	1.48117	0.566739	1.03
Tb927.10.8170	NUP144	Nucleoporin NUP144	0.054055	1.11753	0.160313	1.458
Tb927.2.4550	SPB1	2'-O-ribose RNA methyltransferase SPB1 homolog	0.0139729	1.46629	0.552175	1.114
Tb927.10.8200		Ribosomal protein L1p/L10e family, putative	0.633894	0.7632	-0.389867	1.598
Tb927.10.8240	CIF4	hypothetical protein, conserved	0.188461	0.352	-1.50635	NaN
Tb927.10.8270	EIF3C-2	eukaryotic translation initiation factor 3 subunit c	0.0652791	1.17413	0.231587	1.437
Tb927.10.830	ADKB	adenylate kinase, putative	1	3.011	1.59024	1.062
Tb927.10.8320	COXIX	cytochrome oxidase subunit IX, putative	0.197287	0.844159	-0.244414	NaN
Tb927.10.8360	PARN2	Poly(A)-specific ribonuclease PARN-2	0.708147	1.39301	0.478209
Tb927.10.840	FAZ6	Flagellum attachment zone protein 6	1	#VALUE!	NaN
Tb927.10.8410		hypothetical protein, conserved	0.181069	1.24826	0.319923	NaN
Tb927.10.8430		40S ribosomal protein S12, putative	0.18154	1.14236	0.192013	1.369
Tb927.10.8450	THT1E	glucose transporter 1E	0.301681	1.15341	0.205904
Tb927.10.8490	THT2-	glucose transporter, putative	0.650406	1.06673	0.0931924
Tb927.10.8540	J6	chaperone protein DnaJ, putative	0.671192	0.893122	-0.163072	0.77
Tb927.10.8590	FTZC	flagellum transition zone component	0.133774	0.630371	-0.665728
Tb927.10.8620		hypothetical protein, conserved	0.369761	0.640409	-0.642934
Tb927.10.8630		Sucrase/ferredoxin-like, putative	0.110957	0.849361	-0.23555	0.861
Tb927.11.8270		hypothetical protein, conserved	0.0360823	1.45602	0.542031	NaN
Tb927.10.8650	RanBPL	hypothetical protein, conserved	0.454601	0.489409	-1.03089
Tb927.7.4500		PX domain containing protein, putative	0.0427034	1.45379	0.539823	1.099
Tb927.10.8720		CCR4-NOT transcription complex subunit 10, putative	0.56039	0.830006	-0.268807	1.225
Tb927.10.8730		ABC1 family, putative	0.106976	4.4017	2.13806	0.973
Tb927.10.8790		OTU-like cysteine protease, putative	0.864084	1.05046	0.0710169
Tb927.10.8870	PFR-AF1	Myosin-like coiled-coil protein, putative	0.615857	1.15625	0.209453
Tb927.1.2210		nucleosome assembly protein (NAP), putative	0.0432213	1.4534	0.539433	1.066
Tb927.10.8890		kinetoplast DNA-associated protein, putative	0.619071	0.373352	-1.42139
Tb927.10.8920	TbGRP	ras-like small GTPase, putative	0.413826	1.59931	0.67745
Tb927.10.8940	KH1	flagellum targeting protein kharon1, putative	0.709923	0.921884	-0.117343	0.968
Tb927.10.8950	KAP4-1	kinetoplast-associated protein 4 isoform 1	0.913626	0.98435	-0.0227565
Tb927.11.12780		ribonucleoside-diphosphate reductase small chain, putative	0.0214011	1.43425	0.520301	NaN
Tb927.10.9020		Gcd10p family, putative	1	#VALUE!	NaN
Tb927.10.9025		hypothetical protein	0.935368	0.899307	-0.153115	1.612
Tb927.10.9080		pteridine transporter, putative	0.928451	1.07165	0.0998309
Tb927.10.9150		hypothetical protein, conserved	0.231965	1.48557	0.57102
Tb927.10.8020	POP	prolyl endopeptidase	0.0396859	1.43074	0.516764	1.487
Tb927.10.920		Ribosomal protein L1p/L10e family, putative	1	0.453	-1.14242	NaN
Tb927.10.9240		Tir chaperone protein (CesT) family, putative	0.928735	1.0646	0.0903159	NaN
Tb927.10.7680		GTPase activating protein, putative	0.0423909	1.42283	0.508759	1.318
Tb927.10.9260		hypothetical protein, conserved	0.317218	0.585736	-0.771678	NaN
Tb927.10.9330		hypothetical protein, conserved	1	0.685	-0.545824	NaN
Tb927.10.9360		L-2-hydroxyglutarate dehydrogenase, mitochondrial, putative	0.584881	1.75555	0.811924
Tb927.10.9400	SF1	branch point binding protein, putative	0.369483	1.51156	0.596039
Tb927.10.9410	SPS2	selenophosphate synthetase, putative	1	#VALUE!	NaN
Tb927.11.6790	NOP89	predicted WD40 repeat protein	0.0347163	1.41883	0.504699	0.554
Tb927.10.9440	NDH2	NADH dehydrogenase	0.417933	1.10853	0.14865	1.333
Tb927.10.9570	PFC14	paraflagellar rod component, putative	0.0872507	4.36374	2.12557	0.954
Tb927.10.9650	NUP152	Nucleoporin NUP152	0.595225	0.776453	-0.36503	NaN
Tb927.10.9740	RPT6	Regulatory particle triple-A ATPase subunit 6	0.312113	0.990618	-0.0135997	1.388
Tb927.10.9800		60S ribosomal protein L22	1	#VALUE!	NaN	NaN
Tb927.10.9810		hypothetical protein, conserved	0.937045	0.977634	-0.0326334	0.622
Tb927.10.9820	MIP	mitochondrial intermediate peptidase, putative	0.164995	0.87923	-0.185687	1.664
Tb927.10.9830		Mitochondrial ATP synthase subunit, putative	0.483664	0.71195	-0.490153	0.894
Tb927.10.9840	J33	chaperone protein DnaJ, putative	0.968421	1.00484	0.0069694	1.165
Tb927.10.9870	CMF12	Component of motile flagella 12	0.288533	0.54724	-0.869753
Tb927.10.9880	TbL18LP	60S ribosomal protein L18, putative	0.133264	0.768099	-0.380635	1.216
Tb927.10.9890		hypothetical protein, conserved	0.733286	0.88276	-0.179906	NaN
Tb927.10.9900		ABC1 protein, putative	1	1.658	0.729444	NaN
Tb927.10.9910		PSP1 C-terminal conserved region, putative	0.162413	1.30483	0.383867	NaN
Tb927.10.9920		hypothetical protein, conserved	0.755664	1.60575	0.683248
Tb927.10.9970		hypothetical protein, conserved	1	0.583	-0.778432
Tb927.11.10020		short-chain dehydrogenase, putative	0.336032	0.331238	-1.59406	0.86
Tb927.11.10025		60S ribosomal protein L29, putative	0.126359	0.532971	-0.907872
Tb927.11.10040		hypothetical protein, conserved	0.266161	0.0412311	-4.60012
Tb927.11.10060		Biotin--acetyl-CoA-carboxylase ligase, putative	0.764434	1.0659	0.092066	1.077
Tb927.11.10070	BDF3	Bromodomain, putative	0.158125	1.34583	0.428492	1.977
Tb927.11.10080		LSU ribosomal protein, mitochondrial, putative	0.977268	0.969552	-0.0446091
Tb927.11.1010	J18	chaperone protein DnaJ, putative	0.606698	1.81187	0.857479	NaN
Tb927.11.10140		hypothetical protein, conserved	0.512511	1.09243	0.127535	NaN
Tb927.11.10150		Enoyl-CoA hydratase/isomerase family, putative	0.568686	1.65754	0.729046	NaN
Tb927.11.10160		60S ribosomal protein L22, putative	0.672016	0.751766	-0.411644	1.321
Tb927.11.1020		ribokinase, putative	0.907808	1.00817	0.0117411	1.149
Tb927.11.10220		hypothetical protein, conserved	0.353364	3.18031	1.66917
Tb927.11.10240	HsIV	ATP-dependent protease subunit HslV	0.498903	0.908464	-0.138498	1.008
Tb927.11.10260	PEX3	hypothetical protein, conserved	0.577847	3.16464	1.66204	NaN
Tb927.11.10300		hypothetical protein, conserved	0.907705	0.987085	-0.0187536	1.417
Tb927.11.10330	RCCP	regulator of chromosome condensation 1-like protein	0.345834	1.57473	0.655108	NaN
Tb927.11.10340	pgam5	Serine/threonine-protein phosphatase PGAM5, mitochondrial, putative	0.459951	1.22183	0.289048	1.225
Tb927.11.10370		glycosyl hydrolase-like protein	0.508987	2.60064	1.37887	NaN
Tb927.11.10480		PQQ-like domain/WD domain, G-beta repeat/Utp21 specific WD40 associated putative domain containing protein, putative	1	0.01	-6.64386	NaN
Tb927.11.10510		ubiquinone biosynthesis methyltransferase, putative	0.249573	0.905465	-0.143269	0.968
Tb927.11.10560	EIF4G4	eukaryotic translation initiation factor 4 gamma 4	0.168084	1.16831	0.224423	1.168
Tb927.11.10570		LSU ribosomal protein, mitochondrial, putative	0.346145	0.76916	-0.378645	NaN
Tb927.11.10580		COG (conserved oligomeric Golgi) complex component, COG2/Domain of unknown function (DUF3510), putative	1	9.568	3.25822
Tb927.11.10690		hypothetical protein, conserved	1	#VALUE!	NaN	NaN
Tb927.11.1070	gat3	glycosomal transporter (GAT3), putative	0.515966	1.48529	0.570747	1.46
Tb927.11.10760	KIN-D	kinesin-D	0.416177	1.02982	0.0423855	1.049
Tb927.11.10770		VHS domain containing protein, putative	0.388187	1.28783	0.364939	0.884
Tb927.11.10780		hypothetical protein, conserved	0.182319	0.836758	-0.257117	NaN
Tb927.11.10790		40S ribosomal protein SA, putative	0.0734595	0.754839	-0.405758	1.099
Tb927.11.1080	NOP60	hypothetical protein, conserved	1	1.925	0.944858
Tb927.11.10820		Casein kinase II subunit beta, putative	0.183887	11.5802	3.53359	1.318
Tb927.11.10860	NOB1	20S-pre-rRNA D-site endonuclease NOB1	1	#VALUE!	NaN
Tb927.11.1090	ClpGM6	calpain-like protein, putative	1	#VALUE!	NaN	NaN
Tb927.11.10960		2OG-Fe(II) oxygenase superfamily, putative	0.189881	1.13078	0.177317	0.897
Tb927.11.10990		methylthioribose-1-phosphate isomerase, putative	0.287671	0.696828	-0.521126	1.004
Tb927.11.1100		cysteine peptidase, Clan CA, family C2, putative	1	#VALUE!	NaN
Tb927.11.11000		Calponin homology (CH) domain containing protein, putative	0.581754	3.15195	1.65625	NaN
Tb927.11.11080	NUP149	Nucleoporin NUP149	0.272419	2.62043	1.3898	1.592
Tb927.11.1110		calpain, putative	1	0.053	-4.23786	0.987
Tb927.11.11100	GNA1	glucosamine 6-phosphate n-acetyltransferase	1	0.762	-0.392137
Tb927.11.11120		hypothetical protein, conserved	0.611251	2.54445	1.34735
Tb927.11.11150	U5-40K	U5 snRNP-specific 40 kDa protein	1	100	6.64386	NaN
Tb927.11.11220		dynein heavy chain, putative	1	1.351	0.434028	0.925
Tb927.11.11250	cMDH	cytosolic malate dehydrogenase	0.651756	0.923296	-0.115134	1.123
Tb927.11.1130		calpain-like cysteine peptidase, putative	1	1.289	0.366252
Tb927.11.11330	HSP70.4	heat shock protein 70	0.494188	1.0541	0.0760108
Tb927.11.11360	RACK1	receptor for activated C kinase 1	0.0618231	0.760197	-0.395555
Tb927.11.11380		hypothetical protein, conserved	0.863519	1.02204	0.0314586	1.108
Tb927.11.11430	CUL1	cullin 1, putative	1	2.183	1.12631
Tb927.11.11435		dynein light chain type 1, putative	0.260718	1.08088	0.112212	NaN
Tb927.11.11460	ATOM69	Mitochondrial import receptor subunit ATOM69	0.931662	1.00514	0.00739762	1.002
Tb927.11.11470	KRIPP14	kinetoplast ribosomal PPR-repeat containing protein 14	1	#VALUE!	NaN
Tb927.11.11475		ribosomal protein S14p/S29e	0.111826	0.727128	-0.459719	1.147
Tb927.11.11480		Trichohyalin, putative	0.933463	0.981207	-0.0273702	1.009
Tb927.11.11520	PEX11	glycosomal membrane protein	0.367615	0.938905	-0.0909485	1.081
Tb927.11.11550	TOP2A	DNA topoisomerase II alpha, putative	0.171678	0.450255	-1.15118	NaN
Tb927.2.1210	RHS4	retrotransposon hot spot protein 4 (RHS4), putative	0.0358577	1.40591	0.491508	1.069
Tb927.11.11590	EIF3E	Eukaryotic translation initiation factor 3 subunit E	0.677682	1.11796	0.16087	1.537
Tb927.11.11630		LSU ribosomal protein, mitochondrial, putative	0.142346	1.19155	0.252844
Tb927.11.11680		2-oxoglutarate dehydrogenase E2 component, putative	0.496177	0.990878	-0.0132207	1.143
Tb927.11.11690	VAB	Vacuolar proton pump subunit B, putative	0.374295	0.947916	-0.077169	1.07
Tb927.11.11700		nucleotidyl transferase, putative	0.706752	0.843221	-0.246017	NaN
Tb927.11.11750		membrane-bound acid phosphatase, putative	1	1.658	0.729444
Tb927.11.11770	EIF4E3	Eukaryotic translation initiation factor 4E-3	0.188006	1.36899	0.453115	1.338
Tb927.11.11780		acyl-CoA dehydrogenase, putative	1	0.46	-1.12029	NaN
Tb927.11.11820		40S ribosomal protein S17, putative	0.0983507	0.596439	-0.745553	1.192
Tb927.10.4280		ubiquinol-cytochrome c reductase complex 14 kda protein	0.0440373	1.38916	0.474217	0.961
Tb927.11.11930		SelR domain containing protein, putative	0.377165	15.6812	3.97096
Tb927.11.11950		cytochrome oxidase assembly protein, putative	0.493973	1.08358	0.115802
Tb927.11.11965		cytoskeleton-associated protein, putative	0.0776987	0.46345	-1.10951
Tb927.11.1200		hypothetical protein, conserved	1	#VALUE!	NaN
Tb927.11.12040		hypothetical protein, conserved	0.518292	0.692328	-0.530472	NaN
Tb927.11.1210		Domain of unknown function (DUF4470)/Domain of unknown function (DUF4471), putative	1	0.998	-0.00288824	NaN
Tb927.11.12150	BILBO1	flagellar pocket cytoskeletal protein bilbo1	0.179384	2.59679	1.37673	1.102
Tb927.11.12220	VTC4	catalytic subunit of the vacuolar transporter chaperone 4	0.898528	0.956056	-0.0648337	NaN
Tb927.11.12230	HslU2	ATP-dependent protease ATPase subunit HslU2	0.747587	0.966781	-0.0487396	0.885
Tb927.11.12240		cysteine peptidase, Clan CA, family C19, putative	1	#VALUE!	NaN
Tb927.11.12365		hypothetical protein	0.236274	1.34708	0.429838
Tb927.11.12410	KKT10	kinetoplastid kinetochore protein 10	0.888263	1.07771	0.107965
Tb927.11.12440		Plus-3 domain/Zinc finger, C3HC4 type (RING finger), putative	0.297642	6.71618	2.74764	NaN
Tb927.11.12480	KKIP7	Kinetochore interacting phosphatase 7	0.638106	1.44122	0.527286	NaN
Tb927.11.1250	mS35	Mitochondrial SSU ribosomal protein, putative	1	0.39	-1.35845	NaN
Tb927.11.12530	FAZ3	Flagellum attachment zone protein 3	0.797477	0.973143	-0.0392768	1.136
Tb927.11.12610	CYC1	cyclin 1	0.551582	1.19243	0.253909	0.814
Tb927.11.12680		prefoldin subunit 2, putative	0.607959	1.11488	0.156892	1.043
Tb927.11.1270		Mitochondrial ATP synthase subunit, putative	0.0657188	0.637743	-0.648952	0.91
Tb927.11.12750	CPSF30	cleavage and polyadenylation specificity factor 30 kDa subunit	1	#VALUE!	NaN
Tb927.10.13720	RBP29	RNA-binding protein 29, putative	0.00787248	1.38914	0.474191	1.132
Tb927.11.12850	OPB	oligopeptidase b	0.522508	1.13794	0.186429	1.171
Tb927.11.12880	POMP17	Present in the outer mitochondrial membrane proteome 17	0.201852	0.628136	-0.670852	NaN
Tb927.11.1290		hypothetical protein, conserved	1	1.026	0.0370308	NaN
Tb927.11.12920		hypothetical protein, conserved	1	#VALUE!	NaN
Tb927.11.12940		Uncharacterised protein family (UPF0160), putative	0.412606	1.0339	0.0480936	1.356
Tb927.11.13003		ubiquitin-60S ribosomal protein L40	0.574543	1.1906	0.251695
Tb927.11.13020		calmodulin	0.838084	1.08688	0.120195
Tb927.11.13080		hypothetical protein, conserved	0.626872	1.18567	0.245707
Tb927.10.9250		adenylyl cyclase-associated protein, putative	0.0100195	1.37691	0.461435	1.615
Tb927.9.13380	ATG24	Autophagy-related protein 24	0.00539245	1.37259	0.456901	0.952
Tb927.11.13180	POMP10	Present in the outer mitochondrial membrane proteome 10	0.160778	1.15032	0.202035	1.163
Tb927.11.13220		phospholipid:diacylglycerol acyltransferase-like protein	0.899587	1.06844	0.0955042
Tb927.11.13230	VAP	MSP (Major sperm protein) domain containing protein, putative	0.130625	0.55757	-0.842774	1.082
Tb927.11.13250	eIF-2-gamma	eukaryotic translation initiation factor 2 gamma, putative	0.447365	0.988517	-0.016662	1.525
Tb927.11.13270		hypothetical protein, conserved	0.726195	0.929276	-0.105821	0.743
Tb927.11.13280	gBP25	mitochondrial RNA binding protein 2	0.673033	0.94951	-0.0747443	0.902
Tb927.11.13290	TIM17	mitochondrial import inner membrane translocase subunit tim17	1	#VALUE!	NaN
Tb927.11.1330		Stress responsive A/B Barrel Domain, putative	0.0666761	0.760497	-0.394986	0.972
Tb927.11.13300	IFT25	Intraflagellar transport protein 25 homolog, putative	1	1	0	NaN
Tb927.11.13360		AAA ATPase, putative	0.711128	1.05565	0.0781316	NaN
Tb927.11.13400	BDF5	Bromodomain, putative	0.664179	1.1584	0.212139	NaN
Tb927.11.13470		PPPDE putative peptidase domain containing protein, putative	1	0.438	-1.191	3.728
Tb927.11.13500		par1	0.294652	0.940177	-0.0889962	1.004
Tb927.11.13510		hypothetical protein, conserved	0.510838	0.884873	-0.176457	1.035
Tb927.11.13520		hypothetical protein, conserved	0.47229	0.414378	-1.27098	NaN
Tb927.11.13570		hypothetical protein, conserved	0.607843	1.73586	0.795648	1.804
Tb927.11.13610		rhodanese-like domain containing protein, putative	0.440336	0.898528	-0.154365	2.208
Tb927.11.13650	CYB5	cytochrome b5, putative	0.412348	0.457459	-1.12828
Tb927.11.13660		hypothetical protein, conserved	1	3.612	1.8528
Tb927.11.13670		hypothetical protein, conserved	0.157595	7.97353	2.99522	NaN
Tb927.11.1370	GRX1	glutaredoxin, putative	0.386109	0.767363	-0.38202	1.301
Tb927.11.13710		hypothetical protein, conserved	0.909503	1.04349	0.0614191
Tb927.11.13730	ODC	ornithine decarboxylase	0.571183	1.24052	0.31094	0.993
Tb927.11.13740	ACP5	procyclic-enriched flagellar receptor adenylate cyclase 5	0.111913	4.38404	2.13226	NaN
Tb927.11.13750	RAB4	Ras-related protein Rab4	0.372683	1.66502	0.73554	1.012
Tb927.11.13780		profilin	0.824599	1.02075	0.0296357	1.138
Tb927.11.13810		ATP- dependent RNA helicase, putative	1	8.16	3.02857	NaN
Tb927.11.13870		uncharacterized protein, PH0010 family/AmmeMemoRadiSam system protein A, putative	0.284828	1.27499	0.350482	0.696
Tb927.11.13890		AKAP7 2'5' RNA ligase-like domain containing protein, putative	0.414176	0.905978	-0.142453
Tb927.11.13910		NADH dehydrogenase (ubiquinone) 1 alpha subcomplex subunit, putative	0.892662	1.14194	0.191483
Tb927.11.13920	KIN2B	kinesin-II 85 Kd subunit, putative	0.0871712	1.97555	0.982254
Tb927.11.13930		U3 small nucleolar ribonucleoprotein protein IMP3, putative	1	1.052	0.0731348
Tb927.11.13970	PAN3	Pab1p-dependent poly(A) ribonuclease subunit, putative	0.391083	0.942878	-0.0848567
Tb927.11.1400		hypothetical protein, conserved	0.437534	4.51103	2.17346
Tb927.11.14020	NRBD2	nuclear RNA binding domain 2	0.109938	0.635711	-0.653557	1.222
Tb927.11.14090	DRBD18	Double RNA binding domain protein 18	0.577319	0.954194	-0.0676457	1.168
Tb927.11.14100	DRBD4	Double RNA-binding domain containing protein 4	0.737123	1.14879	0.20011	1.149
Tb927.11.14120		phenylalanyl-tRNA synthetase alpha chain, putative	0.501164	1.16284	0.217651	1.252
Tb927.11.14140	ECT	ethanolamine-phosphate cytidylyltransferase	0.483947	0.932531	-0.100777	0.773
Tb927.11.14160		Alpha/beta hydrolase family, putative	1	4.098	2.03492
Tb927.11.14165		hypothetical protein	1	1.44	0.526069
Tb927.11.14170		hypothetical protein, conserved	0.15964	1.7564	0.812625
Tb927.11.14190	TDR1	Staphylococcal nuclease homologue/Tudor domain containing protein, putative	0.38232	0.954331	-0.0674387	1.474
Tb927.11.1420		hypothetical protein, conserved	0.136651	3.14907	1.65493	NaN
Tb927.11.14200	CDC34	ubiquitin-conjugating enzyme E2, putative	0.127107	2.73954	1.45393	NaN
Tb927.3.2220	EIF3J	eukaryotic translation initiation factor 3 subunit j	0.0406508	1.37259	0.456899	1.428
Tb927.11.14230		Vps23 core domain containing protein, putative	1	7.086	2.82497
Tb927.11.14250	TCP-1-epsilon	T-complex protein 1, epsilon subunit, putative	0.119695	0.875032	-0.192593	1.138
Tb927.11.14300	IC70	Dynein intermediate chain, axonemal	0.194965	0.448968	-1.15532	0.675
Tb927.11.14330		HECT-domain (ubiquitin-transferase), putative	0.188333	0.580204	-0.785367	NaN
Tb927.11.14340	XPO1	exportin 1	0.810197	0.569255	-0.812854
Tb927.11.14390		hypothetical protein, conserved	0.0583163	1.11088	0.1517
Tb927.11.14430	RPN12	proteasome regulatory non-ATP-ase subunit	0.64265	0.913856	-0.129962	0.795
Tb927.11.14460		ADP-ribosylation factor GTPase activating protein 1, putative	0.066595	1.46095	0.54691
Tb927.11.1450		2-oxoglutarate dehydrogenase E1 component, putative	0.133446	1.1742	0.231676	1.324
Tb927.11.14560	CPSF160	Cleavage and polyadenylation specificity factor CPSF160, putative	0.279801	2.15504	1.10771
Tb927.11.14590	G5-IP	G5-interacting protein	0.266818	7.58119	2.92242	NaN
Tb927.11.14660		hypothetical protein, conserved	1	#VALUE!	NaN
Tb927.11.14700		hypothetical protein, conserved	1	0.61	-0.713119	0.962
Tb927.11.14730	FtsH14	Metalloprotease M41 FtsH, putative	0.941972	0.988628	-0.0164998	1.307
Tb927.11.14760		Clustered mitochondria/Translation initiation factor eIF3 subunit 135, putative	0.396383	4.99008	2.31906	NaN
Tb927.11.14780	PMI	phosphomannose isomerase	0.286665	1.12946	0.175638	1.011
Tb927.11.14870		NAD+ synthase, putative	0.259363	1.52943	0.612993
Tb927.11.14880	PFC9	Paraflagellar Rod Proteome Component 9, putative	0.390196	0.752671	-0.409909	0.981
Tb927.11.14900	COPE	coatomer subunit epsilon	0.311	1.2563	0.329181	1.029
Tb927.11.14910		protein phosphatase 2C, putative	0.727064	1.0497	0.0699814	NaN
Tb927.11.14950	ZFP2	zinc finger protein 2	0.246378	0.658519	-0.602703	NaN
Tb927.11.14960	PUF7	pumilio/PUF RNA binding protein 7, putative	0.158347	1.46242	0.548358	3.323
Tb927.11.14970		hypothetical protein, conserved	0.479873	1.20771	0.272273	1.01
Tb927.11.15020	SODB2	iron superoxide dismutase	0.88289	1.0144	0.0206298	0.805
Tb927.11.15030	X3	small GTPase	0.412976	0.905895	-0.142584	NaN
Tb927.11.15040	HSP60	Chaperonin HSP60, mitochondrial	0.139268	0.74258	-0.429381	1.061
Tb927.11.15070	BBP119	Basal body protein	1	5.784	2.53207	NaN
Tb927.11.15130	J7	DnaJ homolog, putative	1	100	6.64386	1.034
Tb927.11.15140	CAP62	bilobe region protein, putative	1	#VALUE!	NaN
Tb927.11.15150		1-acyl-sn-glycerol-3-phosphate acyltransferase, putative	0.101229	0.618718	-0.692647	1.034
Tb927.11.15210	ESP16	TLR4 regulator and MIR-interacting MSAP, putative	0.705751	0.216241	-2.20929
Tb927.10.9190	IleRS	isoleucyl-tRNA synthetase, putative	0.020849	1.36976	0.453924	1.216
Tb927.11.15240	RAB2B	Ras-related protein RAB2B, putative	0.0725942	1.16124	0.215662	1.175
Tb927.11.15255		hypothetical protein	0.641195	5.94979	2.57284
Tb927.11.15370	KAP123	Importin subunit beta-4, putative	0.22399	1.06559	0.0916541	1.284
Tb927.11.1540	IVDH	isovaleryl-coA dehydrogenase, putative	0.0926028	1.2269	0.295022	0.965
Tb927.11.15420	EIF3K	eukaryotic translation initiation factor 3 subunit k	0.206967	1.24272	0.313498	1.564
Tb927.11.15430		U5 small nuclear ribonucleoprotein component, putative	0.342335	5.80732	2.53787	NaN
Tb927.11.15450	BBP270	Basal body protein	0.373871	0.429802	-1.21825
Tb927.11.15480	ACDP	heat shock protein Hsp20, putative	0.396619	0.777362	-0.363342	NaN
Tb927.11.15530		C-14 sterol reductase, putative	0.0553854	1.61857	0.694722
Tb927.11.15550	B5R	NADH-cytochrome b5 reductase, putative	0.73067	0.939093	-0.0906602	0.938
Tb927.11.15590		hypothetical protein, conserved	0.839217	1.31509	0.395159	NaN
Tb927.11.1560		1,2-Dihydroxy-3-keto-5-methylthiopentene dioxygenase, putative	0.153152	1.24846	0.320154	1.445
Tb927.11.15640	MERS1	mitochondrial RNA binding complex 1 subunit	1	1	0	NaN
Tb927.11.15680		hypothetical protein, conserved	0.0652633	0.859917	-0.217731	1.196
Tb927.11.15700		hypothetical protein, conserved	0.116181	1.49095	0.57623
Tb927.11.15760	TTA1	GPI transamidase subunit Tta1	0.541696	1.48992	0.575231
Tb927.11.15780		hypothetical protein, conserved	0.739424	1.406	0.4916
Tb927.11.15840		L-Lysine transport protein, putative	1	0.034	-4.87832	NaN
Tb927.11.15870		hypothetical protein, conserved	0.0520756	7.90176	2.98217
Tb927.3.1010	CAP64	hypothetical protein, conserved	0.0404558	1.36601	0.449963	1.04
Tb927.11.15910	SODB1	iron superoxide dismutase	0.0874677	0.818636	-0.288706	1.335
Tb927.11.15940		hypothetical protein, conserved	0.795437	1.01846	0.0263915	NaN
Tb927.11.15950		amino acid transporter, putative	0.654373	0.176748	-2.50023
Tb927.11.15990	NUP109	Nucleoporin NUP109	0.597971	1.19041	0.25146	NaN
Tb927.11.16030	RPN7	proteasome regulatory non-ATP-ase subunit 7	0.276712	0.893413	-0.162601	0.731
Tb927.11.16040		prefoldin subunit, putative	1	100	6.64386
Tb927.11.16080		Soluble NSF attachment protein, SNAP, putative	0.0880126	0.783389	-0.352199	1.006
Tb927.11.16110		integrin alpha chain protein, putative	1	0.382	-1.38836
Tb927.11.16130	NDPK	nucleoside diphosphate kinase	0.382635	1.08099	0.112347	1.052
Tb927.11.16150		tubulin binding cofactor A, putative	0.182378	1.14489	0.195207	NaN
Tb927.11.16160		ATP binding protein-like protein	0.118253	0.820442	-0.285526	1.224
Tb927.11.1620		hypothetical protein, conserved	0.343205	1.21442	0.280272	0.777
Tb927.11.16200	CAP17	cytoskeleton-associated protein 17	0.228669	0.730205	-0.453626	0.577
Tb927.11.16220		Cytochrome b-c1 complex subunit, putative	0.825173	1.01852	0.0264675
Tb927.6.4670	MORN1	MORN repeat-containing protein 1	0.0400167	1.35054	0.433533	0.979
Tb927.11.16400	KAP3	kinetoplast-associated protein 3, putative	0.0596417	0.63332	-0.658994	0.852
Tb927.7.1170	Y14	RNA-binding protein Y14	0.022807	1.32814	0.409402
Tb927.11.16510		hypothetical protein, conserved	0.267952	7.64435	2.93439	NaN
Tb927.11.16540		Roadblock/LC7 domain containing protein, putative	0.792462	2.30772	1.20647	NaN
Tb927.11.16550	ZC3H46	Zinc finger protein, C3H1 type-like	0.434441	0.707089	-0.500036	0.56
Tb927.11.16660		Dopey, N-terminal, putative	1	1.652	0.724214
Tb927.11.16670		hypothetical protein, conserved	0.224709	1.67939	0.74794	NaN
Tb927.11.1670	NFS	cysteine desulfurase	0.142154	1.9486	0.962441	1.254
Tb927.11.16710		hypothetical protein, conserved	0.256295	2.19369	1.13336	0.728
Tb927.11.16730	GCVL-2	dihydrolipoyl dehydrogenase	0.806915	0.980407	-0.0285476	0.996
Tb927.11.16750		hypothetical protein, conserved	0.481184	0.373618	-1.42036
Tb927.11.16760	TCP-1-alpha	T-complex protein 1, alpha subunit, putative	0.0964591	0.77546	-0.366875	1.092
Tb927.11.16770		glucosamine-6-phosphate isomerase, putative	0.0583812	1.26688	0.341282	0.896
Tb927.11.1680		vesicular-fusion protein SEC18, putative	0.566347	2.30202	1.2029	NaN
Tb927.11.16810		dynein light intermediate chain D1bLIC, putative	0.802917	0.904263	-0.145186	NaN
Tb927.11.16830	RABL5	Rab-like 5, small G protein	0.121782	0.591532	-0.757472	1.188
Tb927.11.16840		hypothetical protein, conserved	1	#VALUE!	NaN
Tb927.11.16870	NDUFA2	NADH-ubiquinone oxidoreductase B8 subunit	0.976226	0.968568	-0.0460747
Tb927.11.16970		protein phosphatase 4, putative	0.524739	1.14514	0.195528	1.192
Tb927.11.1700		hypothetical protein, conserved	0.308951	0.52431	-0.931508	NaN
Tb927.11.17000	AIR9	leucine-rich repeat protein (LRRP), putative	0.838572	1.02992	0.0425292	0.985
Tb927.11.17010		Rab5-interacting protein (Rab5ip), putative	1	0.875	-0.192645
Tb927.11.17040	ACP1	procyclic-enriched flagellar receptor adenylate cyclase 1	0.160268	7.21761	2.85152	NaN
Tb927.11.1710	gBP21	guide RNA-binding protein of 21 kDa	0.439446	0.944969	-0.0816615	0.875
Tb927.11.1740	IFT88	intraflagellar transport protein 88	0.334258	0.577385	-0.792394	NaN
Tb927.11.180		electron transfer flavoprotein, putative	0.287816	0.683204	-0.549611	0.891
Tb927.11.1820		translation initiation factor eIF2B delta subunit, putative	1	8.649	3.11253	NaN
Tb927.11.1840	CAP46	hypothetical protein, conserved	0.607947	1.12949	0.175677	1.02
Tb927.5.1780		hypothetical protein, conserved	0.0245564	1.3247	0.405664	0.851
Tb927.11.18920		variant surface protein (VSG, atypical), putative	1	#VALUE!	NaN
Tb927.11.190		elongation factor, putative	0.160688	0.506414	-0.98161	0.412
Tb927.11.1900		T-complex protein 1, beta subunit, putative	0.125907	0.753218	-0.408861	1.132
Tb927.11.1980	ZC3H41	zinc finger protein family member, putative	0.587604	1.06872	0.0958845	1.363
Tb927.11.1990		arginyl-tRNA synthetase, putative	0.290312	1.14496	0.195301	1.37
Tb927.11.2050		60S acidic ribosomal protein P0, putative	0.194703	0.633807	-0.657885
Tb927.11.2110		Snf7, putative	0.143522	1.42255	0.508476
Tb927.11.2120	NOC1	CBF/Mak21 family, putative	1	#VALUE!	NaN	0.871
Tb927.11.2130	RPN3	proteasome regulatory non-ATP-ase subunit 3	0.547054	0.927768	-0.108164	0.351
Tb927.11.2200	RPB11	DNA-directed RNA polymerase II, putative	1	0.269	-1.89432	NaN
Tb927.11.2245		hypothetical protein	0.47631	0.73625	-0.441733	0.859
Tb927.11.2250		conserved protein, unknown function	0.342708	0.0559464	-4.15981	NaN
Tb927.11.2260	EIF4E1	Eukaryotic translation initiation factor 4E-1	0.442877	0.824042	-0.27921	0.875
Tb927.11.2270	IC140	inner dynein arm I1 intermediate chain, axonemal	1	1.031	0.0440444	NaN
Tb927.11.2280		BRO1-like domaiLIX V-shaped domain binding to HIV, putative	0.368036	5.55936	2.47492	NaN
Tb927.11.230	CPSF100	cleavage and polyadenylation specificity factor subunit 2	1	#VALUE!	NaN
Tb927.11.2300	ERF1	eukaryotic peptide chain release factor subunit 1, putative	0.956387	1.00712	0.0102302	1.634
Tb927.11.2330		molybdopterin synthase sulphurylase protein, putative	1	3.603	1.8492
Tb927.11.2340		hypothetical protein, conserved	0.415322	1.19043	0.251481
Tb927.7.190	THOP1	thimet oligopeptidase, putative	0.0151506	1.31908	0.399532	1.426
Tb927.11.2370	MEX67	mRNA export factor MEX67	0.933857	1.02477	0.0353018	NaN
Tb927.11.2380	PGKL	phosphoglycerate kinase, putative	0.838649	1.14728	0.198217	NaN
Tb927.11.2410		hypothetical protein, conserved	0.206956	0.93025	-0.104309	1.149
Tb927.11.2420	TTLL6B	Tubulin-tyrosine ligase family, putative	0.767111	1.11722	0.159914	NaN
Tb927.10.11700		guanylate kinase, putative	0.00286439	1.31438	0.394386	1.398
Tb927.11.6590		metallo-peptidase, Clan MF, Family M17	0.0437051	1.31437	0.394368	1.289
Tb927.11.250		ubiquitin carboxyl-terminal hydrolase, putative	0.3298	0.731511	-0.451049	0.752
Tb927.11.2500	MCP1	Metallocarboxypeptidase 1	0.365637	1.39256	0.47774	1.126
Tb927.11.2510		NUC173 domain containing protein, putative	1	#VALUE!	NaN
Tb927.11.2520	UAP	UDP-n-acetylglucosamine pyrophosphorylase	0.705179	0.834584	-0.260871	1.011
Tb927.11.2530	mS52	Mitochondrial SSU ribosomal protein, putative	0.31968	0.85744	-0.221892	NaN
Tb927.11.2570		hypothetical protein, conserved	1	#VALUE!	NaN	0.744
Tb927.8.7950	FLAM4	Flagellar Member 4	0.0151117	1.29004	0.36742	NaN
Tb927.11.260	PIFTF6	Putative intraflagellar transport protein F6	0.565091	0.126649	-2.98109	NaN
Tb927.11.2610	CAP50	hypothetical protein, conserved	0.87994	0.946478	-0.0793591	0.929
Tb927.11.2620		hypothetical protein, conserved	0.302274	2.48506	1.31328	1.486
Tb927.11.2650		heat shock protein 84, putative	0.0673946	0.909044	-0.137578	0.945
Tb927.11.2670	NUP59	Nucleoporin NUP59	0.290451	1.14931	0.200769	0.786
Tb927.11.2690	ASCT	succinyl-coA:3-ketoacid-coenzyme A transferase, mitochondrial precursor, putative	0.127043	0.81313	-0.298443	0.747
Tb927.11.2730	galE	UDP-galactose 4-epimerase	0.77315	1.12473	0.169574	NaN
Tb927.11.2740		hypothetical protein, conserved	0.862416	1.1007	0.138423
Tb927.11.2750	POMP12	Present in the outer mitochondrial membrane proteome 12	0.318269	0.822261	-0.282331	0.615
Tb927.11.2800		hypothetical protein, conserved	1	#VALUE!	NaN
Tb927.11.2840		magnesium-dependent phosphatase-1/HAD phosphatase, family IIIC, putative	0.374434	15.843	3.98577	NaN
Tb927.11.2930		membrane-associated protein, putative	0.447419	0.878363	-0.187111
Tb927.11.2940		hypothetical protein, conserved	0.675875	0.192094	-2.38012
Tb927.11.2950	NUP89	Nucleoporin NUP89	0.944432	1.03349	0.0475282
Tb927.11.3030	PRS	phosphoribosylpyrophosphate synthetase, putative	0.235303	1.19583	0.258012	1.3
Tb927.11.3060		Phosphate transport (Pho88), putative	1	0.462	-1.11404
Tb927.11.3070	RRB1	ribosome assembly protein RRB1, putative	0.602205	0.643755	-0.635417	NaN
Tb927.11.3100	POMP13	Present in the outer mitochondrial membrane proteome 13	0.0232153	1.28539	0.362211
Tb927.11.3120	NOG1	nucleolar GTP-binding protein 1	0.262006	3.4915	1.80385	1.388
Tb927.11.3160		hypothetical protein, conserved	1	12.876	3.68661
Tb927.11.320		dynein light chain 1, putative	1	#VALUE!	NaN
Tb927.11.3240	TCP-1-zeta	T-complex protein 1, zeta subunit, putative	0.125011	0.755174	-0.405119	1.132
Tb927.11.3250	OADbeta	dynein heavy chain, putative	0.121186	0.758749	-0.398305	0.976
Tb927.11.3270	SQE	squalene monooxygenase, putative	0.33618	1.06564	0.0917252	1.31
Tb927.11.3280	KIN13-5	Kinesin-13 5, putative	0.129547	0.716982	-0.479991	1.065
Tb927.11.330	MLP1	Myosin-like protein 1	1	#VALUE!	NaN	NaN
Tb927.11.3300	SAS-4	Spindle assembly abnormal 4	0.934145	0.966778	-0.048743	NaN
Tb927.7.6350	NDUFV2	NADH dehydrogenase [ubiquinone] flavoprotein 2, mitochondrial	0.0203845	1.27696	0.352714
Tb927.11.3320	TbGTR	ras-like small GTPase, putative	0.354867	5.70979	2.51344	NaN
Tb927.11.3370		hypothetical protein	1	#VALUE!	NaN
Tb927.11.3380	RanBP1	Ran-binding protein 1, putative	0.39752	1.20139	0.264704	1.133
Tb927.10.10850	AGO1	Protein argonaute-1	0.0335899	1.27627	0.351938	1.518
Tb927.11.3550		XPA-interacting protein, putative	1	1.438	0.524064	NaN
Tb927.11.3570		metallo-peptidase, Clan MA(E) Family M1	0.710862	0.976212	-0.0347338	1.107
Tb927.11.3580		Thiamin pyrophosphokinase, vitamin B1 binding domain containing protein, putative	0.368565	2.234	1.15963
Tb927.11.3590		40S ribosomal protein S4, putative	0.0871161	0.744998	-0.424692	1.178
Tb927.11.3620	NT8.2	nucleobase/nucleoside transporter 8.1	1	#VALUE!	NaN	1.047
Tb927.11.3640	MRPL27	Mitochondrial ribosomal protein L27	1	100	6.64386	NaN
Tb927.11.3650		adenylosuccinate synthetase, putative	0.28227	1.06877	0.0959581	1.206
Tb927.11.370	RAP1	repressor activator protein 1	0.476165	0.612128	-0.708095
Tb927.11.3730	LeuRS	leucyl-tRNA synthetase, putative	0.599202	0.937918	-0.0924656	1.124
Tb927.11.3740	RPT2	proteasome regulatory ATPase subunit 2	0.505683	0.822999	-0.281037	1.175
Tb927.11.3750	B5R	NADH-cytochrome b5 reductase, putative	0.415311	1.13249	0.179502	NaN
Tb927.11.3790		hypothetical protein, conserved	0.588248	1.8379	0.878057	NaN
Tb927.11.3830		hypothetical protein, conserved	1	#VALUE!	NaN	NaN
Tb927.11.3840		hypothetical protein, conserved	1	0.01	-6.64386
Tb927.11.3850		AMP deaminase, putative	1	1.153	0.205393
Tb927.11.3860		hypothetical protein, conserved	0.369185	0.749752	-0.415514	NaN
Tb927.11.3900		glycosyltransferase family-like protein, putative	0.543477	1.09818	0.13512	NaN
Tb927.11.3920		hypothetical protein, conserved	1	100	6.64386
Tb927.11.3970		hypothetical protein, conserved	0.86261	1.07519	0.104596	0.605
Tb927.11.3980		metallo-peptidase, Clan ME, Family M16	0.510619	0.939979	-0.0892998	1.05
Tb927.11.4130		ubiquitin-like protein, putative	0.206393	0.759923	-0.396076
Tb927.11.4190		Metallopeptidase family M24, putative	1	0.242	-2.04692	NaN
Tb927.11.4200		mannose-specific lectin, putative	0.432101	1.41203	0.497766	NaN
Tb927.11.4210		U-box domain containing protein, putative	0.803091	1.05258	0.0739275	2.131
Tb927.11.4290	RPS12	40S ribosomal protein S12	1	1.654	0.725959
Tb927.11.4320		Uncharacterized ACR, COG1678, putative	0.300759	0.772641	-0.37213	0.739
Tb927.11.435		hypothetical protein	1	0.765	-0.386468
Tb927.11.4360		Protein of unknown function (DUF1014), putative	0.933635	1.23527	0.304829	1.443
Tb927.11.440		conserved protein	0.217362	0.573785	-0.801418	NaN
Tb927.11.4420		hypothetical protein, conserved	0.505	1.2559	0.32872	4.062
Tb927.11.4450	ALBA2	ALBA-Domain Protein	0.241604	0.807521	-0.308428	1.12
Tb927.11.4460	ALBA1	ALBA-Domain Protein	0.820251	0.971857	-0.0411847	1.204
Tb927.11.4530	ARD1	N-acetyltransferase subunit ARD1	1	0.599	-0.739372	NaN
Tb927.11.4570	RAB5B	Ras-related protein Rab5B	1	1.335	0.41684
Tb927.11.4610	PKA-R	protein kinase A regulatory subunit	0.0860098	1.40509	0.490667	NaN
Tb927.11.4680		SURF1 family, putative	0.186865	1.94938	0.963018	NaN
Tb927.11.4700		prostaglandin f synthase	0.122992	0.648375	-0.625099	0.869
Tb927.11.4780	PDHK	pyruvate dehydrogenase (lipoamide) kinase, putative	0.980768	0.99687	-0.00452224	NaN
Tb927.11.4810		hypothetical protein, conserved	0.303354	0.761374	-0.393323
Tb927.11.4850		hypothetical protein, conserved	0.687166	4.97996	2.31613
Tb927.11.4900		WD40/YVTN repeat-like-containing protein	0.848197	0.96168	-0.0563719	1.146
Tb927.11.4910		predicted ankyrin repeat family protein	0.990246	1.00226	0.00325598	1.196
Tb927.11.4950		hypothetical protein, conserved	0.501669	1.15029	0.202	NaN
Tb927.11.4980		ATP-dependent DEAD/H RNA helicase, putative	0.955799	0.985632	-0.020879	NaN
Tb927.11.500	UBP1	RNA-binding protein, UBP1	0.115102	0.707026	-0.500164	0.701
Tb927.11.5000	DNAI1	Dynein intermediate chain 1, axonemal	0.749585	1.03936	0.0556946	0.952
Tb927.11.5020		hypothetical protein, conserved	0.974896	1.00773	0.0111129
Tb927.11.5030		hypothetical protein, conserved	0.373853	15.8777	3.98893
Tb927.11.5050	FHm	fumarate hydratase, class I	0.0985093	0.609712	-0.713801	0.736
Tb927.11.5060	mt-SAF1	Mitochondrial small ribosomal subunit Rsm22, putative	0.324299	19.1964	4.26276
Tb927.11.2470		metallo-peptidase, Clan MF, Family M17	0.0405584	1.26007	0.333505	1.271
Tb927.11.510	UBP2	RNA-binding protein, UBP2	0.193773	0.54924	-0.86449
Tb927.11.5140		ubiquitin carboxyl-terminal hydrolase, putative	0.815031	0.953124	-0.0692646	1.371
Tb927.11.5180		hypothetical protein, conserved	0.445419	0.908255	-0.138831	1.353
Tb927.11.5220		chaperone protein DnaJ, putative	0.976474	0.984378	-0.022715	NaN
Tb927.11.5230		hypothetical protein, conserved	0.204002	0.7295	-0.45502	1.192
Tb927.11.5290	MCP9	mitochondrial carrier protein	0.227277	0.895731	-0.158862	0.924
Tb927.11.530	RBP3	RNA-binding protein, putative	0.573051	0.39715	-1.33224
Tb927.10.5020	eif4e5	Eukaryotic translation initiation factor 4E type 5	0.0395315	1.24022	0.310599	1.046
Tb927.11.5360		aldo/keto reductase, putative	0.799407	1.19072	0.25184
Tb927.11.540	ABCT	ABC transporter, mitochondrial, putative	0.51712	0.735687	-0.442837	NaN
Tb927.11.5400	SRP54	signal recognition particle 54 kDa	0.375454	0.837005	-0.256691	1.115
Tb927.11.5440		malic enzyme	0.239072	0.747993	-0.418904	0.886
Tb927.11.5450		malic enzyme	0.109031	1.22108	0.288157	1.214
Tb927.11.550	SCD6	hypothetical protein SCD6.10	0.424331	0.660917	-0.597459	0.678
Tb927.11.5500	KRIPP1	Mitochondrial SSU ribosomal protein, putative	0.696216	1.3568	0.440204	NaN
Tb927.11.5520	TIM	triosephosphate isomerase	0.786927	1.02201	0.0314071	1.119
Tb927.11.5600	ATOM14	Archaic Translocase of outer membrane 14 kDa subunit	0.489023	1.06475	0.0905093	1.136
Tb927.11.5650		replication factor C, subunit 1, putative	0.08026	1.73873	0.79803	NaN
Tb927.11.5680	LC1	dynein light chain 1, axonemal	1	0.954	-0.0679388	1.25
Tb927.11.5760		hypothetical protein, conserved	1	6.128	2.61542
Tb927.11.5840	EIF1	Protein translation factor SUI1 homolog, putative	0.712389	0.887356	-0.172415	1.343
Tb927.11.5850	RBP38	RNA-binding protein 38, putative	0.468163	0.635075	-0.655002	NaN
Tb927.11.5950		hypothetical protein, conserved	0.428046	1.13947	0.188367
Tb927.11.600		Mitochondrial ATP synthase subunit, putative	0.126209	0.657504	-0.604929	0.927
Tb927.11.6000	MRPL4	mitochondrial ribosomal protein L4	0.860647	1.05244	0.0737418	NaN
Tb927.11.6010		conserved protein, unknown function	0.445265	0.620246	-0.689088	2.372
Tb927.11.6040		Nodulin-like, putative	0.226749	1.29851	0.376857	1.029
Tb927.11.6130		SKP1-like protein	0.952228	0.987744	-0.0177905	NaN
Tb927.11.6160	ERF3	eukaryotic release factor 3, putative	0.100767	1.12418	0.168868	1.285
Tb927.11.6170	SEC31	protein transport protein SEC31, putative	0.0659843	1.51621	0.600469	1.366
Tb927.11.6180		60S ribosomal protein L28, putative	0.208401	0.759419	-0.397033	1.276
Tb927.11.6210	CYP51	Lanosterol 14-alpha demethylase	0.716283	1.02321	0.0330969	1.517
Tb927.11.6230		protein transport protein SEC61 subunit alpha, putative	0.563091	0.554089	-0.85181	NaN
Tb927.11.6250		Mitochondrial ATP synthase subunit, putative	0.212911	0.664967	-0.588645	0.898
Tb927.11.6270	PIP5Pase1	inositol-1,4,5-trisphosphate (IP3) 5-phosphatase, putative	0.83005	1.28565	0.362494	NaN
Tb927.11.6280	PPDK	pyruvate phosphate dikinase	0.103066	0.779743	-0.358929	1.011
Tb927.11.630	RPA135	RNA polymerase I second largest subunit	0.478855	4.17981	2.06344	NaN
Tb927.8.4500	eif4g5	Eukaryotic translation initiation factor 4 gamma 5	0.0423086	1.23582	0.305474	1.475
Tb927.11.6320		MRB1-associated protein	0.558912	1.63472	0.709042	NaN
Tb927.11.6330	6PGL	6-phosphogluconolactonase	1	#VALUE!	NaN	NaN
Tb927.11.6360		60S ribosomal protein L24, putative	1	#VALUE!	NaN	NaN
Tb927.11.6370		leucine-rich repeat protein (LRRP), putative	1	#VALUE!	NaN	0.359
Tb927.11.6390		START domain containing protein, putative	0.269459	0.706672	-0.500888	NaN
Tb927.11.6420		hypothetical protein, conserved	0.204217	1.41509	0.500891
Tb927.11.6430		hypothetical protein, conserved	1	#VALUE!	NaN	NaN
Tb927.11.6440	ENF	hypothetical protein, conserved	0.379178	0.861107	-0.215735	1.243
Tb927.11.6470	MIC16	hypothetical protein, conserved	1	100	6.64386	NaN
Tb927.11.6490		hypothetical protein, conserved	0.371839	0.500746	-0.997848
Tb927.11.6510		40S ribosomal protein S21, putative	0.17845	0.59148	-0.757598
Tb927.11.6570		Nodulin-like, putative	0.92208	1.29326	0.371011
Tb927.3.4750		Aminopeptidase M1, putative	0.00174993	1.21792	0.284416	1.278
Tb927.11.6610		hypothetical protein, conserved	0.147432	0.846187	-0.240952	1.033
Tb927.11.6630		3-methylcrotonoyl-CoA carboxylase beta subunit, putative	0.953699	1.01485	0.0212651	0.945
Tb927.11.6640	CYB5	cytochrome b5, putative	0.673553	0.770359	-0.376396	1.627
Tb927.11.6720		mRNA cap guanine-N7 methyltransferase, putative	0.835608	0.89908	-0.153478	NaN
Tb927.11.6740	PUF10	pumilio/PUF RNA binding protein 10, putative	0.965086	1.00361	0.0052016	1.13
Tb927.11.6780		regulator of chromatin condensation, putative	0.977775	1.00177	0.00255085	0.991
Tb927.11.13090		elongation factor 1 gamma, putative	0.029737	1.21064	0.275766	1.544
Tb927.9.12320		cystathione gamma lyase, putative	0.0126173	1.20015	0.263221	1.507
Tb927.11.6810	TTL	tubulin-tyrsoine ligase-like protein, putative	1	0.274	-1.86775
Tb927.11.6870	14-3-3-II	14-3-3 protein 2	0.232836	0.954607	-0.0670212	1.215
Tb927.11.6980		Phosphoenolpyruvate carboxykinase, related	0.253766	1.2556	0.328383	0.713
Tb927.11.7020	PSA4	proteasome alpha 7 subunit, putative	0.0832066	0.863597	-0.21157	1.149
Tb927.11.7040		pterin-4-alpha-carbinolamine dehydratase, putative	0.879988	1.13404	0.181471
Tb927.11.7060	VSP1	acidocalcisomal pyrophosphatase	0.316385	1.23513	0.304667	1.132
Tb927.11.7100		cytoplasmic translation machinery associated protein, putative	0.638874	0.872516	-0.196747	NaN
Tb927.11.7140	CSBPII_33	cell cycle sequence binding phosphoprotein (RBP45), putative	0.49621	0.383426	-1.38298	NaN
Tb927.11.715		dynein light chain LC8, putative	0.493763	1.07481	0.104087
Tb927.11.7150		NGG1 interacting factor 3-like	0.262339	2.50459	1.32457	0.91
Tb927.11.7170	SerRS	seryl-tRNA synthetase	0.26942	0.9373	-0.0934175	1.19
Tb927.11.7200		GRIP domain containing protein, putative	1	0.01	-6.64386
Tb927.11.7250		hypothetical protein, conserved	0.0963902	0.771898	-0.373519
Tb927.11.7270	PSB3	proteasome beta 3 subunit, putative	0.79345	0.97322	-0.0391617	1.159
Tb927.11.7300		major facilitator superfamily, putative	1	#VALUE!	NaN
Tb927.11.7350	H2BV	Histone H2B variant V	0.18253	0.407116	-1.29649	1.085
Tb927.11.7380	G3PDH	glycerol-3-phosphate dehydrogenase (FAD-dependent), mitochondrial	0.508993	0.868451	-0.203484	1.694
Tb927.11.740	EIF5A	eukaryotic translation initiation factor 5A	0.352732	1.25381	0.326315	1.615
Tb927.11.7420		phosphoadenosine phosphosulfate reductase-like protein	0.11127	1.14903	0.200421	NaN
Tb927.11.7460	BiP	luminal binding protein 1 (BiP), putative	0.344621	1.07699	0.107004	1.705
Tb927.11.7480		vacuolar type h+ ATPase subunit, putative	1	#VALUE!	NaN
Tb927.11.7520		hypothetical protein, conserved	1	0.957	-0.0634091	NaN
Tb927.11.7540		electron-transfer-flavoprotein, alpha polypeptide, putative	0.352561	1.30649	0.385698	0.687
Tb927.11.7560	CMF15	Component of motile flagella 15	0.0676986	1.46385	0.549764	1.147
Tb927.11.760		protein phosphatase 2C, putative	0.690745	1.0489	0.0688732	1.43
Tb927.11.7600		hypothetical protein, conserved	0.317237	0.509285	-0.973454	NaN
Tb927.11.7675		ribosomal protein S10p/S20	0.105303	0.653545	-0.613642	1.254
Tb927.11.7740		dynein light chain, putative	0.317114	0.887552	-0.172097
Tb927.11.7780	ATOM46	Mitochondrial import receptor subunit ATOM46	0.525716	1.04193	0.0592519	1.28
Tb927.11.7840	RNR1	ribonucleoside-diphosphate reductase large chain	0.385602	1.06184	0.0865623	1.224
Tb927.11.7890	ZC3H44	zinc finger CCCH domain containing protein 44	0.927111	0.989681	-0.0149643	NaN
Tb927.11.7900	RBP16	mitochondrial RNA binding protein 16	0.942908	0.98297	-0.0247813	0.951
Tb927.11.7960	KPAP1	kinetoplast poly(A) polymerase 1	0.360117	0.836158	-0.258153
Tb927.11.800		prefoldin subunit, putative	0.957695	0.98429	-0.0228446	1.208
Tb927.11.8050		Sas10/Utp3/C1D family/Sas10 C-terminal domain containing protein, putative	0.419679	1.98832	0.99155	2.712
Tb927.11.8060		SNARE associated Golgi protein, putative	0.177608	0.927765	-0.108169	NaN
Tb927.11.8090		protein phosphatase 1, putative	0.863134	0.947325	-0.0780688	NaN
Tb927.11.8120		protein transport protein SEC13, putative	0.116336	3.69858	1.88697
Tb927.11.8160		dynein heavy chain, putative	0.346887	0.520144	-0.943016	NaN
Tb927.11.8180		hypothetical protein, conserved	0.618915	1.62716	0.702352
Tb927.11.8200		ribosomal protein S26, putative	0.147803	0.509783	-0.972045	1.323
Tb927.11.8210		RAD50 DNA repair-like protein	1	100	6.64386	NaN
Tb927.11.8230		hypothetical protein, conserved	0.770546	1.08467	0.117253	NaN
Tb927.11.8260		carbonic anhydrase-like protein	0.169689	0.838312	-0.25444
Tb927.4.2280		hypothetical protein, conserved	0.0375997	1.19219	0.25361	NaN
Tb927.11.8290		DIS3-like exonuclease, putative	0.11332	1.48742	0.572811	NaN
Tb927.11.8310	CITFA-4	class I transcription factor A, subunit 4	1	0.761	-0.394032	NaN
Tb927.11.8350	KAT60A	katanin, putative	1	1.804	0.851199
Tb927.11.8380	CPR	NADPH--cytochrome P450 reductase, putative	1	#VALUE!	NaN
Tb927.11.840	FTP	sodium/hydrogen exchanger, putative	0.912494	1.07563	0.105176
Tb927.11.850		Atypical serine/threonine protein kinase BUD32, putative	0.651787	0.744125	-0.426383
Tb927.11.8520		DNA polymerase kappa, putative	1	100	6.64386
Tb927.11.870	MRPL23	mitochondrial ribosomal protein l23	0.854043	0.92444	-0.113348	NaN
Tb927.11.8770	FAL1	ATP-dependent RNA helicase FAL1, putative	0.0536767	1.38252	0.467302	1.269
Tb927.11.8790		target SNARE, putative	0.161469	6.28605	2.65215
Tb927.11.880	CYPA	cyclophilin a	0.931302	0.972514	-0.0402097	1.06
Tb927.11.8800		hypothetical protein, conserved	1	#VALUE!	NaN	0.846
Tb927.11.8870	MHEL61	DEAD-box ATP-dependent RNA helicase, mitochondrial	0.145088	1.08467	0.117252	NaN
Tb927.11.8880		tRNA threonylcarbamoyl adenosine modification protein, Sua5/YciO/YrdC/YwlC family, putative	0.435835	0.438782	-1.18842	0.626
Tb927.11.8890	RPC19	DNA-dependent RNA polymerases, putative	0.565323	0.885109	-0.176073
Tb927.11.8950	LRRP1	leucine rich repeat	0.647741	0.846395	-0.240596	1.174
Tb927.11.8970		ribose 5-phosphate isomerase, putative	0.363714	1.18366	0.243255	0.95
Tb927.11.900	IDH	isocitrate dehydrogenase, putative	0.851081	0.961677	-0.0563764	0.513
Tb927.11.9040		conserved protein	0.38355	0.706883	-0.500456	0.985
Tb927.11.9050		p21-C-terminal region-binding protein, putative	0.190623	0.628013	-0.671134	NaN
Tb927.11.9080	NOP136	AARP2CN (NUC121) domain/Protein of unknown function (DUF663), putative	0.09393	1.48345	0.568957	NaN
Tb927.11.910		hypothetical protein, conserved	1	1.106	0.145351
Tb927.11.9130	RPA1	Replication factor A protein 1	0.799941	0.955835	-0.0651659	1.3
Tb927.11.9140	GRBC7	mitochondrial RNA binding complex 1 subunit	1	100	6.64386
Tb927.11.9170		DNA topoisomerase III, putative	1	7.23	2.854	NaN
Tb927.11.9180	Cnt-b5	ADP-ribosylation factor GTPase activating protein, putative	1	3.048	1.60786
Tb927.11.9210		NOL1/NOP2/sun family, putative	0.112818	2.49772	1.32061	2.216
Tb927.11.9220	RPN2	proteasome regulatory non-ATP-ase subunit 2	0.473341	1.10943	0.149814	1.374
Tb927.11.9280		hypothetical protein, conserved	1	2.638	1.39944
Tb927.11.9340		Galactose oxidase, central domain containing protein, putative	1	#VALUE!	NaN
Tb927.11.9360		prenyltransferase, putative	1	#VALUE!	NaN	NaN
Tb927.11.940	KREPB5	KREPB5	1	0.656	-0.608232
Tb927.11.9400		hypothetical protein, conserved	0.600745	0.813222	-0.298278	1.183
Tb927.11.9420		ATP synthase, putative	0.160926	1.10913	0.149424	1.36
Tb927.11.9450	PPIase	cyclophilin type peptidyl-prolyl cis-trans isomerase, putative	0.363975	5.52641	2.46634	0.792
Tb927.11.9470		ADP-ribosylation factor GTPase activating protein, putative	0.102796	0.121268	-3.04373
Tb927.11.9490		CobW/HypB/UreG, nucleotide-binding domain containing protein, putative	0.986125	1.00521	0.00750306	NaN
Tb927.11.9510		nucleic acid binding protein, putative	0.988878	0.989848	-0.0147204
Tb927.11.9530	14-3-3-I	14-3-3 protein 1	0.08672	0.85219	-0.230754	1.234
Tb927.11.9550		replication factor C, subunit 4, putative	0.743862	1.34783	0.430635	NaN
Tb927.11.9570		hypothetical protein, conserved	1	2.132	1.09221
Tb927.11.9590		S-adenosylhomocysteine hydrolase, putative	0.567314	0.970815	-0.0427312	1.297
Tb927.11.9610	EIF3I	eukaryotic translation initiation factor 3 subunit i	0.924247	1.0058	0.00834245	1.404
Tb927.11.9630		Snf7, putative	0.11579	0.651691	-0.617739
Tb927.11.5300	KIN13-3	Kinesin-13 3, putative	0.0477581	1.18853	0.249183	2.123
Tb927.11.9670	GCVT	aminomethyltransferase, mitochondrial, putative	0.423419	4.63215	2.21168	1.554
Tb927.11.9700		transcription factor BTF3, putative	0.445059	0.850869	-0.232991	1.543
Tb927.11.9720		40S ribosomal protein S27, putative	0.0623852	0.501306	-0.996236	1.119
Tb927.11.9760		hypothetical protein, conserved	0.0935738	1.30114	0.379779
Tb927.11.980	NUP158	Nucleoporin NUP158	0.144067	1.15906	0.212959	NaN
Tb927.11.9810	NH3	NUDIX hydrolase 3, putative	0.890816	1.17456	0.232126
Tb927.11.9860		EF-hand domain pair, putative	0.532888	0.955914	-0.065047	0.953
Tb927.11.9880		Protein of unknown function (DUF2009), putative	0.235485	2.78079	1.4755	NaN
Tb927.11.9890		signal recognition particle receptor alpha subunit, putative	0.454658	1.29091	0.368383	1.236
Tb927.11.9910		Domain of unknown function (DUF3846)/TPR repeat, putative	0.484681	1.38381	0.468641	1.182
Tb927.11.9960		Protein of unknown function (DUF2870), putative	0.42299	3.1118	1.63775	NaN
Tb927.11.9970		Small acidic protein family, putative	1	1.208	0.27262
Tb927.11.9640		glycyl-tRNA synthetase, putative	0.019832	1.18761	0.248061	1.274
Tb927.2.100	RHS1	retrotransposon hot spot protein 1 (RHS1), putative	0.48375	1.31623	0.39641	1.164
Tb927.2.1080	RHS5	retrotransposon hot spot protein 5 (RHS5), putative	1	#VALUE!	NaN	NaN
Tb927.2.1140		retrotransposon hot spot protein 3 (RHS3), interrupted	0.515116	1.9103	0.933801	NaN
Tb927.2.1170	RHS5	retrotransposon hot spot protein 5 (RHS5), putative	0.504067	1.72684	0.788135
Tb927.2.1180		retrotransposon hot spot protein 3 (RHS3), putative	0.833578	0.983684	-0.0237337	1.173
Tb927.11.1890	STRAP	Serine-threonine kinase receptor-associated protein, putative	0.0118842	1.18193	0.241146	1.203
Tb927.2.1560		peptidyl-prolyl cis-trans isomerase, putative	0.287851	0.861006	-0.215904
Tb927.2.1800	POLD1	DNA polymerase delta catalytic subunit, putative	0.938264	1.22082	0.28785
Tb927.2.1810	ISWI	chromatin-remodeling complex atpase chain iswi	0.491089	1.15924	0.213177	NaN
Tb927.2.1820		CAMK/CAMKL family protein kinase, putative	1	#VALUE!	NaN	NaN
Tb927.2.1860	REMC2	mitochondrial RNA binding complex 1 subunit	0.626127	1.23884	0.308989
Tb927.2.1890	ATG3	E2-like ubiquitin-conjugation enzyme	0.424958	2.07112	1.05041	NaN
Tb927.2.2130		small GTP-binding protein RAB6, putative	0.0623637	1.84134	0.88076	1.303
Tb927.2.2160	PFC11	paraflagellar rod component, putative	1	#VALUE!	NaN	0.97
Tb927.2.2180	RRP41B	ribosomal RNA processing protein 41B	1	1.73	0.790772
Tb927.2.2230		hypothetical protein, conserved	0.647979	0.740318	-0.433783	NaN
Tb927.2.2340		Glycerophosphoryl diester phosphodiesterase family, putative	0.112359	1.78398	0.835103	NaN
Tb927.2.2360		Ankyrin repeats (3 copies)/Zinc finger, C3HC4 type (RING finger), putative	1	#VALUE!	NaN
Tb927.2.2390		hypothetical protein, conserved	0.175425	0.883759	-0.178275	NaN
Tb927.2.240	RHS5	retrotransposon hot spot protein 5 (RHS5), putative	0.825557	1.18135	0.240435	1.08
Tb927.2.2430	CK2A2	casein kinase II, alpha chain	0.184512	1.75336	0.810119	NaN
Tb927.2.2440	RPN6	proteasome regulatory non-ATPase subunit 6	0.835519	1.01061	0.0152312	1.003
Tb927.2.2470	KREPA1	Kinetoplastid RNA editing protein 1	1	2.439	1.28629
Tb927.2.2510	VDAC1	Mitochondrial outer membrane protein porin 1	0.090012	0.790707	-0.338785	0.762
Tb927.2.2670	H4V	histone H4 variant	0.794643	0.784794	-0.349614	1.53
Tb927.2.2770		hypothetical protein, conserved	0.104426	0.620578	-0.688316	0.541
Tb927.2.280	RHS2	retrotransposon hot spot protein 2 (RHS2), putative	0.148155	1.34044	0.422707	1.31
Tb927.2.2950		Nop14-like family, putative	1	#VALUE!	NaN
Tb927.2.2970	MCP13	mitochondrial carrier protein	0.601085	1.36033	0.443953	0.649
Tb927.2.3030		ATP-dependent Clp protease subunit, heat shock protein 78 (HSP78), putative	0.147965	0.65351	-0.61372	0.782
Tb927.2.3080		cytochrome b5-dependent oleate desaturase	0.392882	2.70651	1.43643	NaN
Tb927.10.7570	PDH-E2	dihydrolipoamide acetyltransferase E2 subunit, putative	0.00362821	1.16956	0.225969	1.001
Tb927.2.3370		UDP-Gal or UDP-GlcNAc-dependent glycosyltransferase, putative	0.506248	1.57778	0.657897	NaN
Tb927.11.2360		phenylalanyl-tRNA synthetase (beta subunit), putative	0.0282435	1.16817	0.224248	1.399
Tb927.2.3480	TFIIS2-2	transcription elongation factor s-II, putative	1	#VALUE!	NaN
Tb927.2.3580	TFIIS2-1	transcription elongation factor s-II, putative	0.88149	1.0774	0.10756	NaN
Tb927.2.3610		Mitochondrial ATP synthase subunit, putative	0.400608	0.674405	-0.568312	0.699
Tb927.2.3660	PFC10	paraflagellar rod component, putative	1	#VALUE!	NaN
Tb927.2.370	RHS1	retrotransposon hot spot protein 1 (RHS1), putative	1	1.064	0.0894982	NaN
Tb927.2.3780		translation initiation factor IF-2, putative	0.471331	0.798898	-0.323917	1.76
Tb927.2.380	RHS2	retrotransposon hot spot protein 2 (RHS2), putative	0.842928	1.0729	0.101522	1.936
Tb927.2.3800	GRBC2	guide RNA associated protein 1	0.0566177	1.10597	0.145315	1.352
Tb927.2.400	RHS2	retrotransposon hot spot protein 2 (RHS2), putative	1	2.053	1.03773	NaN
Tb927.2.4060	IC138	Dynein intermediate chain 138	1	#VALUE!	NaN	NaN
Tb927.2.4090		signal recognition particle receptor beta subunit, putative	0.0681255	1.73347	0.793665
Tb927.2.4110	MPPA	Mitochondrial-processing peptidase subunit alpha	0.283649	1.19656	0.258898	1.043
Tb927.2.4130	TFEalpha1	enoyl-CoA hydratase/Enoyl-CoA isomerase/3-hydroxyacyl-CoA dehydrogenase, putative	0.247589	1.27563	0.351209	NaN
Tb927.10.430		peroxidase, putative	0.0272648	1.16248	0.217201
Tb927.2.4230		NUP-1 protein, putative	0.240209	0.855456	-0.225234	1.041
Tb927.2.4240		GTP binding protein, putative	0.207509	1.11041	0.151087	0.446
Tb927.2.4280		kinetoplastid-specific dual specificity phosphatase, putative	0.266579	15.5626	3.96001
Tb927.2.4370	TRYS	trypanothione synthetase	0.0842996	1.34964	0.43258	1.505
Tb927.2.4400	mS49	SSU ribosomal protein, mitochondrial, putative	0.655092	0.867016	-0.20587	1.491
Tb927.2.450	RHS4	retrotransposon hot spot protein 4 (RHS4), putative	0.552574	1.16927	0.225603	1.144
Tb927.2.4530		hypothetical protein, conserved	0.365544	0.355398	-1.49249
Tb927.2.4540	SmB	Small nuclear ribonucleoprotein-associated protein B (snRNP-B) (Sm protein B) (Sm-B) (SmB), putative	0.952862	1.01668	0.0238626	1.098
Tb927.9.10500		HAD hydrolase, TIGR01456 family/HAD hydrolase, family IIA, putative	0.0480179	1.16199	0.216597	NaN
Tb927.2.4580	unc119	UNC119	0.820014	0.970477	-0.0432345	0.989
Tb927.2.4590		branched-chain amino acid aminotransferase, putative	0.972084	1.00885	0.0127068	0.55
Tb927.2.470	RHS4	retrotransposon hot spot protein 4 (RHS4), putative	0.10224	1.38447	0.469332	1.063
Tb927.2.4700	SDH8	succinate dehydrogenase subunit	1	0.428	-1.22432
Tb927.2.4710	RRM1	RNA-binding protein, putative	0.244577	1.11748	0.160249	1.254
Tb927.2.4740	MRPL11	mitochondrial ribosomal protein l11	0.405463	4.88665	2.28884
Tb927.2.4830		TFIIF-stimulated CTD phosphatase, putative	0.493492	1.2487	0.32043	NaN
Tb927.2.4850		Phosducin, putative	0.850955	1.04969	0.0699678	NaN
Tb927.2.4930		esterase, putative	0.603659	0.892808	-0.163579	0.706
Tb927.2.4970		UV radiation resistance protein and autophagy-related subunit 14, putative	1	1.162	0.21661
Tb927.2.4980		EMG1/NEP1 methyltransferase, putative	0.0981693	1.77626	0.828846	NaN
Tb927.2.5030	SPT5	transcription initiation protein, putative	0.396418	2.2307	1.1575	NaN
Tb927.2.5060		GTP binding protein, putative	0.924489	1.00654	0.00940984	1.373
Tb927.2.510	RHS4	retrotransposon hot spot protein 4 (RHS4), putative	0.425031	1.1993	0.262194	1.38
Tb927.2.5130		hypothetical protein, conserved	0.658949	1.11214	0.153343	NaN
Tb927.2.5150		TPR-repeat protein, putative	0.0638175	0.783987	-0.351098	1.139
Tb927.2.5160	J2	chaperone protein DnaJ, putative	0.527243	0.977805	-0.0323811	1.199
Tb927.2.5240	PRP19	pre-mRNA splicing factor 19	0.0652528	1.45251	0.538548	1.22
Tb927.2.5270		dynein heavy chain, putative	1	#VALUE!	NaN	NaN
Tb927.2.5280	ESP1	Enriched in surface-labeled proteome protein 1	0.535914	8.78066	3.13433
Tb927.2.560	RHS4	retrotransposon hot spot protein 4 (RHS4), putative	0.381162	1.57887	0.658894	0.835
Tb927.2.5760	FLAM8	Flagellar Member 8	0.248619	2.3825	1.25247	NaN
Tb927.2.5800	SBPase	sedoheptulose-1,7-bisphosphatase	0.355357	1.07771	0.107969	1.37
Tb927.2.5810		Holliday-junction resolvase-like of SPT6/SH2 domain containing protein, putative	0.571944	1.22069	0.287701	NaN
Tb927.2.5820		hypothetical protein, conserved	1	#VALUE!	NaN
Tb927.2.5850	Sm-D2	small nuclear ribonucleoprotein SmD2	0.903918	1.08769	0.121265	1.337
Tb927.2.5860		hypothetical protein, conserved	1	#VALUE!	NaN
Tb927.2.5870		hypothetical protein, conserved	1	#VALUE!	NaN
Tb927.2.5910		40S ribosomal protein S13, putative	0.13999	0.757166	-0.401319
Tb927.2.5970		hypothetical protein, conserved	0.60694	1.21675	0.283038	NaN
Tb927.2.5980		chaperone protein ClpB1, putative	0.0817691	0.765125	-0.386234	0.784
Tb927.2.6050		beta prime COP protein	0.792712	1.01583	0.0226544	1.227
Tb927.2.6070	MRB6070	mitochondrial RNA binding complex 1 subunit	1	#VALUE!	NaN	1.063
Tb927.2.6090	RPL44	60S ribosomal protein L44	0.598482	0.913043	-0.131246	1.329
Tb927.2.820		retrotransposon hot spot protein 1 (RHS1), interrupted	0.908623	0.985424	-0.0211831	1.201
Tb927.2.830		retrotransposon hot spot protein 1 (RHS1), interrupted	0.40121	1.2324	0.301466
Tb927.11.3490		hypothetical protein, conserved	0.0254561	1.14776	0.19882	1.23
Tb927.3.1020	FAZ13	Flagellum attachment zone protein 13	0.325543	0.110272	-3.18086
Tb927.3.1030	RPB28	RNA-binding protein	0.475714	1.17752	0.235748	1.507
Tb927.3.1080	POMP23	Present in the outer mitochondrial membrane proteome 23	0.13324	1.47417	0.559903	NaN
Tb927.3.1120	RTB2	GTP-binding nuclear protein rtb2, putative	0.636927	1.02147	0.0306403	1.279
Tb927.3.1140		Surp module, putative	0.239912	2.21282	1.14589
Tb927.3.1150		Conserved hypothetical ATP binding protein, putative	1	#VALUE!	NaN	NaN
Tb927.3.1170		TAP42-like family, putative	0.453234	1.16816	0.224238	NaN
Tb927.3.1210	SEC24.1	protein transport protein Sec24	0.424977	1.3674	0.451437	NaN
Tb927.3.1240		serine/threonine-protein phosphatase	1	#VALUE!	NaN	NaN
Tb927.3.1260		hypothetical protein, conserved	1	#VALUE!	NaN
Tb927.3.1290	CUL4	cullin 4B, putative	0.287169	0.813427	-0.297915	NaN
Tb927.3.1300		hypothetical protein, conserved	0.167193	1.13093	0.177516	NaN
Tb927.3.1340	CBP66	Nuclear cap-binding protein subunit 66	1	1.342	0.424385
Tb927.3.1350		hypothetical protein, conserved	1	100	6.64386
Tb927.3.1370		40S ribosomal protein S25, putative	0.0577557	0.703965	-0.506424
Tb927.3.1380	ATPB	ATP synthase subunit beta, mitochondrial	0.380355	0.758285	-0.399188	0.931
Tb927.3.1410	COXVII	cytochrome oxidase subunit VII	0.404121	0.898356	-0.154641	0.547
Tb927.3.1570	LBPK3	protein kinase, putative	1	#VALUE!	NaN
Tb927.3.1590	MRB1590	mitochondrial RNA binding complex 1 subunit	0.837857	1.02607	0.0371303	1.085
Tb927.3.1600	TIM10	Mitochondrial import inner membrane translocase subunit 10	0.219965	0.795809	-0.329506	NaN
Tb927.3.1620		ER-golgi trafficking TRAPP I complex 85 kDa subunit, putative	1	100	6.64386
Tb927.3.1680	EIF3F	Eukaryotic translation initiation factor 3 subunit F	0.868161	1.00858	0.0123285	1.379
Tb927.3.1690		Mitochondrial ATP synthase subunit, putative	0.0567232	0.639486	-0.645015	0.994
Tb927.3.1710	MRPL24	mitochondrial ribosomal protein l24	0.731112	0.554156	-0.851636
Tb927.3.1720		hypothetical protein, conserved	0.917593	1.03337	0.0473538
Tb927.3.1760	J36	chaperone protein DnaJ, putative	0.660556	1.11536	0.157513	NaN
Tb927.3.1790		pyruvate dehydrogenase E1 beta subunit, putative	0.183791	0.793625	-0.333471	1.151
Tb927.3.1800		hypothetical protein, conserved	0.287381	6.85544	2.77725
Tb927.3.1820	MRB1820	mitochondrial RNA binding complex 1 subunit	1	#VALUE!	NaN
Tb927.3.1840		3-oxo-5-alpha-steroid 4-dehydrogenase, putative	0.714369	0.955369	-0.0658708	1.519
Tb927.3.1920	NOT5	General negative regulator of transcription subunit 5	0.448536	1.21096	0.276147	1.123
Tb927.3.1940		TLP18.3, Psb32 and MOLO-1 founding proteins of phosphatase, putative	0.537866	1.71534	0.778499	NaN
Tb927.3.1970		phosphopantothenoylcysteine synthetase, putative	0.146057	1.44852	0.534583	NaN
Tb927.3.2030		acylphosphatase, putative	1	0.674	-0.569179
Tb927.3.2050	MiRF172	hypothetical protein, conserved	1	#VALUE!	NaN
Tb927.3.2080		hypothetical protein, conserved	1	0.854	-0.227692
Tb927.3.2090		Xaa-Pro aminopeptidase, putative	0.142116	1.40036	0.485795	0.56
Tb927.3.2100		hypothetical protein, conserved	0.125515	0.808806	-0.306134	0.999
Tb927.3.2110	TIM50	Mitochondrial import inner membrane translocase subunit TIM50	1	#VALUE!	NaN
Tb927.3.2130		RNA pseudouridylate synthase, putative	1	1.113	0.154454
Tb927.3.2150		protein phosphatase 2C, putative	0.176097	1.39457	0.479825	NaN
Tb927.3.2180		Mitochondrial ATP synthase subunit, putative	0.433817	0.745953	-0.422843	NaN
Tb927.10.1550	RPN5	proteasome regulatory non-ATP-ase subunit 5	0.0494939	1.14751	0.198504	1.185
Tb927.3.2230		succinyl-CoA synthetase alpha subunit, putative	0.266	0.893423	-0.162585	1.051
Tb927.3.2260	mS68	Mitochondrial SSU ribosomal protein, putative	0.207532	2.39609	1.26068
Tb927.3.2300		DNL zinc finger, putative	1	100	6.64386
Tb927.3.2340	PEX2	Peroxisome biogenesis protein 2	1	0.785	-0.349235
Tb927.3.2440	AEK1	AGC essential kinase 1	0.69728	1.21912	0.28584	NaN
Tb927.3.2470	PUF8	Pumilio homology domain family member 8	1	#VALUE!	NaN	NaN
Tb927.10.9430	PRS	phosphoribosylpyrophosphate synthetase, putative	0.032974	1.14494	0.195271	1.16
Tb927.3.2490	PH1	hypothetical protein, conserved	0.224341	1.17265	0.229771	1.43
Tb927.3.2600		ATP-dependent DEAD/H RNA helicase, putative	0.424296	1.12388	0.168488	1.22
Tb927.3.2620		hypothetical protein, conserved	1	1.994	0.995665
Tb927.3.2650	COX17	cytochrome c oxidase copper chaperone, putative	0.137265	1.59634	0.674768
Tb927.3.2670	KPAF5	hypothetical protein, conserved	0.39028	2.19312	1.13298	NaN
Tb927.3.2680		Ubiquitin-like domain containing protein, putative	1	#VALUE!	NaN	NaN
Tb927.3.2750		hypothetical protein, conserved	1	#VALUE!	NaN
Tb927.3.2840		inorganic pyrophosphatase, putative	0.153404	0.616131	-0.69869	NaN
Tb927.3.2880		Mitochondrial ATP synthase subunit, putative	0.374196	0.703635	-0.507101	NaN
Tb927.3.2900	EIF2A	Eukaryotic translation initiation factor 2 subunit alpha	0.216767	0.95709	-0.0632741	1.094
Tb927.3.2960	IAGNH	inosine-adenosine-guanosine-nucleosidehydrolase	0.12057	0.608889	-0.715748	0.61
Tb927.7.6090	EIF3A	eukaryotic translation initiation factor 3 subunit a	0.0373823	1.12208	0.166178	1.331
Tb927.3.3030		phosphatidylcholine transfer protein, putative	0.515389	1.22404	0.291646	NaN
Tb927.3.3100		peptidyl-prolyl cis-trans isomerase NIMA-interacting 4, putative	0.21463	0.38249	-1.38651
Tb927.3.3130	POMP24	Present in the outer mitochondrial membrane proteome 24	0.601144	0.979944	-0.0292285	1.033
Tb927.3.3170		hypothetical protein, conserved	1	#VALUE!	NaN	NaN
Tb927.3.3180	NUP98	Nucleoporin NUP98	1	0.01	-6.64386	0.88
Tb927.11.9980		2-oxoglutarate dehydrogenase E1 component, putative	0.011137	1.12183	0.165858	1.183
Tb927.3.3220		RNA polymerase-associated protein CTR9, putative	0.580442	1.185	0.244886	NaN
Tb927.3.3230		NOL1/NOP2/sun family, putative	1	#VALUE!	NaN
Tb927.3.3270	PFK	ATP-dependent 6-phosphofructokinase, glycosomal	0.0519412	1.67128	0.74095	0.949
Tb927.3.3280	VPS4	vacuolar protein sorting-associated protein 4, putative	1	#VALUE!	NaN	NaN
Tb927.3.3300	FAZ19	Flagellum attachment zone protein 19	0.303748	0.722699	-0.468533	0.885
Tb927.3.3310		60S ribosomal protein L13, putative	0.370977	0.844895	-0.243156
Tb927.3.3330	HSP20	heat shock protein 20, putative	0.360488	0.919637	-0.120864	0.844
Tb927.3.3410		aspartyl aminopeptidase, putative	0.0573932	1.30639	0.38559	1.055
Tb927.3.3450	ARL3A	ADP-ribosylation factor-like protein 3, putative	0.769442	0.996205	-0.00548516	1.037
Tb927.3.3460	SDH5	succinate dehydrogenase flavoprotein subunit, putative	0.283759	0.820805	-0.284888	0.76
Tb927.3.3490	TDP1	High mobility group protein TDP1	0.206119	0.863954	-0.210973	1.014
Tb927.3.3560		U-box domain containing protein, putative	0.117801	1.34751	0.430296	1.027
Tb927.3.3580	LPG3	heat shock protein 90, putative	0.35557	0.96092	-0.0575113	1.172
Tb927.3.3590		U3 small nucleolar ribonucleoprotein protein MPP10, putative	0.327228	0.709101	-0.495937
Tb927.3.3610	PEX7	peroxisomal targeting signal 2 receptor, putative	0.223164	0.774715	-0.368263	0.771
Tb927.3.3630	EF-Ts	Elongation factor Ts, mitochondrial, putative	0.520331	0.810847	-0.302499	NaN
Tb927.3.3660		NADH-ubiquinone oxidoreductase complex I subunit, putative	1	1.021	0.0299829
Tb927.3.3670	TRRM3	Triple RNA binding domain protein 3	0.529849	2.4392	1.28641	1.654
Tb927.3.3730		ABC transporter, putative	1	#VALUE!	NaN
Tb927.3.3750	PFC7	paraflagellar rod component, putative	0.0981781	0.801205	-0.319756	1.196
Tb927.3.3760	TXN1b	tryparedoxin 1b, putative	0.418619	0.919672	-0.120809	1.011
Tb927.3.3820		hypothetical protein, conserved	0.785504	1.36228	0.446019	NaN
Tb927.3.3830		hypothetical protein, conserved	0.61567	2.55124	1.3512
Tb927.3.3890		hypothetical protein, conserved	0.292913	1.79694	0.845542	NaN
Tb927.3.3900	CPT II	carnitine O-palmitoyltransferase II, putative	0.227276	0.878093	-0.187555	0.802
Tb927.3.3940	DRBD11	RNA-binding protein, putative	0.36666	0.856141	-0.224079	NaN
Tb927.3.4020		phosphatidylinositol 4-kinase alpha, putative	1	1.504	0.588805
Tb927.3.4040		Ankyrin repeats (3 copies), putative	0.122671	0.696183	-0.522461	0.933
Tb927.8.1600		lysyl-tRNA synthetase, putative	0.027468	1.10502	0.144067	1.162
Tb927.3.4160		XPC-binding domain/UBA/TS-N domain containing protein, putative	1	0.263	-1.92687	NaN
Tb927.3.4190		endosomal integral membrane protein, putative	0.343159	1.07897	0.109657	NaN
Tb927.3.4250		hypothetical protein, conserved	0.552183	1.65258	0.724723
Tb927.3.4260	ACH	Acyl-coenzyme A thioesterase, putative	0.387438	2.2456	1.1671	1.017
Tb927.3.4270		hypothetical protein, conserved	0.43758	12.5419	3.64869	NaN
Tb927.3.4290	PFR1-1	Paraflagellar rod protein 1-1	0.114982	4.74945	2.24776
Tb927.3.4360		40S ribosomal protein S15A, putative	0.150354	0.740267	-0.433882	1.183
Tb927.3.4380	SAM50	Tob55, putative	0.0725072	0.875083	-0.192508
Tb927.3.4390	GCVL-1	dihydrolipoamide dehydrogenase, putative	0.296783	6.67918	2.73967	NaN
Tb927.3.4420		hypothetical protein, conserved	1	#VALUE!	NaN	NaN
Tb927.3.4500	FHc	Fumarate hydratase class I, cytosolic	0.521363	0.942925	-0.0847851	1.249
Tb927.3.4600		hypothetical protein, conserved	0.152557	1.6271	0.702303	NaN
Tb927.3.4630		UDP-glucose:glycoprotein glucosyltransferase, putative	1	0.661	-0.597278	NaN
Tb927.3.4640	POMP26	VIT family, putative	1	#VALUE!	NaN	NaN
Tb927.3.4650		C-8 sterol isomerase, putative	0.665945	0.966442	-0.0492442	1.381
Tb927.3.4680		RAB GDP dissociation inhibitor alpha, putative	0.579637	0.926779	-0.109702	1.149
Tb927.3.4720	DLP1	dynamin-1-like protein	0.820497	1.03346	0.0474862	0.953
Tb927.8.1870	GLP1	Golgi/lysosome glycoprotein 1	0.0284896	1.0476	0.0670869	1.343
Tb927.3.4760	DLP2	dynamin-1-like protein	0.0645305	0.878629	-0.186675	1.285
Tb927.3.4820		acyltransferase, putative	0.476773	1.25218	0.324441	NaN
Tb927.3.4840		ubiquitin carboxyl-terminal hydrolase, putative	0.367909	1.06479	0.0905665	1.171
Tb927.3.4850		enoyl-CoA hydratase, mitochondrial precursor, putative	0.517378	1.87352	0.905749	0.812
Tb927.3.4880		nucleosome assembly protein (NAP), putative	0.441079	1.16714	0.222983	NaN
Tb927.3.4890		ubiquinone biosynthesis protein COQ7 homolog, putative	0.167333	1.46866	0.554496
Tb927.3.4910		signal peptide peptidase, putative	0.812067	0.912328	-0.132375
Tb927.3.4920		LETM1 and EF-hand domain-containing protein 1, putative	0.102415	1.20833	0.273019	1.167
Tb927.3.4940		5-histidylcysteine sulfoxide synthase, putative	0.835815	1.08565	0.118554	1.121
Tb927.3.4990		oxidoreductase, putative	0.590988	0.812262	-0.299983	NaN
Tb927.3.5020	FLAM6	Flagellar Member 6	0.117643	0.389942	-1.35867	0.821
Tb927.3.5050		60S ribosomal protein L4	0.122437	0.828937	-0.270666	1.261
Tb927.3.5060		Ankyrin repeats (many copies)/Ankyrin repeats (3 copies), putative	0.0537964	0.606145	-0.722266	0.853
Tb927.3.5070		hypothetical protein, conserved	0.908749	1.04212	0.059526
Tb927.3.5090	TXN2	tryparedoxin 2, putative	0.387331	2.63	1.39506	NaN
Tb927.3.5130		exonuclease, putative	0.584575	2.44451	1.28954	NaN
Tb927.3.5180	COF	cofilictin depolymerizing factor, putative	0.926788	0.988477	-0.0167212	1.18
Tb927.3.5240	KRIPP8	kinetoplast ribosomal PPR-repeat containing protein 8	0.504879	0.772254	-0.372853	NaN
Tb927.3.5290	TZP104.4	hypothetical protein, conserved	1	3.261	1.70531
Tb927.3.5300		hypothetical protein, conserved	0.353588	0.38621	-1.37254
Tb927.3.5310		paraflagellar rod protein	0.788367	1.73421	0.794279
Tb927.3.5320		UBX domain-containing protein	0.693023	1.1594	0.21338	NaN
Tb927.3.5340		Hsc70-interacting protein (Hip), putative	0.681687	1.06943	0.0968408	0.854
Tb927.3.5370		hypothetical protein, conserved	0.918312	1.03152	0.0447708	1.09
Tb927.3.5420	SEC24.2	protein transport protein Sec24	1	100	6.64386	NaN
Tb927.3.5430		hypothetical protein, conserved	0.353038	1.32089	0.401506	0.219
Tb927.3.5440		SNF2 DNA repair protein, putative	1	1.242	0.312665
Tb927.3.5490	PIFTB2	Putative intraflagellar transport protein B2	0.647473	0.903107	-0.147031	NaN
Tb927.3.5500	RPB3	DNA-directed RNA polymerase II subunit 3, putative	1	3.897	1.96236
Tb927.3.5520	RPN1	26S proteasome regulatory non-ATPase subunit	0.210459	1.31932	0.399798	1.199
Tb927.3.5530	Tb-292	Tb-292 membrane associated protein	0.121071	1.94124	0.956982	NaN
Tb927.3.5540	DIC5	dynein intermediate chain WDRD34, putative	0.200966	1.67797	0.746716	NaN
Tb927.3.5550	IFT27	intraflagellar transport protein 27	0.312441	0.884689	-0.176757	1.155
Tb927.3.5580		tryptophanyl-tRNA synthetase	0.591262	0.922077	-0.117041	NaN
Tb927.3.5610	MRPL3	Mitochondrial ribosomal protein L3	0.433383	12.7358	3.67081	NaN
Tb927.3.5620		Facilitates chromatin transcription complex subunit spt16	0.672297	0.974712	-0.0369527	1.135
Tb927.3.640		hypothetical protein, conserved	0.59033	1.16636	0.222015
Tb927.3.680		cytochrome P450, putative	0.293663	6.76243	2.75754	NaN
Tb927.10.12700		pyruvate dehydrogenase E1 alpha subunit, putative	0.0464688	0.914638	-0.128728	1.068
Tb927.3.740	ZC3H5	ZFP family member, putative	1	#VALUE!	NaN	NaN
Tb927.3.750	SET12	SET domain containing protein, putative	0.808438	1.12105	0.164849	NaN
Tb927.3.760		hypothetical protein, conserved	1	100	6.64386
Tb927.3.780	TbPSA7	proteasome alpha 7 subunit	0.512821	1.0323	0.0458659	0.953
Tb927.3.800	VIT1	Vacuolar iron transporter 1, putative	0.420149	1.13044	0.176883	NaN
Tb927.3.820		LSU ribosomal protein, mitochondrial, putative	0.7382	0.743663	-0.427279
Tb927.3.830	FEN1	flap endonuclease-1 (FEN-1), putative	0.121184	1.27186	0.346941	NaN
Tb927.3.860	ACP	Acyl carrier protein, mitochondrial	0.394672	0.847563	-0.238607	1.02
Tb927.3.910	TUBG	tubulin gamma chain	0.335445	0.586515	-0.76976	NaN
Tb927.3.930	OADalpha	dynein heavy chain, putative	0.188478	0.671991	-0.573485	0.966
Tb927.3.940		Complex 1 protein (LYR family), putative	0.572403	0.703167	-0.508061	NaN
Tb927.3.980		hypothetical protein, conserved	1	2.035	1.02503
Tb927.4.100		retrotransposon hot spot protein 1 (RHS1), interrupted	0.318649	1.11215	0.153357
Tb927.4.1020	SPT	serine-palmitoyl-CoA transferase, putative	0.324825	1.21769	0.284147	1.147
Tb927.4.1080	VAA	V-type ATPase, A subunit, putative	0.932436	1.00413	0.00594422	1.033
Tb927.4.110		retrotransposon hot spot protein 1 (RHS1), interrupted	1	#VALUE!	NaN	NaN
Tb927.4.1170		ankyrin, putative	0.17221	0.832045	-0.265267
Tb927.4.1220		leucine-rich repeat protein (LRRP), putative	0.336897	1.09909	0.13631	NaN
Tb927.4.1250		peroxisome biogenesis factor 1, putative	0.98758	0.97753	-0.032787	NaN
Tb927.4.1270		ruvB-like DNA helicase, putative	0.571084	1.07593	0.10559	1.404
Tb927.4.1300	CAP42	amidinotransferase, putative	0.956341	0.988301	-0.0169773	1.032
Tb927.4.1330		DNA topoisomerase IB, large subunit	0.881821	0.939191	-0.0905094	1.428
Tb927.4.1340	CPSF73	cleavage and polyadenylation specificity factor subunit, putative	0.129653	1.65016	0.722609	NaN
Tb927.4.1360		Glucose-6-phosphate 1-epimerase, putative	0.480112	0.884859	-0.176481	0.808
Tb927.4.1380		D-Tyr-tRNA(Tyr) deacylase, putative	0.440164	1.91465	0.937084	NaN
Tb927.4.1500	REH2	RNA editing associated helicase 2	0.52442	9.15423	3.19444
Tb927.4.1510		phospholipid-translocating ATPase, putative	0.139457	3.62267	1.85705	NaN
Tb927.4.1540	POMP27	NAD dependent epimerase/dehydratase family, putative	0.517747	1.13868	0.187368	0.994
Tb927.4.1550		hypothetical protein, conserved	1	#VALUE!	NaN
Tb927.4.1600		AAA domain containing protein, putative	0.771136	1.13691	0.185122	NaN
Tb927.4.1610	TAC40	Tripartite attachment complex 40	0.990005	0.988622	-0.0165094
Tb927.4.1630	RRP6	ribosomal RNA processing protein 6	0.598405	1.19536	0.257448	1.187
Tb927.4.1670	POMP29	cytochrome b5-like Heme/Steroid binding domain containing protein, putative	0.603374	0.652749	-0.615401	NaN
Tb927.4.1710		rhodanese-like domain containing protein, putative	0.380969	1.48884	0.574192
Tb927.4.1790		ribosomal protein L3, putative	0.168808	0.820332	-0.28572	1.231
Tb927.4.1850		hypothetical protein, conserved	0.67181	1.25553	0.328292	1.197
Tb927.4.1860		ribosomal protein S19, putative	0.095966	0.7213	-0.471328	1.128
Tb927.4.1920	GPI16	GPI transamidase subunit 16, putative	1	#VALUE!	NaN	NaN
Tb927.4.1930	EIF3G	eukaryotic translation initiation factor 3 subunit g	0.882152	0.981134	-0.0274784	1.297
Tb927.4.1950	CPR	NADPH-dependent diflavin oxidoreductase 1	0.330966	1.3062	0.385377	NaN
Tb927.4.1970		Domain of unknown function DUF21, putative	1	1.831	0.872632
Tb927.4.200	RHS1	retrotransposon hot spot protein 1 (RHS1), putative	0.851667	0.616052	-0.698876
Tb927.4.2000	RUVBL	ruvB-like DNA helicase, putative	0.306634	1.09392	0.129508	1.267
Tb927.2.4210	PEPCK	Phosphoenolpyruvate carboxykinase [ATP], glycosomal	0.0252408	0.912467	-0.132156	1.042
Tb927.4.2020	AP3M	AP-3 complex subunit mu, putative	1	#VALUE!	NaN
Tb927.4.2030	ALBA4	DNA/RNA-binding protein Alba 4	0.742511	1.11177	0.152858
Tb927.4.2040	ALBA3	DNA/RNA-binding protein Alba 3	0.889568	1.00977	0.0140276	1.065
Tb927.4.2060	FAZ8	Flagellum attachment zone protein 8	0.786742	0.939246	-0.0904248	1.023
Tb927.4.2070		antigenic protein, putative	0.111935	0.675595	-0.565769	0.949
Tb927.9.10310	MCP11	mitochondrial carrier protein 11	0.0316148	0.907717	-0.139686	0.983
Tb927.4.2110		protein phosphatase 2C, putative	0.397169	0.646533	-0.629204	0.837
Tb927.4.2180		60S ribosomal protein L35a, putative	0.190263	0.669276	-0.579327	1.224
Tb927.4.2220	J51	TPR-repeat-containing chaperone protein DNAJ, putative	0.470859	1.09523	0.131229
Tb927.4.2240		Aminotransferase class IV, putative	0.720492	1.12915	0.175233	0.749
Tb927.4.2260	CETN1	centrin-1	1	0.693	-0.529073	NaN
Tb927.10.8660		Fis1 C-terminal tetratricopeptide repeat, putative	0.0120693	0.887998	-0.171372
Tb927.4.2310		asparaginyl-tRNA synthetase, putative	0.122385	1.21903	0.285733	1.265
Tb927.4.2320		hypothetical protein, conserved	0.108272	0.754618	-0.406182
Tb927.4.2350	TWF	twinfilin	0.486826	10.4881	3.39068
Tb927.4.2360		hypothetical protein, conserved	1	100	6.64386	0.54
Tb927.4.2410		Glycosyl hydrolase family 65 central catalytic domain/Haloacid dehalogenase-like hydrolase, putative	1	#VALUE!	NaN	NaN
Tb927.4.2450	PDI-1	protein disulfide isomerase 1	0.343604	1.50691	0.591598	2.454
Tb927.4.2530		hypothetical protein, conserved	0.568012	1.10661	0.146151	1.672
Tb927.4.2540	NEDD8	ubiquitin, putative	0.117299	0.465867	-1.10201
Tb927.4.2670	PPI	pyroglutamyl-peptidase I, putative	1	3.396	1.76384	NaN
Tb927.7.2390	TAC102	Tripartite attachment complex protein 102	0.0474788	0.871821	-0.197897	NaN
Tb927.4.2750		hypothetical protein, conserved	0.982063	0.98569	-0.0207936	NaN
Tb927.4.2880	NUP225	Nucleoporin NUP225	0.63952	1.2984	0.376733	NaN
Tb927.4.2890		hypothetical protein, conserved	0.398583	1.29666	0.374796
Tb927.4.2930		OsmC-like protein, putative	1	#VALUE!	NaN
Tb927.4.3060		hypothetical protein, conserved	0.183527	0.313377	-1.67403	1.142
Tb927.4.3150	NufB1	hypothetical protein, conserved	1	1.046	0.0648829
Tb927.4.3160	DAT	dihydroxyacetone phosphate acyltransferase, putative	1	1.439	0.525067
Tb927.4.330	CLDP43	hypothetical protein, conserved	1	1.853	0.889863	NaN
Tb927.4.3300	FtsH33	mitochondrial ATP-dependent zinc metallopeptidase, putative	0.605323	1.06105	0.0854961	NaN
Tb927.4.3310	SET14	TPR repeat/SET domain containing protein, putative	0.268634	7.38206	2.88402
Tb927.4.3320		uracil phosphoribosyltransferase, putative	0.218313	0.816562	-0.292366	0.652
Tb927.4.3370		hypothetical protein, conserved	1	1.197	0.259423	NaN
Tb927.4.3450		Mitochondrial ATP synthase subunit, putative	1	#VALUE!	NaN	NaN
Tb927.4.3500		Amastin surface glycoprotein, putative	0.791483	1.3806	0.465292	NaN
Tb927.4.3550		60S ribosomal protein L13a, putative	0.126768	0.890838	-0.166766
Tb927.4.3560		protein phoshatase 1, putative	0.329087	2.64157	1.4014	NaN
Tb927.4.3590		translation elongation factor 1-beta, putative	0.303091	0.959119	-0.0602177	1.125
Tb927.4.360		1,2-Dihydroxy-3-keto-5-methylthiopentene dioxygenase, putative	0.631748	1.05474	0.0768854	1.264
Tb927.4.3620	PP1-6	serine threonine-protein phosphatase PP1, putative	0.161086	0.765167	-0.386154	NaN
Tb927.4.3680		protein phosphatase 2C, putative	0.115871	0.39726	-1.33185	NaN
Tb927.4.3740	FAZ1	flagellar attachment zone protein 1	0.290009	1.04883	0.0687835	1.061
Tb927.4.3790		ubiquitin carboxyl-terminal hydrolase, putative	0.601928	0.86073	-0.216368	0.746
Tb927.4.380		WD domain, G-beta repeat, putative	0.492675	1.1852	0.245134	NaN
Tb927.4.3810	RPB2	DNA-directed RNA polymerase II subunit 2, putative	0.344614	0.875452	-0.1919	1.066
Tb927.4.3840		nucleolar protein, putative	0.836582	1.06991	0.0974902	1.697
Tb927.4.3850		NLE (NUC135) domain/WD domain, G-beta repeat, putative	0.725005	0.918082	-0.123305	100
Tb927.4.3890		ATP-dependent RNA helicase, putative	0.626732	1.24106	0.311567	1.419
Tb927.4.3950	CAP5.5	cytoskeleton-associated protein CAP5.5, putative	0.784549	1.03047	0.0433026	1.041
Tb927.4.4050	GAT1	glycosomal transporter (GAT1)	1	#VALUE!	NaN	NaN
Tb927.4.4070		mevalonate kinase, putative	0.658709	0.893504	-0.162454	0.835
Tb927.4.410	CAF40	CAF 40	0.212551	1.09989	0.13736	1.058
Tb927.4.4160	REMC5	mitochondrial RNA binding protein	1	#VALUE!	NaN
Tb927.4.4210	FtsH42	ATP-dependent zinc metalloprotease AFG3-like, putative	0.989407	0.992749	-0.010499	NaN
Tb927.4.430		proteasome beta 7 subunit	0.421973	1.14639	0.197103	NaN
Tb927.4.4310	NUP64	Nucleoporin NUP64	1	#VALUE!	NaN
Tb927.4.4320		divalent cation tolerance protein, putative	1	0.103	-3.27928
Tb927.4.4350		emp24/gp25L/p24 family/GOLD, putative	0.739876	1.13518	0.182921	1.442
Tb927.4.4360		monoglyceride lipase, putative	0.664717	0.810839	-0.302513
Tb927.4.4380	VP1	Pyrophosphate-energized vacuolar membrane proton pump 1	0.123676	1.19991	0.262926	1.058
Tb927.4.4490	MRPE	multidrug resistance protein E	0.778679	0.957811	-0.0621865	1.026
Tb927.4.450	TbCoatomerAlpha	coatomer alpha subunit, putative	0.617836	1.06965	0.0971357	1.362
Tb927.4.4550	PuREBP1	hypothetical protein, conserved	1	1.643	0.716332
Tb927.4.4570		hypothetical protein, conserved	1	#VALUE!	NaN
Tb927.4.460		Alkylated DNA repair protein (alkB homolog), putative	1	1.605	0.682573
Tb927.4.4620	COXVIII	cytochrome oxidase subunit VIII	0.35585	0.50867	-0.975197	0.246
Tb927.4.4640		hypothetical protein, conserved	1	0.275	-1.8625
Tb927.4.4650		diphthine synthase, putative	0.612676	1.2146	0.280485	NaN
Tb927.4.4660		Protein of unknown function DUF84, putative	0.385525	0.69421	-0.526557	NaN
Tb927.4.4670		MYND finger, putative	0.464091	1.44635	0.532422	1.831
Tb927.4.470		snoRNP protein GAR1, putative	0.408113	0.690896	-0.53346	0.951
Tb927.4.4910		3,2-trans-enoyl-CoA isomerase, mitochondrial precursor, putative	0.293226	0.416802	-1.26257	1.202
Tb927.4.4940		hypothetical protein, conserved	1	0.832	-0.265345
Tb927.4.4990		ubiquinol-cytochrome c reductase, putative	0.25634	2.88509	1.52861	NaN
Tb927.4.5000	FAZ28	TerD domain containing protein, putative	1	0.746	-0.422752	NaN
Tb927.4.5010		calreticulin, putative	0.423791	1.29155	0.369109	1.486
Tb927.4.5030	PP1	protein phosphatase 1	0.707408	0.884818	-0.176547
Tb927.4.5040		dihydrolipoamide dehydrogenase, putative	0.453128	1.33958	0.421779	NaN
Tb927.4.5120		hypothetical protein, conserved	1	#VALUE!	NaN
Tb927.4.5130		KH domain/Domain of unknown function (DUF1771)/Smr domain containing protein, putative	1	#VALUE!	NaN	NaN
Tb927.4.5200	NUP62	Nucleoporin NUP62	0.54911	0.760226	-0.395499	NaN
Tb927.4.5340	FAZ11	Flagellum attachment zone protein 11	1	#VALUE!	NaN
Tb927.4.560	DYNC2H1	Cytoplasmic dynein 2 heavy chain (DYNC2H1), putative	0.778455	0.908596	-0.138289	NaN
Tb927.4.590		PQQ-like domain/Protein of unknown function (DUF1620), putative	0.854205	0.968086	-0.0467934	1.222
Tb927.4.600		Alpha/beta hydrolase family, putative	0.36205	0.926835	-0.109615	0.928
Tb927.4.720		hypothetical protein, conserved	0.463397	4.20511	2.07214
Tb927.4.730		Peptidase family C78, putative	1	0.593	-0.753896
Tb927.4.750		50S ribosomal protein L7Ae, putative	0.404527	1.07283	0.101424	1.432
Tb927.4.760		AP-1 adapter complex gamma subunit, putative	0.948291	1.019	0.0271537	0.931
Tb927.4.830	PET191	cytochrome c oxidase assembly protein PET191, putative	0.108958	1.91595	0.938058
Tb927.4.840		Histidine kinase-, DNA gyrase B-, and HSP90-like ATPase, putative	0.407544	0.887491	-0.172196
Tb927.9.8850		actin A	0.0298806	0.870139	-0.200683	1.009
Tb927.4.890	SMD3	small nuclear ribonucleoprotein sm d3	0.398107	1.22484	0.292599
Tb927.4.920		TPR repeat, putative	1	#VALUE!	NaN
Tb927.4.930	MRPL14	Mitochondrial ribosomal protein L14	0.798743	1.30426	0.383235
Tb927.5.1000		ubiquitin-conjugating enzyme E2, putative	0.764614	1.03814	0.053998	1.073
Tb927.5.1030	Isa2	Iron-sulfur assembly protein 2	0.980964	1.00897	0.0128782
Tb927.5.1060		mitochondrial processing peptidase, beta subunit, putative	0.516898	0.949159	-0.0752777	0.99
Tb927.5.1090		threonyl-tRNA synthetase, putative	0.503412	1.14584	0.196404	1.013
Tb927.5.1100	PEX5	peroxisome targeting signal 1 receptor	0.604446	1.11597	0.158292	1.299
Tb927.5.1110		60S ribosomal protein L8, putative	0.0937862	0.807745	-0.308029
Tb927.5.1120	TZP656	Phage tail fibre repeat, putative	0.164592	11.7389	3.55322	NaN
Tb927.3.2475		hypothetical protein	0.0352895	0.869026	-0.202529	1.834
Tb927.5.1140	C/EK1	choline/ethanolamine kinase	0.230862	1.4907	0.575994	NaN
Tb927.5.1160		Degradation arginine-rich protein for mis-folding, putative	0.536708	1.22848	0.296872	1.386
Tb927.5.1210		short-chain dehydrogenase, putative	0.349521	0.978689	-0.0310782	1.104
Tb927.5.1250		GAF domain/TIP41-like family, putative	0.439709	1.22938	0.297932	0.979
Tb927.5.1260		Sulfate transporter N-terminal domain with GLY motif/Sulfate transporter family, putative	0.129068	2.23585	1.16082	NaN
Tb927.5.1270		Acidic leucine-rich nuclear phosphoprotein 32 family member	1	#VALUE!	NaN	NaN
Tb927.5.1280		alanine racemase, putative	0.403216	1.45592	0.541927	NaN
Tb927.5.1300	VAa	V-type proton ATPase subunit a, putative	0.981399	1.00283	0.00407228	0.862
Tb927.5.1360	NDRT	nucleoside 2-deoxyribosyltransferase	0.150399	0.554647	-0.850358	0.482
Tb927.5.1460		Possible lysine decarboxylase, putative	0.066521	1.30752	0.386835	1.693
Tb927.5.1470	B5R	NADH-cytochrome b5 reductase, putative	0.483511	1.19365	0.255377	1.163
Tb927.5.1490	eif4g1	Eukaryotic translation initiation factor 4 gamma 1	0.416639	4.87462	2.28529	NaN
Tb927.5.1510	mS23	Mitochondrial SSU ribosomal protein, putative	0.512468	0.772132	-0.373081
Tb927.5.1520	HslU1	ATP-dependent protease ATPase subunit HslU1	0.313948	0.929848	-0.104933	1.218
Tb927.5.1630		hypothetical protein, conserved	0.797091	0.961085	-0.057264	NaN
Tb927.5.1660	PDP	protein phosphatase 2C, putative	0.904669	0.951183	-0.072205	1.267
Tb927.5.1670		hypothetical protein, conserved	1	4.52	2.17632
Tb927.5.1700	RPA2	replication Factor A 28 kDa subunit, putative	0.344854	0.909016	-0.137623	1.153
Tb927.5.1710	P18	ATP synthase F(0) complex subunit B, mitochondrial, putative	0.255407	0.762596	-0.39101	1.087
Tb927.11.16480		enoyl-CoA hydratase/isomerase family protein, putative	0.0317145	0.86103	-0.215865	1.129
Tb927.5.1790	mS54	Mitochondrial SSU ribosomal protein, putative	1	0.73	-0.454032	NaN
Tb927.5.1810	p67	lysosomal/endosomal membrane protein p67	0.3857	1.37038	0.454581
Tb927.5.1930		signal peptidase subunit, putative	0.167137	0.470302	-1.08834	NaN
Tb927.5.2070	mt-LAF8	LSU ribosomal protein, mitochondrial, putative	0.136144	1.4109	0.496612
Tb927.5.2080	GMPR	GMP reductase	0.268011	1.34627	0.428963	1.011
Tb927.5.2090	KIN2A	kinesin, putative	1	#VALUE!	NaN	NaN
Tb927.5.2100	RBP30	RNA-binding protein, putative	1	#VALUE!	NaN
Tb927.5.2140	UPF1	regulator of nonsense transcripts 1	0.502215	1.7752	0.827984
Tb927.5.2150		hypothetical protein, conserved	1	#VALUE!	NaN	NaN
Tb927.5.2160		conserved protein	0.216888	0.190772	-2.39008	NaN
Tb927.5.2180		hypothetical protein, conserved	0.782525	0.892785	-0.163615
Tb927.5.2190		META domain/Domain of unknown function (DUF1935), putative	0.574421	1.20151	0.264849
Tb927.5.2260		conserved protein	0.25307	0.499201	-1.00231	0.998
Tb927.5.2280	LPLAT1	acetyltransferase, putative	1	0.667	-0.584241	NaN
Tb927.5.2290	U5-200K	ATP-dependent RNA helicase, putative	0.0928508	0.698134	-0.518424	NaN
Tb927.5.2320		Mak10 subunit, NatC N(alpha)-terminal acetyltransferase, putative	0.659142	1.01483	0.0212377	0.955
Tb927.5.2380		hydrolase, alpha/beta fold family, putative	0.767841	0.877624	-0.188325	NaN
Tb927.5.2410	KIN-E	kinesin, putative	1	3.294	1.71984
Tb927.5.2520		TPR repeat, putative	0.918297	1.11921	0.16248
Tb927.5.2530	NAT10	RNA cytidine acetyltransferase	0.484267	1.29997	0.378481	2.304
Tb927.5.2540		Organic solute transport protein 1, putative	1	2.842	1.50691
Tb927.8.6660	PFC1	paraflagellar rod component, putative	0.0188802	0.856264	-0.223873	1.068
Tb927.5.2570	EIF3B	eukaryotic translation initiation factor 3 subunit b	0.172944	1.13045	0.176894	1.265
Tb927.11.11900	COPG	Coatomer subunit gamma	0.0416878	0.847648	-0.238463	NaN
Tb927.5.2590		Macro domain containing protein, putative	1	#VALUE!	NaN
Tb927.5.2620		hypothetical protein, conserved	0.86676	1.07348	0.102299	NaN
Tb927.5.2650	ALO	L-galactonolactone oxidase	0.359017	2.01695	1.01218	NaN
Tb927.5.2660		NUC130/3NT domain/SDA1, putative	1	0.543	-0.880976
Tb927.5.2690	IMPase 1	inositol-1(or 4)-monophosphatase 1, putative	0.757518	0.825326	-0.276964
Tb927.5.2700		otubain cysteine peptidase, Clan CA, family C65, putative	0.326547	2.31974	1.21397	NaN
Tb927.5.2720	ZPR1	zinc finger protein ZPR1	0.229149	1.2548	0.327457	0.465
Tb927.5.2770	SET15	SET domain containing protein, putative	0.855215	1.2062	0.270464
Tb927.5.2780		mitochondrial DNA polymerase beta	0.110902	0.73873	-0.436881	1.647
Tb927.5.2790	Pol beta-PAK	mitochondrial DNA polymerase beta-PAK	0.536794	0.779929	-0.358584	NaN
Tb927.5.2800		Beta-lactamase superfamily domain containing protein, putative	0.709591	1.09978	0.137211
Tb927.5.2820	NEK6	Serine/threonine-protein kinase NEK6, putative	1	#VALUE!	NaN
Tb927.5.288b		ribulose-phosphate 3-epimerase, putative	0.132518	0.758856	-0.398102
Tb927.5.2930		Mitochondrial ATP synthase subunit, putative	0.17996	0.670015	-0.577734	0.925
Tb927.5.2940	STI1	stress-induced protein sti1, putative	0.864556	1.03682	0.0521704	1.15
Tb927.5.295b	RHS1	retrotransposon hotspot (RHS) protein 1	0.510508	1.04073	0.0575895
Tb927.5.2960	PRS	phosphoribosylpyrophosphate synthetase, putative	0.450051	1.22918	0.297692	1.259
Tb927.5.3010	GRBC6	MRB1 complex subunit MRB3010	0.473384	1.20476	0.268742	NaN
Tb927.5.3030	IFT121	Intraflagellar transport protein 121	0.315102	1.20217	0.265643	NaN
Tb927.5.3090		Mitochondrial ATP synthase subunit, putative	0.577546	0.831478	-0.266251	0.736
Tb927.5.3110	MRPL49	Mitochondrial ribosomal protein L49	1	#VALUE!	NaN
Tb927.5.3120	EIF2B	eukaryotic translation initiation factor 2 beta subunit, putative	0.0967128	1.43897	0.525037	1.131
Tb927.5.3170	PRPS5	ribose-phosphate pyrophosphokinase, putative	0.435857	1.13766	0.186064	1.42
Tb927.5.3190		hypothetical protein, conserved	0.996435	1.00625	0.00898165
Tb927.5.3210	SUMO	small ubiquitin-related modifier	0.900762	1.03101	0.0440571	1.392
Tb927.5.3230		hypothetical protein, conserved	1	1.99	0.992768
Tb927.5.3250		hypothetical protein, conserved	0.698863	0.760263	-0.39543
Tb927.5.3260		WD domain, G-beta repeat, putative	0.82039	0.915463	-0.127427	1.777
Tb927.5.330		receptor-type adenylate cyclase GRESAG 4, putative	1	#VALUE!	NaN
Tb927.5.3340	TIM11	Mitochondrial import inner membrane translocase subunit 11	0.571196	1.89121	0.919308
Tb927.5.3350	FeSODA	iron superoxide dismutase A, mitochondrial	0.438232	1.31806	0.398414	0.762
Tb927.5.3390		ADG1, pseudogene	0.769317	0.976547	-0.0342393	0.727
Tb927.5.340		expression site-associated gene 5 (ESAG5) protein, putative	0.975414	1.01695	0.0242503
Tb927.5.3400		calcium-translocating P-type ATPase	0.276832	1.32827	0.409551	1.314
Tb927.5.3410	MRPL9	Mitochondrial ribosomal protein L9	0.704366	0.67792	-0.560812
Tb927.5.3450		eukaryotic translation initiation factor eIF2A, putative	0.532094	1.29406	0.37191	1.113
Tb927.5.3510	SMC3	structural maintenance of chromosome 3 , putative	0.249821	1.62452	0.700011
Tb927.5.3550		hypothetical protein, conserved	0.693638	0.770123	-0.376839
Tb927.5.3560	VAMP7B	vesicle-associated membrane protein, putative	0.862431	1.06106	0.0855006	1.148
Tb927.5.3580		phosphoglycerate mutase protein, putative	0.539843	1.18885	0.249561	0.998
Tb927.5.3610		adaptor complex protein (AP) 3 delta subunit 1, putative	0.0774363	1.56571	0.646815
Tb927.5.3640	mS65	Mitochondrial SSU ribosomal protein, putative	1	100	6.64386
Tb927.5.3710	ISCL	Inositol phosphosphingolipids phospholipase C	1	2.876	1.52406
Tb927.5.3800	PYR1A-B	glutamine hydrolysing (not ammonia-dependent) carbomoyl phosphate synthase, putative	0.426269	1.22048	0.287444	1.174
Tb927.5.3810	PYR6-5	orotidine-5-phosphate decarboxylase/orotate phosphoribosyltransferase, putative	0.081054	1.16159	0.216098	1.35
Tb927.5.3820	PYR2	aspartate carbamoyltransferase, putative	0.140248	1.42625	0.512231	1.338
Tb927.5.3830	PYR4	dihydroorotate oxidase	0.570748	1.2926	0.370279	1.173
Tb927.5.3900		Galactose oxidase, central domain/Domain of unknown function (DUF4110), putative	0.617941	0.942208	-0.0858824	NaN
Tb927.5.3920	PEX6	Peroxisome biogenesis factor 6	0.116854	0.482071	-1.05268
Tb927.5.3970	ADKE	adenylate kinase, putative	1	3.04	1.60407	1.185
Tb927.5.3980	MRPL15	mitochondrial ribosomal protein L15	0.25252	1.65681	0.72841	0.899
Tb927.5.4020		hypothetical protein	0.935438	1.03848	0.0544712	1.396
Tb927.5.4040	uS10m	Mitochondrial SSU ribosomal protein, putative	1	#VALUE!	NaN	NaN
Tb927.5.4050		hypothetical protein, conserved	0.075364	0.614884	-0.701614
Tb927.5.4060		Nicastrin, putative	1	4.622	2.20852	NaN
Tb927.5.4100		WD domain, G-beta repeat, putative	1	1.659	0.730314
Tb927.5.4120		LSU ribosomal protein, mitochondrial, putative	0.930102	0.988052	-0.0173412
Tb927.5.4170		histone H4, putative	0.218214	0.824772	-0.277933
Tb927.5.4270		ATP-dependent DEAD/H RNA helicase, putative	1	1.662	0.73292	NaN
Tb927.5.4330		dihydrolipoamide branched chain transacylase, putative	0.179866	1.99459	0.996091	1.095
Tb927.5.4340	BBP65	basal body component, putative	0.621315	1.38441	0.469269
Tb927.5.4350	NH2	Nudix hydrolase 2, putative	0.96973	0.96041	-0.0582784	NaN
Tb927.5.4380	KPP1	kinetoplastid-specific phospho-protein phosphatase, putative	0.942425	0.970366	-0.043399	1.155
Tb927.5.440		trans-sialidase, putative	0.111073	1.41383	0.49961
Tb927.5.4420		nucleolar RNA helicase II, putative	0.0557498	1.27124	0.346236
Tb927.5.4440		dynein light chain, putative	1	#VALUE!	NaN
Tb927.5.4450		hypothetical protein, conserved	0.339316	1.71394	0.777318
Tb927.5.4500	TbSAR1	ras-like small GTPase, putative	0.762555	1.07505	0.1044
Tb927.5.4530	ELO4	fatty acid elongase, putative	1	#VALUE!	NaN
Tb927.5.4560		guanine deaminase, putative	0.488469	10.4259	3.3821
Tb927.5.510	SDH10	putative succinate dehydrogenase subunit	0.377024	0.826016	-0.275759	0.677
Tb927.5.520		stomatin-like protein, putative	0.652126	1.08867	0.122567	1.377
Tb927.5.550	VAd	V-type proton ATPase subunit D, putative	0.0789182	2.24064	1.16391	NaN
Tb927.5.580		prefoldin subunit, putative	0.565533	0.857148	-0.222384	1.584
Tb927.5.590		protein phosphatase 1, regulatory subunit, putative	0.751509	1.04151	0.05868	NaN
Tb927.5.740		hypothetical protein, conserved	0.17247	6.14223	2.61876
Tb927.5.760	CSBPII_45	cell cycle sequence binding phosphoprotein (RBP33), putative	0.174161	3.69435	1.88532	NaN
Tb927.5.780		hypothetical protein, conserved	0.717675	0.558652	-0.839978	NaN
Tb927.5.800	CK1.2	casein kinase I, isoform 2	0.392411	1.07627	0.10604	1.151
Tb927.5.900		oligosaccharyl transferase subunit, putative	1	3.942	1.97893	1.197
Tb927.5.910		oligosaccharyl transferase subunit, putative	1	0.231	-2.11404	NaN
Tb927.5.930	FRDg	NADH-dependent fumarate reductase	0.699387	1.05996	0.0840128	1.134
Tb927.5.940		NADH-dependent fumarate reductase, putative	0.114828	1.65162	0.72388
Tb927.5.950		monothiol glutaredoxin, putative	0.209358	1.43516	0.52121	1.198
Tb927.5.960		atpase family aaa domain-containing protein 1	0.0895637	1.18384	0.243475	NaN
Tb927.5.980		2OG-Fe(II) oxygenase superfamily, putative	0.193625	0.427427	-1.22625	1.148
Tb927.5.990		hypothetical protein, conserved	0.617996	1.2238	0.291367
Tb927.6.1010	CP	cysteine peptidase, Clan CA, family C1, Cathepsin L-like	0.215337	2.25968	1.17612
Tb927.6.1030	CP	cysteine peptidase, Clan CA, family C1, Cathepsin L-like	0.157714	2.15719	1.10915
Tb927.6.1080	glxII	hydroxyacylglutathione hydrolase, putative	0.495208	0.784164	-0.350772	1.338
Tb927.6.1090	RPT3	proteasome regulatory ATPase subunit 3	0.708367	0.907133	-0.140614	1.173
Tb927.6.1140	ALG9	dolichyl-P-Man:GDP-Man5GlcNAc2-PP-dolichyl alpha-1,2-mannosyltransferase, putative	0.262102	4.48174	2.16406
Tb927.6.1250	MRPS29	Mitochondrial SSU ribosomal protein 29	0.661614	2.5448	1.34755	NaN
Tb927.6.1270		PITH domain-containing protein	0.858771	1.12177	0.165771
Tb927.6.1280		translation initiation factor EIF-2b alpha subunit, putative	0.544651	1.2524	0.324698	NaN
Tb927.6.1290		hypothetical protein, conserved	0.145016	0.793715	-0.333307	NaN
Tb927.6.1430		hypothetical protein, conserved	0.15753	4.01491	2.00537	NaN
Tb927.6.1440		LSU ribosomal protein, mitochondrial, putative	0.388291	0.913184	-0.131022	0.404
Tb927.6.1470		hypothetical protein, conserved	0.373944	1.1057	0.144961	1.12
Tb927.6.1480		hypothetical protein, conserved	1	1.932	0.950095
Tb927.6.1500	ADS	alkyl-dihydroxyacetone phosphate synthase	0.621435	1.15287	0.20523	1.344
Tb927.6.1520	AQP1	Aquaglyceroporin 1	0.93727	1.01077	0.0154619	1.397
Tb927.6.1530		Glutamine amidotransferase class-I, putative	1	0.302	-1.72738
Tb927.6.1550	POMP30	Leucine-rich repeat, ribonuclease inhibitor subtype domain-containing protein	0.658896	0.821179	-0.284231	1.411
Tb927.6.1570		2-hydroxy-3-oxopropionate reductase, putative	0.0598033	0.714976	-0.484033	0.877
Tb927.6.1590		conserved protein	1	#VALUE!	NaN	NaN
Tb927.6.1650		single strand-specific nuclease, putative	0.613624	1.38655	0.471499
Tb927.6.1680	H2F1	mitochondrial RNA binding protein 1	1	#VALUE!	NaN	NaN
Tb927.6.1770	KIN-G	kinesin, putative	0.11345	1.25696	0.329937	1.195
Tb927.6.1780	MAPK4	mitogen activated protein kinase 4, putative	1	0.667	-0.584241
Tb927.6.1800		protein phosphatase 2C, putative	0.592807	1.06526	0.0912104	1.456
Tb927.6.1810		Alpha/beta hydrolase family, putative	1	0.683	-0.550042
Tb927.6.1830	CSTF50	Cleavage stimulation factor subunit 50, putative	1	0.08	-3.64386
Tb927.6.1860		conserved protein	0.33679	0.792676	-0.335196	NaN
Tb927.6.1870	EIF4E4	Eukaryotic translation initiation factor 4E-4	0.125809	0.856902	-0.222798	1.22
Tb927.6.1880		aspartyl-tRNA synthetase, putative	0.42598	0.979226	-0.0302862	1.254
Tb927.6.1900	enp1	essential nuclear protein 1, putative	0.289565	1.29192	0.369522	NaN
Tb927.6.1920		hypothetical protein, conserved	0.434401	3.30284	1.7237
Tb927.6.1950		N-acetyltransferase B complex (NatB) non catalytic subunit, putative	0.783093	0.669757	-0.578291	0.97
Tb927.6.1990		hypothetical protein, conserved	0.133963	1.25038	0.322368	1.253
Tb927.6.200		receptor-type adenylate cyclase GRESAG 4, putative	0.582076	0.510182	-0.970915
Tb927.6.2010		acyl-CoA synthetase, putative	0.447216	0.760015	-0.3959	0.655
Tb927.6.2050	RRS1	ribosome biogenesis regulatory protein (RRS1), putative	0.325598	0.736705	-0.440841
Tb927.6.2060	HisRS	histidyl-tRNA synthetase	0.102749	1.26155	0.335199	1.337
Tb927.6.2090		pdz domain containing protein, putative	0.200869	0.852154	-0.230815
Tb927.6.2130	NUDC2	nuclear movement protein, putative	0.762109	1.1158	0.15808
Tb927.6.2140	H2F2	hypothetical protein, conserved	0.5	1.16017	0.214339	NaN
Tb927.7.3500		Prostaglandin E synthase	0.0467838	0.844104	-0.244508	0.939
Tb927.6.2200		DJ-1 family protein, putative	0.391584	0.835686	-0.258968	0.812
Tb927.6.2210		hypothetical protein, conserved	0.992113	0.995962	-0.00583714	NaN
Tb927.6.2220		hypothetical protein, conserved	0.822027	0.96714	-0.0482034	NaN
Tb927.6.2230	RGG1	RGG protein	0.702308	0.910343	-0.135519	0.841
Tb927.6.2270		AdoMet dependent proline di-methyltransferase, putative	0.825689	0.785885	-0.347609	NaN
Tb927.6.2280		prefoldin subunit, putative	0.782216	1.05781	0.0810837	1.122
Tb927.6.2360		adenosine kinase, putative	0.421284	1.05196	0.0730775	1.368
Tb927.6.2390		conserved hypothetical protein, putative	0.094265	1.17793	0.236259	1.231
Tb927.6.2420		p22 protein precursor	0.409584	0.922912	-0.115735	1.161
Tb927.6.2460		ubiquitin fusion degradation protein 2, putative	0.676107	0.876911	-0.189498	NaN
Tb927.6.2490	SDH7	succinate dehydrogenase subunit 7	0.0683716	0.738644	-0.437049	0.659
Tb927.6.2510	SDHAF2	Succinate dehydrogenase assembly factor 2, mitochondrial	0.816978	1.22589	0.293828	0.794
Tb927.6.2550	TRRM2	RNA-binding protein, putative	0.309612	1.49457	0.579733	1.284
Tb927.6.2560		hypothetical protein, conserved	1	#VALUE!	NaN
Tb927.10.14980	IFT52	intraflagellar transport protein 52	0.0285975	0.834509	-0.261	1.415
Tb927.6.2640	KAP60	importin alpha subunit, putative	0.782919	0.979967	-0.0291952	1.078
Tb927.6.2690		ubiquitin carboxyl-terminal hydrolase, putative	0.609257	1.224	0.291605	0.922
Tb927.6.2700	Sm-E	small nuclear ribonucleoprotein Sm-E	0.951223	0.990377	-0.0139496	1.501
Tb927.6.2710		hypothetical protein, conserved	1	100	6.64386
Tb927.6.2740	pdxK	pyridoxal kinase	0.684817	0.92561	-0.111524	1.221
Tb927.6.2780		U3 small nuclear ribonucleoprotein (snRNP), putative	0.329098	7.48576	2.90415	NaN
Tb927.6.2790	TDH	L-threonine 3-dehydrogenase, putative	0.485257	0.926226	-0.110563	0.787
Tb927.6.2840	RIO2	Serine/threonine-protein kinase RIO2, putative	0.858202	1.04098	0.0579486
Tb927.6.2860		WD domain, G-beta repeat, putative	0.629858	1.0901	0.124454	NaN
Tb927.6.2930		ATPase family associated with various cellular activities (AAA), putative	0.453618	1.39016	0.47525	NaN
Tb927.6.2940	PPCDC	phosphopantothenoylcysteine decarboxylase, putative	0.203161	1.92252	0.942998	NaN
Tb927.6.3000		sphingolipid delta 4 desaturase, putative	0.830477	1.21499	0.280942
Tb927.6.3040		small GTP-binding protein Rab28, putative	0.448406	1.3117	0.391437
Tb927.6.3050	ALDH3	aldehyde dehydrogenase family, putative	0.655575	1.08067	0.111931	0.798
Tb927.6.3100	IFT46	Intraflagellar transport complex B protein 46 C terminal, putative	0.126906	0.662314	-0.594412	NaN
Tb927.6.3110	CRK11	cdc2-related protein kinase 11, putative	0.664301	2.585	1.37017
Tb927.6.3130		queuine tRNA-ribosyltransferase, putative	0.342489	1.42026	0.50616
Tb927.6.3210	ADKn	Adenylate kinase, nuclear	0.464439	2.656	1.40926	NaN
Tb927.6.3250		C2H2 type zinc-finger (2 copies), putative	0.420092	1.431	0.517027	NaN
Tb927.6.3290	IFT20	intraflagellar transport protein 20	0.770377	0.907101	-0.140664	NaN
Tb927.6.3340		Domain of unknown function (DUF814), putative	1	1.335	0.41684	NaN
Tb927.6.3500	J59	endosomal trafficking protein RME-8, putative	0.666667	0.215443	-2.21462	NaN
Tb927.6.3540		zinc-finger protein, conserved	1	#VALUE!	NaN
Tb927.6.3630	SPL	sphingosine 1-phosphate lyase, putative	0.153261	0.849106	-0.235983	1.18
Tb927.6.3650	ARL3C	ADP-ribosylation factor, putative	0.246816	0.914883	-0.128341	1.179
Tb927.6.3680	POMP31	Present in the outer mitochondrial membrane proteome 31	0.437945	4.17606	2.06214
Tb927.6.3740	MtHSP70A	heat shock 70 kDa protein, mitochondrial precursor, putative	0.491899	0.94252	-0.0854051
Tb927.6.3780		E3 ubiquitin-protein ligase, putative	1	#VALUE!	NaN
Tb927.6.3840		reticulon domain protein	0.582299	0.895926	-0.158549	1.145
Tb927.6.3870	SGN1	RNA-binding protein, putative	0.565551	1.73608	0.795838
Tb927.6.3890		replication factor C, subunit 2, putative	0.309977	1.21868	0.285318	NaN
Tb927.6.3930	KRIT1	LSU ribosomal protein, mitochondrial, putative	0.596266	0.767138	-0.382443	0.482
Tb927.6.3940		Autophagy-related protein 27, putative	1	100	6.64386	NaN
Tb927.6.400		peptidase M20/M25/M40, putative	0.623672	1.09596	0.132199	1.074
Tb927.6.4000	SGT	small glutamine-rich tetratricopeptide repeat protein, putative	0.270859	0.850067	-0.234351	1.013
Tb927.6.4020		hypothetical protein, conserved	0.990211	0.997252	-0.00397034	0.736
Tb927.6.4070		hypothetical protein, conserved	0.212515	1.28453	0.361238	0.865
Tb927.6.4080		ribosomal protein, putative	1	1.882	0.912267
Tb927.6.4090	HSP60	chaperonin HSP60, mitochondrial precursor, putative	0.398606	1.20928	0.274148	1.004
Tb927.6.4130	SDH3	succinate dehydrogenase subunit 3	0.129517	0.727099	-0.459777	0.538
Tb927.6.4140	PFC4	paraflagellar rod component, putative	0.138408	0.739103	-0.436153	0.922
Tb927.6.4210	ALDH	aldehyde dehydrogenase, putative	0.186917	1.73495	0.794894	1.294
Tb927.6.4280	GAPDH	glyceraldehyde 3-phosphate dehydrogenase, glycosomal	0.103198	0.592587	-0.7549
Tb927.6.4320		Protein of unknown function (DUF2817), putative	0.562755	0.759106	-0.397627	0.996
Tb927.6.4370	EIF3D	eukaryotic translation initiation factor 3 subunit d	0.143795	1.24752	0.319067	1.317
Tb927.6.4380		Protein of unknown function (DUF544), putative	0.223833	0.92553	-0.111649
Tb927.6.4410	AdoMetDC	S-adenosylmethionine decarboxylase	0.7897	1.16354	0.218521	NaN
Tb927.6.4430	HSK	homoserine kinase	1	#VALUE!	NaN	NaN
Tb927.6.4440	RBP42	RNA-binding protein 42 (RNA-binding motif protein 42)	0.0644983	0.851108	-0.232587	1.242
Tb927.6.4480	ValRS	valyl-tRNA synthetase, putative	0.119817	1.15448	0.207242	1.342
Tb927.6.4500		conserved repeat domain containing protein, putative	0.906555	1.0115	0.0164963	1.725
Tb927.6.4530	RBP17	RNA-binding protein, putative	0.30953	0.791808	-0.336778	NaN
Tb927.6.4540		3-hydroxy-3-methylglutaryl-CoA reductase, putative	0.0578731	1.11976	0.163185	1.028
Tb927.6.4590		glutamyl-tRNA synthetase, putative	0.195537	1.27142	0.346439	1.286
Tb927.8.6030		60S ribosomal protein L12, putative	0.0288874	0.830814	-0.267403	1.244
Tb927.7.5000		60S ribosomal protein L19, putative	0.0203751	0.830066	-0.268702
Tb927.6.4740		importin-alpha re-exporter protein, putative	0.703905	1.21607	0.282232	1.292
Tb927.6.4750		hypothetical protein, conserved	0.201002	3.06191	1.61443	NaN
Tb927.6.4760		T-complex protein 11, putative	0.144861	3.87143	1.95287
Tb927.6.4770	MKT1	protein mkt1, putative	0.167015	0.896991	-0.156835	1.206
Tb927.6.4780		DNA ligase I, putative	0.438275	0.221481	-2.17474	NaN
Tb927.6.4800		hypothetical protein, conserved	0.154351	0.554437	-0.850903	1.002
Tb927.6.4840	METK1	S-adenosylmethionine synthetase, putative	0.636421	0.902446	-0.148088
Tb927.6.4950	MAGOH	Protein mago nashi homolog	0.296033	1.27646	0.352145	1.231
Tb927.6.4970		serine/arginine-rich protein specific kinase SRPK, putative	0.208984	0.435456	-1.1994	0.805
Tb927.6.4980	RPS14	40S ribosomal protein S14	0.272518	0.779102	-0.360117
Tb927.6.4990		mitochondrial ATP synthase delta chain	0.563514	0.843143	-0.246151	1.068
Tb927.6.5000		Protein of unknown function (DUF773), putative	0.132563	3.73117	1.89963
Tb927.6.5040		ribosomal protein L15, putative	0.170306	0.599692	-0.737707	1.3
Tb927.6.5070	CAP52	hypothetical protein, conserved	0.506276	1.16888	0.22513	0.982
Tb927.6.5080		Protein of unknown function (DUF3808), putative	0.959899	1.00991	0.0142306	1.074
Tb927.6.5090		hypothetical protein, conserved	0.459444	0.820442	-0.285526	NaN
Tb927.6.5110	DDB1	damage-specific DNA binding protein, putative	1	1.286	0.362891
Tb927.6.5120		60S acidic ribosomal protein P2, putative	0.456555	0.893404	-0.162615	1.446
Tb927.6.590		hypothetical protein, conserved	0.133198	0.5036	-0.98965	0.595
Tb927.6.600	CAF1	ccr4-not transcription complex subunit	1	0.2	-2.32193	1.262
Tb927.6.630		hypothetical protein, conserved	0.412327	0.772182	-0.372987
Tb927.6.640	ALPH1	ApaH-like phosphatase ALPH1	0.451085	1.24775	0.319333	NaN
Tb927.6.670	RRP45	exosome complex component RRP45	0.350577	2.58618	1.37082	NaN
Tb927.6.700		alanyl-tRNA synthetase, putative	0.418389	0.833082	-0.263469	1.127
Tb927.6.720		40S ribosomal protein L14, putative	0.791589	1.00384	0.00552643	1.239
Tb927.6.740		ATP-dependent DEAH-box RNA helicase, putative	1	4.543	2.18365
Tb927.6.850	NOT2	ccr4-not transcription complex subunit 2	0.290768	3.51823	1.81485	NaN
Tb927.10.15410	gMDH	glycosomal malate dehydrogenase	0.0459748	0.824505	-0.2784	1.077
Tb927.7.1040		40S ribosomal protein S16, putative	0.140104	0.756664	-0.402275	1.218
Tb927.7.1060	FYRP	ISWI complex protein	1	0.91	-0.136062	NaN
Tb927.7.1080		hypothetical protein, conserved	0.536413	1.0867	0.119957	0.881
Tb927.7.1100		hypothetical protein, conserved	0.744473	1.37079	0.455007	NaN
Tb927.7.1110		asparagine synthetase a, putative	0.127451	0.71946	-0.475014	1.102
Tb927.7.1130	TDPX2	trypanothione/tryparedoxin dependent peroxidase 2	0.371782	0.846351	-0.240672	0.999
Tb927.7.1140	TDPX3	trypanothione/tryparedoxin dependent peroxidase 3	0.904136	1.06105	0.0854906	1.204
Tb927.10.1390	HGXPRT	hypoxanthine-guanine phosphoribosyltransferase, putative	0.017879	0.82376	-0.279705	1.049
Tb927.7.1200		Protein of unknown function (DUF525), putative	0.114413	1.23559	0.305197
Tb927.7.1290		Protein of unknown function (DUF2012), putative	0.21663	2.87383	1.52298
Tb927.11.680		ribosomal protein L21E (60S), putative	0.00190929	0.80793	-0.307698	1.231
Tb927.7.1320	HSP10	10 kDa heat shock protein, putative	0.213649	0.872595	-0.196616	1.143
Tb927.7.1360	PFR-AF2	hypothetical protein, conserved	0.293741	1.49846	0.583479
Tb927.7.1460		hypothetical protein, conserved	1	#VALUE!	NaN
Tb927.7.1490		hypothetical protein, conserved	1	#VALUE!	NaN
Tb927.7.1500	NBP2	Cytosolic Fe-S cluster assembly factor CFD1, putative	1	3.107	1.63552	NaN
Tb927.7.1510		pseudouridylate synthase I, putative	0.545936	2.61283	1.38561
Tb927.7.1630		hypothetical protein, conserved	0.179254	0.669835	-0.578123	NaN
Tb927.7.1670	eif4e6	Eukaryotic translation initiation factor 4E type 6	0.124982	1.33675	0.418727	1.741
Tb927.7.1710		eukaryotic peptide chain release factor subunit 1, putative	0.416464	4.73336	2.24287
Tb927.7.1730		60S ribosomal protein L7, putative	0.180899	0.870651	-0.199833
Tb927.7.1780		Adenine phosphoribosyltransferase, putative	0.20284	0.719323	-0.475287	0.902
Tb927.7.1790		Adenine phosphoribosyltransferase, putative	0.886316	1.00479	0.00689715	1.054
Tb927.11.3310		ubiquitin-conjugating enzyme, putative	0.00858728	0.804333	-0.314135	1.114
Tb927.10.7410		succinyl-CoA ligase [GDP-forming] beta-chain, putative	0.0310659	0.800701	-0.320664	1.088
Tb927.7.1920	PFC5	paraflagellar rod component, putative	0.313973	0.967851	-0.0471436	0.856
Tb927.7.2020		retrotransposon hot spot protein 7 (RHS7), putative	1	#VALUE!	NaN
Tb927.7.2070		heat shock protein DNAJ, putative	0.0706054	1.25551	0.328274	NaN
Tb927.7.210	PRODH	Proline dehydrogenase, mitochondrial	0.100372	0.844091	-0.244529	0.733
Tb927.7.2100	GMPS	GMP synthase [glutamine-hydrolysing]	0.207612	0.734754	-0.444667	1.127
Tb927.7.2120		hypothetical protein, conserved	0.999348	0.999672	-0.00047338	1.05
Tb927.7.2140	ZC3H18	zinc finger protein family member, putative	1	#VALUE!	NaN
Tb927.7.2160		hypothetical protein, conserved	0.0585225	1.67492	0.744089	1.575
Tb927.1.2430	H3	histone H3, putative	0.0356448	0.798116	-0.32533
Tb927.7.2190		translocon-associated protein (TRAP), alpha subunit, putative	0.389704	0.916965	-0.125061	1.271
Tb927.7.2200	TIM9	mitochondrial import inner membrane translocase subunit tim9	0.319451	1.16124	0.215663	1.112
Tb927.10.10830	RGG2	RGG-containing protein 2	0.0215931	0.779597	-0.3592	1.051
Tb927.7.2260		SEP domain containing protein, putative	1	#VALUE!	NaN
Tb927.7.230		40S ribosomal protein S33, putative	0.088953	0.339803	-1.55723
Tb927.7.2300	NUP132	Nucleoporin NUP132	0.611877	1.24159	0.312189	NaN
Tb927.7.2310		DNA primase small subunit, putative	0.185157	1.84702	0.885196
Tb927.10.14390	POB3	Histone chaperone Rttp106-like, putative	0.049523	0.776018	-0.365838	1.236
Tb927.7.2340		40S ribosomal protein S15, putative	0.304826	0.814774	-0.295528	1.151
Tb927.7.2360		N-acetyltransferase, putative	0.610334	0.801712	-0.318845	1.033
Tb927.8.6150		40S ribosomal protein S8, putative	0.0377603	0.77597	-0.365927
Tb927.7.2400		tyrosyl-tRNA synthetase, putative	0.466891	0.898465	-0.154467	1.19
Tb927.7.2410		Dynamin family, putative	0.362032	0.896475	-0.157664	NaN
Tb927.7.2440	P5CR	pyrroline-5-carboxylate reductase, putative	0.419062	0.724529	-0.464885	NaN
Tb927.7.2500		proteasome regulatory ATPase subunit 1	0.554911	1.02201	0.0314105	1.134
Tb927.7.2510		endoplasmatic reticulum retrieval protein, putative	0.448987	0.781864	-0.355011
Tb927.7.2540		ubiquitin-protein ligase, putative	1	#VALUE!	NaN
Tb927.7.2550	RPT5	proteasome regulatory ATPase subunit 5	0.633274	0.92838	-0.107213	0.998
Tb927.7.2570	GRBC1	mitochondrial RNA binding protein 1	0.196209	1.08599	0.119015	1.137
Tb927.7.2590		prefoldin, putative	0.850241	1.03402	0.0482641	1.079
Tb927.7.2640	CAP51	cytoskeleton associated protein, putative	0.0713433	0.611517	-0.709535	1.117
Tb927.7.2670	ZC3H21	zinc finger protein family member, putative	0.792037	0.901285	-0.149944	1.053
Tb927.7.2680	ZC3H22	zinc finger protein family member, putative	0.698183	0.986402	-0.0197523	1.671
Tb927.7.270	RPF2	Ribosome production factor 2 homolog	0.974059	0.97835	-0.0315781	NaN
Tb927.7.2700	B5R	NADH-cytochrome b5 reductase, putative	0.905664	0.989982	-0.0145259	0.85
Tb927.7.2710		NADH-cytochrome b5 reductase, putative	0.112538	0.775075	-0.367592	1.016
Tb927.7.2720		translation initiation factor SUI1, putative	1	#VALUE!	NaN
Tb927.7.2740		hypothetical protein, conserved	0.495215	0.869004	-0.202565	NaN
Tb927.7.2760	MRPL22	Mitochondrial ribosomal protein L22	0.709263	1.3023	0.381064
Tb927.7.2780	XAC1	hypothetical protein, conserved	0.26654	0.863089	-0.212418	0.01
Tb927.7.280	PPIase	cyclophilin-type peptidyl-prolyl cis-trans isomerase, putative	0.719524	0.959934	-0.0589933	1.11
Tb927.6.2170		co-chaperone GrpE, putative	0.0306611	0.774736	-0.368224	1.16
Tb927.7.2980		Nitroreductase family, putative	0.0512194	0.746407	-0.421965	1.21
Tb927.7.2990		LSU ribosomal protein, mitochondrial, putative	1	1.202	0.265437
Tb927.7.3040		F-box and WD40 domain containing protein	0.0658413	0.774253	-0.369123	1.223
Tb927.7.3050	mS50	Mitochondrial SSU ribosomal protein, putative	0.278598	1.29137	0.368905	NaN
Tb927.7.3070		UAA transporter family, putative	1	#VALUE!	NaN
Tb927.7.3080	KKIP4	Kinetochore interacting protein 4	1	1.439	0.525067	NaN
Tb927.7.3120	Sm-D1	small nuclear ribonucleoprotein SmD1	0.516291	3.64778	1.86702	NaN
Tb927.7.3160		Cytoplasmic dynein 1 heavy chain (DYNC1H1), putative	0.632357	0.551249	-0.859225
Tb927.7.3170		Beta-lactamase superfamily domain containing protein, putative	0.0985141	1.78274	0.8341	NaN
Tb927.7.3180		adaptor complex AP-1 medium subunit, putative	0.975367	1.027	0.0384415	NaN
Tb927.7.320	RBP8	RNA-binding protein 8	0.514003	0.598161	-0.741394	1.215
Tb927.7.3200		hypothetical protein, conserved	0.944651	1.08061	0.111847
Tb927.7.3270		hypothetical protein, conserved	1	#VALUE!	NaN
Tb927.7.3330	FAZ10	Flagellar attachment zone protein 10	0.075585	3.90661	1.96592	1.433
Tb927.7.3360	FPPS	farnesyl pyrophosphate synthase	0.626636	1.18719	0.247555
Tb927.7.3370	IFT74	Intraflagellar transport protein 74, putative	0.814878	0.923356	-0.115041	1.009
Tb927.7.3410	Centrin4	centrin-4	0.953261	1.02135	0.0304814	0.87
Tb927.7.3420	PPIase	peptidyl-prolyl cis-trans isomerase, putative	0.462318	0.81084	-0.302511	0.898
Tb927.7.3430	PPIase	cyclophilin-type peptidyl-prolyl cis-trans isomerase, putative	0.509456	0.698697	-0.517261	NaN
Tb927.7.3440	CAP27	I/6 autoantigen	0.2537	0.897918	-0.155345	1.098
Tb927.7.3470		p22 protein precursor, putative	0.369309	1.10023	0.137801
Tb927.6.4650		UV excision repair RAD23 protein, putative	0.0183325	0.762624	-0.390957	1.124
Tb927.7.3550	WCB	cytoskeleton associated protein, putative	0.987223	1.0039	0.00561527	1.02
Tb927.7.3590		conserved protein	0.296651	0.737035	-0.440195	0.651
Tb927.7.3620	TyrRS	tyrosyl-tRNA synthetase, putative	0.707507	1.06424	0.0898198	1.277
Tb927.7.3630	J53	TPR-repeat-containing chaperone protein DNAJ, putative	0.615542	1.13932	0.188177	1.418
Tb927.7.3750		TFIIF-stimulated CTD phosphatase, putative	1	#VALUE!	NaN	NaN
Tb927.7.3770	nnr	Bifunctional NAD(P)H-hydrate repair enzyme	0.402563	2.16332	1.11324	NaN
Tb927.7.3810		'Cold-shock' DNA-binding domain containing protein, putative	0.8022	1.06845	0.0955246	NaN
Tb927.7.3880	BBP87	Basal body protein	1	#VALUE!	NaN
Tb927.7.3900	VTC1	vacuolar transporter chaperone, putative	0.192683	1.31288	0.39274
Tb927.7.3940	MCP16	mitochondrial carrier protein	0.771577	1.01833	0.0261989	1.316
Tb927.7.3980		tc40 antigen-like	0.0768977	1.44279	0.528861	1.206
Tb927.7.4000		glutathione synthetase, putative	0.734964	1.15668	0.209988	1.028
Tb927.7.4060		cysteine peptidase, Clan CA, family C2, putative	0.285247	0.698141	-0.51841	1.763
Tb927.7.4070		cysteine peptidase, Clan CA, family C2, putative	0.12397	0.775288	-0.367195	1.104
Tb927.7.2330		Protein of unknown function (DUF1663), putative	0.00500334	0.761383	-0.393306	NaN
Tb927.7.4160	ELO3	fatty acid elongase, putative	1	0.915	-0.128156
Tb927.7.4170	ELO2	fatty acid elongase, putative	1	1.073	0.10165	NaN
Tb927.7.4180	ELO1	fatty acid elongase, putative	0.617137	0.875859	-0.191229	2.228
Tb927.7.4220		WD domain, G-beta repeat/Dip2/Utp12 Family, putative	0.262956	0.61672	-0.697313	NaN
Tb927.7.4240		hypothetical protein, conserved	0.706712	1.34944	0.432366
Tb927.7.4270		hypothetical protein, conserved	0.053384	1.4663	0.552184	NaN
Tb927.7.4290	NUDC1	Nuclear distribution protein C homolog	0.119633	1.09404	0.129661	1.25
Tb927.7.4310		pyridine nucleotide-disulphide oxidoreductase, putative	0.327929	8.09556	3.01713
Tb927.3.3000	PIFTC3	Putative intraflagellar transport protein C3	0.00452542	0.758736	-0.39833	NaN
Tb927.7.4400	IP6K	inositol polyphosphate kinase-like protein, putative	0.482599	1.20557	0.269711
Tb927.7.4420		proteasome alpha 3 subunit, putative	0.551683	0.927896	-0.107966	1.239
Tb927.7.4470		hypothetical protein, conserved	0.859471	0.910071	-0.135948
Tb927.7.4480		adenosine 5'-monophosphoramidase, putative	0.851386	1.10942	0.149807
Tb927.10.14820	MCP5c	Mitochondrial ADP/ATP carrier protein 5c	0.0345286	0.758235	-0.399284	1.022
Tb927.7.4520		Thioredoxin-like, putative	0.539945	1.05008	0.0704996
Tb927.7.4550	MRPL7/12	Mitochondrial ribosomal protein L7/L12	0.194095	0.84626	-0.240826	0.835
Tb927.7.4570	IG-NH	inosine-guanine nucleoside hydrolase	0.270631	1.25694	0.329921
Tb927.7.4620		hypothetical protein, conserved	0.385533	0.585875	-0.771336
Tb927.7.4670	RRP4	ribosomal RNA processing protein 4	1	9.003	3.17041
Tb927.7.4710	MRPL46	Mitochondrial ribosomal protein L46	0.907245	1.06643	0.0927836
Tb927.7.4770	PPIase	cyclophilin-type peptidyl-prolyl cis-trans isomerase, putative	0.881949	0.949155	-0.0752846	1.129
Tb927.7.4800		hypothetical protein, conserved	1	1.517	0.601221
Tb927.7.4820		Trm112p-like protein, putative	0.323892	0.727417	-0.459146
Tb927.7.4900	XRNA	5'-3' exoribonuclease A	0.932416	1.02212	0.0315608	1.558
Tb927.7.4950		NAD(P)-dependent steroid dehydrogenase protein, putative	0.41957	0.394982	-1.34014	NaN
Tb927.7.4970	GS	glutamine synthetase, putative	0.356388	0.945966	-0.0801401	1.026
Tb927.7.4980	ZC3H23	Present in the outer mitochondrial membrane proteome 35	1	#VALUE!	NaN
Tb927.10.8880	RIF4	hypothetical protein	0.0475633	0.75283	-0.409604
Tb927.7.5110		hypothetical protein, conserved	0.718434	1.31423	0.394221
Tb927.7.5140		hypothetical protein, conserved	0.309342	1.24196	0.312619
Tb927.7.5160	DUT	deoxyuridine triphosphatase, putative	0.0987727	1.30346	0.382344	0.954
Tb927.7.5170		60S ribosomal protein L25	0.16453	0.655842	-0.608579	1.379
Tb927.7.5210		Putative Phosphatase/Protein of unknown function DUF89, putative	0.1204	1.25744	0.33049	1.157
Tb927.7.5230		lanosterol synthase	0.232791	1.23489	0.304378	NaN
Tb927.7.5260		Cytochrome c oxidase biogenesis protein Cmc1 like, putative	1	#VALUE!	NaN
Tb927.7.530		FYVE zinc finger, putative	1	#VALUE!	NaN
Tb927.7.5340	CARP3	hypothetical protein, conserved	0.641986	0.939075	-0.0906882	1.183
Tb927.7.540	J21	chaperone protein DnaJ, putative	0.502994	2.60297	1.38016	NaN
Tb927.7.5480	DHFR-TS	dihydrofolate reductase-thymidylate synthase	0.514303	0.87629	-0.190519	1.673
Tb927.7.5490	PRMT7	protein arginine n-methyltransferase 7	0.937151	0.989356	-0.015439	0.107
Tb927.7.5530		hypothetical protein, conserved	0.720784	1.17768	0.235952
Tb927.7.5560		glucosamine-fructose-6-phosphate aminotransferase, putative	0.205086	1.31124	0.390932	0.8
Tb927.7.5570	MOB1A	cell cycle associated protein MOB1-A	1	#VALUE!	NaN
Tb927.7.5680		deoxyribose-phosphate aldolase, putative	0.114713	0.687202	-0.541194	0.942
Tb927.7.570		prefoldin, putative	0.216999	1.36062	0.444262	1.517
Tb927.7.5700	pATOM36	peripherally associated ATOM36	0.772512	1.07295	0.101582	NaN
Tb927.7.5760	MTR2	nuclear transport factor 2 protein, putative	0.290296	0.718537	-0.476866
Tb927.7.5770	PK53	Nuclear Dbf2-related kinase	1	2.153	1.10635
Tb927.7.5790		protein disulfide isomerase, putative	0.332884	0.731163	-0.451735	NaN
Tb927.7.580		GTP-binding protein, putative	0.804006	0.920188	-0.12	NaN
Tb927.7.5820		Monooxygenase, putative	0.687678	4.96991	2.31322	NaN
Tb927.7.5840		hypothetical protein, conserved	0.312614	2.37095	1.24546	NaN
Tb927.7.590		hypothetical protein, conserved	0.230834	0.41574	-1.26625
Tb927.7.5910	ATG8.2	Autophagy-related protein 8.2	0.0779069	1.2726	0.34778	0.979
Tb927.7.5920	MST	mercaptopyruvate sulfurtransferase, putative	1	#VALUE!	NaN
Tb927.7.5940	PAD2	Protein Associated with Differentiation	0.504666	1.34355	0.426048	1.534
Tb927.7.5950	PAD3	protein associated with differentiation 3, putative	1	#VALUE!	NaN	NaN
Tb927.7.5960	PAD4	protein associated with differentiation 4, putative	0.154304	1.25418	0.326746
Tb927.7.6080		receptor-type adenylate cyclase GRESAG 4, putative	1	#VALUE!	NaN
Tb927.8.3530	G3PDH	glycerol-3-phosphate dehydrogenase [NAD+], glycosomal	0.015059	0.751398	-0.41235	0.807
Tb927.7.6180		hypothetical protein, conserved	0.922337	0.968619	-0.0459992	NaN
Tb927.7.6220		calcium/calmodulin-dependent protein kinase, putative	0.931161	1.01668	0.0238613
Tb927.7.6230	ARF3	ADP-ribosylation factor, putative	0.620488	0.800875	-0.320352	NaN
Tb927.7.6260		TPR repeat, putative	0.325303	1.17752	0.235757	NaN
Tb927.7.6270		peptidase t, putative	0.243652	3.42188	1.77479	4.888
Tb927.7.6340		hypothetical protein, conserved	0.916807	0.949134	-0.0753158
Tb927.9.11600	GIM5B	glycosomal membrane protein	0.0300954	0.75007	-0.414903	0.764
Tb927.11.13125		cytochrome oxidase subunit X	0.0450902	0.742886	-0.428787
Tb927.7.640		hypothetical protein, conserved	0.805748	0.924381	-0.113441	0.937
Tb927.7.6450		tRNA-dihydrouridine synthase 3, putative	1	#VALUE!	NaN	NaN
Tb927.7.6460	DEX1	Defective in exine formation 1 homolog, putative	0.0580388	2.56122	1.35683
Tb927.7.650	NOP105	hypothetical protein, conserved	0.550719	1.25849	0.331691	NaN
Tb927.7.660	CLD1	Cupin-like domain containing protein, putative	0.485037	1.50642	0.591128	NaN
Tb927.7.6610		hypothetical protein, conserved	1	100	6.64386
Tb927.7.6620		Probable N6-adenine methyltransferase, putative	0.302944	0.935832	-0.0956791	1.381
Tb927.7.6660	J10	chaperone protein DnaJ, putative	0.213009	1.42187	0.507791	NaN
Tb927.7.6770		Acyl CoA binding protein, putative	0.515789	0.850144	-0.234221	0.687
Tb927.9.6250	AK2	arginine kinase	0.0119312	0.74254	-0.42946	0.84
Tb927.7.6800		LSU ribosomal protein, mitochondrial, putative	0.529725	0.635689	-0.653608	NaN
Tb927.7.6850	TS	trans-sialidase	0.453566	1.41203	0.497774	0.934
Tb927.7.6890		methyltransferase domain containing protein, putative	0.205695	1.71831	0.780993	0.974
Tb927.7.6900	SCC1	Sister chromatid cohesion protein 1	1	2.195	1.13422	NaN
Tb927.7.6930	ZapE1	ATPase, putative	0.174197	0.45831	-1.1256	0.578
Tb927.7.6980		Mono-functional DNA-alkylating methyl methanesulfonate N-term/CPSF A subunit region, putative	0.384397	1.90829	0.932278	NaN
Tb927.7.6990		hypothetical protein, conserved	0.667426	1.14716	0.198072	1.098
Tb927.7.700	NOP74	hypothetical protein, conserved	0.316364	0.0504975	-4.30764	0.825
Tb927.7.7010		LSU ribosomal protein, mitochondrial, putative	0.906593	1.07699	0.107005
Tb927.7.7030		zinc-finger of a C2HC-type, putative	0.441478	0.226154	-2.14462	1.402
Tb927.7.7040	MTAP	methylthioadenosine phosphorylase, putative	0.834544	1.05828	0.0817163	0.984
Tb927.7.7050		hypothetical protein, conserved	0.862608	0.93624	-0.0950498	NaN
Tb927.7.7070		MYND finger, putative	0.167009	2.52004	1.33345	NaN
Tb927.7.7080	mt-SAF19	mitochondrial glycoprotein-like protein	0.41863	0.729814	-0.4544
Tb927.7.7090		hypothetical protein, conserved	0.128514	0.723778	-0.46638	NaN
Tb927.7.710	HSP70	heat shock 70 kDa protein, putative	0.853583	0.982225	-0.0258741	1.301
Tb927.7.7130	TYW1	Flavodoxin/Radical SAM superfamily/Wyosine base formation, putative	0.751937	1.84562	0.884107	NaN
Tb927.7.7140		Vta1 like, putative	1	0.962	-0.0558912
Tb927.7.7210	POMP37	Present in the outer mitochondrial membrane proteome 37	0.494419	1.877	0.908427	1.094
Tb927.7.7300		ATP-dependent DEAD/H RNA helicase, putative	1	#VALUE!	NaN
Tb927.7.7330		NADH dehydrogenase (ubiquinone) 1 alpha subcomplex subunit, putative	0.0589805	0.538108	-0.894033
Tb927.7.7380	LSM3	u6 snrna-associated sm-like protein lsm3	1	#VALUE!	NaN
Tb927.7.740	J28	chaperone protein DnaJ, putative	0.258507	1.84078	0.880321
Tb927.7.7400	BBP248	Basal body protein	1	1.6	0.678072	1.022
Tb927.7.7410	ENR2	Trans-2-enoyl-CoA reductase, putative	0.165655	0.701562	-0.511358	1.146
Tb927.7.7420	ATPF1A	ATP synthase F1, alpha subunit	0.281282	0.742516	-0.429505	1.057
Tb927.7.7440		hypothetical protein, conserved	0.667704	1.09526	0.13128	NaN
Tb927.7.7450		GTP-binding protein, putative	1	3.232	1.69243
Tb927.7.7460		hypothetical protein, conserved	0.96149	1.0158	0.0226119	1.376
Tb927.7.7470	ACP3	procyclic-enriched flagellar receptor adenylate cyclase 3	0.303359	1.19358	0.255301	NaN
Tb927.7.7500	TLP7	thymine-7-hydroxylase, putative	0.117721	0.637972	-0.648436	0.716
Tb927.7.800	REMC3	mitochondrial RNA binding complex 1 subunit	0.777594	1.1911	0.252297
Tb927.7.830	TEP1	telomerase-associated protein, putative	0.374699	15.8272	3.98433
Tb927.7.840		Mitochondrial ATP synthase subunit, putative	0.273983	0.753218	-0.40886	0.924
Tb927.1.3830	PGI	glucose-6-phosphate isomerase, glycosomal	0.0400117	0.737141	-0.439987	0.662
Tb927.7.900		hypothetical protein, conserved	0.45763	1.43204	0.518069	0.988
Tb927.7.910		hypothetical protein, conserved	0.655617	0.177595	-2.49334
Tb927.7.930	ZC3H17	zinc finger CCCH domain containing protein 17	1	1.362	0.445727	NaN
Tb927.7.940		protein kinase C substrate protein, heavy chain, putative	0.241831	1.38059	0.465285
Tb927.7.970	NMD3	NMD3 family, putative	0.170651	1.65654	0.728171	NaN
Tb927.7.990	J31	chaperone protein DnaJ, putative	0.688238	1.15706	0.210465	1.074
Tb927.8.1080	CETN2	centrin, putative	1	#VALUE!	NaN
Tb927.8.1110		40S ribosomal protein S9, putative	0.140245	0.594412	-0.750466	1.075
Tb927.8.1160		vacuolar-type Ca2+-ATPase, putative	0.581724	0.505315	-0.984746	NaN
Tb927.8.1170	EIF3H-2	eukaryotic translation initiation factor 3 subunit h	0.381175	1.15362	0.206164
Tb927.8.1210		hypothetical protein, conserved	0.0907538	1.56727	0.64825
Tb927.8.1240		electron transfer flavoprotein-ubiquinone oxidoreductase, putative	1	1.318	0.39835
Tb927.8.1270	NOP54	conserved protein	0.262821	16.3491	4.03114	0.325
[truncated: 469 more rows]
