# Supplementary material for: A single pseudouridine on rRNA regulates ribosome structure and function in the mammalian parasite Trypanosoma brucei
Source: Nat Commun. 2023 Nov 20;14:7462. doi: 10.1038/s41467-023-43263-6 (PMC10662448; doi:10.1038/s41467-023-43263-6)
Supplement: Supplementary file 12 — Supplementary Data 9 [file 41467_2023_43263_MOESM12_ESM.xlsx]

## Sheet: S9
PDB ID	Description	Note	PS modelled regions (EMD-17208, PDB-8OVA)	TB11Cs6H1 sKO modelled regions (EMD-17212, PDB-8OVE)	TritrypDB ID	Sequence
Chain A0	40S RIBOSOMAL PROTEIN S3A, PUTATIVE	eS1	22-75, 78-243	24-75, 78-243	Tb927.10.3940	MTLGKNKRISKGGKRGKKKAQEAMSRKEWYDVVAPKNFEVRQFAKTICNKTQGTKIAADFLRGRVYEGNLADLNKTQNEDDAYRKVKFTVQEVQGRNLLTQFHGMDMTSDRVYYLLRKWCTTIEATVEAKTADGYGLRLFLIAFTKKQENQLSKNCYAKTRLVKWVRMRATNIIRRRLAKLDINDAVSLLTRNILRDRLAKRCNPIIPLRDLRIRKVKVIRTPKFDAQALIAAHGEVPTSAEGEARVVEEAQEETA
Chain A1	40S RIBOSOMAL PROTEIN S4, PUTATIVE	eS4	2-263	2-261	Tb927.11.3590	MAKKHLKRLYAPKDWMLSKLTGVFAPRPRAGPHKLRECLSLLIIIRNRLKYALNALEAQMILRQGLVCVDGKPRKDGKYPAGFMDVVEIPKTGDRFRILYDVKGRFALVRVSEAESSIKMMKVVNVYTGTGRIPVAVTHDGHRIRYPDPRTSRGDTLVYDVKEKKVLDLIKIGNGKVVMVTGGANRGRIGEIVSIERHPGAFDIARLKDASGHEFATRATNIFVIGKDMSSVPVTLPKQQGLRINVIQEREEKLIAAETRRTTQAHSKRKTKV
Chain A2	40S RIBOSOMAL PROTEIN S5, PUTATIVE	eS7	2-114, 121-190	2-114, 121-190	Tb927.11.6300	MSAKAPKLFNKWSYENLQTTEIALNDYITRTPTYVPHSAGRWQKKRFRKARIPIVERLTNGLMFKGRGNGKKLQAVRLVRHTLEIIHLLTDQNPIQVVIDAVSKGAPREDSTRVGAGGVVRRQAVDVSPMRRVNEAIYLMCKGAREAAFRNLKTLPECLADEIVNASKGSSNSYAIKKKDEVERVAKANR
Chain A3	40S RIBOSOMAL PROTEIN S6	eS6	1-238	1-230	Tb927.10.190	MKLNVAYPRNGTVKQVEVTDEVLRRVNLGDYRLGNEVDGAIFGEAFRGYTFKLRGGSDKEGFPMVQGVMAPSRVSLLVKRGAVGFNTFRGYQGERRRKSLRGCILGSDIAVLNVTVEKVGEQPIEGVTDVSVPRRLGPKRANKIRKLFNLGRTDDVRKYVIRRKVTKEGKKDRFKAPKIQRLITSTIRARRAKKVRVAIDKVRKSAAERREYLRLVGARRRAARQRKAARHHSSRVNAQRKEVDAFKARK
Chain A4	RIBOSOMAL PROTEIN S7, PUTATIVE	eS7	4-201	4-201	Tb927.9.3990	MSAQPHLRKLRKLKRANPSQEEESVARVLFELEGSHKTLRAQLPRFHINTVRTSSSPRHKKTAMIILYPLRFIMLVRKIQRTLTAELEKRFPGNIVVLVAQRKITKRPNDVYKLQQVQRSRTSVAVFENILNDLIYPCDVVGRRWRYRTDGSKLMKVFLDARDRKRVESRLPLLAHVYKLLTHRTVTFGFMWNPKLQQVSSR
Chain A5	40S RIBOSOMAL PROTEIN S8	eS8	2-121, 150-216	2-121, 150-215	Tb927.8.6160	MGIVRSRLHKRKITGGKTKIHRKRMKAELGRLPANTKLGPRRVSPVRARGGNFKLRGLRLDTGNFAWGTEASAQRARILDVVYNATSNELVRTKTLVKNCIVVVDAAPFRLWYAKHYGIDLGASKSKKATQKSTEKKSKKSAHAAVEKYDVKKASSKLKRKWEYRRKHHKIEKALADQLREGRLLARITSRPGQTGRADGALLEGAELQFYLKKLDKKKR
Chain A6	40S RIBOSOMAL PROTEIN S9, PUTATIVE	eS4	1-179	1-178	Tb927.10.5610	MRNYNNFNRVWKAPRRPFEKERLDREMKLCGQYGLRCKREIWRVNMTLSKMRRTARLLLTLPENHPRRLLEGSAIMRRCHGYGFLDEDKDKLDYVLSLTVPDILERRLQTVVFKHGLAKSVHHSRVLIQQRHIAVAKQIVTIPSFIVRVSSEHHIAFADASPFGNGRPGRVKRVKRNAAKKGSGGGDDDE
Chain A7	GUANINE NUCLEOTIDE-BINDING PROTEIN BETA SUBUNIT-LIKE PROTEIN	RACK	2-277, 283-316	2-277, 283-314	Tb927.11.11370	MAVAYEGQLTGHRGWVTSLACPQTPETATKVVSTSRDKTLLSWGPNPDRHSSECSYGLPDRRLEGHSAFVSDVALSNNGNFAVSASWDHSLRLWNLQNGQCQYKFLGHTKDVLSVAFSPDNRQIVSGGRDNALRVWNVKGECMHTLSRGAHTDWVSCVRFSPSLDAPVIVSGGWDNLVKVWDLATGRLVTDLKGHTNYVTSVTVSPDGSLCASSDKDGVARLWDLTKGEALSEMAAGAPINQICFSPNRYWMCAATEKGIRIFDLENKDIIVELAPEHQGSKKIVPECVSIAWSADGSTLYSGYTDNVIRVWGVSENA
Chain A8	RIBOSOMAL PROTEIN S29, PUTATIVE	uS14	2-57	5-57	Tb927.11.11725	MGHLHQWRSRQKIGMGKGSRHCVICSNQKALIRKYELNVCRQCFRENAENIGFVKLR
Chain A9	UBIQUITIN/RIBOSOMAL PROTEIN S27A, PUTATIVE	eS31	81-109, 113-153	No density	Tb927.7.3680	MQLFLRSATGATSVVEASAADTVGTLRAKAGFDDTSSIFFFGGFCLREESATLAECGLQQGSTVQVMIPVEGGKGKKKKKKVFTKPKKPIHRHKLEKMRALKYFKVTENDDGSFKVERTRDECPNPNCGAGVFMAQHKGRKYCGKCHLTYTMK
Chain AA	SSU rRNA	SSU rRNA	29-161, 166-228, 267-369, 375-587, 598-783, 785-812, 826-851, 858-871, 884-982, 996-1038,1051-1057, 1069-1078, 1121-1334, 1379-1402, 1461-1785, 1816-1957, 1960-1962, 1980-2180, 2195-2246	29-100, 104-160, 168-227, 269-293, 300-309, 314-369, 375-587, 598-775, 778-783, 785-812, 825-832, 834-851, 858-871, 886-982, 996-1036, 1119-1129, 1133-1327, 1396-1401, 1461-1647, 1650-1780, 1821-1830, 1835-1958, 1960-1962, 1980-2180, 2195-2245	Tb927.3.3447	CCACAGCGGAUCACGCGCUUACACUUGAGAUCUGGUUGAUUCUGCCAGUAGUCAUAUGCUUGUUUCAAGGACUUAGCCAUGCAUGCCUCAGAAUCACUGCAUUGCAGGAAUCUGCGCAUGGCUCAUUACAUCAGACGUAAUCUGCCGCCAAAAUUUUGCGGUCUCCGCAUUACUGGAUAACUUGGCGAAACGCCAAGCUAAUACAUGAACCAAUCGGACGCUCUCUUUUUCUAUGUCGCGGCUUGUGUUUACGCACUUGUCGUGGCGAUGGGACGUCCAGCGAAUGAAUGAAAUUAGAACCAACGCCUCCACCCGGGGGCAGUAACACUCAGACGUGUUGACUCAAUUCAUUCCGUGCGAAAGCCGAGCCUUGUUGCUCGGCGUCUACUGACGAACAAC…
Chain AB	E-SITE TRNA	E-SITE TRNA	1-7, 65-76	1-7, 65-76		GCCCGGAUAGCUCAGUCGGUAGAGCAGGGGAUUGAAAAUCCCCGUGUCCUUGGUUCGAUUCCGAGUCCGGGCA
Chain AC	40S RIBOSOMAL PROTEIN SA, PUTATIVE	uS2	35-242	35-242	Tb927.11.10910	MTETSRRDLIFLVLSPFSPSLSSKALRNSHTRNMTSVSSGAKVLRMKESDVQKLLAMHCHLGTKNSSSAMKKYIHGRTSDGTNIIDIHMTWEKLILAARVIAAVENPQDVTVCSTRLFGQRAIFKFSQLVGTSFLGGRFIPGTFTNQIQKKFMQPRVLVVTDPRTDHQALREASLVNIPVIAFCDTDAPLEFVDIAIPCNNRGRHSISMMYWLLAREVLRLRGTIPRSVPWEVKVDLFFYRDPEEALKQEEATAAAEVHEEADEGYGWVERDNTWEQ
Chain AD	40S RIBOSOMAL PROTEIN S10, PUTATIVE	eS10	2-100	5-91	Tb927.10.5370	MTTYVPKSSRDDVYRFFFTEGVVSCKKDPLGTWKGTLGGKTFKLPTLQVMQLMRSLKSRGLIKEQFAWRHFYWTLNDEGINYMRKYLYLGADAVPNTHKVDHKTFEREGGRGRGRGDGRGRGRGFGRGRGEGRGFGRGRGEGRGRGFHSERDQYRAGAAAQGEDAAPVAAVE
Chain AE	40S RIBOSOMAL PROTEINS S11, PUTATIVE	uS17	7-159	8-159	Tb927.10.560	MTSKQENYARTPTVDLTVQHEKAYQRQTAVNENIRTASKKHVNRSGHIRYSKKIGLGFATPKAAINGKYIDRKCPFTSNVSIRGRILRGVVHSTKMRRSIVIRRNYLHFIRKYQRYQKRHRNITVHCSPCFDPKPGDEVVVGQCRPLSKTIRYNVLQVVSKSAADKMGKKFSKN
Chain AF	40S RIBOSOMAL PROTEIN S12	eS12	27-130, 131-142	No density	Tb927.11.4290	MAEETSLVADKVPEPAVIDAVADAMPDSLEDALRIVLMKARETNGLICGLSEVTRALDRRTAHLCVLADDCEDEEYKKLVTALAKQNNIDLVSMDEREKLAQWAGLTRMAADGSVRKTLKCSCLAVRDFGERTKALDYLLSQLQ
Chain AG	40S RIBOSOMAL PROTEIN S13, PUTATIVE	uS15	2-151	2-142	Tb927.10.15120	MVRMHGNGHGKAASALPYRRTPPTWLKSSSRDVIDAVCKLAKKGLSPSRIGMQLRDSMGIAQVKNVTGRKILRILKHKGMAPEIPEDLYCLIKRATQMRKHLERNTKDKDTKFRLILVESRIHRLARYYRRVKQLPPTWKYESSTASAMVA
Chain AH	40S RIBOSOMAL PROTEIN S14	uS11	10-143	9-143	Tb11.0390	MSKKQEVKYYGSSAGKDQLVYGVVHIYASFNDTFVHVTDMSGRETFCKVTGGMKVKADRDESSPYAAMMAAQDVVARCKECGINALHVKMRATGGVGTKSPGPGAQAALRALARAGMKIGRIEDVTPVPTDSTRRKGSRRGRRL
Chain AI	40S RIBOSOMAL PROTEIN S15, PUTATIVE	uS19	19-75, 78-139	22-55, 60-75, 79-134	Tb927.7.2370	MASNITQERYEQLKKERTFHKFTYRGHEIDPLLALTEEEFKALVHARARRRMNRHADRRAPVLLKRLREAKKNVKAGEKPKAVKTHLRDVVITPEMVGSVVGIYNGRQFNAVEIKGEMIGHYLGEFSLTYKPVAHGRPGFGATHSSRFIPLK
Chain AJ	40S RIBOSOMAL PROTEIN S15A, PUTATIVE	uS8	2-130	2-130	Tb927.11.6140	MTMMSVLANALRCIAGAERRGKRQVLIRPSSKVVVKFLQVMQKHGYIGEFEIVDDHRAGKIVVNLNGRLNKCGAICPRFDCTARDFEKWVKNILPSRQFGFVVLTTSLGIMDHEEARARNTGGKVLGFFY
Chain AK	40S RIBOSOMAL PROTEIN S16, PUTATIVE	uS9	7-148	7-148	Tb927.7.1050	MSGEKTHTLKQVQTFGKKKTAIAVATVTKAPQCNIRINGVPISQILPETLRAKIMEAVKVVGARYFSRLRVDVRVRGSGQVAQAYAVRQAIAKGIIAYYQKYHNEIEKAALKDKYLEYDKFLLIADPRRCEPKKWGRHSARTRFTKSYR
Chain AL	40S RIBOSOMAL PROTEIN S17, PUTATIVE	eS17	2-123	2-123	Tb927.11.11830	MGKIRTKTVKRASKQIVEKYFSKLNKDFYQNKRIVMDVTIARSKKLKNKIAGYATHIMKRLARGPVRGISLKLQEEERERRMDYVPEVSHVDQAIQDGIRVDKQTLAMLKRMETGVPRHVLPNVVAAPNVSKGARRGGPARK
Chain AM	40S RIBOSOMAL PROTEIN S18, PUTATIVE	S13	3-143	3-139	Tb927.10.5330	MSLTLQSESFQHIVRLLNTNVEGKRKVPFALRMVKGIGIRFAYMVCKKAGVDVERRAGTLSPEELEKISEVIADPAKFKIPEWFLNRQRDPKTGKTEHLTSSMVDTRLREDLERLRKIRAHRGVRHAYGLRVRGQHTCTSGRRGKTVGVSRTK
Chain AO	RIBOSOMAL PROTEIN S19, PUTATIVE	eS19	8-161	10-158	Tb927.4.1860	MAVARTKANSKIRRIGKKKGATLRDVHPWRWVKICSQHFKQEGKMMVPNCAEIVKTSHGRERAPQNPDWYYIRCAAVLRAVYLRPGVGYGGLSKRFSSKKNRGSRPEITTRASKGLLHWCCKSLTKLELLEKCKGAGHRVTKLGRKVADTIAFKIALRKMGAETKAK
Chain AP	40S RIBOSOMAL PROTEIN S2, PUTATIVE	uS5	42-259	42-261	Tb927.10.14710	MADAPRGTGGEQRGFGRGRGGRGGRGGRGGRGGRGGGGDEKEWVPCTKLGRLVKDQKITSLEEIFLFSMPIKEHQIVDQLIREGDLRDEMMLVFPVQKATSAGQRTRFKAFNVVGDGNGHIGVGARVGKEVSLAIRASMIAAKLSIVPVRRGYWGNKIGEPHTIPIKVTGKCGSVAVRLIPAPRGAGIVAAPVPKKILEFAGVEDVYTSSCGKTRTRGNFIMATFYALRKTYGFLTPDLWAETEVSRDPTDEHSEFLSMGRKMVAA
Chain AQ	RIBOSOMAL PROTEIN S20, PUTATIVE	uS10	15-114	15-114,	Tb927.11.7685	MAYVKKDQAPALEMQRVLVKMTSRNAKAVERVVAELLEHARTEKVEVRGPVRLPTRRLRITTRKTPCGNGTNTWDTFEMKIYKRLVDLRASTELVKKITSFQIEAGVDVSITIPDDQ
Chain AR	40S RIBOSOMAL PROTEIN S21, PUTATIVE	eL21	3-91	3-90	Tb927.11.6510	MATIGTYNEEGVNVDLYIPRKCHATNSLITSFDHSAVQIAIANVDPNGVIDGTTTTLCIAGYLRCQGESDHAINHLAIAKGIVRIKTGKKPRAKKTKNLKVASGARTQQKGGRNAAGQTKGAAQRGAAQKPTGRPQQAQRQGGRPARTEEGNRQRQGQQRQKPQQQQQQRQQQQQQRGGDRRAPQQSGRRGPRS
Chain AS	40S RIBOSOMAL PROTEIN S23, PUTATIVE	uS12	2-141	2-141	Tb927.10.1090	MTKTNGQHAARKLVRLRRKNRWADKGWKKSHTFVAQKANPFGGSSHAKGIVLEKIGVGAKQPNSAIRKCVRVQLIKNDKKIIAFVPNDGCLHFIEENDEVLVSGFGRSGHAVGDIPGVRFKIVKVSSVGLYALYRQKKEKPRN
Chain AT	40S RIBOSOMAL PROTEIN S24	eS24	2-130	5-126	Tb927.10.7340	MVFQKKKAEVTVRTSQFKVNKLLNRKQFVVEVNHPGWCGTVPAKLIRNRLASLYKVADENQISVFGFKTKFGGGKTTGFGLIYDDLAAMKRIEPNYRKARLGMGKKKLPARKSVKERRNRNKKIRGKAKGKMQTKKK
Chain AU	40S RIBOSOMAL PROTEIN S25, PUTATIVE	eS25	39-111	42-112	Tb927.10.2840	MPPKKGGKDTKQAPKKGKMENLNKGAKKAAKKWSKGRTREALQNAVMFDKETMDKLMKEVPKYKVITPSIISDRLKISVALAGKGLQHLCRQGLIRLVSCSSKFRVYTRAATA
Chain AV	RIBOSOMAL PROTEIN S26, PUTATIVE	eS26	1-104	2-104	Tb927.11.8200	MTTKRRNHGRAKPPCSRGRVRPVHCFNCSRLVPKDKSVGRFVVRRMLDQASARDVAEASLIYGSGFPMPKLYMKQRYCIACAIHSRTVRARPVEDRKRRYTSKVPFRPTGK
Chain AW	40S RIBOSOMAL PROTEIN S27, PUTATIVE	eS27	2-86	2-86	Tb927.11.9720	MGFFDSDLSYPTVRTERMKHKRRRLVQGPNSYFMDVKCPGCKNITVVYSHATSEVKCNGCATLLCRPTGGKAMLVTGCGFRKKPDH
Chain AX	40S RIBOSOMAL PROTEIN S3, PUTATIVE	uS3	3-210	3-210	Tb927.10.11540	MGPLSKKRMMVRDGVFYAELFEFLKRELADDGFAGVEHRVTPTRTEIVIRSTKTREVLGEKGRRIRELTACLQQRFNYKEGKLQLFAERVEVRGLSAMAQAESLRFKLLSNLQVRRAAMGIIRYVMESGAKGCEVTIGGKIKGQRAKSMTFRDGYMIKSGTAHKHFVDTATRHCHLRAGTIGVNVKIMRPQSMIEEDEVLPDVITVIEPKTIEA
Chain AY	40S RIBOSOMAL PROTEIN S30, PUTATIVE	eS30	7-50, 54-64	7-65	Tb927.6.2110	MGKVHGSLARAGKVKNQTPKVSKQEKKKQPRGRAFKRLKYTQRYLAKTLKAGEKLRMNKQPPGKAG
Chain AZ	40S RIBOSOMAL PROTEIN S33, PUTATIVE	eS28	37-64, 72-101	37-64, 72-100	Tb927.7.240	MCSSVAMAEVATAATTAATKKDKKAPQEEVVVQQTDQAQVGVIIKVLGRTGSRGNVTQVRVRLMAEEGSPEANRTIVRNVKGPCKEGDMLSLMETEREARRLR
ChainAz	NRBD2 (Tb927.11.14020)/KSRP	NRBD2/KSRP	148-247	162-176, 183-192, 211-219, 221-229	Tb927.11.14020	MAPKSAAKPAASGKNAPAPKSAPAAKSAPPAKASAPKNDPKKNAPKAAAPKPAATAPKAAAAKEAKARPAAGTHNGVYVKNWGQGSVTDATRIFSAAGKVVSAQIRRRRYAIIFFENAAAVRKAIDLFNEKEVLGAKVTVSPAKTSPKPDPHEGSSVVFLSPIFRTSTTNGQIRELFTGMRVLRIRTYRQNYAYVYLDSAAAAQKFVKEKNGTEFRGKKLRVALSTRSLQKEKDRAERANLLSDAHNFKKDAKKDIKRDDKKDPKKDSRRNEKKDAKRK
Chain Ba	60S RIBOSOMAL PROTEIN L27, PUTATIVE	eL27	2-133	2-98, 101-133	Tb927.11.15900	MKFLKPGKVVIMTSGRYAGKKAVIVQNTDTRNKERPYGHSLLAGIKKYPRKVVRGMSKRSITRRSQVGVFLRVVNHKHFLPTRYNMDLSRELRGRINVSDASKKAKSKQLVKRLFQARYNAGNNRWFFQRLRF
Chain BA	LSUa rRNA	LSUa rRNA	7-156, 178-233, 237-287, 295-318, 330-514, 525-565, 567-580, 584-598, 605-654, 675-785, 789-826, 830-852, 867-1100, 1104-1138, 1160-1220, 1230-1358, 1427-1507, 1513-1643, 1648-1763, 1811-1869	7-156, 178-233, 238-287, 295-318, 330-514, 525-565, 567-580, 585-598, 605-646, 648-654, 675-785, 789-798, 801-826, 830-852, 862-886, 892-1099, 1103-1138, 1160-1206, 1210-1218, 1222-1225, 1233-1358, 1427-1507, 1514-1643, 1648-1754, 1815-1867	Tb927.2.1434	UUUUUCAGACCUGAGUGUGGCAGGACCACCCGCUAAACUUAAGCAUAUUACUCAGCGGAGGAAAAGAAAACAACCGUGAUUCUCUCAGUCAGCGGCGAGCGAAGAGGGAUUCAACUCGUUGCCGAAUCGGGUCUUAUAUGACCUCGAACUGUGGCACCAUUUUUGUGGCCGUUCUUAUAGGGCUGGUGCAGGCGUGGCGGAAUUCAAUUGCAAAGCAAACCCGUUGCUGAACACAUUUACAACCCUUCAUGUGAGUAUUGAGCCAAAGAAGGUGUCAGCCCAUUACAUUCCUUAGCCACGGAGCCUACGCGCCUCCUCAUGUUCGGUCCAAGAGAGUAGCACUGUUUGGGAAUGCAGUGUCAAGCCGGCAGGUAUUUGUCUGCCAAGGUUAAAUAUAGA…
Chain Bb	60S RIBOSOMAL PROTEIN L27A	uL15	2-145	2-145	Tb927.9.11490	MPTRFKKTRHQRGSTFCGYGRVGKHRKHPSGRGNAGGEHHHRINFRKYHPGYFGKCGMNHYHKKKNTTWKPTINLDNLTKLMAKDEAMKAKKGEALPVIDLLANGYSKLLGNGHLQAPCIVKARWVSKLADKKIRKAGGAVVLQA
Chain BB	LSUb rRNA	LSUb rRNA	2-137, 358-470, 473-710, 765-839, 967-999, 1013-1536	4-136, 360-710, 765-839, 967-980, 982-1000, 1013-1116, 1124-1536	Tb927.2.1416	UCCCAACUGCAGACCGUACUCAUCACCGCAUCAGGUCCCCAAGCAUCGAAUGCUCUGGUACAUAGAGAAAGGUACACUCAGGGAAGUCGGCAAAAUAGAUGCGUAAGUUCGCAAGAAGCAUUGGCUCUGAGGGCAAAGUGGGGGUCCACAGGAGGGCCAGUGUCCUUUCGUGCGCGGCCGUUUUCUGCGUUUUGUUGUUUUGGCGUUCGCGCCUUAGCACAUACGCGGCGACCGUUUUGCUCGGAACGUGAAGGCUACCCUCCCGAGCCGUAUCUACUAACCUCCUUCUGGUGUGUUGUUUUUACGUCUCACUCCCGCGCAGGUGUUUUCGCUUCCUUUUUUGGUUGCGCACCUACAAAUUGCCAACUCAGAACUGCUUACGGCGGGGAAUCCAACUGU…
Chain Bc	60S RIBOSOMAL PROTEIN L28, PUTATIVE	eL28	2-145	2-145	Tb927.11.6200	MTHSTDLQWLLVRQNSKFLQKRNGIRLSSDPFNNNANWTKRQSGFLNTKAAVIKTKGDRILLTTKSGDTNNKPKLMYKKTVMEPGVKSSVVKRAVADIRPDLAKMAYRRARKMACTITRMKKVCAARKERSSKMHFHRKTVRPKRN
Chain BC	5.8S rRNA	5.8S rRNA	1-80, 88-129, 134-171	1-80, 86-129, 134-169	Tb927.11.18700.1	AACGUGUCGCGAUGGAUGACUUGGCUUCCUAUUUCGUUGAAGAACGCAGCAAAGUGCGAUAAGUGGUAUCAAUUGCAGAAUCAUUUCAUUGCCCAAUCUUUGAACGCAAACGGCGCAUGGGAGAAGCUCUCUCGAGCCAUCCCCGUGCAUGCCACAUUUCUCAGUGUCGAAUAUAAAAACAAAACACACACCUAUUUUUUGUGUUGUUC
Chain Bd	60S RIBOSOMAL PROTEIN L29, PUTATIVE	eL29	2-68	2-70	Tb927.11.10030	MAKSKNHTNHNQSRKNHRNGIKPPLPLYMYNSKRGGWLPALVNTRRVRKNNQKAALKARRERLAAHQAAQK
Chain BD	5S rRNA	5S rRNA	1-119	1-119	Tb927.8.1381	GGGUACGACCAUACUUGGCCGAAUGCACCAUAUCCCGUCCGAUUUGUGAAGUUAAGCGGCCACAGGCCUCGUUAGUACGGCGAUCAGUGAUGGCGCUGGAACCCGGGGUGUUGUACUCU
Chain Be	60S RIBOSOMAL PROTEIN L2, PUTATIVE	uL2	2-255	2-255	Tb927.11.16280	MGKTVLTCRKGNGSVYQVHGHKRLGPAKLRILDYAERHGFMRGVVKAIEHEPGRGAPLARVEFRHPYKYRRVKELMVAPEGMFTGQSMLCGVKAPLAIGNVLPLGQITEGCIVCNVEAKVGDRGTLARASGDYCIIISHNTETGRTRLKLPSGQKKTVPSSCRAMIGIVAGGGRIEKPVLKAGNSFYRFRGKRNCWPKVRGVARNPVEHPHGGGNHQHIGHPSTVSRHAPPGQKVGLIAARRTGRIRGSRAVRGAWHPEE
Chain BE	SrRNA-1	SrRNA-1	2-75, 96-112, 114-171, 179-216	4-14, 20-76, 96-109, 115-155, 167-172, 179-215	Tb927.3.3424	ACUGUGGAAAUGCGAAACACUUGCCAGGUGACCCAUCCAUCCUCCCACGGUGAGCUUUCUUUUCACCAUAAUCCACAUCUCCGGCCUUGCUGGGGCUUGGGCCUCUCGACUUCUCGCGUUACUCGGAGCGGGGGCUCAAGAUUGAAAAAUGCAGCUCACCCUACGUACUGUCCUUUGUUGUGAGUUCGGCGCAUUAAAGCAAAAACCUGGGGUGU
Chain Bf	RIBOSOMAL PROTEIN L3, MITOCHONDRIAL, PUTATIVE	uL3	2-397	2-401	Tb927.4.1800	MSHCKFEHPRHGHLGFLPRKRSRQIRGRARSFPKDDPSQKPHLTSFMVYKAGMTHIVRDVDRPGSKVNKKEVVEPVTILEAPPMVVVGIVGYRQTPVGHKTIGTVWAHHTSVEFRRRFYKNWKQSAQLAFTKRKQFARTTEGRLAEARTLKAFEKKADIIRVVAHTQLRKLRNNRVGVKKAHVSEIQINGGTIAQKIELAKSLLEKEVRIDSVFQQSEACDVCAVTKGHGFTGVVKRWGVACLPRKTHRGLRKVACIGAWHPSRVMYTVARAGQHGYHHRTHLNKKIYQLGRAVSMEPNQATTAYDLTAKTITPMGGFVGYGTVRNDYVMLKGSVAGPRRRVITLRRPMAPQTSRKLTEKITLKFIDTSSKIGHGRFQTKKEKSQWYGPLKKDRIRREE…
Chain BF	SrRNA-6	SrRNA-6	3-32, 35-43, 49-78	3-32, 35-43, 49-78	Tb927.2.1490	UCUCGAAUCGCCACUUCUCUUAUCCGGUGGGCUCUGCCCGCCCUUGUCGGCGCCCAGUACCUUCAUUUUCACAAGAUC
Chain Bg	60S RIBOSOMAL PROTEIN L30	eL30	19-110	19-110	Tb927.10.4120.1	MAKKVKSKVDTINTKIQLVMKSGKYVLGTQQSLKTLRQGRSKLVVISANCPPIRKAEIEYYCTLSKTPIHHYSGNNLDLGTACGRHFRACVLSITDVGDSDITSA
Chain BG	SrRNA-2	SrRNA-2	1-183	1-183	Tb927.3.3426	GUGAGAUUGUGAAGGGAUCUCGCAGGCAUCGUGAGGGAAGUAUGGGGUAGUACGAGAGGAACUCCCAUGCCGUGCCUCUGGUUUCUGGAGUUUGUCGAAGGGCAAGUGCUCCGACGCUAUCGCACGGUGGUUCUCGGCUGAACGCCUCUAAGCCAGAAACCAGUCCCAAGACCGGGUGCCCGU
Chain Bh	60S RIBOSOMAL SUBUNIT PROTEIN L31, PUTATIVE	eL31	26-157, 163-186	26-46, 52-59, 64-157, 163-186	Tb927.9.12240	MTRAGFKGKVLGKEKKLALLEARKKAAEARKSRDDRRWKRVLAKMDPEKRKKYHGVGNTAEHSRVRGCTRASLFKRTGRKPDNIVMEASIHLSKLLKKRTFHKRAPIAIKRIRSFVGKLMKTKDNRIDASLNTFIWHKGVKGVPGRVRVRVERKSETMEGGKRKHFYTVISHIPVPSFKNLTTKVIEQ
Chain BH	SrRNA-4	SrRNA-4	4-55, 65-80, 85-135	4-57, 64-80, 85-116, 119-133	Tb927.3.3446	UUUUGUCCCUCUCCAAACGAGAGUACAUGCAUGGGCUGGCAUGAGCGGCACGCUCCACGACCGUGGGGCUCGAGGGGCACUUUACGUCCCGAGGCGCUGAACCUUGAUGCUUGGAAUUUCAUGCUCAGGGACUUUU
Chain BI	60S RIBOSOMAL PROTEIN L18	eL18	2-192	2-192	Tb927.11.4300	MGVDLTGVQKKKRVVRHHTYSTNPYIKLLIKLYKFLGKRTNSPFNKLIHKRLLKSRNNRAPISLSRIAVCMRRRTVWLKKGKKSPIAVIVGDVLDDVRMTRIPALRICALRFSKSARERITGAGGECLTFDQLAMMAPTGKNTMLLRGRKSGRESVKHFGAAGVPGSHAKPHVSSRGKERQRSSKRRHAFRHK
Chain Bi	60S RIBOSOMAL PROTEIN L32, PUTATIVE	eL32	2-132	2-132	Tb927.10.270	MVKPFVPRNIVKKRTKKFTRHRCELFPQLSSSWRKPRGEDSPVRRRYKGQKAMPNKGYGSDRRTKYITPSGFKNFPVNNVQDLYMLLMQNRKYAGVISHTVGAKARKAIVRKAHELDVRLINGNAKLRRVDV
Chain BJ	RIBOSOMAL PROTEIN	uL1	No density	No density	Tb927.11.9710	MSKIPPALLSEAIQNVLKDRKERKFKESIDLQVNLKNYDPQKDKRFSGSVRLPHVCRPRMTVCLLCDLVHEDIAKKNDVPTMNQEELKKLNKNKKLVKKMCNQYDAFLCSESIIKTVPRLVGPHMHRVGKFPTVCAQNESLPDKVLELQSTVKFQLKKVLCLGTCVGHVDMTEDQVRQNVVMAINFLVSLLKKNWQNLKSAYIKSTMGKSQRIY
Chain Bj	60S RIBOSOMAL PROTEIN L34, PUTATIVE	eL34	3-118	3-118	Tb927.11.9730	MSCPRVQYRRRMHYATRGNRMRLVRTPGNRLVMQKRGKRSQGPHTPWVLGHKRLAGTKALRHTKARLAPRHQKTTSRPYGGVLSHEQVRDRIVRAFLIEEQRIVKRALKAHAKVQKEKKRRAAKRKSKEEKVAAVAKKVAAKVGAKSVIAKKEAPKRKAGKAPVGAKLKK
Chain BK	60S RIBOSOMAL PROTEIN L10, PUTATIVE	uL16	2-102, 111-203	2-101, 113-203	Tb927.9.8420	MARRPARCYRFCKNKPYPKSRFCRGVPDPRIRTFDIGKRRAPVDEFPVCVHVVSRELEQISSEALEAARIQANKYMVKRANKECFHMRIRAHPFHVLRINKMLSCAGADRLQTGMRQSYGKPNGTCARVRIGQILLSMRTKDTYVPQALESLRRAKMKFPGRQIIVISKYWGFTNILRNEYEELRDAGKLQQRGLHVKLITPKGKITPYNIMA
Chain Bk	60S RIBOSOMAL PROTEIN L35, PUTATIVE	uL29	4-126	4-126	Tb927.9.1850	MSHIVKIRDLKEKGKDDLLKQLSEFKKELSQLRVSQQMNVGAARLGRIRTIRKGIARIMTVLNKNERENLRKFYSDKKLRSAKPKTLRAKLTHRRRLALKANEKNRKTRRQLRMAHKFPRRIYAVKV
Chain BL	60S RIBOSOMAL PROTEIN L11, PUTATIVE	uL5	14-179	13-57, 69-179	Tb927.9.7620	MAEAKVSAEKKAANPMREIVVKKLCINICVGESGDRLTRASKVLEQLCEQTPVLSRARLTVRTFGIRRNEKIAVHCTVRGKKAEELLEKGLKVKEFELKSYNFSDTGSFGFGISEHIDLGIKYDPSTGIYGMDFYVVLGRRGERVAHRKRRVSRVGFNHRVRKEEAMKWFEKVHDGIIFQAKKKKKSMVRRRRR
Chain Bl	60S RIBOSOMAL PROTEIN L35A, PUTATIVE	eL33	6-149	6-149	Tb927.4.2180	MALVKKFSGSVAANRSKKIHQLTKKTTRVKRDRKSPRLYMKGTLAGYTRGLHGQNKNTALVRIENVNTTEDAKWYVGKRVCYVYHGYKIKRCVRWSKAPARRSNTRAIWGRITRPHGTSGTVRVKFNGSSVPASAIGRRIRVYLYPSRI
Chain BM	60S RIBOSOMAL PROTEIN L12, PUTATIVE	uL11	No density	No density	Tb927.8.6030	MPPKFDPNQEITVVVRAVGGEVPATASLAPKVGPLGLNAKKIGEDIAKSTKDWKGLKVTCQLRVKNRVATVVVTPSVASRLIRALKEPPRDRKKVKNIKHDGNIAFSEILKIAKESAPNSMGASMKSVVMEVLGTAVSIGCTIDGEHPRAIQEKVQEGKLKVPN
Chain Bm	RIBOSOMAL PROTEIN L36, PUTATIVE	eL36	8-105	8-105	Tb927.9.15210	MAATKREAPVPRTGIIAGFNKGYKTTRRARRPSSNDRYALPHKKLRAVKAIISDLVGFSPMERRVQELLRVGKDKRALKFCKKRLGSIKAAKKRRAKVEEALRQQTKKK
Chain BN	60S RIBOSOMAL PROTEIN L13	eL13	2-216	2-211	Tb927.3.3320	MPKGNNAIPHVHQRKHWNPCSSQKGNVKVFFNQPAQKQRRRRLRLLKAKKIFPRPLKALRPQVNCPTVRYNMKRRLGRGFSLEELKAAGVKPRYARTIGIRVDRRRKNKSEEGMNINVQRLKTYMSKLVLFPLNRKKPQKGDATEEEVKAATQDRSRYGTAAVGGLVTPAREAPRKVTEEESTKKMYKFLKKNHSAVRFFRARNRRAARKEAKENEKK
Chain Bn	RIBOSOMAL PROTEIN L37	eL37	2-81	2-81	Tb927.11.3000	MTKGTTSMGQRHGRTHILCRRCGRNAYHVQWERCAACAYPRAQRRRYNWSVKAIKRRRTGTGRCRYLKVVHRRIRNHFKTDIKA
Chain BO	60S RIBOSOMAL PROTEIN L13A, PUTATIVE	uL13	2-222	2-222	Tb927.5.1610	MVLPSRRSLNRSSRKGFKKHRPDIIVIDLKDHVLGRAAAIVAKQLLLGKKITVVRCEKLTIAGSEIRNKIKYLQFLRKRKLSNPKLGPFHHRSPSDVFIRTVRSMLPRYTKRGQRALRQLVAYEGVPVNVVRTGGRVVIPKAQRHNCYRNERRFTVLGNMCKHVGWKYSDVVEKLEAARIEKSGRHHKKMEKVRVAWKNARKEALKKMPQKNVEVLKKFGLA
Chain Bo	60S RIBOSOMAL PROTEIN L37A, PUTATIVE	eL43	2-90	2-90	Tb927.10.6370	MAKRTVKMGVMGRYGARYGSNPRKRAKKLEVSQHAKHFCSFCGKFAFRRKAVGIWRCDGCSKTVAGGAYTLSTPNNTTVRSTVRRLRELKQSN
Chain BP	PROBABLE 60S RIBOSOMAL PROTEIN L14	eL14	2-153	2-155	Tb927.11.11230	MVKANYIRAGRLVRILRGPRQNRVGVIVDIVDANRVLVENPCEQKMWRHVQNLKNVEPLKFCVSISRNCSTKALKEALESKKVLEKYAATKSAVRIAAKKAFAESTDFERYQLRVAKRSRAYWARKIFDDNDKKNPVSWHKVALKKLLKNAKKVDSTPAAKKRVEKARAARKARLAAGKSKTKVAASKK
Chain Bp	60S RIBOSOMAL PROTEIN L38, PUTATIVE	eL38	2-78	2-76	Tb927.9.2020	MPREIKNLKEFLAICSRKDARCVKVKHNPKVTKFKVRCSRHLYTLVMADKKKADKIERSIHPSVKKITVTSRSHANKNTPSK
Chain BQ	RIBOSOMAL PROTEIN L15	eL15	19-221	19-221	Tb927.9.15190	MSHSVYYYFTFESSPAPMGSFMYLNELWKKKSSDVMRFIQRVRAWEFRHQHTIVRLRRPTRPEKARMVGYKTKQGYVVFRVRVRRGGRKRPVHKGITYGKPNTAGVLGRKLNKNNRVVAEQRLGKKYGNLRVLNSYWVNADSTFLWYEVVAVDPMHRAIRRDPRINWIVNAVHKHREQRGLTSAGRKHRGLRQKGHKASKLRPSRRAAWRRNNRMVFLRKR
Chain Bq	60S RIBOSOMAL PROTEIN L39, PUTATIVE	eL39	2-51	2-51	Tb927.8.5260	MGRFKPLAIKKKYAKKLKQNRPVPYWIRLRTGNRIKWNEKRRHWRRTKLHY
Chain BR	60S RIBOSOMAL PROTEIN L17, PUTATIVE	uL22	3-153	4-153	Tb927.11.4820	MVHYSRKPQVSSKTAKAKIADLRCHYKNTFETANVINGMKLRKAQQLYRQVLAKTRCIPFKRYNGKIGNTAQAKEWGQTKGRWPRKSVVAMLSLLKNAEANAIEKGLDPGKMVIKHVQVDQAPRVRRRTFRAHGRITPYMRSPCHVQLFMTQPQERVPVPKSKPKK
Chain Br	60S RIBOSOMAL PROTEIN L4	uL4	4-370	5-370	Tb927.3.5050	MTARPSVSVYSASEDKVVGTCSLPAVFTAPIRHDVVQFVHTNMAKNSRQPYAVNRLSGMKHSAESWGTGRAVARIPRIHGGGTSMSGAGAFGNMCRGGRMFAPTKIFRRWHRKINLHQKRFAVVSALAASSLPALVMSRGHKIENVAEVPLVVEDGVRAYEKTKEAMTFLKTVGAIDDVNRVNDSRQIRAGRGKMRNRRYVARRGPMLVMPDNKGTRAFRNIFGLDLANVNSLNLLHLAPGGHVGRFIIWTKSAFEKLDKIFGTFTEPSTVKSGFMLPAPMLTSTDVTRIMQSEEVRRVLKPKKLQPKRPSRYRQPTNGIRNRRLRLRLNPFQKKEKAMAKGMQNKKNREARHAAKVVRLAKARKNVAKALKKK
Chain BS	60S RIBOSOMAL PROTEIN L18A	eL20	2-179		Tb927.11.14130	MVRPHLRHYCVVGRETPSEKNPQPTVYKFEVFAPNFVVAKSRFWRMMREKNKVKSTHGDVLSCKVVKDRKLAARNYSVDIAYYSQRCGYTHMVKEFRDVCKAGAVSQAYNDLASRHRARYHNIEVLGVKSIPNHEVRRLNVAQFHPHNLSFPLLQRRVKAPRKDRVIFVKKNSKRAVVA
Chain Bs	UBIQUITIN-60S RIBOSOMAL PROTEIN L40	eL40	78-127	78-127	Tb927.11.13007	MQIFVKTLTGKTIALEVEASDTIENVKAKIQDKEGIPPDQQRLIFAGKQLEEGRTLADYNIQKESTLHLVLRLRGGVMEPTLEALAKKYNWEKKVCRRCYARLPVRATNCRKKGCGHCSNLRMKKKLR
Chain BT	60S RIBOSOMAL PROTEIN L19, PUTATIVE	eL19	3-198	3-194	Tb927.7.5000	MVSLKLQARLAADILRCGRGRVWLDPNEAVEIRNANSRKSVRKLIKDGLVMRKPVKVHSRSRWRQMKLAKSMGRHEGTGRREGTREARMPSKDLWMRRLRILRRLLRKYREEKKIDRHIYRELYMKAKGNVFRNKRNLMEHIHKVKNEKKKARQLAEQLAAKRLKDEQNRRKARKQELKKREKERERARRDDAAAAAAAKQRAAAKKAAAPAAKKGGKAVAPATPAKAAPAKAAAAKVAPAKAAPAKAASPAGKKAAGKK
Chain Bt	60S RIBOSOMAL PROTEIN L44	eL44	2-98	2-98	Tb927.11.3230	MVNYPKKKKMHCPDERCNAHKSFKVVQYKAGKARLYARGKRRYDRKQSGYGGQTKPIFHKKAKTTKKIVLKLQCSNCKSIIQNVLKRTKHFELNDKKKTGNKDPTW
Chain BU	60S RIBOSOMAL PROTEIN L21E, PUTATIVE	eL21	2-158	2-121, 128-158	Tb927.11.680	MVHSHGYKCGTRHLFAKKFRKHGVPSVSTILTNFKVGDYVDVVADAAVRAGMPHKYYHGRTGIVWNVTPRGVGVIINKPVRNRTVRKRICVRFEHVRKSRCQEAFKQKLKDLEAFRAAKKAGTPLPPKKVSTRNGGFVCPKKVEVLARRTADYEAMIPY
Chain Bu	60S RIBOSOMAL PROTEIN L5, PUTATIVE	uL18	5-224, 240-266	4-223, 244-263	Tb927.9.15170	MTFVKVVKNKAYYKRFQVKYRRRREGKTDYHARRRMVLQDKTKFGTPKYRLVVRITNRDVIAQIVHAKVVGDEVVMAAYSHELPLFGIEHGLTNYAAAYATGLLVARRMLAKLGLAEKFVGVKEVDGSYAAVRTKDDDQGDDESRFPFKAILDVGLARTTTGARVFGVLKGAVDGGLAVPHRPNRFPGYNKESDALNAKVHRDRIFGRHVADYLKQVREEASSNPDEKTCQFSKFIAAKVSPDDMEGMYKRAHAAIRADPTKRRAKKERPAEAKPKKYNTVKLTGAEKKAAAKAKVAAVIERIRDRAK
Chain BV	60S RIBOSOMAL PROTEIN L22, PUTATIVE	eL22	2-123	2-123	Tb927.11.10160	MVAVRAKVGSRGFTRQRQLAKGKKVFKIDCSIPASDGIFSDDILSNFQQYFQDNVKLNGRKGKLTSKVRVNMRENTLSITTTMAYRKKYFKYLTKKFLKKKDLRDWIRILAKGKDTYQLKYFNIQDQEEA
Chain Bv	60S RIBOSOMAL PROTEIN L6, PUTATIVE	eL6	15-106	15-106, 142-192	Tb927.10.11390	MPAATKKAVEKKAKKVSRKSPEYSTVRKSCKPGTIAIILAGRFRGRRAVILKQLPKNGPLVISGPMKYSGVPIRRIDSRYIIATSTRVDLTGVDTSAITPEIFKREKKEKRVKSEGEFMGDKDKKKAESKAKKTSKAAPKGTVSDERAQLQNAIDTALIQAIKKDPLGKEMAGYLHSVFTIKPGDAPHRLKW
Chain BW	60S RIBOSOMAL PROTEIN L23, PUTATIVE	uL14	4-139	11-139	Tb927.9.11410	MGKDKANVKGCRFRVSLALPVGAVVNCADNTGAKNLYIISVKGYHGRLNRLPAAALGDMVMASVKKGKPELRRKVLNAVIIRQRKSWRRKDGTVIYFEDNAGVIVNPKGEMKGSGIAGPVAKEAAELWPKISTHAPAIV
Chain Bw	60S RIBOSOMAL PROTEIN L7, PUTATIVE	uL30	28-257	28-257	Tb927.7.1750	MFMTGLILLGKGREVMPAKAVPAPESAIKRAAFKQQQTENFKKAIAANKVAAAALKKLAYSRGLKYSREYRSTEKKLAGLRRNARQHGNYYLEAKPKVAVVTRIRGIAKVPPKQRKILQLLRLRQIFNTVFVRLNKPMENMLRAVEPYIAYGYPSLSTVRAMVYKRGHLKINGQRVKITDNQMIKDKYHNDDIVCAEDIVNQIYACGKHFRTVTNGLWPFKLAPPAGGMRQKRRHFVEGGDYGNRDTLINRFLARMI
Chain BX	60S RIBOSOMAL PROTEIN L23A	uL23	44-163	47-163	Tb927.7.5180	MPAKAASAAASKKNSAPKSAVSKKVAKKGAPAAAAKPTKVVKVTKRKAYTRPQFRRPHTYRRPATVKPSSNVSAIKNKWDAFRIIRYPLTTDKAMKKIEENNTLTFIVDSRANKTEIKKAIRKLYQVKTVKVNTLIRPDGLKKAYIRLSASYDALDTANKMGLV
Chain Bx	60S RIBOSOMAL PROTEIN L7A, PUTATIVE	eL8	36-133, 139-275	36-129, 138-275	Tb927.8.1340	MAGKEVKKAVKPTKKAGVPYKKPEVTQKKAKASAAAPSPFVARPKDFGIGRDVPYARDLSRFMRWPTFVTMQRKKRVLQRRLKVPPALNQFTKVLDRSSRNELLKLVKKYAPETRKARRDRLTKVAEEKKKNPKGTVSTKAPLCVVSGLQEVTRTIEKKTARLVLIANNVDPIELVLWMPTLCRANKIPYAIVKDKARLGDAIGRKTATCVAFTDVNAEDQAALKNLTRSVNARFLARSDVIRRQWGGLQLSLRSRAELRKKRARTAGNDAAAKAA
Chain BY	60S RIBOSOMAL PROTEIN L24, PUTATIVE	eL24	1-64	2-63	Tb927.10.5480	MRTIDCEFSHFAVHPGHGRRYVPFAFLSTKPVLTFARPKCFAMYMRKKNPRFIAWTRTYRRIHRKTTTDRVGRRRAARTVRAERAIVGAELSYIQEVRAKAKKVDRTAKGKAVREEMAARKAAKK
Chain By	60S RIBOSOMAL PROTEIN L9, PUTATIVE	uL6	1-186	1-133, 140-186	Tb927.10.1100	MKIKSHDQITFPEDVTVSVKDRIVTVKGKRGTLTKDLRHLQLDFRVNKKLRTFTAVRWFGNKINNSTINTALSHVRNMITGVTKGFRFKVRFAYAHFPISVTVENQLVEIRNFLGEKRVRRQVVADDVKVYRTDAALVKDELVLEGNDLEQVSREAAVMHQLCLVKKKDIRKFLDGIYVQTKTNIEVDE
Chain Bz	eL41 (Tb927.8.6036)	eL41	2-33	2-34	Tb927.8.6036	MGTISRPGGMRPKWHKKRIKRLKRRRRRMRQRSK
Chain BZ	60S RIBOSOMAL PROTEIN L26, PUTATIVE	uL24	3-124	3-122	Tb927.9.14370	MVGIKCRNRRKARRAHFQAPSHVRRILMSAPLSKELRAKYNVRSMPVRKDDEVRVKRGKFKGREGRVTACYRLKWVIHIDKVSCEKANGTTVPVGVHTSNVEITKLKLNTRRKAILERKDRSTKTDKSKGKVTAAEKAMQQMD
