# Supplementary material for: A single pseudouridine on rRNA regulates ribosome structure and function in the mammalian parasite Trypanosoma brucei
Source: Nat Commun. 2023 Nov 20;14:7462. doi: 10.1038/s41467-023-43263-6 (PMC10662448; doi:10.1038/s41467-023-43263-6)
Supplement: Supplementary file 13 — Supplementary Data 10 [file 41467_2023_43263_MOESM13_ESM.xlsx]

## Sheet: S10
Position in each rRNA subunit	nt position in pre-rRNA	rRNA Subunit	nt	PS Cryo-EM (EMD-17208, PDB-8OVA)	sKO Cryo-EM (EMD-17212, PDB-8OVE)	Base modification (LC-MS)	H/ACA snoRNA	Y-seq detection	HydraPsiSeq detection	Y site	CD snoRNA	2'-O-methylation nt	2'-O-methylation
SSU_16	1933	SSU	C								TB10Cs2C1	Cm	+
SSU_36	1953	SSU	U	+	+						TB10Cs2C1	Um	+
SSU_40	1957	SSU	U				TB10Cs1H3	+	+	+
SSU_46	1963	SSU	C	+	+						TB8Cs3C3	Cm	+
SSU_56	1973	SSU	A	+	+						TB8Cs2C1	Am	+
SSU_57	1974	SSU	U	+	+						TB8Cs2C1	Um	+
SSU_61	1978	SSU	U	+	+		TB11Cs4H2	+	+	+
SSU_66	1983	SSU	C	+	+						TB8Cs2C1	Cm	+
SSU_125	2042	SSU	A								TB8Cs1C2	Am	+
SSU_131	2048	SSU	U	+	+		TB10Cs5H2	+	+	+
SSU_505	2422	SSU	U				TB10Cs4H4	+	+	+
SSU_662	2579	SSU	U				TB6Cs1H3	+	+	+
SSU_680	2597	SSU	U								TB10Cs3C3	Um	+
SSU_714	2631	SSU	U	+	+						TB9Cs2C6	Um	+
SSU_721	2638	SSU	A	+	+						TB6Cs2C1	Am	+
SSU_942	2859	SSU	U	+			TB11Cs3pH1	+	+	+
SSU_996	2913	SSU	U				TB9Cs1H1	+	+	+
SSU_1088	3005	SSU	U				TB9Cs1H1	+	+	+
SSU_1186	3103	SSU	U				TB10Cs4H2	+	+	+
SSU_1276	3193	SSU	U	+	+		TB10Cs5H3	+	+	+
SSU_1517	3434	SSU	G	+	+						TB11Cs3C2	Gm	+
SSU_1531	3448	SSU	G	+	+						TB3Cs1C1	Gm	+
SSU_1592	3509	SSU	U	+	+		TB1Cs1H1	+	+	+
SSU_1596	3513	SSU	U	+	+	m1acp3Y	TB9Cs1pH1	+	No signal	+
SSU_1603	3520	SSU	G								TB8Cs3C2	Gm	+
SSU_1610	3527	SSU	U					+	+	+
SSU_1612	3529	SSU	U				TB10Cs1pH1	+	+	+
SSU_1619	3536	SSU	U	+	+		TB9Cs1H2	+	+	+
SSU_1630	3547	SSU	U								TB10Cs2"C3	Um	+
SSU_1652	3569	SSU	U	+	+						TB10Cs1C3	Um	+
SSU_1674	3591	SSU	U								TB10Cs3C2	Um	+
SSU_1676	3593	SSU	G	+	+						TB9Cs3C1	Gm	+
SSU_1700	3617	SSU	G	+	+						TB10Cs2"C1	Gm	+
SSU_1710	3627	SSU	U				TB11Cs5H1	+	+	+
SSU_1844	3761	SSU	C								TB7Cs1C1	Cm	+
SSU_1895	3812	SSU	G	+	+						TB9Cs2C4	Gm	+
SSU_1899	3816	SSU	U	+	+						TB11Cs2C1	Um	+
SSU_1907	3824	SSU	U				TB11Cs4H2	+	+	+
SSU_1931	3848	SSU	G	+	+						TB10Cs4C4	Gm	+
SSU_1932	3849	SSU	C								TB10Cs4C2	Cm	+
SSU_2045	3962	SSU	U	+	+		TB8Cs5H1	+	+	+
SSU_2054	3971	SSU	U	+	+						TB8Cs2C0	Um	+
SSU_2070	3987	SSU	G	+	+	m7G
SSU_2096	4013	SSU	A	+	+						TB9Cs3C2	Am	+
SSU_2116	4033	SSU	U				TB9Cs3H2	+	+	+
SSU_2121	4038	SSU	U				TB11Cs5H2	+	+	+
SSU_2123	4040	SSU	U	+	+		TB9Cs4H1	+	No signal	+	TB10Cs4C3	Um	+
SSU_2134	4051	SSU	C	+	+						TB10Cs4C3	Cm	+
SSU_2146	4063	SSU	U	+	+		TB8Cs4H2	+	+	+
SSU_2153	4070	SSU	A	+	+						TB10Cs3C2	Am	+
SSU_2154	4071	SSU	U	+	+						TB10Cs3C2	Um	+
SSU_2227	4144	SSU	G	+	+						TB8Cs1C1	Gm	+
SSU_2260	4177	SSU	A	+	+	m6,6A
SSU_2261	4178	SSU	A	+	+	m6,6A
SSU_2278	4195	SSU	U				TB11Cs1pH-1	+	No signal	+
5.8S_7	4547	5.8S	U	+	+						TB10Cs1C3	Um	+
5.8S_41	4581	5.8S	A	+	+						TB6Cs1'C1	Am	+
5.8S_43	4583	5.8S	A	+	+						TB10Cs7C3a	Am	+
5.8S_74	4614	5.8S	U	+	+		TB3Cs2pH1	+	No signal	+
5.8S_75	4615	5.8S	G	+	+						TB8Cs3C3	Gm	+
5.8S_163	4703	5.8S	A	+	+						TB9Cs4C2	Am	+
5.8S_167	4707	5.8S	U								TB9Cs4C2	Um	+
LSU5_46	5335	LSU-alpha	U	+	+						TB5Cs-1C1	Um	+
LSU5_254	5543	LSU-alpha	A	+	+						TB10Cs3C2	Am	+
LSU5_258	5547	LSU-alpha	U	+	+			+	+	+
LSU5_452	5741	LSU-alpha	U	+	+		TB10Cs1pH3	+	+	+
LSU5_737	6026	LSU-alpha	U	+	+		TB10Cs1H2	+	+	+
LSU5_742	6031	LSU-alpha	A	+	+	m1A					TB9Cs2C2	Am	+
LSU5_743	6032	LSU-alpha	A	+	+						TB9Cs2C2	Am	+
LSU5_744	6033	LSU-alpha	A								TB9Cs2C2/TB10Cs2C2	Am	+
LSU5_745	6034	LSU-alpha	C								TB9Cs2C2/TB10Cs2C2	Cm	+
LSU5_746	6035	LSU-alpha	A	+	+						TB10Cs2C2	Am	+
LSU5_747	6036	LSU-alpha	C								TB9Cs2C2/TB10Cs2C2	Cm	+
LSU5_760	6049	LSU-alpha	C	+	+						TB9Cs2C2	Cm	+
LSU5_762	6051	LSU-alpha	A	+	+						TB9Cs2C2/TB11Cs2C2	Am	+
LSU5_867	6156	LSU-alpha	U				TB10Cs1H3	+	+	+
LSU5_915	6204	LSU-alpha	G	+	+						TB9Cs2C3	Gm	+
LSU5_916	6205	LSU-alpha	U	+	+						TB11Cs4C2	Um	+
LSU5_925	6214	LSU-alpha	G	+	+						TB9Cs2C3	Gm	+
LSU5_927	6216	LSU-alpha	A	+	+						TB11Cs4C2	Am	+
LSU5_939	6228	LSU-alpha	U				TB9Cs3H2	+	+	+
LSU5_986	6275	LSU-alpha	A								TB10Cs4C5	Am	+
LSU5_996	6285	LSU-alpha	A	+	+						TB9Cs5C2	Am	+
LSU5_997	6286	LSU-alpha	C								TB9Cs5C2	Cm	+
LSU5_1006	6295	LSU-alpha	C	+	+						TB9Cs5C1	Cm	+
LSU5_1009	6298	LSU-alpha	U	+	+		TB10Cs2H2	+	+	+
LSU5_1024	6313	LSU-alpha	A	+	+						TB11Cs1C3	Am	+
LSU5_1028	6317	LSU-alpha	G	+	+						TB9Cs2C5	Gm	+
LSU5_1080	6369	LSU-alpha	U				TB8Cs3H1	+	+	+
LSU5_1086	6375	LSU-alpha	U	+	+		TB9Cs1H3	+	+	+
LSU5_1129	6418	LSU-alpha	U	+	+		TB11Cs4ppH1	+	+	+
LSU5_1145	6434	LSU-alpha	U								TB10Cs3C4	Um	+
LSU5_1158	6447	LSU-alpha	U				TB9Cs8H1	+	+	+
LSU5_1166	6455	LSU-alpha	U				TB3Cs2H2	+	+	+
LSU5_1169	6458	LSU-alpha	U	+	+		TB10Cs-7H1	+	+	+
LSU5_1180	6469	LSU-alpha	A								TB9Cs5C1	Am	+
LSU5_1181	6470	LSU-alpha	U	+	+						TB10Cs3C4	Um	+
LSU5_1248	6537	LSU-alpha	U	+	+		TB9Cs2H2	+	+	+
LSU5_1258	6547	LSU-alpha	U	+	+		TB7Cs3H1	+	+	+
LSU5_1267	6556	LSU-alpha	G	+	+						TB9Cs4C1	Gm	+
LSU5_1329	6618	LSU-alpha	C	+	+						TB10Cs5C1	Cm	+
LSU5_1448	6737	LSU-alpha	U	+	+						TB8Cs2C2	Um	+
LSU5_1481	6770	LSU-alpha	U				TB11Cs1pH1	+	+	+
LSU5_1605	6894	LSU-alpha	G	+	+						TB10Cs2"C3	Gm	+
LSU5_1608	6897	LSU-alpha	C	+	+						TB8Cs3C1	Cm	+
LSU5_1609	6898	LSU-alpha	U	+	+		TB10Cs4H3	+	+	+
LSU5_1614	6903	LSU-alpha	U	+	+		TB10Cs1pH2	+	+	+
LSU5_1620	6909	LSU-alpha	A	+	+						TB8Cs3C1	Am	+
LSU5_1621	6910	LSU-alpha	G	+	+						TB5Cs-1'C1	Gm	+
LSU5_1634	6923	LSU-alpha	G								TB8Cs1C3	Gm	+
LSU5_1665	6954	LSU-alpha	A	+	+						TB6Cs1'C1	Am	+
LSU5_1709	6998	LSU-alpha	G	+	+						TB8Cs1C1	Gm	+
LSU5_1742	7031	LSU-alpha	U	+	+							Um	+
LSU5_1747	7036	LSU-alpha	U				TB7Cs3H2	+	+	+
LSU3_71	7678	LSU-beta	G	+	+						TB9Cs1C1	Gm	+
LSU3_73	7680	LSU-beta	U	+	+						TB7Cs2C1	Um	+
LSU3_95	7702	LSU-beta	A	+	+						TB3Cs3C1	Am	+
LSU3_377	7984	LSU-beta	C	+	+						TB9Cs4C3	Cm	+
LSU3_400	8007	LSU-beta	A	+	+						TB6Cs1C2	Am	+
LSU3_418	8025	LSU-beta	U								TB11Cs2C1	Um	+
LSU3_455	8062	LSU-beta	U				TB10Cs3H2	+	+	+
LSU3_490	8097	LSU-beta	U				TB10Cs2H1	+	+	+
LSU3_518	8125	LSU-beta	U		+		TB9Cs2H1	+	+	+
LSU3_520	8127	LSU-beta	A								TB10Cs7C2	Am	+
LSU3_522	8129	LSU-beta	U	+	+		TB7Cs1pH1	+	+	+
LSU3_524	8131	LSU-beta	U		+		TB9Cs5H1	+	+	+
LSU3_528	8135	LSU-beta	U		+		TB3Cs2H1	+	+	+
LSU3_530	8137	LSU-beta	U		+		TB11Cs6H1	+	+	+
LSU3_542	8149	LSU-beta	C	+	+	m5C
LSU3_544	8151	LSU-beta	A								TB6Cs1C3	Am	+
LSU3_545	8152	LSU-beta	A	+	+						TB6Cs1C3	Am	+
LSU3_552	8159	LSU-beta	G	+	+						TB10Cs1C4	Gm	+
LSU3_578	8185	LSU-beta	U	+	+		TB10Cs2ppH4	+	No signal	+	TB11Cs3C1	Um	+
LSU3_588	8195	LSU-beta	A	+	+						TB8Cs1C3	Am	+
LSU3_601	8208	LSU-beta	C	+	+						TB10Cs1C1	Cm	+
LSU3_609	8216	LSU-beta	A	+	+						TB10Cs1C1	Am	+
LSU3_611	8218	LSU-beta	U	+	+		TB9Cs1ppH1	+	+	+
LSU3_613	8220	LSU-beta	U				TB9Cs4H3	+	+	+
LSU3_615	8222	LSU-beta	U	+	+		TB5Cs2H1	+	+	+
LSU3_622	8229	LSU-beta	A	+	+						TB10Cs2'C1	Am	+
LSU3_629	8236	LSU-beta	U	+	+		TB11Cs4H3	+	+	+
LSU3_644	8251	LSU-beta	U	+	+		TB11Cs4H3	+	+	+
LSU3_646	8253	LSU-beta	A	+	+						TB11Cs4'C1	Am	+
LSU3_659	8266	LSU-beta	G	+	+						TB9Cs2C7	Gm	+
LSU3_672	8279	LSU-beta	U								TB11Cs4C3	Um	+
LSU3_673	8280	LSU-beta	G	+	+						TB11Cs4C3	Gm	+
LSU3_680	8287	LSU-beta	U	+	+		TB9Cs2H1	+	+	+
LSU3_685	8292	LSU-beta	U	+	+						TB9Cs2C7	Um	+
LSU3_719	8326	LSU-beta	U								TB10Cs3C5	Um	+
LSU3_722	8329	LSU-beta	U				TB10Cs1H1	+	+	+
LSU3_728	8335	LSU-beta	U								TB10Cs3C5	Um	+
LSU3_1011	8618	LSU-beta	U								TB6Cs1C2	Um	+
LSU3_1062	8669	LSU-beta	G	+	+						TB11Cs2C1	Gm	+
LSU3_1074	8681	LSU-beta	U				TB11Cs4pH1	+	+	+
LSU3_1076	8683	LSU-beta	U	+	+		TB8Cs6H1	+	+	+
LSU3_1093	8700	LSU-beta	U	+	+						TB5Cs1C1	Um	+
LSU3_1094	8701	LSU-beta	G	+	+						TB5Cs1C1	Gm	+
LSU3_1160	8767	LSU-beta	U	+	+		TB6Cs2H1	+	+	+
LSU3_1175	8782	LSU-beta	C	+	+						TB5Cs1C1	Cm	+
LSU3_1201	8808	LSU-beta	A	+	+						TB10Cs2"C2	Am	+
LSU3_1210	8817	LSU-beta	U	+	+		TB8Cs2H1B	+	+	+
LSU3_1229	8836	LSU-beta	U		+		TB10Cs2H1	+	No signal	+
LSU3_1245	8852	LSU-beta	G	+	+						TB3Cs1C-1	Gm	+
LSU3_1247	8854	LSU-beta	G	+	+						TB11Cs1C2	Gm	+
LSU3_1264	8871	LSU-beta	C	+	+						TB6Cs1C1	Cm	+
LSU3_1269	8876	LSU-beta	G	+	+						TB11Cs1C2/TB3Cs1C-1	Gm	+
LSU3_1280	8887	LSU-beta	U	+	+		TB9Cs3H1	+	+	+
LSU3_1297	8904	LSU-beta	U				TB10Cs3H1	+	+	+
LSU3_1300	8907	LSU-beta	U				TB8Cs2H1A	+	+	+
LSU3_1319	8926	LSU-beta	U	+	+		TB11Cs5H3	+	+	+
LSU3_1324	8931	LSU-beta	C	+	+	m5C
LSU3_1334	8941	LSU-beta	U	+	+		TB9Cs1H1	+	+	+
LSU3_1370	8977	LSU-beta	U				TB11Cs3H1	+	+	+
LSU3_1375	8982	LSU-beta	U	+	+						TB10Cs3C1	Um	+
LSU3_1377	8984	LSU-beta	U				TB6Cs1H2	+	+	+
LSU3_1388	8995	LSU-beta	A	+	+						TB11Cs4C1	Am	+
LSU3_1398	9005	LSU-beta	U	+	+		TB9Cs4H2	+	+	+
LSU3_1400	9007	LSU-beta	A	+	+						TB11Cs4C1	Am	+
LSU3_1403	9010	LSU-beta	U					+	+	+
LSU3_1409	9016	LSU-beta	U	+	+		TB6Cs1H4	+	+	+
LSU3_1413	9020	LSU-beta	C	+	+						TB9Cs2C1	Cm	+
LSU3_1419	9026	LSU-beta	U				TB11Cs4H1	+	+	+
LSU3_1429	9036	LSU-beta	U	+	+		TB6Cs1H1	+	+	+
LSU3_1434	9041	LSU-beta	U				TB10Cs1pH2	+	+	+
LSU3_1435	9042	LSU-beta	U	+	+						TB9Cs3C3	Um	+
