# Supplementary material for: A single pseudouridine on rRNA regulates ribosome structure and function in the mammalian parasite Trypanosoma brucei
Source: Nat Commun. 2023 Nov 20;14:7462. doi: 10.1038/s41467-023-43263-6 (PMC10662448; doi:10.1038/s41467-023-43263-6)
Supplement: Supplementary file 14 — Supplementary Data 11 [file 41467_2023_43263_MOESM14_ESM.xlsx]

## Sheet: Table_SSU
	Position in SSU rRNA (New numbering)	Modification	PCF Stoichiometry of modification (%)	BSF Stoichiometry of modification (%)	Putative RNase T1 fragment	RNase T1 fragment detected by MS (0, not detected; 1, detected)	Putative RNase A fragment detected by MS	RNase A fragment detected by MS (0, not detected; 1, detected)	Number of candidate site deduced from sequence redundancy of RNase T1 and A fragment in SSU rRNA	Note	Position in each rRNA subunit (old numbering)	nt position in pre-rRNA (old numbering)	rRNA Subunits	nt	Y-seq (Y-site)	H/ACA snoRNA	HydraPsi-seq detection	Psi	Precicted_snoRNA	BP	BSF RibOxi	PCF RiboXi	Nm	Modified
Post-transcriptional modification determined at one location	1	p-	-	-	pGp	0	pGAU	1	1	5'-terminus of SSU rRNA	SSU_29	1946
	12	Y	100	100	AYUCUG	1	GAY	1	1		SSU_40	1957	SSU	T	+	TB10Cs1H3	+	+						+
	28	Am	76.082	100	UCAU(Am)(Um)G	1	(Am)(Um)GC	1	1		SSU_56	1973	SSU	A					TB8Cs2C1	Am	+	-	+	+
	29	Um	78.1112	100	UCAU(Am)(Um)G	1	(Am)(Um)GC	1	1		SSU_57	1974	SSU	T					TB8Cs2C1	Um	Novel	Novel	+	+
	38	Cm	73.0121	100	UUU(Cm)AAG	1	(Cm)AAGGAC	1	1		SSU_66	1983	SSU	C					TB8Cs2C1	Cm	+	+	+	+
	97	Am	100	100	CUC(Am)UUACAYCAG	1	(Am)U	1	1		SSU_125	2042	SSU	A					TB8Cs1C2	Am	+	+	+	+
	103	Y	96.001	100	CUC(Am)UUACAYCAG	1	AY	1	1		SSU_131	2048	SSU	T	+	TB10Cs5H2	+	+						+
	477	Y	90.4371	94.9561	CUACCACYUCUACG	1	Y	0	1		SSU_505	2422	SSU	T	+	TB10Cs4H4	+	+						+
	652	Um	100	100	(Um)AAUUCCAG	1	GG(Um)AAU	1	1		SSU_680	2597	SSU	T					TB10Cs3C3	Um	+	+	+	+
	693	Am	88.4067	100	UU(Am)AAG	1	(Am)AAGGGU	1	1		SSU_721	2638	SSU	A					TB6Cs2C1	Am	+	+	+	+
	791	Cm	88.0344	94.3437	AA(Cm)ACACUCAG	1	GAA(Cm)AC	1	1		SSU_819	2736	SSU	C
	914	Y	95.2075	100	ACUYG	1	Y	0	1		SSU_942	2859	SSU	T	+	TB11Cs3pH1	+	+						+
	1060	Y	4.98945	16.114	CYCUUCG	1	Y	0	1		SSU_1088	3005	SSU	T	+	TB9Cs1H1	+	+						+
	1158	Y	74.0451	85.4034	AAAUYCUUAG	1	Y	0	1		SSU_1186	3103	SSU	T	+	TB10Cs4H2	+	+						+
	1248	Y	100	94.4788	AYUAG	1	GAY	1	1		SSU_1276	3193	SSU	T	+	TB10Cs5H3	+	+						+
	1489	Gm	83.4728	100	(Gm)AG	1	AGGGGG(Gm)AGU	1	1		SSU_1517	3434	SSU	G					TB11Cs3C2	Gm	+	+	+	+
	1503	Gm	100	100	CAA(Gm)AG	1	AA(Gm)AGU	1	1		SSU_1531	3448	SSU	G					TB3Cs1C1	Gm	+	+	+	+
	1564	Y	100	100	UUUAAUUYG	1	Y	0	1		SSU_1592	3509	SSU	T	+	TB1Cs1H1	+	+						+
	1568	m1acp3Y	100	100	AC(m1acp3Y)CAACAC(Gm)G	1	(m1acp3Y)C	1	1		SSU_1596	3513	SSU	T	+	TB9Cs1pH1	No signal	+						+
	1575	Gm	100	100	AC(m1acp3Y)CAACAC(Gm)G	1	(Gm)GGGAAC	1	1		SSU_1603	3520	SSU	G					TB8Cs3C2	Gm	+	+	+	+
	1582	Y	90.1166	100	AACYUYACCAG	1	Y	0	1		SSU_1610	3527	SSU	T	+		+	+						+
	1584	Y	100	100	AACYUYACCAG	1	Y	0	1		SSU_1612	3529	SSU	T	+	TB10Cs1pH1	+	+						+
	1591	Y	53.5456	80.6098	AYCCG	1	AGAY	1	1		SSU_1619	3536	SSU	T	+	TB9Cs1H2	+	+						+
	1624	Um	84.9196	100	U(Um)CUUUCUCG	1	(Um)C	1	1		SSU_1652	3569	SSU	T					TB10Cs1C3	Um	+	+	+	+
	1646	Um	-	-	(Um)G	1	GG(Um)G(Gm)U	1	1		SSU_1674	3591	SSU	T					TB10Cs3C2	Um	+	+	+	+
	1648	Gm	-	-	(Gm)UG	1	GG(Um)G(Gm)U	1	1		SSU_1676	3593	SSU	G					TB9Cs3C1	Gm	+	+	+	+
	1682	Y	57.5432	60.2116	YUUG	1	GY	1	1		SSU_1710	3627	SSU	T	+	TB11Cs5H1	+	+						+
	1816	Cm	68.3266	87.1321	CCCCUU(Cm)UCUG	1	(Cm)U	1	1		SSU_1844	3761	SSU	C					TB7Cs1C1	Cm	+	+	+	+
	1867	Gm	100	100.488	CA(Gm)G	1	A(Gm)GU	1	1		SSU_1895	3812	SSU	G					TB9Cs2C4	Gm	+	+	+	+
	1879	Y	100	100	CYCCUCAAUG	1	Y	0	1		SSU_1907	3824	SSU	T	+	TB11Cs4H2	+	+						+
	1903	Gm	100	100	C(Gm)(Cm)ACUACAAUG	1	(Gm)(Cm)AC	1	1		SSU_1931	3848	SSU	G					TB10Cs4C4	Gm	-	+	+	+
	1904	Cm	90.4428	100	C(Gm)(Cm)ACUACAAUG	1	(Gm)(Cm)AC	1	1		SSU_1932	3849	SSU	C					TB10Cs4C2	Cm	+	+	+	+
	2017	Y	100	100	UAYUG	1	AY	1	1		SSU_2045	3962	SSU	T	+	TB8Cs5H1	+	+						+
	2026	Um	92.0515	100	CAAUUA(Um)UG	1	A(Um)U	1	1		SSU_2054	3971	SSU	T					TB8Cs2C0	Um	+	+	+	+
	2042	m7G	100	100	(m7G)AAUG	1	GAG(m7G)AAU	1	1		SSU_2070	3987	SSU	G
	2068	Am	78.5446	81.0862	CUCAUCA(Am)ACUG	1	A(Am)AC	1	1		SSU_2096	4013	SSU	A					TB9Cs3C2	Am	+	+	+	+
	2088	Y	81.103	100	UCCCYG	1	Y	0	1		SSU_2116	4033	SSU	T	+	TB9Cs3H2	+	+						+
	2093	Y	96.1576	100	CCAYU(Y+m)G	1	AY	1	1		SSU_2121	4038	SSU	T	+	TB11Cs5H2	+	+						+
	2095	Y+m	*	**	CCAYU(Y+m)G	1	(Y+m)GU	1	1	"Y+m" refers to Ym or m3Y. *pseudouridylation, 86%; methylation, 100%. **pseudouridylation, 91%; methylation, 100%	SSU_2123	4040	SSU	T	+	TB9Cs4H1	No signal	+	TB10Cs4C3	Um	+	+	+	+
	2118	Y	51.2669	94.0956	UUYCCG	1	Y	0	1		SSU_2146	4063	SSU	T	+	TB8Cs4H2	+	+						+
	2199	Gm	100	100	(Gm)AAG	1	AGAG(Gm)AAGC	1	1		SSU_2227	4144	SSU	G					TB8Cs1C1	Gm	+	+	+	+
	2232	m6,6A	82.9482	85.4838	(m6,6A)(m6,6A)CCUG	1	G(m6,6A)(m6,6A)C	1	1		SSU_2260	4177	SSU	A
	2233	m6,6A	82.9482	85.4838	(m6,6A)(m6,6A)CCUG	1	G(m6,6A)(m6,6A)C	1	1		SSU_2261	4178	SSU	A
	2250	Y	100	100	AUCAUYUU-OH	1	Y	0	1		SSU_2278	4195	SSU	T	+	TB11Cs1pH-1	No signal	+						+
	2252	-OH	-	-	AUCAUYUU-OH	1	-	0	1	3'-terminus of SSU rRNA	SSU_2280	4197
Post-transcriptional modification with multiple candidate locations	8	Um	-	-	(Um)UG	1	GG(Um)U	1	3	One or more of the positions 8, 573 or 1687 are post-transcriptionally modified.	SSU_36	1953	SSU	T					TB10Cs2C1	Um	+	+	+	+
	573	Um	-	-	(Um)UG	1	GG(Um)U	1	3	One or more of the positions 8, 573 or 1687 are post-transcriptionally modified.	SSU_601	2518	SSU	T
	1687	Um	-	-	(Um)UG	1	GG(Um)U	1	3	One or more of the positions 8, 573 or 1687 are post-transcriptionally modified.	SSU_1715	3632	SSU	T
	18	Cm	-	-	C(Cm)AG	1	(Cm)AGU	1	3	One or more of the positions 18, 384 or 739 are post-transcriptionally modified.	SSU_46	1963	SSU	C					TB8Cs3C3	Cm	+	+	+	+
	384	Cm	-	-	C(Cm)AG	1	(Cm)AGU	1	3	One or more of the positions 18, 384 or 739 are post-transcriptionally modified.	SSU_412	2329	SSU	C
	739	Cm	-	-	C(Cm)AG	1	(Cm)AGU	1	3	One or more of the positions 18, 384 or 739 are post-transcriptionally modified.	SSU_767	2684	SSU	C
	33	Y	-	-	CUYG	1	Y	0	4	One or more of the positions 33, 216, 1467 or 1962 are post-transcriptionally modified.	SSU_61	1978	SSU	T	+	TB11Cs4H2	+	+						+
	216	Y	-	-	CUYG	1	Y	0	4	One or more of the positions 33, 216, 1467 or 1962 are post-transcriptionally modified.	SSU_244	2161	SSU	T
	1467	Y	-	-	CUYG	1	Y	0	4	One or more of the positions 33, 216, 1467 or 1962 are post-transcriptionally modified.	SSU_1495	3412	SSU	T
	1962	Y	-	-	CUYG	1	Y	0	4	One or more of the positions 33, 216, 1467 or 1962 are post-transcriptionally modified.	SSU_1990	3907	SSU	T
	347	Um	-	-	U(Um)G	1	(Um)GC	1	4	One or more of the positions 347, 574, 686 or 2114 are post-transcriptionally modified.	SSU_375	2292	SSU	T
	686	Um	-	-	U(Um)G	1	(Um)GC	1	4	One or more of the positions 347, 574, 686 or 2114 are post-transcriptionally modified.	SSU_714	2631	SSU	T					TB9Cs2C6	Um	+	+	+	+
	574	Um	-	-	U(Um)G	1	(Um)GC	1	4	One or more of the positions 347, 574, 686 or 2114 are post-transcriptionally modified.	SSU_602	2519	SSU	T
	2114	Um	-	-	U(Um)G	1	(Um)GC	1	4	One or more of the positions 347, 574, 686 or 2114 are post-transcriptionally modified.	SSU_2142	4059	SSU	T
	437	Gm	-	-	(Gm)G	1	AG(Gm)GU	1	2	One or more of the positions 437 or 1600 are post-transcriptionally modified.	SSU_465	2382	SSU	G
	1600	Gm	-	-	(Gm)G	1	AG(Gm)GU	1	2	One or more of the positions 437 or 1600 are post-transcriptionally modified.	SSU_1628	3545	SSU	G
	728	Y	-	-	UUYUG	1	Y	0	2	One or more of the positions 728 or 764 are post-transcriptionally modified.	SSU_756	2673	SSU	T
	764	Y	-	-	UUYUG	1	Y	0	2	One or more of the positions 728 or 764 are post-transcriptionally modified.	SSU_792	2709	SSU	T
	634	Y	-	-	UCYG	1	Y	0	3	One or more of the positions 634, 906 or 1871 are pseudouridylated.	SSU_662	2579	SSU	T	+	TB6Cs1H3	+	+						+
	906	Y|Um	-	-	UCYG|UC(Um)G	1	(Um)GC	1	2	One or more of the positions 906 or 1871 are 2'-O-methylated and one or more of the positions 634, 906 or 1871 are pseudouridylated, but these positions do not have 2'-O-methylated pseudouridine.	SSU_934	2851	SSU	T
	1871	Y|Um	-	-	UCYG|UC(Um)G	1	(Um)GU	1	2	One or more of the positions 906 or 1871 are 2'-O-methylated and one or more of the positions 634, 906 or 1871 are pseudouridylated, but these positions do not have 2'-O-methylated pseudouridine.	SSU_1899	3816	SSU	T					TB11Cs2C1	Um	+	+	+	+
	968	Y	-	-	CYUUUG	1	Y	0	2	One or more of the positions 968 or 1660 are post-transcriptionally modified.	SSU_996	2913	SSU	T	+	TB9Cs1H1	+	+						+
	1660	Y	-	-	CYUUUG	1	Y	0	2	One or more of the positions 968 or 1660 are post-transcriptionally modified.	SSU_1688	3605	SSU	T
	1618	Gm	-	-	(Gm)AG	1	G(Gm)AGU	1	2	One or more of the positions 1618 or 1672 are post-transcriptionally modified.	SSU_1646	3563	SSU	G
	1672	Gm	-	-	(Gm)AG	1	G(Gm)AGU	1	2	One or more of the positions 1618 or 1672 are post-transcriptionally modified.	SSU_1700	3617	SSU	G					TB10Cs2"C1	Gm	+	+	+	+
	1313	Cm	-	-	(Cm)CCG	1	G(Cm)C	1	2	One or more of the positions 1313 or 2106 are post-transcriptionally modified.	SSU_1341	3258	SSU	C
	2106	Cm	-	-	(Cm)CCG	1	G(Cm)C	1	2	One or more of the positions 1313 or 2106 are post-transcriptionally modified.	SSU_2134	4051	SSU	C					TB10Cs4C3	Cm	+	+	+	+
Post-transcriptional modification confirmed to be absent by MS	-19	-	-	-	Not present in mature RNA	0	Not present in mature RNA	0	-	The site was determined as Cm in other analysis.	SSU_16	1933	SSU	C					TB10Cs2C1	Cm	-	-	+	+
	1602	U	-	-	UG	1	AGGGU	1	1	No modification was detected	SSU_1630	3547	SSU	T					TB10Cs2"C3	Um	only RiboMeth-seq	only RiboMeth-seq	+	+
	2125	A	-	-	AUG	1	GAU	1	2	No modification was detected	SSU_2153	4070	SSU	A					TB10Cs3C2	Am	Novel	Novel	+	+
	2126	U	-	-	AUG	1	GAU	1	2	No modification was detected	SSU_2154	4071	SSU	T					TB10Cs3C2	Um	Novel	Novel	+	+
Deletion/substitution/insertion found in plain RNA sequence	1099-1105	-	-	-	UUUUUUACAUUCAUUG	1	-	0	1	Probable deletion of one uridine in oligo U stretch.	SSU_1127-1133	3044
	1355-1358	-	-	-	CCUUUUUG	1	-	0	1	Probable insertion of one uridine in oligo U stretch.	SSU_1383-1386	3300
	1444-1449	-	-	-	UUUUUUUACG	1	-	0	1	Probable insertion of one uridine in oligo U stretch.	SSU_1472-1477	3389

## Sheet: Table_LSU-Alpha
	Position in alpha rRNA (New numbering)	Modification	PCF Stoichiometry of modification (%)	BSF Stoichiometry of modification (%)	Putative RNase T1 fragment	RNase T1 fragment detected by MS (0, not detected; 1, detected)	Putative RNase A fragment detected by MS	RNase A fragment detected by MS (0, not detected; 1, detected)	Number of candidate site deduced from sequence redundancy of RNase T1 and A fragment in alpha rRNA	Note	Position in each rRNA subunit (old numbering)	nt position in pre-rRNA (old numbering)	rRNA Subunits	nt	Y-seq (Y-site)	H/ACA snoRNA	HydraPsi-seq detection	Psi	Precicted_snoRNA	BP	BSF RibOxi	PCF RiboXi	Nm	Modified
Post-transcriptional modification determined at one location	1	p	-	-	pUCAG	1	-	0	0	5'-terminus of LSU-alpha	LSU5_5	5294
	448	Y	100	100	UACUYUG	1	Y	0	1		LSU5_452	5741	LSU-alpha	T	+	TB10Cs1pH3	+	+						+
	731	Y	85.1343	89.6296	YCUUG	1	GY	1	1		LSU5_737	6026	LSU-alpha	T	+	TB10Cs1H2	+	+						+
	736	m1A	93.4328	90.6901	(m1A)(Am)AC(Am)CG	1	G(m1A)(Am)AC	1	1	The site was determined as m1A. No Am is present at this site.	LSU5_742	6031	LSU-alpha	A					TB9Cs2C2	Am	+	dNTP Only	+	+
	737	Am	93.4328	90.6901	(m1A)(Am)AC(Am)CG	1	G(m1A)(Am)AC	1	1		LSU5_743	6032	LSU-alpha	A					TB9Cs2C2	Am	Novel	Novel	+	+
	740	Am	93.4328	90.6901	(m1A)(Am)AC(Am)CG	1	(Am)C	1	1		LSU5_746	6035	LSU-alpha	A					TB10Cs2C2	Am	+	+	+	+
	754	Cm	95.3789	100	U(Cm)A(Am)ACAG	1	(Cm)A(Am)AC	1	1		LSU5_760	6049	LSU-alpha	C					TB9Cs2C2	Cm	+	+	+	+
	756	Am	57.3501	95.5076	U(Cm)A(Am)ACAG	1	(Cm)A(Am)AC	1	1		LSU5_762	6051	LSU-alpha	A					TB9Cs2C2/TB11Cs2C2	Am	Novel	Novel	+	+
	861	Y	74.0975	94.6506	UUYUUG	1	Y	0	1		LSU5_867	6156	LSU-alpha	T	+	TB10Cs1H3	+	+						+
	919	Gm	100	100	ACCC(Gm)A(Am)AG	1	(Gm)A(Am)AGGU	1	1		LSU5_925	6214	LSU-alpha	G					TB9Cs2C3	Gm	+	-	+	+
	921	Am	100	100	ACCC(Gm)A(Am)AG	1	(Gm)A(Am)AGGU	1	1		LSU5_927	6216	LSU-alpha	A					TB11Cs4C2	Am	+	+	+	+
	933	Y	100	100	AACYAUG	1	Y	0	1		LSU5_939	6228	LSU-alpha	T	+	TB9Cs3H2	+	+						+
	1000	Cm	70.9331	96.1938	CAAAU(Cm)G	1	(Cm)GC	1	1		LSU5_1006	6295	LSU-alpha	C					TB9Cs5C1	Cm	+	+	+	+
	1003	Y	63.3821	67.7329	CYCG	1	Y	0	1		LSU5_1009	6298	LSU-alpha	T	+	TB10Cs2H2	+	+						+
	1018	Am	100	100	U(Am)UCG	1	(Am)U	1	1		LSU5_1024	6313	LSU-alpha	A					TB11Cs1C3	Am	+	+	+	+
	1074	Y	100	100	UUUCCCYCAG	1	Y	0	1		LSU5_1080	6369	LSU-alpha	T	+	TB8Cs3H1	+	+						+
	1080	Y	101.592	95.6788	AYAG	1	AGGAY	1	1		LSU5_1086	6375	LSU-alpha	T	+	TB9Cs1H3	+	+						+
	1091	Y	12.1341	28.6487	CUYG	1	Y	0	1		LSU5_1097	6386	LSU-alpha	T
	1123	Y	100	100	CAAAYG	1	AAAY	1	1		LSU5_1129	6418	LSU-alpha	T	+	TB11Cs4ppH1	+	+						+
	1152	Y	100	100	UAAUAYCG	1	AY	1	1		LSU5_1158	6447	LSU-alpha	T	+	TB9Cs8H1	+	+						+
	1160	Y	100	100	ACCUAYYCYCAAACUUUAAA(Um)G	1	AY	1	1		LSU5_1166	6455	LSU-alpha	T	+	TB3Cs2H2	+	+						+
	1161	Y	100	100	ACCUAYYCYCAAACUUUAAA(Um)G	1	Y	0	1		LSU5_1167	6456	LSU-alpha	T
	1163	Y	100	100	ACCUAYYCYCAAACUUUAAA(Um)G	1	Y	0	1		LSU5_1169	6458	LSU-alpha	T	+	TB10Cs-7H1	+	+						+
	1175	Um	100	100	ACCUAYYCYCAAACUUUAAA(Um)G	1	AAA(Um)GU	1	1		LSU5_1181	6470	LSU-alpha	T					TB10Cs3C4	Um	+	+	+	+
	1242	Y	-	-	YG	1	AAGY	1	1		LSU5_1248	6537	LSU-alpha	T	+	TB9Cs2H2	+	+						+
	1252	Y	100	100	CCUUCUYCG	1	Y	0	1		LSU5_1258	6547	LSU-alpha	T	+	TB7Cs3H1	+	+						+
	1261	Gm	-	-	C(Gm)G	1	(Gm)GAGC	1	1		LSU5_1267	6556	LSU-alpha	G					TB9Cs4C1	Gm	+	+	+	+
	1324	Um	100	100	CUCAUUC(Um)CG	1	(Um)C	1	1		LSU5_1330	6619	LSU-alpha	T
	1442	Um	-	-	A(Um)G	1	GGA(Um)GAC	1	1		LSU5_1448	6737	LSU-alpha	T					TB8Cs2C2	Um	+	+	+	+
	1475	Y	77.6257	100	CCCAUYAUUCCUUUG	1	Y	0	1		LSU5_1481	6770	LSU-alpha	T	+	TB11Cs1pH1	+	+						+
	1599	Gm	77.1151	100	CA(Gm)AU(Cm)YUG	1	A(Gm)AU	1	1		LSU5_1605	6894	LSU-alpha	G					TB10Cs2"C3	Gm	+	+	+	+
	1602	Cm	71.6082	100	CA(Gm)AU(Cm)YUG	1	(Cm)Y	1	1		LSU5_1608	6897	LSU-alpha	C					TB8Cs3C1	Cm	+	+	+	+
	1603	Y	87.1431	67.5115	CA(Gm)AU(Cm)YUG	1	(Cm)Y	1	1		LSU5_1609	6898	LSU-alpha	T	+	TB10Cs4H3	+	+						+
	1614	Am	-	-	U(Am)(Gm)CAAAG	1	(Am)(Gm)C	1	1		LSU5_1620	6909	LSU-alpha	A					TB8Cs3C1	Am	+	+	+	+
	1615	Gm	-	-	U(Am)(Gm)CAAAG	1	(Am)(Gm)C	1	1		LSU5_1621	6910	LSU-alpha	G					TB5Cs-1'C1	Gm	Novel	Novel	+	+
	1659	Am	87.7353	100	AU(Am)CUG	1	(Am)C	1	1		LSU5_1665	6954	LSU-alpha	A					TB6Cs1'C1	Am	Novel	Novel	+	+
	1703	Gm	-	-	A(Gm)UUG	1	GA(Gm)U	1	1		LSU5_1709	6998	LSU-alpha	G					TB8Cs1C1	Gm	+	+	+	+
	1736	Um	59.334	62.5105	U(Um)UUG	1	(Um)U	1	1		LSU5_1742	7031	LSU-alpha	T						Um	Novel	Novel	+	+
	1741	Y	100	100	UYAG	1	Y	0	1		LSU5_1747	7036	LSU-alpha	T	+	TB7Cs3H2	+	+						+
	1863	-OH	-	-	-	0	GGGA-OH	1	1	3'-terminus of LSU-alpha	LSU5_1868	7157
Post-transcriptional modification with multiple candidate locations	10	Am	-	-	(Am)G	1	G(Am)GU	1	4	One or more of the positions 10, 250, 617 or 910 are post-transcriptionally modified.	LSU5_14	5303	LSU-alpha	A
	250	Am	-	-	(Am)G	1	G(Am)GU	1	4	One or more of the positions 10, 250, 617 or 910 are post-transcriptionally modified.	LSU5_254	5543	LSU-alpha	A					TB10Cs3C2	Am	+	+	+	+
	617	Am	-	-	(Am)G	1	G(Am)GU	1	4	One or more of the positions 10, 250, 617 or 910 are post-transcriptionally modified.	LSU5_623	5912	LSU-alpha	A
	900	Am	-	-	(Am)G	1	G(Am)GU	1	4	One or more of the positions 10, 250, 617 or 910 are post-transcriptionally modified.	LSU5_906	6195	LSU-alpha	A
	14	Y	-	-	YG	1	GY	1	36	The site may be modified.	LSU5_18	5307	LSU-alpha	T
	73	Y	-	-	YG	1	GY	1	36	The site may be modified.	LSU5_77	5366	LSU-alpha	T
	148	Y	-	-	YG	1	GY	1	36	The site may be modified.	LSU5_152	5441	LSU-alpha	T
	162	Y	-	-	YG	1	GY	1	36	The site may be modified.	LSU5_166	5455	LSU-alpha	T
	191	Y	-	-	YG	1	GY	1	36	The site may be modified.	LSU5_195	5484	LSU-alpha	T
	248	Y	-	-	YG	1	GY	1	36	The site may be modified.	LSU5_252	5541	LSU-alpha	T
	425	Y	-	-	YG	1	GY	1	36	The site may be modified.	LSU5_429	5718	LSU-alpha	T
	480	Y	-	-	YG	1	GY	1	36	The site may be modified.	LSU5_484	5773	LSU-alpha	T
	583	Y	-	-	YG	1	GY	1	36	The site may be modified.	LSU5_589	5878	LSU-alpha	T
	615	Y	-	-	YG	1	GY	1	36	The site may be modified.	LSU5_621	5910	LSU-alpha	T
	641	Y	-	-	YG	1	GY	1	36	The site may be modified.	LSU5_647	5936	LSU-alpha	T
	646	Y	-	-	YG	1	GY	1	36	The site may be modified.	LSU5_652	5941	LSU-alpha	T
	648	Y	-	-	YG	1	GY	1	36	The site may be modified.	LSU5_654	5943	LSU-alpha	T
	650	Y	-	-	YG	1	GY	1	36	The site may be modified.	LSU5_656	5945	LSU-alpha	T
	689	Y	-	-	YG	1	GY	1	36	The site may be modified.	LSU5_695	5984	LSU-alpha	T
	785	Y	-	-	YG	1	GY	1	36	The site may be modified.	LSU5_791	6080	LSU-alpha	T
	818	Y	-	-	YG	1	GY	1	36	The site may be modified.	LSU5_824	6113	LSU-alpha	T
	832	Y	-	-	YG	1	GY	1	36	The site may be modified.	LSU5_838	6127	LSU-alpha	T
	837	Y	-	-	YG	1	GY	1	36	The site may be modified.	LSU5_843	6132	LSU-alpha	T
	857	Y	-	-	YG	1	GY	1	36	The site may be modified.	LSU5_863	6152	LSU-alpha	T
	887	Y	-	-	YG	1	GY	1	36	The site may be modified.	LSU5_893	6182	LSU-alpha	T
	904	Y	-	-	YG	1	GY	1	36	The site may be modified.	LSU5_910	6199	LSU-alpha	T
	993	Y	-	-	YG	1	GY	1	36	The site may be modified.	LSU5_999	6288	LSU-alpha	T
	1109	Y	-	-	YG	1	GY	1	36	The site may be modified.	LSU5_1115	6404	LSU-alpha	T
	1298	Y	-	-	YG	1	GY	1	36	The site may be modified.	LSU5_1304	6593	LSU-alpha	T
	1313	Y	-	-	YG	1	GY	1	36	The site may be modified.	LSU5_1319	6608	LSU-alpha	T
	1332	Y	-	-	YG	1	GY	1	36	The site may be modified.	LSU5_1338	6627	LSU-alpha	T
	1400	Y	-	-	YG	1	GY	1	36	The site may be modified.	LSU5_1406	6695	LSU-alpha	T
	1460	Y	-	-	YG	1	GY	1	36	The site may be modified.	LSU5_1466	6755	LSU-alpha	T
	1464	Y	-	-	YG	1	GY	1	36	The site may be modified.	LSU5_1470	6759	LSU-alpha	T
	1508	Y	-	-	YG	1	GY	1	36	The site may be modified.	LSU5_1514	6803	LSU-alpha	T
	1538	Y	-	-	YG	1	GY	1	36	The site may be modified.	LSU5_1544	6833	LSU-alpha	T
	1543	Y	-	-	YG	1	GY	1	36	The site may be modified.	LSU5_1549	6838	LSU-alpha	T
	1681	Y	-	-	YG	1	GY	1	36	The site may be modified.	LSU5_1687	6976	LSU-alpha	T
	1788	Y	-	-	YG	1	GY	1	36	The site may be modified.	LSU5_1794	7083	LSU-alpha	T
	1790	Y	-	-	YG	1	GY	1	36	The site may be modified.	LSU5_1796	7085	LSU-alpha	T
	116	Y	-	-	UYG	1	Y	0	7	One or more of the positions 116, 221, 644, 1344, 1361, 1608 or 1654 are post-transcriptionally modified.	LSU5_120	5409	LSU-alpha	T
	221	Y	-	-	UYG	1	Y	0	7	One or more of the positions 116, 221, 644, 1344, 1361, 1608 or 1654 are post-transcriptionally modified.	LSU5_225	5514	LSU-alpha	T
	644	Y	-	-	UYG	1	Y	0	7	One or more of the positions 116, 221, 644, 1344, 1361, 1608 or 1654 are post-transcriptionally modified.	LSU5_650	5939	LSU-alpha	T
	1344	Y	-	-	UYG	1	Y	0	7	One or more of the positions 116, 221, 644, 1344, 1361, 1608 or 1654 are post-transcriptionally modified.	LSU5_1350	6639	LSU-alpha	T
	1361	Y	-	-	UYG	1	Y	0	7	One or more of the positions 116, 221, 644, 1344, 1361, 1608 or 1654 are post-transcriptionally modified.	LSU5_1367	6656	LSU-alpha	T
	1608	Y	-	-	UYG	1	Y	0	7	One or more of the positions 116, 221, 644, 1344, 1361, 1608 or 1654 are post-transcriptionally modified.	LSU5_1614	6903	LSU-alpha	T	+	TB10Cs1pH2	+	+						+
	1654	Y	-	-	UYG	1	Y	0	7	One or more of the positions 116, 221, 644, 1344, 1361, 1608 or 1654 are post-transcriptionally modified.	LSU5_1660	6949	LSU-alpha	T
	254	Y	-	-	UAYUG	1	AY	1	2	One or more of the positions 254 or 1106 are post-transcriptionally modified.	LSU5_258	5547	LSU-alpha	T	+		+	+						+
	1106	Y	-	-	UAYUG	1	AY	1	2	One or more of the positions 254 or 1106 are post-transcriptionally modified.	LSU5_1112	6401
	297	Gm	-	-	(Gm)AG	1	G(Gm)AGC	1	3	One or more of the positions 297, 1022 or 1663 are post-transcriptionally modified.	LSU5_301	5590	LSU-alpha	G
	1022	Gm	-	-	(Gm)AG	1	G(Gm)AGC	1	3	One or more of the positions 297, 1022 or 1663 are post-transcriptionally modified.	LSU5_1028	6317	LSU-alpha	G					TB9Cs2C5	Gm	+	+	+	+
	1663	Gm	-	-	(Gm)AG	1	G(Gm)AGC	1	3	One or more of the positions 297, 1022 or 1663 are post-transcriptionally modified.	LSU5_1669	6958	LSU-alpha	G
	341	Um	-	-	(Um)UUG	1	G(Um)U	1	2	One or more of the positions 341 or 910 are post-transcriptionally modified.	LSU5_345	5634	LSU-alpha	T
	910	Um	-	-	(Um)UUG	1	G(Um)U	1	2	One or more of the positions 341 or 910 are post-transcriptionally modified.	LSU5_916	6205	LSU-alpha	T					TB11Cs4C2	Um	+	+	+	+
	639	Um	-	-	(Um)G	1	GG(Um)GU	1	2	One or more of the positions 639 or 1139 are post-transcriptionally modified.	LSU5_645	5934	LSU-alpha	T
	1139	Um	-	-	(Um)G	1	GG(Um)GU	1	2	One or more of the positions 639 or 1139 are post-transcriptionally modified.	LSU5_1145	6434	LSU-alpha	T					TB10Cs3C4	Um	+	+	+	+
	698	Am	-	-	(Am)CG	1	G(Am)C	1	2	One or more of the positions 698 or 990 are post-transcriptionally modified.	LSU5_704	5993	LSU-alpha	A
	990	Am	-	-	(Am)CG	1	G(Am)C	1	2	One or more of the positions 698 or 990 are post-transcriptionally modified.	LSU5_996	6285	LSU-alpha	A					TB9Cs5C2	Am	+	+	+	+
	1495-1507	Y	4.57859	8.39202	CUAUAUUUCUUUG	1	-	0	1	Some uridines in the fragment 1495-1507 are pseudouridylated.	LSU5_1501-1513	6790-6802	LSU-alpha	T
Post-transcriptional modification confirmed to be absent by MS	42	U	-	-	CAUAUUACUCAG	1	AU	1	1	No modification was detected	LSU5_46	5335	LSU-alpha	T					TB5Cs-1C1	Um	Novel	Novel	+	+
	738	A	-	-	(m1A)(Am)AC(Am)CG	1	G(m1A)(Am)AC	1	1	No modification was detected	LSU5_744	6033	LSU-alpha	A					TB9Cs2C2/TB10Cs2C2	Am	Novel	Novel	+	+
	739	C	-	-	(m1A)(Am)AC(Am)CG	1	G(m1A)(Am)AC	1	1	No modification was detected	LSU5_745	6034	LSU-alpha	C					TB9Cs2C2/TB10Cs2C2	Cm	Novel	Novel	+	+
	741	C	-	-	(m1A)(Am)AC(Am)CG	1	(Am)C	1	1	No modification was detected	LSU5_747	6036	LSU-alpha	C					TB9Cs2C2/TB10Cs2C2	Cm	Novel	Novel	+	+
	909	G	-	-	CCUG	1	GU|G(Um)U	1	1	No modification was detected	LSU5_915	6204	LSU-alpha	G					TB9Cs2C3	Gm	-	-	+	+
	980	A	-	-	UAG	1	AGC	1	1	No modification was detected	LSU5_986	6275	LSU-alpha	A					TB10Cs4C5	Am	-	-	+	+
	991	C	-	-	ACG|(Am)CG	1	GAC|G(Am)C	1	1	No modification was detected	LSU5_997	6286	LSU-alpha	C					TB9Cs5C2	Cm	Novel	Novel	+	+
	1174	A	-	-	ACCUAYYCYCAAACUUUAAA(Um)G	1	AAA(Um)GU	1	1	No modification was detected	LSU5_1180	6469	LSU-alpha	A					TB9Cs5C1	Am	+	+	+	+
	1323	C	-	-	CUCAUUC(Um)CG	1	C	0	1	No modification was detected	LSU5_1329	6618	LSU-alpha	C					TB10Cs5C1	Cm	-	-	+	+
	1628	G	-	-	AUCUAACG	1	GGAAU	1	1	No modification was detected	LSU5_1634	6923	LSU-alpha	G					TB8Cs1C3	Gm	-	-	+	+
Deletion/substitution/insertion found in plain RNA sequence	818-831	-	-	-	UAAUUUUACACCCG	1		0	0	Sequence variation of the position 819	LSU5_824-837	6113-6126
	498-520	-	-	-	UACCUCCAUUUCUUUUUUUUACG	1		0	0	Probable deletion of two uridines from oligo U stretch. No "UACCUCCAUUUCUUUUUUUUUUACG" was detected.	LSU5_502-526	5791-5815
	498-520	-	-	-	UACCUCCAUUUCUUUUUUUACG	1		0	0	Probable deletion of three uridines from oligo U stretch. No "UACCUCCAUUUCUUUUUUUUUUACG" was detected.	LSU5_502-526	5791-5815
	1849-1854	-	-	-	AAAUUG	1		0	0	Probable A insertion. No "AAUUG" was detected.	LSU5_1855-1859	7144-7148
	788	-	-	-	AACUCUUUUCUCG	1		0	0	Probable substitution of the position 788 (C->G). No "ACAACUCUUUUCUCG" was detected.	LSU5_795-807	6084-6096

## Sheet: Table_LSU-Beta
	Position in beta rRNA (New numbering)	Modification	PCF Stoichiometry of modification (%)	BSF Stoichiometry of modification (%)	Putative RNase T1 fragment	RNase T1 fragment detected by MS (0, not detected; 1, detected)	Putative RNase A fragment detected by MS	RNase A fragment detected by MS (0, not detected; 1, detected)	Number of candidate site deduced from sequence redundancy of RNase T1 and A fragment in beta rRNA	Note	Position in each rRNA subunit (old numbering)	nt position in pre-rRNA (old numbering)	rRNA Subunits	nt	Y-seq (Y-site)	H/ACA snoRNA	HydraPsi-seq detection	Psi	Precicted_snoRNA	BP	BSF RibOxi	PCF RiboXi	Nm	Modified
Post-transcriptional modification determined at one location	1	p-	-	-	pCCCAACUG	1	-	0	1	5'-terminus of LSU-beta	LSU3_2	7609
	3	p-	-	-	pCAACUG	1	-	0	1	Alternative 5'-terminus of LSU-beta	LSU3_4	7611
	70	Gm	100	100	AAA(Gm)(Gm)(Um)ACACUCAG	1	AGAGAAA(Gm)(Gm)(Um)AC	1	1		LSU3_71	7678	LSU-beta	G					TB9Cs1C1	Gm	+	-	+	+
	71	Gm	100	100	AAA(Gm)(Gm)(Um)ACACUCAG	1	AGAGAAA(Gm)(Gm)(Um)AC	1	1		LSU3_72	7679	LSU-beta	G
	72	Um	89.0066	95.367	AAA(Gm)(Gm)(Um)ACACUCAG	1	AGAGAAA(Gm)(Gm)(Um)AC	1	1		LSU3_73	7680	LSU-beta	T					TB7Cs2C1	Um	Novel	Novel	+	+
	94	Am	94.0676	100	CAAA(Am)UAG	1	AAA(Am)U	1	1		LSU3_95	7702	LSU-beta	A					TB3Cs3C1	Am	+	+	+	+
	376	Cm	81.7672	100	(Cm)UUACG	1	G(Cm)U	1	1		LSU3_377	7984	LSU-beta	C					TB9Cs4C3	Cm	+	+	+	+
	399	Am	100	96.279	U(Am)UAAUUAAAACAUAG	1	(Am)U	1	1		LSU3_400	8007	LSU-beta	A					TB6Cs1C2	Am	+	+	+	+
	454	Y	100	100	AUUYCUG	1	Y	0	1		LSU3_455	8062	LSU-beta	T	+	TB10Cs3H2	+	+						+
	489	Y	86.698	100	AUYCACCG	1	Y	0	1		LSU3_490	8097	LSU-beta	T	+	TB10Cs2H1	+	+						+
	517	Y	81.8219	100	YA(Am)CYAYG	1	GGGAGY	1	1		LSU3_518	8125	LSU-beta	T	+	TB9Cs2H1	+	+						+
	519	Am	100	100	YA(Am)CYAYG	1	A(Am)C	1	1		LSU3_520	8127	LSU-beta	A					TB10Cs7C2	Am	+	+	+	+
	521	Y	100	100	YA(Am)CYAYG	1	Y	0	1		LSU3_522	8129	LSU-beta	T	+	TB7Cs1pH1	+	+						+
	523	Y	100	100	YA(Am)CYAYG	1	AY	1	1		LSU3_524	8131	LSU-beta	T	+	TB9Cs5H1	+	+						+
	527	Y	100	100	ACYCYCUUAAG	1	Y	0	1		LSU3_528	8135	LSU-beta	T	+	TB3Cs2H1	+	+						+
	529	Y	100	100	ACYCYCUUAAG	1	Y	0	1		LSU3_530	8137	LSU-beta	T	+	TB11Cs6H1	+	+						+
	541	m5C	100	100	C(m5C)AA(Am)UG	1	(m5C)	0	1		LSU3_542	8149	LSU-beta	C
	544	Am	100	100	C(m5C)AA(Am)UG	1	AA(Am)U	1	1		LSU3_545	8152	LSU-beta	A					TB6Cs1C3	Am	+	+	+	+
	551	Gm	100	100	CCUC(Gm)UCUUCCAAUUAG	1	(Gm)U	1	1		LSU3_552	8159	LSU-beta	G					TB10Cs1C4	Gm	+	+	+	+
	577	Y+m	*	**	AA(Y+m)G	1	GAA(Y+m)GGAU	1	1	"Y+m" refers to Ym or m3Y. *pseudouridylation, 75%; methylation, 64%. **pseudouridylation, 70%; methylation, 74%	LSU3_578	8185	LSU-beta	T	+	TB10Cs2ppC4	No signal	+	TB11Cs3C1	Um	+	+	+	+
	587	Am	96.4602	100.325	(Am)G	1	G(Am)G(Am)U	1	1		LSU3_588	8195	LSU-beta	A					TB8Cs1C3	Am	+	+	+	+
	589	Am	100	100	(Am)UUCCCUCUG	1	G(Am)G(Am)U	1	1		LSU3_590	8197	LSU-beta	A
	600	Cm	95.3905	94.3585	U(Cm)CCG	1	(Cm)C	1	1		LSU3_601	8208	LSU-beta	C					TB10Cs1C1	Cm	+	+	+	+
	608	Am	96.149	100	UU(Am)CYAYCYAG	1	(Am)C	1	1		LSU3_609	8216	LSU-beta	A					TB10Cs1C1	Am	+	+	+	+
	610	Y	96.0867	100	UU(Am)CYAYCYAG	1	Y	0	1		LSU3_611	8218	LSU-beta	T	+	TB9Cs1ppH1	+	+						+
	612	Y	96.0867	100	UU(Am)CYAYCYAG	1	AY	1	1		LSU3_613	8220	LSU-beta	T	+	TB9Cs4H3	+	+						+
	614	Y	96.0867	100	UU(Am)CYAYCYAG	1	Y	0	1		LSU3_615	8222	LSU-beta	T	+	TB5Cs2H1	+	+						+
	621	Am	82.1205	94.1102	AA(Am)CG	1	GAA(Am)C	1	1		LSU3_622	8229	LSU-beta	A					TB10Cs2'C1	Am	+	+	+	+
	628	Y	69.459	87.09	YCAAG	1	AGY	1	1		LSU3_629	8236	LSU-beta	T	+	TB11Cs4H3	+	+						+
	643	Y	90.2776	100	ACUYG	1	Y	0	1		LSU3_644	8251	LSU-beta	T	+	TB11Cs4H3	+	+						+
	645	Am	94.0331	95.9075	(Am)AG	1	G(Am)AGGGC	1	1		LSU3_646	8253	LSU-beta	A					TB11Cs4'C1	Am	+	+	+	+
	658	Gm	96.2898	100	(Gm)G	1	GG(Gm)GAAAGAAGAC	1	1		LSU3_659	8266	LSU-beta	G					TB9Cs2C7	Gm	+	+	+	+
	672	Gm	12.8476	70.5231	ACCCU(Gm)UUG	1	(Gm)U	1	1		LSU3_673	8280	LSU-beta	G					TB11Cs4C3	Gm	+	+	+	+
	684	Um	100	100	AC(Um)CCAG	1	(Um)C	1	1		LSU3_685	8292	LSU-beta	T					TB9Cs2C7	Um	+	+	+	+
	721	Y	90.8048	96.9843	YAUAG	1	AGY	1	1		LSU3_722	8329	LSU-beta	T	+	TB10Cs1H1	+	+						+
	727	Um	100	100	(Um)(Gm)G	1	AGG(Um)(Gm)GAAGC	1	1		LSU3_728	8335	LSU-beta	T					TB10Cs3C5	Um	+	+	+	+
	728	Gm	100	100	(Um)(Gm)G	1	AGG(Um)(Gm)GAAGC	1	1		LSU3_729	8336	LSU-beta	G
	1061	Gm	91.357	90.1689	(Gm)G	1	G(Gm)GGC	1	1		LSU3_1062	8669	LSU-beta	G					TB11Cs2C1	Gm	+	+	+	+
	1073	Y	83.1034	100	CAUAUCYG	1	Y	0	1		LSU3_1074	8681	LSU-beta	T	+	TB11Cs4pH1	+	+						+
	1075	Y	85.8718	100	YUACACG	1	GY	1	1		LSU3_1076	8683	LSU-beta	T	+	TB8Cs6H1	+	+						+
	1092	Um	90.9519	100	(Um)(Gm)UCCUAAG	1	AGG(Um)(Gm)U	1	1		LSU3_1093	8700	LSU-beta	T					TB5Cs1C1	Um	-	-	+	+
	1093	Gm	90.9519	100	(Um)(Gm)UCCUAAG	1	AGG(Um)(Gm)U	1	1		LSU3_1094	8701	LSU-beta	G					TB5Cs1C1	Gm	Novel	Novel	+	+
	1159	Y	100	100	AUYAACG	1	Y	0	1		LSU3_1160	8767	LSU-beta	T	+	TB6Cs2H1	+	+						+
	1174	Cm	86.8565	86.4576	UA(Cm)G	1	A(Cm)GAAU	1	1		LSU3_1175	8782	LSU-beta	C					TB5Cs1C1	Cm	+	+	+	+
	1200	Am	67.2345	95.8713	CC(Am)G	1	(Am)GC	1	1		LSU3_1201	8808	LSU-beta	A					TB10Cs2"C2	Am	Novel	Novel	+	+
	1209	Y	53.1061	100	AUCCUYUG	1	Y	0	1		LSU3_1210	8817	LSU-beta	T	+	TB8Cs2H1B	+	+						+
	1244	Gm	100	96.9476	AACAAAUCAUACCA(Gm)A(Gm)G	1	A(Gm)A(Gm)GU	1	1		LSU3_1245	8852	LSU-beta	G					TB3Cs1C-1	Gm	+	+	+	+
	1246	Gm	100	96.9476	AACAAAUCAUACCA(Gm)A(Gm)G	1	A(Gm)A(Gm)GU	1	1		LSU3_1247	8854	LSU-beta	G					TB11Cs1C2	Gm	+	+	+	+
	1263	Cm	100	100	AAUAAUUAC(Cm)ACAG	1	(Cm)AC	1	1		LSU3_1264	8871	LSU-beta	C					TB6Cs1C1	Cm	+	+	+	+
	1268	Gm	96.3365	95.8242	(Gm)G	1	AG(Gm)GAU	1	1		LSU3_1269	8876	LSU-beta	G					TB11Cs1C2/TB3Cs1C-1	Gm	+	+	+	+
	1296	Y	93.7075	100	UYCAYAG	1	Y	0	1		LSU3_1297	8904	LSU-beta	T	+	TB10Cs3H1	+	+						+
	1299	Y	93.7075	100	UYCAYAG	1	AY	1	1		LSU3_1300	8907	LSU-beta	T	+	TB8Cs2H1A	+	+						+
	1318	Y	100	100	AYCCUU(m5C)G	1	GAY	1	1		LSU3_1319	8926	LSU-beta	T	+	TB11Cs5H3	+	+						+
	1323	m5C	100	100	AYCCUU(m5C)G	1	(m5C)	0	1		LSU3_1324	8931	LSU-beta	C
	1333	Y	93.5645	100	CYCUUCCUAACCUAG	1	Y	0	1		LSU3_1334	8941	LSU-beta	T	+	TB9Cs1H1	+	+						+
	1374	Um	100	100	AU(Um)(Gm)YUCACCCACUG	1	(Um)(Gm)Y	1	1		LSU3_1375	8982	LSU-beta	T					TB10Cs3C1	Um	+	-	+	+
	1375	Gm	100	100	AU(Um)(Gm)YUCACCCACUG	1	(Um)(Gm)Y	1	1		LSU3_1376	8983	LSU-beta	G
	1376	Y	100	100	AU(Um)(Gm)YUCACCCACUG	1	(Um)(Gm)Y	1	1		LSU3_1377	8984	LSU-beta	T	+	TB6Cs1H2	+	+						+
	1408	Y	100	100	UUYAG	1	Y	0	1		LSU3_1409	9016	LSU-beta	T	+	TB6Cs1H4	+	+						+
	1434	Um	93.8883	86.2671	UUU(Um)ACCCUACUUG	1	(Um)AC	1	1		LSU3_1435	9042	LSU-beta	T					TB9Cs3C3	Um	+	+	+	+
	1541	-OH	-	-	CCAUC-OH	1	-	0	1	3'-terminus of LSU-beta	ITS5_46	9149
	1542	-OH	-	-	CCAUCU-OH	1	-	0	1	Alternative 3'-terminus of LSU-beta	ITS5_47	9150
	1543	-OH	-	-	CCAUCUC-OH	1	-	0	1	Alternative 3'-terminus of LSU-beta	ITS5_48	9151
Post-transcriptional modification with multiple candidate locations	13	Cm	-	-	A(Cm)CG	1	AGA(Cm)C	1	2	One or more of the positions 13 or 1412 are post-transcriptionally modified.	LSU3_14	7621	LSU-beta	C
	1412	Cm	-	-	A(Cm)CG	1	AGA(Cm)C	1	2	One or more of the positions 13 or 1412 are post-transcriptionally modified.	LSU3_1413	9020	LSU-beta	C					TB9Cs2C1	Cm	+	+	+	+
	160	Y	-	-	YG	1	AGY	1	3	One or more of the positions 160, 463 or 1111 are post-transcriptionally modified.	LSU3_161	7768	LSU-beta	T
	463	Y	-	-	YG	1	AGY	1	3	One or more of the positions 160, 463 or 1111 are post-transcriptionally modified.	LSU3_464	8071	LSU-beta	T
	1111	Y	-	-	YG	1	AGY	1	3	One or more of the positions 160, 463 or 1111 are post-transcriptionally modified.	LSU3_1112	8719	LSU-beta	T
	170	Y	-	-	YG	1	GY	1	15	One or more of the positions 170, 248, 293, 419, 480, 699, 823, 849, 957, 971, 1130, 1282, 1397, 1418 or 1525 are post-transcriptionally modified.	LSU3_171	7778	LSU-beta	T
	248	Y	-	-	YG	1	GY	1	15	One or more of the positions 170, 248, 293, 419, 480, 699, 823, 849, 957, 971, 1130, 1282, 1397, 1418 or 1525 are post-transcriptionally modified.	LSU3_249	7856	LSU-beta	T
	293	Y	-	-	YG	1	GY	1	15	One or more of the positions 170, 248, 293, 419, 480, 699, 823, 849, 957, 971, 1130, 1282, 1397, 1418 or 1525 are post-transcriptionally modified.	LSU3_294	7901	LSU-beta	T
	419	Y	-	-	YG	1	GY	1	15	One or more of the positions 170, 248, 293, 419, 480, 699, 823, 849, 957, 971, 1130, 1282, 1397, 1418 or 1525 are post-transcriptionally modified.	LSU3_420	8027	LSU-beta	T
	480	Y	-	-	YG	1	GY	1	15	One or more of the positions 170, 248, 293, 419, 480, 699, 823, 849, 957, 971, 1130, 1282, 1397, 1418 or 1525 are post-transcriptionally modified.	LSU3_481	8088	LSU-beta	T
	699	Y	-	-	YG	1	GY	1	15	One or more of the positions 170, 248, 293, 419, 480, 699, 823, 849, 957, 971, 1130, 1282, 1397, 1418 or 1525 are post-transcriptionally modified.	LSU3_700	8307	LSU-beta	T
	823	Y	-	-	YG	1	GY	1	15	One or more of the positions 170, 248, 293, 419, 480, 699, 823, 849, 957, 971, 1130, 1282, 1397, 1418 or 1525 are post-transcriptionally modified.	LSU3_824	8431	LSU-beta	T
	849	Y	-	-	YG	1	GY	1	15	One or more of the positions 170, 248, 293, 419, 480, 699, 823, 849, 957, 971, 1130, 1282, 1397, 1418 or 1525 are post-transcriptionally modified.	LSU3_850	8457	LSU-beta	T
	957	Y	-	-	YG	1	GY	1	15	One or more of the positions 170, 248, 293, 419, 480, 699, 823, 849, 957, 971, 1130, 1282, 1397, 1418 or 1525 are post-transcriptionally modified.	LSU3_958	8565	LSU-beta	T
	971	Y	-	-	YG	1	GY	1	15	One or more of the positions 170, 248, 293, 419, 480, 699, 823, 849, 957, 971, 1130, 1282, 1397, 1418 or 1525 are post-transcriptionally modified.	LSU3_972	8579	LSU-beta	T
	1130	Y	-	-	YG	1	GY	1	15	One or more of the positions 170, 248, 293, 419, 480, 699, 823, 849, 957, 971, 1130, 1282, 1397, 1418 or 1525 are post-transcriptionally modified.	LSU3_1131	8738	LSU-beta	T
	1282	Y	-	-	YG	1	GY	1	15	One or more of the positions 170, 248, 293, 419, 480, 699, 823, 849, 957, 971, 1130, 1282, 1397, 1418 or 1525 are post-transcriptionally modified.	LSU3_1283	8890	LSU-beta	T
	1397	Y	-	-	YG	1	GY	1	15	One or more of the positions 170, 248, 293, 419, 480, 699, 823, 849, 957, 971, 1130, 1282, 1397, 1418 or 1525 are post-transcriptionally modified.	LSU3_1398	9005	LSU-beta	T	+	TB9Cs4H2	+	+						+
	1418	Y	-	-	YG	1	GY	1	15	One or more of the positions 170, 248, 293, 419, 480, 699, 823, 849, 957, 971, 1130, 1282, 1397, 1418 or 1525 are post-transcriptionally modified.	LSU3_1419	9026	LSU-beta	T	+	TB11Cs4H1	+	+						+
	1525	Y	-	-	YG	1	GY	1	15	One or more of the positions 170, 248, 293, 419, 480, 699, 823, 849, 957, 971, 1130, 1282, 1397, 1418 or 1525 are post-transcriptionally modified.	ITS5_30	9133	ITS5	T
	195	Y	-	-	UYG	1	Y	1	8	One or more of the positions 195, 296, 345, 768, 800, 881, 1369 or 1428 are post-transcriptionally modified.	LSU3_196	7803	LSU-beta	T
	296	Y	-	-	UYG	1	Y	1	8	One or more of the positions 195, 296, 345, 768, 800, 881, 1369 or 1428 are post-transcriptionally modified.	LSU3_297	7904	LSU-beta	T
	345	Y	-	-	UYG	1	Y	1	8	One or more of the positions 195, 296, 345, 768, 800, 881, 1369 or 1428 are post-transcriptionally modified.	LSU3_346	7953	LSU-beta	T
	768	Y	-	-	UYG	1	Y	1	8	One or more of the positions 195, 296, 345, 768, 800, 881, 1369 or 1428 are post-transcriptionally modified.	LSU3_769	8376	LSU-beta	T
	800	Y	-	-	UYG	1	Y	1	8	One or more of the positions 195, 296, 345, 768, 800, 881, 1369 or 1428 are post-transcriptionally modified.	LSU3_801	8408	LSU-beta	T
	881	Y	-	-	UYG	1	Y	1	8	One or more of the positions 195, 296, 345, 768, 800, 881, 1369 or 1428 are post-transcriptionally modified.	LSU3_882	8489	LSU-beta	T
	1369	Y	-	-	UYG	1	Y	1	8	One or more of the positions 195, 296, 345, 768, 800, 881, 1369 or 1428 are post-transcriptionally modified.	LSU3_1370	8977	LSU-beta	T	+	TB11Cs3H1	+	+						+
	1428	Y	-	-	UYG	1	Y	1	8	One or more of the positions 195, 296, 345, 768, 800, 881, 1369 or 1428 are post-transcriptionally modified.	LSU3_1429	9036	LSU-beta	T	+	TB6Cs1H1	+	+						+
	265	Am	-	-	(Am)G	1	G(Am)GC	1	4	One or more of the positions 265, 1104 or 1399 are post-transcriptionally modified.	LSU3_266	7873	LSU-beta	A
	1104	Am	-	-	(Am)G	1	G(Am)GC	1	4	One or more of the positions 265, 1104 or 1399 are post-transcriptionally modified.	LSU3_1105	8712	LSU-beta	A
	1399	Am	-	-	(Am)G	1	G(Am)GC	1	4	One or more of the positions 265, 1104 or 1399 are post-transcriptionally modified.	LSU3_1400	9007	LSU-beta	A					TB11Cs4C1	Am	+	+	+	+
	416	Y	-	-	UYUG	1	Y	1	4	One or more of the positions 416, 679, 939, or 1054 are post-transcriptionally modified.	LSU3_417	8024	LSU-beta	T
	679	Y	-	-	UYUG	1	Y	1	4	One or more of the positions 416, 679, 939, or 1054 are post-transcriptionally modified.	LSU3_680	8287	LSU-beta	T	+	TB9Cs2H1	+	+						+
	939	Y	-	-	UYUG	1	Y	1	4	One or more of the positions 416, 679, 939, or 1054 are post-transcriptionally modified.	LSU3_940	8547	LSU-beta	T
	1054	Y	-	-	UYUG	1	Y	1	4	One or more of the positions 416, 679, 939, or 1054 are post-transcriptionally modified.	LSU3_1055	8662	LSU-beta	T
	624	Am	-	-	(Am)CAG	1	G(Am)C	1	2	One or more of the positions 624 or 1387 are post-transcriptionally modified.	LSU3_625	8232	LSU-beta	A
	1387	Am	-	-	(Am)CAG	1	G(Am)C	1	2	One or more of the positions 624 or 1387 are post-transcriptionally modified.	LSU3_1388	8995	LSU-beta	A					TB11Cs4C1	Am	+	+	+	+
	1150	Y	-	-	CYUG	1	Y	1	4	One or more of the positions 1150, 1154, 1279 or 1528 are post-transcriptionally modified.	LSU3_1151	8758	LSU-beta	T
	1154	Y	-	-	CYUG	1	Y	1	4	One or more of the positions 1150, 1154, 1279 or 1528 are post-transcriptionally modified.	LSU3_1155	8762	LSU-beta	T
	1279	Y	-	-	CYUG	1	Y	1	4	One or more of the positions 1150, 1154, 1279 or 1528 are post-transcriptionally modified.	LSU3_1280	8887	LSU-beta	T	+	TB9Cs3H1	+	+						+
	1528	Y	-	-	CYUG	1	Y	1	4	One or more of the positions 1150, 1154, 1279 or 1528 are post-transcriptionally modified.	ITS5_33	9136	ITS5	T
Post-transcriptional modification confirmed to be absent by MS	417	U	-	-	UUUG|UYUG	1	U	0	4	LSU3_418 is not Y. (LSU3_417 is Y)	LSU3_418	8025	LSU-beta	T					TB11Cs2C1	Um	-	-	+	+
	543	A	-	-	C(m5C)AA(Am)UG	1	AA(Am)U	1	1	LSU3_544 is not Am. (LSU3_545 is Am)	LSU3_544	8151	LSU-beta	A					TB6Cs1C3	Am	+	+	+	+
	671	U	-	-	ACCCU(Gm)UUG	1	U	0	1	No modification was detected	LSU3_672	8279	LSU-beta	T					TB11Cs4C3	Um	Novel	Novel	+	+
	718	U	-	-	UAG	1	GU	1	1	No modification was detected	LSU3_719	8326	LSU-beta	T					TB10Cs3C5	Um	-	-	+	+
	1010	U	-	-	UUUCUUCUCCG	1	U	0	1	No modification was detected	LSU3_1011	8618	LSU-beta	T					TB6Cs1C2	Um	-	-	+	+
	1228	U	-	-	AAAUAUG	1	AU	1	1	No modification was detected	LSU3_1229	8836	LSU-beta	T	+	TB10Cs2H1	no signal	+						+
	1402	U	-	-	CUG	1	U	0	1	No modification was detected	LSU3_1403	9010	LSU-beta	T	+		+	+						+
	1433	U	-	-	UUU(Um)ACCCUACUUG	1	U	0	1	No modification was detected	LSU3_1434	9041	LSU-beta	T	+	TB10Cs1pH2	+	+						+
Deletion/substitution/insertion found in plain RNA sequence	331-342	-	-	-	CUUCCUUUUUUUG	1	-	0	1	Probable insertion of one uridine in oligo U stretch.	LSU3 332_343	7939-7950
	-	-	-	-	C10U21G1	1	-	0	1	RNA fragments that cannot be assigned; molecular weight 9840.0	-	-
	-	-	-	-	C10U19A1G1	1	-	0	1	RNA fragments that cannot be assigned; molecular weight 9557.0	-	-

## Sheet: Table_5.8S
	Position in 5.8S rRNA (New numbering)	Modification	PCF Stoichiometry of modification (%)	BSF Stoichiometry of modification (%)	Putative RNase T1 fragment	RNase T1 fragment detected by MS (0, not detected; 1, detected)	Putative RNase A fragment detected by MS	RNase A fragment detected by MS (0, not detected; 1, detected)	Number of candidate site deduced from sequence redundancy of RNase T1 and A fragment in 5.8S rRNA	Note	Position in each rRNA subunit (old numbering)	nt position in pre-rRNA	rRNA Subunits	nt	Y-seq (Y-site)	H/ACA snoRNA	HydraPsi-seq detection	Psi	Precicted_snoRNA	BP	BSF RibOxi	PCF RiboXi	Nm	Modified
Post-transcriptional modification determined at one location	1	p-	-	-	pAACG	1	pAAC	1	1	5'-terminus of 5.8S	5.8S_1	4541
	41	Am	35.0301	90.4828	A(Am)G	1	GA(Am)G(Am)AC	1	1		5.8S_41	4581	5.8S	A					TB6Cs1'C1	Am	+	+	+	+
	43	Am	92.1059	100	(Am)ACG	1	GA(Am)G(Am)AC	1	1		5.8S_43	4583	5.8S	A					TB10Cs7C3a	Am	Novel	Novel	+	+
	74	Y	100	100	UAUCAAUY(Gm)CAG	1	Y	0	1		5.8S_74	4614	5.8S	T	+	TB3Cs2pH1	No signal	+						+
	75	Gm	94.5172	100	UAUCAAUY(Gm)CAG	1	(Gm)C	1	1		5.8S_75	4615	5.8S	G					TB8Cs3C3	Gm	+	+	+	+
	163	Am	99.7014	99.9494	CCACAUUUCUC(Am)G	1	(Am)GU	1	1		5.8S_163	4703	5.8S	A					TB9Cs4C2	Am	+	+	+	+
	171	-OH	-	-	AA-OH	1	GAA-OH	1	1	3'-terminus of 5.8S	5.8S_171	4711
Post-transcriptional modification confirmed to be absent by MS	7	Um	-	-	(Um)CG	1	G(Um)C	1	2		5.8S_7	4547	5.8S	T					TB10Cs1C3	Um	-	-	+	+
	167	Um	-	-	(Um)CG	1	G(Um)C	1	2		5.8S_167	4707	5.8S	T					TB9Cs4C2	Um	Novel	Novel	+	+

## Sheet: Table_sR4
	Position in epsilon rRNA (New numbering)	Modification	PCF Stoichiometry of modification (%)	BSF Stoichiometry of modification (%)	Putative RNase T1 fragment	RNase T1 fragment detected by MS (0, not detected; 1, detected)	Putative RNase A fragment detected by MS	RNase A fragment detected by MS (0, not detected; 1, detected)	Number of candidate site deduced from sequence redundancy of RNase T1 and A fragment in epsilon rRNA	Note	Position in each rRNA subunit (old numbering)	nt position in pre-rRNA (old numbering)	rRNA Subunits	nt	Y-seq (Y-site)	H/ACA snoRNA	HydraPsi-seq detection	Psi	Precicted_snoRNA	BP	BSF RibOxi	PCF RiboXi	Nm	Modified
Post-transcriptional modification determined at one location	1	p-	-	-	pAUUUUG	1	pAU	1	1	5'-terminus of epsilon	ITS7_322	10135
	2	p-	-	-	pUUUUG	1	-	0	1	Alternative 5'-terminus of epsilon	sr4_1	10136
	11	Y	12.5372	27.7526	UCCCYCUCCAAACG	1	Y	0	1		sr4_10	10145	sr4	T
	135	-OH	-	-	ACUAAA-OH	1	AAA-OH	1	1	3'-terminus of epsilon	sr4_134	10269

## Sheet: Appendix_SSU
Position in SSU rRNA (New numbering)	T1 (TMU)	A (TMU)		T1 & A (TMU)	Sequence cleaved with RNase T1	Sequence cleaved with RNase A	RNase T1 fragment with modifications detected by MS	RNase A fragment with modifications detected by MS	Modification identified by MS (0, not detected; 1, detected; *, one or more of the candidate positions listed in the "Note" column of the respective table are post-transcriptionally modified)	Plain RNA sequence determined by MS		Position in each rRNA subunit (old numbering)	nt position in pre-rRNA (old numbering)	rRNA Subunits	nt	Y-seq (Y-site)	H/ACA snoRNA	HydraPsi-seq detection	Psi	Precicted_snoRNA	BP	BSF RibOxi	PCF RiboXi	Nm	Modified
												5p_ETS_1913	1913	5p-ETS	G
												5p_ETS_1914	1914	5p-ETS	T
												5p_ETS_1915	1915	5p-ETS	T
												5p_ETS_1916	1916	5p-ETS	C
												5p_ETS_1917	1917	5p-ETS	C
											FALSE	SSU_1	1918	SSU	C
											FALSE	SSU_2	1919	SSU	C
											FALSE	SSU_3	1920	SSU	A
											FALSE	SSU_4	1921	SSU	C
											FALSE	SSU_5	1922	SSU	A
											FALSE	SSU_6	1923	SSU	G
											FALSE	SSU_7	1924	SSU	C
											FALSE	SSU_8	1925	SSU	G
											FALSE	SSU_9	1926	SSU	G
											FALSE	SSU_10	1927	SSU	A
											FALSE	SSU_11	1928	SSU	T
											FALSE	SSU_12	1929	SSU	C
											FALSE	SSU_13	1930	SSU	A
											FALSE	SSU_14	1931	SSU	C
											FALSE	SSU_15	1932	SSU	G
											FALSE	SSU_16	1933	SSU	C					TB10Cs2C1	Cm	-	-	+	+
											FALSE	SSU_17	1934	SSU	G
											FALSE	SSU_18	1935	SSU	C
					N	Fragment identified uniquely					FALSE	SSU_19	1936	SSU	T
					N	Fragment identified with redundancy					FALSE	SSU_20	1937	SSU	T
					N|n	Residues with possible post-transcriptional modifications					FALSE	SSU_21	1938	SSU	A
					N	Residues with post-transcriptional modifications					FALSE	SSU_22	1939	SSU	C
					N	Residues confirmed to be no post-transcriptional modifications by MS					FALSE	SSU_23	1940	SSU	A
											FALSE	SSU_24	1941	SSU	C
											FALSE	SSU_25	1942	SSU	T
											FALSE	SSU_26	1943	SSU	T
											FALSE	SSU_27	1944	SSU	G
											FALSE	SSU_28	1945	SSU	A
1	G	pG	FALSE	pG	pG	pG			1	G	TRUE	SSU_29	1946	SSU	G
2	A	A	TRUE	A	A	A			0	A	TRUE	SSU_30	1947	SSU	A
3	U	U	TRUE	U	U	U			0	U	TRUE	SSU_31	1948	SSU	T
4	C	C|Cm	FALSE	C	C	C			0	C	TRUE	SSU_32	1949	SSU	C
5	U	U|Y	FALSE	U	U	U			0	U	TRUE	SSU_33	1950	SSU	T
6	G	G	TRUE	G	G	G			0	G	TRUE	SSU_34	1951	SSU	G
7	G	G	TRUE	G	G	G			0	G	TRUE	SSU_35	1952	SSU	G
8	U|Um	U|Um	TRUE	U|Um	U|Um	U|Um	UUG|(Um)UG	GGU|GG(Um)U	*	U	TRUE	SSU_36	1953	SSU	T					TB10Cs2C1	Um	+	+	+	+
9	U|Um	U|Y	FALSE	U	U	U			0	U	TRUE	SSU_37	1954	SSU	T
10	G	G	TRUE	G	G	G			0	G	TRUE	SSU_38	1955	SSU	G
11	A	A	TRUE	A	A	A			0	A	TRUE	SSU_39	1956	SSU	A
12	Y	U|Y	FALSE	Y	Y	Y	AYUCUG	GAY	1	U	TRUE	SSU_40	1957	SSU	T	+	TB10Cs1H3	+	+						+
13	U	U|Um|Y	FALSE	U	U	U			0	U	TRUE	SSU_41	1958	SSU	T
14	C	C|Cm	FALSE	C	C	C			0	C	TRUE	SSU_42	1959	SSU	C
15	U	U|Um|Y	FALSE	U	U	U			0	U	TRUE	SSU_43	1960	SSU	T
16	G	G	TRUE	G	G	G			0	G	TRUE	SSU_44	1961	SSU	G
17	C	C|Cm	FALSE	C	C	C			0	C	TRUE	SSU_45	1962	SSU	C
18	C|Cm	C|Cm	TRUE	C|Cm	C|Cm	C|Cm	CCAG|C(Cm)AG	CAGU|(Cm)AGU	*	C	TRUE	SSU_46	1963	SSU	C					TB8Cs3C3	Cm	+	+	+	+
19	A	A	TRUE	A	A	A			0	A	TRUE	SSU_47	1964	SSU	A
20	G	G	TRUE	G	G	G			0	G	TRUE	SSU_48	1965	SSU	G
21	U	U	TRUE	U	U	U			0	U	TRUE	SSU_49	1966	SSU	T
22	A	A	TRUE	A	A	A			0	A	TRUE	SSU_50	1967	SSU	A
23	G	G	TRUE	G	G	G			0	G	TRUE	SSU_51	1968	SSU	G
24	U	U	TRUE	U	U	U			0	U	TRUE	SSU_52	1969	SSU	T
25	C	C	TRUE	C	C	C			0	C	TRUE	SSU_53	1970	SSU	C
26	A	A|Am	FALSE	A	A	A			0	A	TRUE	SSU_54	1971	SSU	A
27	U	U|Y	FALSE	U	U	U			0	U	TRUE	SSU_55	1972	SSU	T
28	Am	A|Am	FALSE	Am	Am	Am	UCAU(Am)(Um)G	(Am)(Um)GC	1	A	TRUE	SSU_56	1973	SSU	A					TB8Cs2C1	Am	+	-	+	+
29	Um	U|Y|Um	FALSE	Um	Um	Um	UCAU(Am)(Um)G	(Am)(Um)GC	1	U	TRUE	SSU_57	1974	SSU	T					TB8Cs2C1	Um	Novel	Novel	+	+
30	G	G	TRUE	G	G	G			0	G	TRUE	SSU_58	1975	SSU	G
31	C	C	TRUE	C	C	C			0	C	TRUE	SSU_59	1976	SSU	C
32	U	U|Y	FALSE	U	U	U			0	U	TRUE	SSU_60	1977	SSU	T
33	U|Y	U|Y+m|Um|Y	FALSE	U|Y	U|Y	U|Y	CUUG|CUYG	-	*	U	TRUE	SSU_61	1978	SSU	T	+	TB11Cs4H2	+	+						+
34	G	G	TRUE	G	G	G			0	G	TRUE	SSU_62	1979	SSU	G
35	U	U|Y	FALSE	U	U	U			0	U	TRUE	SSU_63	1980	SSU	T
36	U	U|Y	FALSE	U	U	U			0	U	TRUE	SSU_64	1981	SSU	T
37	U	U|Um|Y	FALSE	U	U	U			0	U	TRUE	SSU_65	1982	SSU	T
38	Cm	Cm	TRUE	Cm	Cm	Cm	UUU(Cm)AAG	(Cm)AAGGAC	1	C	TRUE	SSU_66	1983	SSU	C					TB8Cs2C1	Cm	+	+	+	+
39	A	A	TRUE	A	A	A			0	A	TRUE	SSU_67	1984	SSU	A
40	A	A	TRUE	A	A	A			0	A	TRUE	SSU_68	1985	SSU	A
41	G	G	TRUE	G	G	G			0	G	TRUE	SSU_69	1986	SSU	G
42	G	G	TRUE	G	G	G			0	G	TRUE	SSU_70	1987	SSU	G
43	A	A	TRUE	A	A	A			0	A	TRUE	SSU_71	1988	SSU	A
44	C	C	TRUE	C	C	C			0	C	TRUE	SSU_72	1989	SSU	C
45	U	U|Y	FALSE	U	U	U			0	U	TRUE	SSU_73	1990	SSU	T
46	U	U|Y	FALSE	U	U	U			0	U	TRUE	SSU_74	1991	SSU	T
47	A	A	TRUE	A	A	A			0	A	TRUE	SSU_75	1992	SSU	A
48	G	G	TRUE	G	G	G			0	G	TRUE	SSU_76	1993	SSU	G
49	C	C	TRUE	C	C	C			0	C	TRUE	SSU_77	1994	SSU	C
50	C	C	TRUE	C	C	C			0	C	TRUE	SSU_78	1995	SSU	C
51	A	A|Am	FALSE	A	A	A			0	A	TRUE	SSU_79	1996	SSU	A
52	U	U|Y|Um	FALSE	U	U	U			0	U	TRUE	SSU_80	1997	SSU	T
53	G	G	TRUE	G	G	G			0	G	TRUE	SSU_81	1998	SSU	G
54	C	C	TRUE	C	C	C			0	C	TRUE	SSU_82	1999	SSU	C
55	A	A|Am	FALSE	A	A	A			0	A	TRUE	SSU_83	2000	SSU	A
56	U	U|Y|Um	FALSE	U	U	U			0	U	TRUE	SSU_84	2001	SSU	T
57	G	G	TRUE	G	G	G			0	G	TRUE	SSU_85	2002	SSU	G
58	C	C|Cm	FALSE	C	C	C			0	C	TRUE	SSU_86	2003	SSU	C
59	C	C|Cm	FALSE	C	C	C			0	C	TRUE	SSU_87	2004	SSU	C
60	U	U|Um|Y	FALSE	U	U	U			0	U	TRUE	SSU_88	2005	SSU	T
61	C	C	TRUE	C	C	C			0	C	TRUE	SSU_89	2006	SSU	C
62	A	A	TRUE	A	A	A			0	A	TRUE	SSU_90	2007	SSU	A
63	G	G	TRUE	G	G	G			0	G	TRUE	SSU_91	2008	SSU	G
64	A	A	TRUE	A	A	A			0	A	TRUE	SSU_92	2009	SSU	A
65	A	A	TRUE	A	A	A			0	A	TRUE	SSU_93	2010	SSU	A
66	U	U	TRUE	U	U	U			0	U	TRUE	SSU_94	2011	SSU	T
67	C	C	TRUE	C	C	C			0	C	TRUE	SSU_95	2012	SSU	C
68	A	A	TRUE	A	A	A			0	A	TRUE	SSU_96	2013	SSU	A
69	C	C	TRUE	C	C	C			0	C	TRUE	SSU_97	2014	SSU	C
70	U	U|Um|Y	FALSE	U	U	U			0	U	TRUE	SSU_98	2015	SSU	T
71	G	G	TRUE	G	G	G			0	G	TRUE	SSU_99	2016	SSU	G
72	C	C	TRUE	C	C	C			0	C	TRUE	SSU_100	2017	SSU	C
73	A	A|Am	FALSE	A	A	A			0	A	TRUE	SSU_101	2018	SSU	A
74	U	U|Y|Um	FALSE	U	U	U			0	U	TRUE	SSU_102	2019	SSU	T
75	U	U|Um|Y	FALSE	U	U	U			0	U	TRUE	SSU_103	2020	SSU	T
76	G	G	TRUE	G	G	G			0	G	TRUE	SSU_104	2021	SSU	G
77	C	C	TRUE	C	C	C			0	C	TRUE	SSU_105	2022	SSU	C
78	A	A	TRUE	A	A	A			0	A	TRUE	SSU_106	2023	SSU	A
79	G|Gm	G	FALSE	G	G	G			0	G	TRUE	SSU_107	2024	SSU	G
80	G	G	TRUE	G	G	G			0	G	TRUE	SSU_108	2025	SSU	G
81	A	A	TRUE	A	A	A			0	A	TRUE	SSU_109	2026	SSU	A
82	A	A	TRUE	A	A	A			0	A	TRUE	SSU_110	2027	SSU	A
83	U	U	TRUE	U	U	U			0	U	TRUE	SSU_111	2028	SSU	T
84	C	C|Cm	FALSE	C	C	C			0	C	TRUE	SSU_112	2029	SSU	C
85	U	U|Um|Y	FALSE	U	U	U			0	U	TRUE	SSU_113	2030	SSU	T
86	G	G	TRUE	G	G	G			0	G	TRUE	SSU_114	2031	SSU	G
87	C	C	TRUE	C	C	C			0	C	TRUE	SSU_115	2032	SSU	C
88	G	G	TRUE	G	G	G			0	G	TRUE	SSU_116	2033	SSU	G
89	C	C	TRUE	C	C	C			0	C	TRUE	SSU_117	2034	SSU	C
90	A	A|Am	FALSE	A	A	A			0	A	TRUE	SSU_118	2035	SSU	A
91	U	U|Y	FALSE	U	U	U			0	U	TRUE	SSU_119	2036	SSU	T
92	G	G	TRUE	G	G	G			0	G	TRUE	SSU_120	2037	SSU	G
93	G	G	TRUE	G	G	G			0	G	TRUE	SSU_121	2038	SSU	G
94	C	C	TRUE	C	C	C			0	C	TRUE	SSU_122	2039	SSU	C
95	U	U|Um|Y	FALSE	U	U	U			0	U	TRUE	SSU_123	2040	SSU	T
96	C	C	TRUE	C	C	C			0	C	TRUE	SSU_124	2041	SSU	C
97	Am	A|Am	FALSE	Am	Am	Am	CUC(Am)UUACAYCAG	(Am)U	1	A	TRUE	SSU_125	2042	SSU	A					TB8Cs1C2	Am	+	+	+	+
98	U	U|Y|Um	FALSE	U	U	U			0	U	TRUE	SSU_126	2043	SSU	T
99	U	U|Y	FALSE	U	U	U			0	U	TRUE	SSU_127	2044	SSU	T
100	A	A	TRUE	A	A	A			0	A	TRUE	SSU_128	2045	SSU	A
101	C	C	TRUE	C	C	C			0	C	TRUE	SSU_129	2046	SSU	C
102	A	A|Am	FALSE	A	A	A			0	A	TRUE	SSU_130	2047	SSU	A
103	Y	U|Y	FALSE	Y	Y	Y	CUC(Am)UUACAYCAG	AY	1	U	TRUE	SSU_131	2048	SSU	T	+	TB10Cs5H2	+	+						+
104	C	C	TRUE	C	C	C			0	C	TRUE	SSU_132	2049	SSU	C
105	A	A	TRUE	A	A	A			0	A	TRUE	SSU_133	2050	SSU	A
106	G	G	TRUE	G	G	G			0	G	TRUE	SSU_134	2051	SSU	G
107	A	A	TRUE	A	A	A			0	A	TRUE	SSU_135	2052	SSU	A
108	C	C	TRUE	C	C	C			0	C	TRUE	SSU_136	2053	SSU	C
109	G	G	TRUE	G	G	G			0	G	TRUE	SSU_137	2054	SSU	G
110	U	U|Y	FALSE	U	U	U			0	U	TRUE	SSU_138	2055	SSU	T
111	A	A	TRUE	A	A	A			0	A	TRUE	SSU_139	2056	SSU	A
112	A	A	TRUE	A	A	A			0	A	TRUE	SSU_140	2057	SSU	A
113	U	U	TRUE	U	U	U			0	U	TRUE	SSU_141	2058	SSU	T
114	C	C|Cm	FALSE	C	C	C			0	C	TRUE	SSU_142	2059	SSU	C
115	U	U|Um|Y	FALSE	U	U	U			0	U	TRUE	SSU_143	2060	SSU	T
116	G	G	TRUE	G	G	G			0	G	TRUE	SSU_144	2061	SSU	G
117	C	C|Cm	FALSE	C	C	C			0	C	TRUE	SSU_145	2062	SSU	C
118	C	C	TRUE	C	C	C			0	C	TRUE	SSU_146	2063	SSU	C
119	G	G	TRUE	G	G	G			0	G	TRUE	SSU_147	2064	SSU	G
120	C	C|Cm	FALSE	C	C	C			0	C	TRUE	SSU_148	2065	SSU	C
121	C	C	TRUE	C	C	C			0	C	TRUE	SSU_149	2066	SSU	C
122	A	A	TRUE	A	A	A			0	A	TRUE	SSU_150	2067	SSU	A
123	A	A	TRUE	A	A	A			0	A	TRUE	SSU_151	2068	SSU	A
124	A	A	TRUE	A	A	A			0	A	TRUE	SSU_152	2069	SSU	A
125	A	A	TRUE	A	A	A			0	A	TRUE	SSU_153	2070	SSU	A
126	U	U	TRUE	U	U	U			0	U	TRUE	SSU_154	2071	SSU	T
127	U	U|Y	FALSE	U	U	U			0	U	TRUE	SSU_155	2072	SSU	T
128	U	U|Y	FALSE	U	U	U			0	U	TRUE	SSU_156	2073	SSU	T
129	U	U|Um|Y	FALSE	U	U	U			0	U	TRUE	SSU_157	2074	SSU	T
130	G	G	TRUE	G	G	G			0	G	TRUE	SSU_158	2075	SSU	G
131	C	C	TRUE	C	C	C			0	C	TRUE	SSU_159	2076	SSU	C
132	G	G	TRUE	G	G	G			0	G	TRUE	SSU_160	2077	SSU	G
133	G	G	TRUE	G	G	G			0	G	TRUE	SSU_161	2078	SSU	G
134	U	U	TRUE	U	U	U			0	U	TRUE	SSU_162	2079	SSU	T
135	C	C|Cm	FALSE	C	C	C			0	C	TRUE	SSU_163	2080	SSU	C
136	U	U|Um|Y	FALSE	U	U	U			0	U	TRUE	SSU_164	2081	SSU	T
137	C	C	TRUE	C	C	C			0	C	TRUE	SSU_165	2082	SSU	C
138	C	C	TRUE	C	C	C			0	C	TRUE	SSU_166	2083	SSU	C
139	G	G	TRUE	G	G	G			0	G	TRUE	SSU_167	2084	SSU	G
140	C	C	TRUE	C	C	C			0	C	TRUE	SSU_168	2085	SSU	C
141	A	A|Am	FALSE	A	A	A			0	A	TRUE	SSU_169	2086	SSU	A
142	U	U|Y|Um	FALSE	U	U	U			0	U	TRUE	SSU_170	2087	SSU	T
143	U	U|Y	FALSE	U	U	U			0	U	TRUE	SSU_171	2088	SSU	T
144	A	A	TRUE	A	A	A			0	A	TRUE	SSU_172	2089	SSU	A
145	C	C	TRUE	C	C	C			0	C	TRUE	SSU_173	2090	SSU	C
146	U	U|Y	FALSE	U	U	U			0	U	TRUE	SSU_174	2091	SSU	T
147	G	G	TRUE	G	G	G			0	G	TRUE	SSU_175	2092	SSU	G
148	G	G	TRUE	G	G	G			0	G	TRUE	SSU_176	2093	SSU	G
149	A	A	TRUE	A	A	A			0	A	TRUE	SSU_177	2094	SSU	A
150	U	U	TRUE	U	U	U			0	U	TRUE	SSU_178	2095	SSU	T
151	A	A	TRUE	A	A	A			0	A	TRUE	SSU_179	2096	SSU	A
152	A	A	TRUE	A	A	A			0	A	TRUE	SSU_180	2097	SSU	A
153	C	C	TRUE	C	C	C			0	C	TRUE	SSU_181	2098	SSU	C
154	U	U|Y	FALSE	U	U	U			0	U	TRUE	SSU_182	2099	SSU	T
155	U	U|Y	FALSE	U	U	U			0	U	TRUE	SSU_183	2100	SSU	T
156	G	G	TRUE	G	G	G			0	G	TRUE	SSU_184	2101	SSU	G
157	G	G	TRUE	G	G	G			0	G	TRUE	SSU_185	2102	SSU	G
158	C	C	TRUE	C	C	C			0	C	TRUE	SSU_186	2103	SSU	C
159	G	G	TRUE	G	G	G			0	G	TRUE	SSU_187	2104	SSU	G
160	A	A	TRUE	A	A	A			0	A	TRUE	SSU_188	2105	SSU	A
161	A	A	TRUE	A	A	A			0	A	TRUE	SSU_189	2106	SSU	A
162	A	A	TRUE	A	A	A			0	A	TRUE	SSU_190	2107	SSU	A
163	C	C	TRUE	C	C	C			0	C	TRUE	SSU_191	2108	SSU	C
164	G	G	TRUE	G	G	G			0	G	TRUE	SSU_192	2109	SSU	G
165	C	C|Cm	FALSE	C	C	C			0	C	TRUE	SSU_193	2110	SSU	C
166	C	C	TRUE	C	C	C			0	C	TRUE	SSU_194	2111	SSU	C
167	A	A	TRUE	A	A	A			0	A	TRUE	SSU_195	2112	SSU	A
168	A	A	TRUE	A	A	A			0	A	TRUE	SSU_196	2113	SSU	A
169	G	G	TRUE	G	G	G			0	G	TRUE	SSU_197	2114	SSU	G
170	C	C	TRUE	C	C	C			0	C	TRUE	SSU_198	2115	SSU	C
171	U	U|Y	FALSE	U	U	U			0	U	TRUE	SSU_199	2116	SSU	T
172	A	A	TRUE	A	A	A			0	A	TRUE	SSU_200	2117	SSU	A
173	A	A	TRUE	A	A	A			0	A	TRUE	SSU_201	2118	SSU	A
174	U	U	TRUE	U	U	U			0	U	TRUE	SSU_202	2119	SSU	T
175	A	A	TRUE	A	A	A			0	A	TRUE	SSU_203	2120	SSU	A
176	C	C	TRUE	C	C	C			0	C	TRUE	SSU_204	2121	SSU	C
177	A	A|Am	FALSE	A	A	A			0	A	TRUE	SSU_205	2122	SSU	A
178	U	U|Y	FALSE	U	U	U			0	U	TRUE	SSU_206	2123	SSU	T
179	G	G	TRUE	G	G	G			0	G	TRUE	SSU_207	2124	SSU	G
180	A	A|mmA	FALSE	A	A	A			0	A	TRUE	SSU_208	2125	SSU	A
181	A	A|mmA	FALSE	A	A	A			0	A	TRUE	SSU_209	2126	SSU	A
182	C	C	TRUE	C	C	C			0	C	TRUE	SSU_210	2127	SSU	C
183	C	C	TRUE	C	C	C			0	C	TRUE	SSU_211	2128	SSU	C
184	A	A	TRUE	A	A	A			0	A	TRUE	SSU_212	2129	SSU	A
185	A	A	TRUE	A	A	A			0	A	TRUE	SSU_213	2130	SSU	A
186	U	U	TRUE	U	U	U			0	U	TRUE	SSU_214	2131	SSU	T
187	C	C	TRUE	C	C	C			0	C	TRUE	SSU_215	2132	SSU	C
188	G	G	TRUE	G	G	G			0	G	TRUE	SSU_216	2133	SSU	G
189	G	G	TRUE	G	G	G			0	G	TRUE	SSU_217	2134	SSU	G
190	A	A	TRUE	A	A	A			0	A	TRUE	SSU_218	2135	SSU	A
191	C	C	TRUE	C	C	C			0	C	TRUE	SSU_219	2136	SSU	C
192	G	G	TRUE	G	G	G			0	G	TRUE	SSU_220	2137	SSU	G
193	C	C	TRUE	C	C	C			0	C	TRUE	SSU_221	2138	SSU	C
194	U	U|Um|Y	FALSE	U	U	U			0	U	TRUE	SSU_222	2139	SSU	T
195	C	C|Cm	FALSE	C	C	C			0	C	TRUE	SSU_223	2140	SSU	C
196	U	U|Um|Y	FALSE	U	U	U			0	U	TRUE	SSU_224	2141	SSU	T
197	C	C|Cm	FALSE	C	C	C			0	C	TRUE	SSU_225	2142	SSU	C
198	U	U|Y	FALSE	U	U	U			0	U	TRUE	SSU_226	2143	SSU	T
199	U	U|Y	FALSE	U	U	U			0	U	TRUE	SSU_227	2144	SSU	T
200	U	U|Y	FALSE	U	U	U			0	U	TRUE	SSU_228	2145	SSU	T
201	U	U|Y	FALSE	U	U	U			0	U	TRUE	SSU_229	2146	SSU	T
202	U	U|Um|Y	FALSE	U	U	U			0	U	TRUE	SSU_230	2147	SSU	T
203	C	C|Cm	FALSE	C	C	C			0	C	TRUE	SSU_231	2148	SSU	C
204	U	U|Y	FALSE	U	U	U			0	U	TRUE	SSU_232	2149	SSU	T
205	A	A|Am	FALSE	A	A	A			0	A	TRUE	SSU_233	2150	SSU	A
206	U	U|Y	FALSE	U	U	U			0	U	TRUE	SSU_234	2151	SSU	T
207	G	G	TRUE	G	G	G			0	G	TRUE	SSU_235	2152	SSU	G
208	U	U|Y	FALSE	U	U	U			0	U	TRUE	SSU_236	2153	SSU	T
209	C	C	TRUE	C	C	C			0	C	TRUE	SSU_237	2154	SSU	C
210	G	G	TRUE	G	G	G			0	G	TRUE	SSU_238	2155	SSU	G
211	C	C	TRUE	C	C	C			0	C	TRUE	SSU_239	2156	SSU	C
212	G	G	TRUE	G	G	G			0	G	TRUE	SSU_240	2157	SSU	G
213	G	G	TRUE	G	G	G			0	G	TRUE	SSU_241	2158	SSU	G
214	C	C	TRUE	C	C	C			0	C	TRUE	SSU_242	2159	SSU	C
215	U	U|Y	FALSE	U	U	U			0	U	TRUE	SSU_243	2160	SSU	T
216	U|Y	U|Y+m|Um|Y	FALSE	U|Y	U|Y	U|Y	CUUG|CUYG	-	*	U	TRUE	SSU_244	2161	SSU	T
217	G	G	TRUE	G	G	G			0	G	TRUE	SSU_245	2162	SSU	G
218	U|Um	U|Y	FALSE	U	U	U			0	U	TRUE	SSU_246	2163	SSU	T
219	G	G	TRUE	G	G	G			0	G	TRUE	SSU_247	2164	SSU	G
220	U	U|Y	FALSE	U	U	U			0	U	TRUE	SSU_248	2165	SSU	T
221	U	U|Y	FALSE	U	U	U			0	U	TRUE	SSU_249	2166	SSU	T
222	U	U|Y	FALSE	U	U	U			0	U	TRUE	SSU_250	2167	SSU	T
223	A	A	TRUE	A	A	A			0	A	TRUE	SSU_251	2168	SSU	A
224	C	C	TRUE	C	C	C			0	C	TRUE	SSU_252	2169	SSU	C
225	G	G|Gm	FALSE	G	G	G			0	G	TRUE	SSU_253	2170	SSU	G
226	C	C|Cm	FALSE	C	C	C			0	C	TRUE	SSU_254	2171	SSU	C
227	A	A	TRUE	A	A	A			0	A	TRUE	SSU_255	2172	SSU	A
228	C	C	TRUE	C	C	C			0	C	TRUE	SSU_256	2173	SSU	C
229	U	U|Y	FALSE	U	U	U			0	U	TRUE	SSU_257	2174	SSU	T
230	U	U|Y+m|Um|Y	FALSE	U	U	U			0	U	TRUE	SSU_258	2175	SSU	T
231	G	G	TRUE	G	G	G			0	G	TRUE	SSU_259	2176	SSU	G
232	U	U|Y	FALSE	U	U	U			0	U	TRUE	SSU_260	2177	SSU	T
233	C	C	TRUE	C	C	C			0	C	TRUE	SSU_261	2178	SSU	C
234	G	G	TRUE	G	G	G			0	G	TRUE	SSU_262	2179	SSU	G
235	U|Um	U|Y	FALSE	U	U	U			0	U	TRUE	SSU_263	2180	SSU	T
236	G	G	TRUE	G	G	G			0	G	TRUE	SSU_264	2181	SSU	G
237	G	G	TRUE	G	G	G			0	G	TRUE	SSU_265	2182	SSU	G
238	C	C	TRUE	C	C	C			0	C	TRUE	SSU_266	2183	SSU	C
239	G	G	TRUE	G	G	G			0	G	TRUE	SSU_267	2184	SSU	G
240	A	A	TRUE	A	A	A			0	A	TRUE	SSU_268	2185	SSU	A
241	U	U|Y	FALSE	U	U	U			0	U	TRUE	SSU_269	2186	SSU	T
242	G	G	TRUE	G	G	G			0	G	TRUE	SSU_270	2187	SSU	G
243	G|Gm	G	FALSE	G	G	G			0	G	TRUE	SSU_271	2188	SSU	G
244	G	G	TRUE	G	G	G			0	G	TRUE	SSU_272	2189	SSU	G
245	A	A	TRUE	A	A	A			0	A	TRUE	SSU_273	2190	SSU	A
246	C	C	TRUE	C	C	C			0	C	TRUE	SSU_274	2191	SSU	C
247	G	G	TRUE	G	G	G			0	G	TRUE	SSU_275	2192	SSU	G
248	U	U|Y	FALSE	U	U	U			0	U	TRUE	SSU_276	2193	SSU	T
249	C	C	TRUE	C	C	C			0	C	TRUE	SSU_277	2194	SSU	C
250	C	C	TRUE	C	C	C			0	C	TRUE	SSU_278	2195	SSU	C
251	A	A	TRUE	A	A	A			0	A	TRUE	SSU_279	2196	SSU	A
252	G	G	TRUE	G	G	G			0	G	TRUE	SSU_280	2197	SSU	G
253	C	C	TRUE	C	C	C			0	C	TRUE	SSU_281	2198	SSU	C
254	G	G	TRUE	G	G	G			0	G	TRUE	SSU_282	2199	SSU	G
255	A	A	TRUE	A	A	A			0	A	TRUE	SSU_283	2200	SSU	A
256	A	A	TRUE	A	A	A			0	A	TRUE	SSU_284	2201	SSU	A
257	U	U	TRUE	U	U	U			0	U	TRUE	SSU_285	2202	SSU	T
258	G	G	TRUE	G	G	G			0	G	TRUE	SSU_286	2203	SSU	G
259	A	A	TRUE	A	A	A			0	A	TRUE	SSU_287	2204	SSU	A
260	A	A	TRUE	A	A	A			0	A	TRUE	SSU_288	2205	SSU	A
261	U	U	TRUE	U	U	U			0	U	TRUE	SSU_289	2206	SSU	T
262	G	G	TRUE	G	G	G			0	G	TRUE	SSU_290	2207	SSU	G
263	A	A	TRUE	A	A	A			0	A	TRUE	SSU_291	2208	SSU	A
264	A	A	TRUE	A	A	A			0	A	TRUE	SSU_292	2209	SSU	A
265	A	A	TRUE	A	A	A			0	A	TRUE	SSU_293	2210	SSU	A
266	U	U	TRUE	U	U	U			0	U	TRUE	SSU_294	2211	SSU	T
267	U	U|Y	FALSE	U	U	U			0	U	TRUE	SSU_295	2212	SSU	T
268	A	A	TRUE	A	A	A			0	A	TRUE	SSU_296	2213	SSU	A
269	G	G	TRUE	G	G	G			0	G	TRUE	SSU_297	2214	SSU	G
270	A	A	TRUE	A	A	A			0	A	TRUE	SSU_298	2215	SSU	A
271	A	A	TRUE	A	A	A			0	A	TRUE	SSU_299	2216	SSU	A
272	C	C	TRUE	C	C	C			0	C	TRUE	SSU_300	2217	SSU	C
273	C	C	TRUE	C	C	C			0	C	TRUE	SSU_301	2218	SSU	C
274	A	A	TRUE	A	A	A			0	A	TRUE	SSU_302	2219	SSU	A
275	A	A	TRUE	A	A	A			0	A	TRUE	SSU_303	2220	SSU	A
276	C	C	TRUE	C	C	C			0	C	TRUE	SSU_304	2221	SSU	C
277	G	G	TRUE	G	G	G			0	G	TRUE	SSU_305	2222	SSU	G
278	C	C|Cm	FALSE	C	C	C			0	C	TRUE	SSU_306	2223	SSU	C
279	C	C|Cm	FALSE	C	C	C			0	C	TRUE	SSU_307	2224	SSU	C
280	U	U|Um|Y	FALSE	U	U	U			0	U	TRUE	SSU_308	2225	SSU	T
281	C	C	TRUE	C	C	C			0	C	TRUE	SSU_309	2226	SSU	C
282	C	C	TRUE	C	C	C			0	C	TRUE	SSU_310	2227	SSU	C
283	A	A	TRUE	A	A	A			0	A	TRUE	SSU_311	2228	SSU	A
284	C	C	TRUE	C	C	C			0	C	TRUE	SSU_312	2229	SSU	C
285	C	C	TRUE	C	C	C			0	C	TRUE	SSU_313	2230	SSU	C
286	C	C	TRUE	C	C	C			0	C	TRUE	SSU_314	2231	SSU	C
287	G	G	TRUE	G	G	G			0	G	TRUE	SSU_315	2232	SSU	G
288	G|Gm	G	FALSE	G	G	G			0	G	TRUE	SSU_316	2233	SSU	G
289	G|Gm	G	FALSE	G	G	G			0	G	TRUE	SSU_317	2234	SSU	G
290	G|Gm	G	FALSE	G	G	G			0	G	TRUE	SSU_318	2235	SSU	G
291	G	G	TRUE	G	G	G			0	G	TRUE	SSU_319	2236	SSU	G
292	C	C	TRUE	C	C	C			0	C	TRUE	SSU_320	2237	SSU	C
293	A	A	TRUE	A	A	A			0	A	TRUE	SSU_321	2238	SSU	A
294	G	G	TRUE	G	G	G			0	G	TRUE	SSU_322	2239	SSU	G
295	U	U	TRUE	U	U	U			0	U	TRUE	SSU_323	2240	SSU	T
296	A	A	TRUE	A	A	A			0	A	TRUE	SSU_324	2241	SSU	A
297	A	A	TRUE	A	A	A			0	A	TRUE	SSU_325	2242	SSU	A
298	C	C	TRUE	C	C	C			0	C	TRUE	SSU_326	2243	SSU	C
299	A	A	TRUE	A	A	A			0	A	TRUE	SSU_327	2244	SSU	A
300	C	C	TRUE	C	C	C			0	C	TRUE	SSU_328	2245	SSU	C
301	U	U|Um|Y	FALSE	U	U	U			0	U	TRUE	SSU_329	2246	SSU	T
302	C	C	TRUE	C	C	C			0	C	TRUE	SSU_330	2247	SSU	C
303	A	A	TRUE	A	A	A			0	A	TRUE	SSU_331	2248	SSU	A
304	G	G	TRUE	G	G	G			0	G	TRUE	SSU_332	2249	SSU	G
305	A	A	TRUE	A	A	A			0	A	TRUE	SSU_333	2250	SSU	A
306	C	C	TRUE	C	C	C			0	C	TRUE	SSU_334	2251	SSU	C
307	G	G	TRUE	G	G	G			0	G	TRUE	SSU_335	2252	SSU	G
308	U|Um	U|Y	FALSE	U	U	U			0	U	TRUE	SSU_336	2253	SSU	T
309	G	G	TRUE	G	G	u			0	G	TRUE	SSU_337	2254	SSU	G
310	U|Um	U|Y	FALSE	U	U	U			0	U	TRUE	SSU_338	2255	SSU	T
311	U|Um	U|Y	FALSE	U	U	U			0	U	TRUE	SSU_339	2256	SSU	T
312	G	G	TRUE	G	G	G			0	G	TRUE	SSU_340	2257	SSU	G
313	A	A	TRUE	A	A	A			0	A	TRUE	SSU_341	2258	SSU	A
314	C	C	TRUE	C	C	C			0	C	TRUE	SSU_342	2259	SSU	C
315	U	U|Um|Y	FALSE	U	U	U			0	U	TRUE	SSU_343	2260	SSU	T
316	C	C	TRUE	C	C	C			0	C	TRUE	SSU_344	2261	SSU	C
317	A	A	TRUE	A	A	A			0	A	TRUE	SSU_345	2262	SSU	A
318	A	A	TRUE	A	A	A			0	A	TRUE	SSU_346	2263	SSU	A
319	U	U	TRUE	U	U	U			0	U	TRUE	SSU_347	2264	SSU	T
320	U	U|Um|Y	FALSE	U	U	U			0	U	TRUE	SSU_348	2265	SSU	T
321	C	C	TRUE	C	C	C			0	C	TRUE	SSU_349	2266	SSU	C
322	A	A|Am	FALSE	A	A	A			0	A	TRUE	SSU_350	2267	SSU	A
323	U	U|Y|Um	FALSE	U	U	U			0	U	TRUE	SSU_351	2268	SSU	T
324	U	U|Um|Y	FALSE	U	U	U			0	U	TRUE	SSU_352	2269	SSU	T
325	C	C	TRUE	C	C	C			0	C	TRUE	SSU_353	2270	SSU	C
326	C	C	TRUE	C	C	C			0	C	TRUE	SSU_354	2271	SSU	C
327	G	G	TRUE	G	G	G			0	G	TRUE	SSU_355	2272	SSU	G
328	U|Um	U|Y	FALSE	U	U	U			0	U	TRUE	SSU_356	2273	SSU	T
329	G	G	TRUE	G	G	G			0	G	TRUE	SSU_357	2274	SSU	G
330	C	C	TRUE	C	C	C			0	C	TRUE	SSU_358	2275	SSU	C
331	G	G	TRUE	G	G	G			0	G	TRUE	SSU_359	2276	SSU	G
332	A	A	TRUE	A	A	A			0	A	TRUE	SSU_360	2277	SSU	A
333	A	A	TRUE	A	A	A			0	A	TRUE	SSU_361	2278	SSU	A
334	A	A	TRUE	A	A	A			0	A	TRUE	SSU_362	2279	SSU	A
335	G	G	TRUE	G	G	G			0	G	TRUE	SSU_363	2280	SSU	G
336	C	C	TRUE	C	C	C			0	C	TRUE	SSU_364	2281	SSU	C
337	C	C	TRUE	C	C	C			0	C	TRUE	SSU_365	2282	SSU	C
338	G	G	TRUE	G	G	G			0	G	TRUE	SSU_366	2283	SSU	G
339	A	A	TRUE	A	A	A			0	A	TRUE	SSU_367	2284	SSU	A
340	G	G	TRUE	G	G	G			0	G	TRUE	SSU_368	2285	SSU	G
341	C	C	TRUE	C	C	C			0	C	TRUE	SSU_369	2286	SSU	C
342	C	C|Cm	FALSE	C	C	C			0	C	TRUE	SSU_370	2287	SSU	C
343	U	U|Y	FALSE	U	U	U			0	U	TRUE	SSU_371	2288	SSU	T
344	U	U|Y+m|Um|Y	FALSE	U	U	U			0	U	TRUE	SSU_372	2289	SSU	T
345	G	G	TRUE	G	G	G			0	G	TRUE	SSU_373	2290	SSU	G
346	U|Um	U|Y	FALSE	U	U	U			0	U	TRUE	SSU_374	2291	SSU	T
347	U|Um	U|Um|Y	FALSE	U|Um	U|Um	U|Um	UUG|U(Um)G	(Um)GC	*	U	TRUE	SSU_375	2292	SSU	T
348	G	G	TRUE	G	G	G			0	G	TRUE	SSU_376	2293	SSU	G
349	C	C	TRUE	C	C	C			0	C	TRUE	SSU_377	2294	SSU	C
350	U	U|Um|Y	FALSE	U	U	U			0	U	TRUE	SSU_378	2295	SSU	T
351	C	C	TRUE	C	C	C			0	C	TRUE	SSU_379	2296	SSU	C
352	G	G	TRUE	G	G	G			0	G	TRUE	SSU_380	2297	SSU	G
353	G	G	TRUE	G	G	G			0	G	TRUE	SSU_381	2298	SSU	G
354	C	C	TRUE	C	C	C			0	C	TRUE	SSU_382	2299	SSU	C
355	G	G	TRUE	G	G	G			0	G	TRUE	SSU_383	2300	SSU	G
356	U	U|Y	FALSE	U	U	U			0	U	TRUE	SSU_384	2301	SSU	T
357	C	C|Cm	FALSE	C	C	C			0	C	TRUE	SSU_385	2302	SSU	C
358	U	U|Y	FALSE	U	U	U			0	U	TRUE	SSU_386	2303	SSU	T
359	A	A	TRUE	A	A	A			0	A	TRUE	SSU_387	2304	SSU	A
360	C	C	TRUE	C	C	C			0	C	TRUE	SSU_388	2305	SSU	C
361	U	U|Y	FALSE	U	U	U			0	U	TRUE	SSU_389	2306	SSU	T
362	G	G	TRUE	G	G	G			0	G	TRUE	SSU_390	2307	SSU	G
363	A	A	TRUE	A	A	A			0	A	TRUE	SSU_391	2308	SSU	A
364	C	C	TRUE	C	C	C			0	C	TRUE	SSU_392	2309	SSU	C
365	G	G	TRUE	G	G	G			0	G	TRUE	SSU_393	2310	SSU	G
366	A	A|mmA	FALSE	A	A	A			0	A	TRUE	SSU_394	2311	SSU	A
367	A	A|mmA	FALSE	A	A	A			0	A	TRUE	SSU_395	2312	SSU	A
368	C	C	TRUE	C	C	C			0	C	TRUE	SSU_396	2313	SSU	C
369	A	A	TRUE	A	A	A			0	A	TRUE	SSU_397	2314	SSU	A
370	A	A	TRUE	A	A	A			0	A	TRUE	SSU_398	2315	SSU	A
371	C	C	TRUE	C	C	C			0	C	TRUE	SSU_399	2316	SSU	C
372	U	U|Um|Y	FALSE	U	U	U			0	U	TRUE	SSU_400	2317	SSU	T
373	G	G	TRUE	G	G	G			0	G	TRUE	SSU_401	2318	SSU	G
374	C	C|Cm	FALSE	C	C	C			0	C	TRUE	SSU_402	2319	SSU	C
375	C	C	TRUE	C	C	C			0	C	TRUE	SSU_403	2320	SSU	C
376	C	C|Cm	FALSE	C	C	C			0	C	TRUE	SSU_404	2321	SSU	C
377	U	U|Y	FALSE	U	U	U			0	U	TRUE	SSU_405	2322	SSU	T
378	A	A|Am	FALSE	A	A	A			0	A	TRUE	SSU_406	2323	SSU	A
379	U	U|Y	FALSE	U	U	U			0	U	TRUE	SSU_407	2324	SSU	T
380	C	C	TRUE	C	C	C			0	C	TRUE	SSU_408	2325	SSU	C
381	A	A	TRUE	A	A	A			0	A	TRUE	SSU_409	2326	SSU	A
382	G	G	TRUE	G	G	G			0	G	TRUE	SSU_410	2327	SSU	G
383	C	C	TRUE	C	C	C			0	C	TRUE	SSU_411	2328	SSU	C
384	C|Cm	C|Cm	TRUE	C|Cm	C|Cm	C|Cm	CCAG|C(Cm)AG	CAGU|(Cm)AGU	*	C	TRUE	SSU_412	2329	SSU	C
385	A	A	TRUE	A	A	A			0	A	TRUE	SSU_413	2330	SSU	A
386	G	G	TRUE	G	G	G			0	G	TRUE	SSU_414	2331	SSU	G
387	U|Um	U	FALSE	U	U	U			0	U	TRUE	SSU_415	2332	SSU	T
388	G	G	TRUE	G	G	G			0	G	TRUE	SSU_416	2333	SSU	G
389	A	A	TRUE	A	A	A			0	A	TRUE	SSU_417	2334	SSU	A
390	U	U|Y	FALSE	U	U	U			0	U	TRUE	SSU_418	2335	SSU	T
391	G	G	TRUE	G	G	G			0	G	TRUE	SSU_419	2336	SSU	G
392	G	G	TRUE	G	G	G			0	G	TRUE	SSU_420	2337	SSU	G
393	C	C	TRUE	C	C	C			0	C	TRUE	SSU_421	2338	SSU	C
394	C	C	TRUE	C	C	C			0	C	TRUE	SSU_422	2339	SSU	C
395	G	G	TRUE	G	G	G			0	G	TRUE	SSU_423	2340	SSU	G
396	U|Um	U|Y	FALSE	U	U	U			0	U	TRUE	SSU_424	2341	SSU	T
397	G	G	TRUE	G	G	G			0	G	TRUE	SSU_425	2342	SSU	G
398	U	U|Y	FALSE	U	U	U			0	U	TRUE	SSU_426	2343	SSU	T
399	A	A	TRUE	A	A	A			0	A	TRUE	SSU_427	2344	SSU	A
400	G	G	TRUE	G	G	G			0	G	TRUE	SSU_428	2345	SSU	G
401	U|Um	U	FALSE	U	U	U			0	U	TRUE	SSU_429	2346	SSU	T
402	G	G	TRUE	G	G	G			0	G	TRUE	SSU_430	2347	SSU	G
403	G	G	TRUE	G	G	G			0	G	TRUE	SSU_431	2348	SSU	G
404	A	A	TRUE	A	A	A			0	A	TRUE	SSU_432	2349	SSU	A
405	C	C	TRUE	C	C	C			0	C	TRUE	SSU_433	2350	SSU	C
406	U	U|Um|Y	FALSE	U	U	U			0	U	TRUE	SSU_434	2351	SSU	T
407	G	G	TRUE	G	G	G			0	G	TRUE	SSU_435	2352	SSU	G
408	C	C|Cm	FALSE	C	C	C			0	C	TRUE	SSU_436	2353	SSU	C
409	C	C	TRUE	C	C	C			0	C	TRUE	SSU_437	2354	SSU	C
410	A	A|Am	FALSE	A	A	A			0	A	TRUE	SSU_438	2355	SSU	A
411	U	U|Y	FALSE	U	U	U			0	U	TRUE	SSU_439	2356	SSU	T
412	G	G	TRUE	G	G	G			0	G	TRUE	SSU_440	2357	SSU	G
413	G	G	TRUE	G	G	G			0	G	TRUE	SSU_441	2358	SSU	G
414	C	C	TRUE	C	C	C			0	C	TRUE	SSU_442	2359	SSU	C
415	G	G	TRUE	G	G	G			0	G	TRUE	SSU_443	2360	SSU	G
416	U|Um	U|Y	FALSE	U	U	U			0	U	TRUE	SSU_444	2361	SSU	T
417	U|Um	U|Y	FALSE	U	U	U			0	U	TRUE	SSU_445	2362	SSU	T
418	G	G	TRUE	G	G	G			0	G	TRUE	SSU_446	2363	SSU	G
419	A	A	TRUE	A	A	A			0	A	TRUE	SSU_447	2364	SSU	A
420	C	C	TRUE	C	C	C			0	C	TRUE	SSU_448	2365	SSU	C
421	G	G	TRUE	G	G	G			0	G	TRUE	SSU_449	2366	SSU	G
422	G|Gm	G	FALSE	G	G	G			0	G	TRUE	SSU_450	2367	SSU	G
423	G|Gm	G	FALSE	G	G	G			0	G	TRUE	SSU_451	2368	SSU	G
424	A	A	TRUE	A	A	A			0	A	TRUE	SSU_452	2369	SSU	A
425	G	G	TRUE	G	G	G			0	G	TRUE	SSU_453	2370	SSU	G
426	C	C	TRUE	C	C	C			0	C	TRUE	SSU_454	2371	SSU	C
427	G	G	TRUE	G	G	G			0	G	TRUE	SSU_455	2372	SSU	G
428	G|Gm	G	FALSE	G	G	G			0	G	TRUE	SSU_456	2373	SSU	G
429	G|Gm	G	FALSE	G	G	G			0	G	TRUE	SSU_457	2374	SSU	G
430	G|Gm	G	FALSE	G	G	G			0	G	TRUE	SSU_458	2375	SSU	G
431	G	G	TRUE	G	G	G			0	G	TRUE	SSU_459	2376	SSU	G
432	A	A	TRUE	A	A	A			0	A	TRUE	SSU_460	2377	SSU	A
433	U|Y	U	FALSE	U	U	U			0	U	TRUE	SSU_461	2378	SSU	T
434	U	U|Y	FALSE	U	U	U			0	U	TRUE	SSU_462	2379	SSU	T
435	A	A	TRUE	A	A	A			0	A	TRUE	SSU_463	2380	SSU	A
436	G	G	TRUE	G	G	G			0	G	TRUE	SSU_464	2381	SSU	G
437	G|Gm	G|Gm	TRUE	G|Gm	G|Gm	G|Gm	G|(Gm)G	AGGGU|AG(Gm)GU	*	G	TRUE	SSU_465	2382	SSU	G
438	G	G	TRUE	G	G	G			0	G	TRUE	SSU_466	2383	SSU	G
439	U	U	TRUE	U	U	U			0	U	TRUE	SSU_467	2384	SSU	T
440	U	U|Um|Y	FALSE	U	U	U			0	U	TRUE	SSU_468	2385	SSU	T
441	C	C	TRUE	C	C	C			0	C	TRUE	SSU_469	2386	SSU	C
442	G	G	TRUE	G	G	G			0	G	TRUE	SSU_470	2387	SSU	G
443	A	A	TRUE	A	A	A			0	A	TRUE	SSU_471	2388	SSU	A
444	U	U|Y	FALSE	U	U	U			0	U	TRUE	SSU_472	2389	SSU	T
445	U	U|Um|Y	FALSE	U	U	U			0	U	TRUE	SSU_473	2390	SSU	T
446	C	C	TRUE	C	C	C			0	C	TRUE	SSU_474	2391	SSU	C
447	C	C	TRUE	C	C	C			0	C	TRUE	SSU_475	2392	SSU	C
448	G	G	TRUE	G	G	G			0	G	TRUE	SSU_476	2393	SSU	G
449	G|Gm	G	FALSE	G	G	G			0	G	TRUE	SSU_477	2394	SSU	G
450	A	A	TRUE	A	A	A			0	A	TRUE	SSU_478	2395	SSU	A
451	G	G	TRUE	G	G	G			0	G	TRUE	SSU_479	2396	SSU	G
452	A	A	TRUE	A	A	A			0	A	TRUE	SSU_480	2397	SSU	A
453	G	G	TRUE	G	G	G			0	G	TRUE	SSU_481	2398	SSU	G
454	G|Gm	G	FALSE	G	G	G			0	G	TRUE	SSU_482	2399	SSU	G
455	G|Gm	G	FALSE	G	G	G			0	G	TRUE	SSU_483	2400	SSU	G
456	A	A	TRUE	A	A	A			0	A	TRUE	SSU_484	2401	SSU	A
457	G	G	TRUE	G	G	G			0	G	TRUE	SSU_485	2402	SSU	G
458	C	C	TRUE	C	C	C			0	C	TRUE	SSU_486	2403	SSU	C
459	C	C|Cm	FALSE	C	C	C			0	C	TRUE	SSU_487	2404	SSU	C
460	U	U|Y	FALSE	U	U	U			0	U	TRUE	SSU_488	2405	SSU	T
461	G	G	TRUE	G	G	G			0	G	TRUE	SSU_489	2406	SSU	G
462	A	A	TRUE	A	A	A			0	A	TRUE	SSU_490	2407	SSU	A
463	G	G	TRUE	G	G	G			0	G	TRUE	SSU_491	2408	SSU	G
464	A	A	TRUE	A	A	A			0	A	TRUE	SSU_492	2409	SSU	A
465	A	A	TRUE	A	A	A			0	A	TRUE	SSU_493	2410	SSU	A
466	A	A	TRUE	A	A	A			0	A	TRUE	SSU_494	2411	SSU	A
467	U	U	TRUE	U	U	U			0	U	TRUE	SSU_495	2412	SSU	T
468	A	A	TRUE	A	A	A			0	A	TRUE	SSU_496	2413	SSU	A
469	G	G	TRUE	G	G	G			0	G	TRUE	SSU_497	2414	SSU	G
470	C	C	TRUE	C	C	C			0	C	TRUE	SSU_498	2415	SSU	C
471	U	U|Y	FALSE	U	U	U			0	U	TRUE	SSU_499	2416	SSU	T
472	A	A	TRUE	A	A	A			0	A	TRUE	SSU_500	2417	SSU	A
473	C	C	TRUE	C	C	C			0	C	TRUE	SSU_501	2418	SSU	C
474	C	C	TRUE	C	C	C			0	C	TRUE	SSU_502	2419	SSU	C
475	A	A	TRUE	A	A	A			0	A	TRUE	SSU_503	2420	SSU	A
476	C	C	TRUE	C	C	C			0	C	TRUE	SSU_504	2421	SSU	C
477	Y	U|Y	FALSE	Y	Y	Y	CUACCACYUCUACG	-	1	U	TRUE	SSU_505	2422	SSU	T	+	TB10Cs4H4	+	+						+
478	U	U|Um|Y	FALSE	U	U	U			0	U	TRUE	SSU_506	2423	SSU	T
479	C	C|Cm	FALSE	C	C	C			0	C	TRUE	SSU_507	2424	SSU	C
480	U	U|Y	FALSE	U	U	U			0	U	TRUE	SSU_508	2425	SSU	T
481	A	A	TRUE	A	A	A			0	A	TRUE	SSU_509	2426	SSU	A
482	C	C	TRUE	C	C	C			0	C	TRUE	SSU_510	2427	SSU	C
483	G	G	TRUE	G	G	G			0	G	TRUE	SSU_511	2428	SSU	G
484	G|Gm	G	FALSE	G	G	G			0	G	TRUE	SSU_512	2429	SSU	G
485	A	A	TRUE	A	A	A			0	A	TRUE	SSU_513	2430	SSU	A
486	G	G	TRUE	G	G	G			0	G	TRUE	SSU_514	2431	SSU	G
487	G|Gm	G	FALSE	G	G	G			0	G	TRUE	SSU_515	2432	SSU	G
488	G	G	TRUE	G	G	G			0	G	TRUE	SSU_516	2433	SSU	G
489	C	C	TRUE	C	C	C			0	C	TRUE	SSU_517	2434	SSU	C
490	A	A	TRUE	A	A	A			0	A	TRUE	SSU_518	2435	SSU	A
491	G	G	TRUE	G	G	G			0	G	TRUE	SSU_519	2436	SSU	G
492	C	C	TRUE	C	C	C			0	C	TRUE	SSU_520	2437	SSU	C
493	A	A	TRUE	A	A	A			0	A	TRUE	SSU_521	2438	SSU	A
494	G|Gm	G	FALSE	G	G	G			0	G	TRUE	SSU_522	2439	SSU	G
495	G	G	TRUE	G	G	G			0	G	TRUE	SSU_523	2440	SSU	G
496	C	C	TRUE	C	C	C			0	C	TRUE	SSU_524	2441	SSU	C
497	G	G	TRUE	G	G	G			0	G	TRUE	SSU_525	2442	SSU	G
498	C	C	TRUE	C	C	C			0	C	TRUE	SSU_526	2443	SSU	C
499	G	G	TRUE	G	G	G			0	G	TRUE	SSU_527	2444	SSU	G
500	C	C	TRUE	C	C	C			0	C	TRUE	SSU_528	2445	SSU	C
501	A	A	TRUE	A	A	A			0	A	TRUE	SSU_529	2446	SSU	A
502	A	A	TRUE	A	A	A			0	A	TRUE	SSU_530	2447	SSU	A
503	A	A	TRUE	A	A	A			0	A	TRUE	SSU_531	2448	SSU	A
504	U	U	TRUE	U	U	U			0	U	TRUE	SSU_532	2449	SSU	T
505	U	U|Um|Y	FALSE	U	U	U			0	U	TRUE	SSU_533	2450	SSU	T
506	G	G	TRUE	G	G	G			0	G	TRUE	SSU_534	2451	SSU	G
507	C	C|Cm	FALSE	C	C	C			0	C	TRUE	SSU_535	2452	SSU	C
508	C	C	TRUE	C	C	C			0	C	TRUE	SSU_536	2453	SSU	C
509	C	C	TRUE	C	C	C			0	C	TRUE	SSU_537	2454	SSU	C
510	A	A	TRUE	A	A	A			0	A	TRUE	SSU_538	2455	SSU	A
511	A	A	TRUE	A	A	A			0	A	TRUE	SSU_539	2456	SSU	A
512	U	U	TRUE	U	U	U			0	U	TRUE	SSU_540	2457	SSU	T
513	G	G	TRUE	G	G	G			0	G	TRUE	SSU_541	2458	SSU	G
514	U	U|Y	FALSE	U	U	U			0	U	TRUE	SSU_542	2459	SSU	T
515	C	C	TRUE	C	C	C			0	C	TRUE	SSU_543	2460	SSU	C
516	G	G	TRUE	G	G	G			0	G	TRUE	SSU_544	2461	SSU	G
517	A	A	TRUE	A	A	A			0	A	TRUE	SSU_545	2462	SSU	A
518	A	A	TRUE	A	A	A			0	A	TRUE	SSU_546	2463	SSU	A
519	A	A	TRUE	A	A	A			0	A	TRUE	SSU_547	2464	SSU	A
520	A	A	TRUE	A	A	A			0	A	TRUE	SSU_548	2465	SSU	A
521	A	A	TRUE	A	A	A			0	A	TRUE	SSU_549	2466	SSU	A
522	A	A	TRUE	A	A	A			0	A	TRUE	SSU_550	2467	SSU	A
523	U	U	TRUE	U	U	U			0	U	TRUE	SSU_551	2468	SSU	T
524	A	A	TRUE	A	A	A			0	A	TRUE	SSU_552	2469	SSU	A
525	C	C	TRUE	C	C	C			0	C	TRUE	SSU_553	2470	SSU	C
526	G	G	TRUE	G	G	G			0	G	TRUE	SSU_554	2471	SSU	G
527	A	A	TRUE	A	A	A			0	A	TRUE	SSU_555	2472	SSU	A
528	U	U|Y	FALSE	U	U	U			0	U	TRUE	SSU_556	2473	SSU	T
529	G	G	TRUE	G	G	G			0	G	TRUE	SSU_557	2474	SSU	G
530	A	A	TRUE	A	A	A			0	A	TRUE	SSU_558	2475	SSU	A
531	G	G	TRUE	G	G	G			0	G	TRUE	SSU_559	2476	SSU	G
532	G	G	TRUE	G	G	G			0	G	TRUE	SSU_560	2477	SSU	G
533	C	C	TRUE	C	C	C			0	C	TRUE	SSU_561	2478	SSU	C
534	A	A	TRUE	A	A	A			0	A	TRUE	SSU_562	2479	SSU	A
535	G	G	TRUE	G	G	G			0	G	TRUE	SSU_563	2480	SSU	G
536	C	C	TRUE	C	C	C			0	C	TRUE	SSU_564	2481	SSU	C
537	G	G	TRUE	G	G	G			0	G	TRUE	SSU_565	2482	SSU	G
538	A	A	TRUE	A	A	A			0	A	TRUE	SSU_566	2483	SSU	A
539	A	A	TRUE	A	A	A			0	A	TRUE	SSU_567	2484	SSU	A
540	A	A	TRUE	A	A	A			0	A	TRUE	SSU_568	2485	SSU	A
541	A	A	TRUE	A	A	A			0	A	TRUE	SSU_569	2486	SSU	A
542	G	G	TRUE	G	G	G			0	G	TRUE	SSU_570	2487	SSU	G
543	A	A	TRUE	A	A	A			0	A	TRUE	SSU_571	2488	SSU	A
544	A	A	TRUE	A	A	A			0	A	TRUE	SSU_572	2489	SSU	A
545	A	A	TRUE	A	A	A			0	A	TRUE	SSU_573	2490	SSU	A
546	U	U	TRUE	U	U	U			0	U	TRUE	SSU_574	2491	SSU	T
547	A	A	TRUE	A	A	A			0	A	TRUE	SSU_575	2492	SSU	A
548	G	G	TRUE	G	G	G			0	G	TRUE	SSU_576	2493	SSU	G
549	A	A	TRUE	A	A	A			0	A	TRUE	SSU_577	2494	SSU	A
550	G	G	TRUE	G	G	G			0	G	TRUE	SSU_578	2495	SSU	G
551	C	C	TRUE	C	C	C			0	C	TRUE	SSU_579	2496	SSU	C
552	C	C	TRUE	C	C	C			0	C	TRUE	SSU_580	2497	SSU	C
553	G	G	TRUE	G	G	G			0	G	TRUE	SSU_581	2498	SSU	G
554	A	A	TRUE	A	A	A			0	A	TRUE	SSU_582	2499	SSU	A
555	C	C	TRUE	C	C	C			0	C	TRUE	SSU_583	2500	SSU	C
556	C	C	TRUE	C	C	C			0	C	TRUE	SSU_584	2501	SSU	C
557	G	G	TRUE	G	G	G			0	G	TRUE	SSU_585	2502	SSU	G
558	U|Um	U|Y	FALSE	U	U	U			0	U	TRUE	SSU_586	2503	SSU	T
559	G	G	TRUE	G	G	G			0	G	TRUE	SSU_587	2504	SSU	G
560	C	C|Cm	FALSE	C	C	C			0	C	TRUE	SSU_588	2505	SSU	C
561	C	C	TRUE	C	C	C			0	C	TRUE	SSU_589	2506	SSU	C
562	C	C|Cm	FALSE	C	C	C			0	C	TRUE	SSU_590	2507	SSU	C
563	U	U|Y	FALSE	U	U	U			0	U	TRUE	SSU_591	2508	SSU	T
564	A	A	TRUE	A	A	A			0	A	TRUE	SSU_592	2509	SSU	A
565	G	G	TRUE	G	G	G			0	G	TRUE	SSU_593	2510	SSU	G
566	U|Um	U	FALSE	U	U	U			0	U	TRUE	SSU_594	2511	SSU	T
567	G	G	TRUE	G	G	G			0	G	TRUE	SSU_595	2512	SSU	G
568	C	C	TRUE	C	C	C			0	C	TRUE	SSU_596	2513	SSU	C
569	A	A|Am	FALSE	A	A	A			0	A	TRUE	SSU_597	2514	SSU	A
570	U	U|Y	FALSE	U	U	U			0	U	TRUE	SSU_598	2515	SSU	T
571	G	G	TRUE	G	G	G			0	G	TRUE	SSU_599	2516	SSU	G
572	G	G	TRUE	G	G	G			0	G	TRUE	SSU_600	2517	SSU	G
573	U|Um	U|Um	TRUE	U|Um	U|Um	U|Um	UUG|(Um)UG	GGU|GG(Um)U	*	U	TRUE	SSU_601	2518	SSU	T
574	U|Um	U|Y+m|Um|Y	FALSE	U|Um	U|Um	U|Um	UUG|U(Um)G	(Um)GU	*	U	TRUE	SSU_602	2519	SSU	T
575	G	G	TRUE	G	G	G			0	G	TRUE	SSU_603	2520	SSU	G
576	U	U|Y	FALSE	U	U	U			0	U	TRUE	SSU_604	2521	SSU	T
577	U	U|Y	FALSE	U	U	U			0	U	TRUE	SSU_605	2522	SSU	T
578	U	U|Y	FALSE	U	U	U			0	U	TRUE	SSU_606	2523	SSU	T
579	U	U|Um|Y	FALSE	U	U	U			0	U	TRUE	SSU_607	2524	SSU	T
580	C	C	TRUE	C	C	C			0	C	TRUE	SSU_608	2525	SSU	C
581	A	A	TRUE	A	A	A			0	A	TRUE	SSU_609	2526	SSU	A
582	A	A	TRUE	A	A	A			0	A	TRUE	SSU_610	2527	SSU	A
583	U	U	TRUE	U	U	U			0	U	TRUE	SSU_611	2528	SSU	T
584	G	G	TRUE	G	G	G			0	G	TRUE	SSU_612	2529	SSU	G
585	G|Gm	G	FALSE	G	G	G			0	G	TRUE	SSU_613	2530	SSU	G
586	G|Gm	G	FALSE	G	G	G			0	G	TRUE	SSU_614	2531	SSU	G
587	G|Gm	G	FALSE	G	G	G			0	G	TRUE	SSU_615	2532	SSU	G
588	G	G	TRUE	G	G	G			0	G	TRUE	SSU_616	2533	SSU	G
589	A	A	TRUE	A	A	A			0	A	TRUE	SSU_617	2534	SSU	A
590	U	U	TRUE	U	U	U			0	U	TRUE	SSU_618	2535	SSU	T
591	A	A	TRUE	A	A	A			0	A	TRUE	SSU_619	2536	SSU	A
592	C	C	TRUE	C	C	C			0	C	TRUE	SSU_620	2537	SSU	C
593	U	U|Um|Y	FALSE	U	U	U			0	U	TRUE	SSU_621	2538	SSU	T
594	C	C	TRUE	C	C	C			0	C	TRUE	SSU_622	2539	SSU	C
595	A	A	TRUE	A	A	A			0	A	TRUE	SSU_623	2540	SSU	A
596	A	A|Am	FALSE	A	A	A			0	A	TRUE	SSU_624	2541	SSU	A
597	A	A	TRUE	A	A	A			0	A	TRUE	SSU_625	2542	SSU	A
598	C	C	TRUE	C	C	C			0	C	TRUE	SSU_626	2543	SSU	C
599	C	C	TRUE	C	C	C			0	C	TRUE	SSU_627	2544	SSU	C
600	C	C	TRUE	C	C	C			0	C	TRUE	SSU_628	2545	SSU	C
601	A	A|Am	FALSE	A	A	A			0	A	TRUE	SSU_629	2546	SSU	A
602	U	U|Y	FALSE	U	U	U			0	U	TRUE	SSU_630	2547	SSU	T
603	C	C	TRUE	C	C	C			0	C	TRUE	SSU_631	2548	SSU	C
604	C	C	TRUE	C	C	C			0	C	TRUE	SSU_632	2549	SSU	C
605	A	A	TRUE	A	A	A			0	A	TRUE	SSU_633	2550	SSU	A
606	A	A	TRUE	A	A	A			0	A	TRUE	SSU_634	2551	SSU	A
607	U	U	TRUE	U	U	U			0	U	TRUE	SSU_635	2552	SSU	T
608	A	A|Am	FALSE	A	A	A			0	A	TRUE	SSU_636	2553	SSU	A
609	U	U|Y	FALSE	U	U	U			0	U	TRUE	SSU_637	2554	SSU	T
610	C	C	TRUE	C	C	C			0	C	TRUE	SSU_638	2555	SSU	C
611	G	G	TRUE	G	G	G			0	G	TRUE	SSU_639	2556	SSU	G
612	A	A	TRUE	A	A	A			0	A	TRUE	SSU_640	2557	SSU	A
613	G	G	TRUE	G	G	G			0	G	TRUE	SSU_641	2558	SSU	G
614	U	U	TRUE	U	U	U			0	U	TRUE	SSU_642	2559	SSU	T
615	A	A	TRUE	A	A	A			0	A	TRUE	SSU_643	2560	SSU	A
616	A	A	TRUE	A	A	A			0	A	TRUE	SSU_644	2561	SSU	A
617	C	C	TRUE	C	C	C			0	C	TRUE	SSU_645	2562	SSU	C
618	A	A	TRUE	A	A	A			0	A	TRUE	SSU_646	2563	SSU	A
619	A	A	TRUE	A	A	A			0	A	TRUE	SSU_647	2564	SSU	A
620	U	U	TRUE	U	U	U			0	U	TRUE	SSU_648	2565	SSU	T
621	U	U|Y	FALSE	U	U	U			0	U	TRUE	SSU_649	2566	SSU	T
622	G	G	TRUE	G	G	G			0	G	TRUE	SSU_650	2567	SSU	G
623	G|Gm	G	FALSE	G	G	G			0	G	TRUE	SSU_651	2568	SSU	G
624	A	A	TRUE	A	A	A			0	A	TRUE	SSU_652	2569	SSU	A
625	G	G	TRUE	G	G	G			0	G	TRUE	SSU_653	2570	SSU	G
626	G	G	TRUE	G	G	G			0	G	TRUE	SSU_654	2571	SSU	G
627	A	A	TRUE	A	A	A			0	A	TRUE	SSU_655	2572	SSU	A
628	C	C	TRUE	C	C	C			0	C	TRUE	SSU_656	2573	SSU	C
629	A	A	TRUE	A	A	A			0	A	TRUE	SSU_657	2574	SSU	A
630	A	A	TRUE	A	A	A			0	A	TRUE	SSU_658	2575	SSU	A
631	G	G	TRUE	G	G	G			0	G	TRUE	SSU_659	2576	SSU	G
632	U	U	TRUE	U	U	U			0	U	TRUE	SSU_660	2577	SSU	T
633	C	C|Cm	FALSE	C	C	C			0	C	TRUE	SSU_661	2578	SSU	C
634	U|Y|Um	U|Y	FALSE	U|Y	U|Y	U|Y	UCUG|UCYG	-	*	U	TRUE	SSU_662	2579	SSU	T	+	TB6Cs1H3	+	+						+
635	G	G	TRUE	G	G	G			0	G	TRUE	SSU_663	2580	SSU	G
636	G|Gm	G	FALSE	G	G	G			0	G	TRUE	SSU_664	2581	SSU	G
637	U|Um	U	FALSE	U	U	U			0	U	TRUE	SSU_665	2582	SSU	T
638	G	G	TRUE	G	G	G			0	G	TRUE	SSU_666	2583	SSU	G
639	C	C|Cm	FALSE	C	C	C			0	C	TRUE	SSU_667	2584	SSU	C
640	C|Cm	C	FALSE	C	C	C			0	C	TRUE	SSU_668	2585	SSU	C
641	A	A	TRUE	A	A	A			0	A	TRUE	SSU_669	2586	SSU	A
642	G	G	TRUE	G	G	G			0	G	TRUE	SSU_670	2587	SSU	G
643	C	C	TRUE	C	C	C			0	C	TRUE	SSU_671	2588	SSU	C
644	A	A	TRUE	A	A	A			0	A	TRUE	SSU_672	2589	SSU	A
645	C	C	TRUE	C	C	C			0	C	TRUE	SSU_673	2590	SSU	C
646	C	C	TRUE	C	C	C			0	C	TRUE	SSU_674	2591	SSU	C
647	C	C	TRUE	C	C	C			0	C	TRUE	SSU_675	2592	SSU	C
648	G	G	TRUE	G	G	G			0	G	TRUE	SSU_676	2593	SSU	G
649	C	C	TRUE	C	C	C			0	C	TRUE	SSU_677	2594	SSU	C
650	G	G	TRUE	G	G	G			0	G	TRUE	SSU_678	2595	SSU	G
651	G	G	TRUE	G	G	G			0	G	TRUE	SSU_679	2596	SSU	G
652	Um	Um	TRUE	Um	Um	Um	(Um)AAUUCCAG	GG(Um)AAU	1	U	TRUE	SSU_680	2597	SSU	T					TB10Cs3C3	Um	+	+	+	+
653	A	A	TRUE	A	A	A			0	A	TRUE	SSU_681	2598	SSU	A
654	A	A	TRUE	A	A	A			0	A	TRUE	SSU_682	2599	SSU	A
655	U	U	TRUE	U	U	U			0	U	TRUE	SSU_683	2600	SSU	T
656	U	U|Um|Y	FALSE	U	U	U			0	U	TRUE	SSU_684	2601	SSU	T
657	C	C	TRUE	C	C	C			0	C	TRUE	SSU_685	2602	SSU	C
658	C	C	TRUE	C	C	C			0	C	TRUE	SSU_686	2603	SSU	C
659	A	A	TRUE	A	A	A			0	A	TRUE	SSU_687	2604	SSU	A
660	G	G	TRUE	G	G	G			0	G	TRUE	SSU_688	2605	SSU	G
661	C	C	TRUE	C	C	C			0	C	TRUE	SSU_689	2606	SSU	C
662	U	U|Um|Y	FALSE	U	U	U			0	U	TRUE	SSU_690	2607	SSU	T
663	C	C	TRUE	C	C	C			0	C	TRUE	SSU_691	2608	SSU	C
664	C	C	TRUE	C	C	C			0	C	TRUE	SSU_692	2609	SSU	C
665	A	A	TRUE	A	A	A			0	A	TRUE	SSU_693	2610	SSU	A
666	A	A	TRUE	A	A	A			0	A	TRUE	SSU_694	2611	SSU	A
667	A	A	TRUE	A	A	A			0	A	TRUE	SSU_695	2612	SSU	A
668	A	A	TRUE	A	A	A			0	A	TRUE	SSU_696	2613	SSU	A
669	G	G	TRUE	G	G	G			0	G	TRUE	SSU_697	2614	SSU	G
670	C	C	TRUE	C	C	C			0	C	TRUE	SSU_698	2615	SSU	C
671	G	G	TRUE	G	G	G			0	G	TRUE	SSU_699	2616	SSU	G
672	U	U|Y	FALSE	U	U	U			0	U	TRUE	SSU_700	2617	SSU	T
673	A	A|Am	FALSE	A	A	A			0	A	TRUE	SSU_701	2618	SSU	A
674	U	U|Y	FALSE	U	U	U			0	U	TRUE	SSU_702	2619	SSU	T
675	A	A|Am	FALSE	A	A	A			0	A	TRUE	SSU_703	2620	SSU	A
676	U	U|Y|Um	FALSE	U	U	U			0	U	TRUE	SSU_704	2621	SSU	T
677	U	U|Y	FALSE	U	U	U			0	U	TRUE	SSU_705	2622	SSU	T
678	A	A	TRUE	A	A	A			0	A	TRUE	SSU_706	2623	SSU	A
679	A	A	TRUE	A	A	A			0	A	TRUE	SSU_707	2624	SSU	A
680	U	U	TRUE	U	U	U			0	U	TRUE	SSU_708	2625	SSU	T
681	G	G	TRUE	G	G	G			0	G	TRUE	SSU_709	2626	SSU	G
682	C	C	TRUE	C	C	C			0	C	TRUE	SSU_710	2627	SSU	C
683	U	U|Y+m|Um|Y	FALSE	U	U	U			0	U	TRUE	SSU_711	2628	SSU	T
684	G	G	TRUE	G	G	G			0	G	TRUE	SSU_712	2629	SSU	G
685	U|Um	U|Y	FALSE	U	U	U			0	U	TRUE	SSU_713	2630	SSU	T
686	U|Um	U|Um|Y	FALSE	U|Um	U|Um	U|Um	UUG|U(Um)G	(Um)GC	*	U	TRUE	SSU_714	2631	SSU	T					TB9Cs2C6	Um	+	+	+	+
687	G	G	TRUE	G	G	G			0	G	TRUE	SSU_715	2632	SSU	G
688	C	C	TRUE	C	C	C			0	C	TRUE	SSU_716	2633	SSU	C
689	U	U|Y+m|Um|Y	FALSE	U	U	U			0	U	TRUE	SSU_717	2634	SSU	T
690	G	G	TRUE	G	G	G			0	G	TRUE	SSU_718	2635	SSU	G
691	U	U|Y	FALSE	U	U	U			0	U	TRUE	SSU_719	2636	SSU	T
692	U	U|Y	FALSE	U	U	U			0	U	TRUE	SSU_720	2637	SSU	T
693	Am	Am	TRUE	Am	Am	Am	UU(Am)AAG	(Am)AAGGGU	1	A	TRUE	SSU_721	2638	SSU	A					TB6Cs2C1	Am	+	+	+	+
694	A	A	TRUE	A	A	A			0	A	TRUE	SSU_722	2639	SSU	A
695	A	A	TRUE	A	A	A			0	A	TRUE	SSU_723	2640	SSU	A
696	G	G	TRUE	G	G	G			0	G	TRUE	SSU_724	2641	SSU	G
697	G|Gm	G	FALSE	G	G	G			0	G	TRUE	SSU_725	2642	SSU	G
698	G	G	TRUE	G	G	G			0	G	TRUE	SSU_726	2643	SSU	G
699	U	U	TRUE	U	U	U			0	U	TRUE	SSU_727	2644	SSU	T
700	U	U|Um|Y	FALSE	U	U	U			0	U	TRUE	SSU_728	2645	SSU	T
701	C	C	TRUE	C	C	C			0	C	TRUE	SSU_729	2646	SSU	C
702	G	G	TRUE	G	G	G			0	G	TRUE	SSU_730	2647	SSU	G
703	U	U|Y	FALSE	U	U	U			0	U	TRUE	SSU_731	2648	SSU	T
704	A	A	TRUE	A	A	A			0	A	TRUE	SSU_732	2649	SSU	A
705	G	G	TRUE	G	G	G			0	G	TRUE	SSU_733	2650	SSU	G
706	U|Um	U	FALSE	U	U	U			0	U	TRUE	SSU_734	2651	SSU	T
707	U|Um	U|Y	FALSE	U	U	U			0	U	TRUE	SSU_735	2652	SSU	T
708	G	G	TRUE	G	G	G			0	G	TRUE	SSU_736	2653	SSU	G
709	A	A|mmA	FALSE	A	A	A			0	A	TRUE	SSU_737	2654	SSU	A
710	A	A|mmA	FALSE	A	A	A			0	A	TRUE	SSU_738	2655	SSU	A
711	C	C	TRUE	C	C	C			0	C	TRUE	SSU_739	2656	SSU	C
712	U	U|Y+m|Um|Y	FALSE	U	U	U			0	U	TRUE	SSU_740	2657	SSU	T
713	G	G	TRUE	G	G	G			0	G	TRUE	SSU_741	2658	SSU	G
714	U|Um	U|Y	FALSE	U	U	U			0	U	TRUE	SSU_742	2659	SSU	T
715	G	G	TRUE	G	G	G			0	G	TRUE	SSU_743	2660	SSU	G
716	G|Gm	G	FALSE	G	G	G			0	G	TRUE	SSU_744	2661	SSU	G
717	G	G	TRUE	G	G	G			0	G	TRUE	SSU_745	2662	SSU	G
718	C	C	TRUE	C	C	C			0	C	TRUE	SSU_746	2663	SSU	C
719	C	C	TRUE	C	C	C			0	C	TRUE	SSU_747	2664	SSU	C
720	A	A	TRUE	A	A	A			0	A	TRUE	SSU_748	2665	SSU	A
721	C	C	TRUE	C	C	C			0	C	TRUE	SSU_749	2666	SSU	C
722	G	G	TRUE	G	G	G			0	G	TRUE	SSU_750	2667	SSU	G
723	U	U|Y	FALSE	U	U	U			0	U	TRUE	SSU_751	2668	SSU	T
724	A	A	TRUE	A	A	A			0	A	TRUE	SSU_752	2669	SSU	A
725	G	G	TRUE	G	G	G			0	G	TRUE	SSU_753	2670	SSU	G
726	U	U	TRUE	U	U	U			0	U	TRUE	SSU_754	2671	SSU	T
727	U	U|Y	FALSE	U	U	U			0	U	TRUE	SSU_755	2672	SSU	T
728	U|Y	U|Y	TRUE	U|Y	U|Y	U|Y	UUUUG|UUYUG	-	*	U	TRUE	SSU_756	2673	SSU	T
729	U	U|Y+m|Um|Y	FALSE	U	U	U			0	U	TRUE	SSU_757	2674	SSU	T
730	G	G	TRUE	G	G	G			0	G	TRUE	SSU_758	2675	SSU	G
731	U|Um	U|Y	FALSE	U	U	U			0	U	TRUE	SSU_759	2676	SSU	T
732	G	G	TRUE	G	G	G			0	G	TRUE	SSU_760	2677	SSU	G
733	C	C|Cm	FALSE	C	C	C			0	C	TRUE	SSU_761	2678	SSU	C
734	C	C	TRUE	C	C	C			0	C	TRUE	SSU_762	2679	SSU	C
735	G	G	TRUE	G	G	G			0	G	TRUE	SSU_763	2680	SSU	G
736	U|Um	U|Y	FALSE	U	U	U			0	U	TRUE	SSU_764	2681	SSU	T
737	G	G	TRUE	G	G	G			0	G	TRUE	SSU_765	2682	SSU	G
738	C	C|Cm	FALSE	C	C	C			0	C	TRUE	SSU_766	2683	SSU	C
739	C|Cm	C|Cm	TRUE	C|Cm	C|Cm	C|Cm	CCAG|C(Cm)AG	CAGU|(Cm)AGU	*	C	TRUE	SSU_767	2684	SSU	C
740	A	A	TRUE	A	A	A			0	A	TRUE	SSU_768	2685	SSU	A
741	G	G	TRUE	G	G	G			0	G	TRUE	SSU_769	2686	SSU	G
742	U	U	TRUE	U	U	U			0	U	TRUE	SSU_770	2687	SSU	T
743	C	C	TRUE	C	C	C			0	C	TRUE	SSU_771	2688	SSU	C
744	C	C	TRUE	C	C	C			0	C	TRUE	SSU_772	2689	SSU	C
745	C	C	TRUE	C	C	C			0	C	TRUE	SSU_773	2690	SSU	C
746	G	G	TRUE	G	G	G			0	G	TRUE	SSU_774	2691	SSU	G
747	U	U|Y	FALSE	U	U	U			0	U	TRUE	SSU_775	2692	SSU	T
748	C	C	TRUE	C	C	C			0	C	TRUE	SSU_776	2693	SSU	C
749	C	C	TRUE	C	C	C			0	C	TRUE	SSU_777	2694	SSU	C
750	A	A	TRUE	A	A	A			0	A	TRUE	SSU_778	2695	SSU	A
751	C	C	TRUE	C	C	C			0	C	TRUE	SSU_779	2696	SSU	C
752	C	C|Cm	FALSE	C	C	C			0	C	TRUE	SSU_780	2697	SSU	C
753	U	U|Um|Y	FALSE	U	U	U			0	U	TRUE	SSU_781	2698	SSU	T
754	C	C	TRUE	C	C	C			0	C	TRUE	SSU_782	2699	SSU	C
755	G	G	TRUE	G	G	G			0	G	TRUE	SSU_783	2700	SSU	G
756	G	G	TRUE	G	G	G			0	G	TRUE	SSU_784	2701	SSU	G
757	A	A	TRUE	A	A	A			0	A	TRUE	SSU_785	2702	SSU	A
758	C	C	TRUE	C	C	C			0	C	TRUE	SSU_786	2703	SSU	C
759	G	G	TRUE	G	G	G			0	G	TRUE	SSU_787	2704	SSU	G
760	U|Um	U|Y	FALSE	U	U	U			0	U	TRUE	SSU_788	2705	SSU	T
761	G	G	TRUE	G	G	G			0	G	TRUE	SSU_789	2706	SSU	G
762	U	U|Y	FALSE	U	U	U			0	U	TRUE	SSU_790	2707	SSU	T
763	U	U|Y	FALSE	U	U	U			0	U	TRUE	SSU_791	2708	SSU	T
764	U|Y	U|Y	TRUE	U|Y	U|Y	U|Y	UUUUG|UUYUG	-	*	U	TRUE	SSU_792	2709	SSU	T
765	U	U|Y	FALSE	U	U	U			0	U	TRUE	SSU_793	2710	SSU	T
766	G	G	TRUE	G	G	G			0	G	TRUE	SSU_794	2711	SSU	G
767	A	A	TRUE	A	A	A			0	A	TRUE	SSU_795	2712	SSU	A
768	C	C	TRUE	C	C	C			0	C	TRUE	SSU_796	2713	SSU	C
769	C	C	TRUE	C	C	C			0	C	TRUE	SSU_797	2714	SSU	C
770	C	C	TRUE	C	C	C			0	C	TRUE	SSU_798	2715	SSU	C
771	A	A	TRUE	A	A	A			0	A	TRUE	SSU_799	2716	SSU	A
772	C	C	TRUE	C	C	C			0	C	TRUE	SSU_800	2717	SSU	C
773	G	G	TRUE	G	G	G			0	G	TRUE	SSU_801	2718	SSU	G
774	C	C|Cm	FALSE	C	C	C			0	C	TRUE	SSU_802	2719	SSU	C
775	C	C	TRUE	C	C	C			0	C	TRUE	SSU_803	2720	SSU	C
776	C	C|Cm	FALSE	C	C	C			0	C	TRUE	SSU_804	2721	SSU	C
777	U	U|Um|Y	FALSE	U	U	U			0	U	TRUE	SSU_805	2722	SSU	T
778	C	C	TRUE	C	C	C			0	C	TRUE	SSU_806	2723	SSU	C
779	G	G	TRUE	G	G	G			0	G	TRUE	SSU_807	2724	SSU	G
780	U|Um	U|Y	FALSE	U	U	U			0	U	TRUE	SSU_808	2725	SSU	T
781	G	G	TRUE	G	G	G			0	G	TRUE	SSU_809	2726	SSU	G
782	G	G	TRUE	G	G	G			0	G	TRUE	SSU_810	2727	SSU	G
783	C|Cm	C	FALSE	C	C	C			0	C	TRUE	SSU_811	2728	SSU	C
784	C	C	TRUE	C	C	C			0	C	TRUE	SSU_812	2729	SSU	C
785	C	C	TRUE	C	C	C			0	C	TRUE	SSU_813	2730	SSU	C
786	G	G	TRUE	G	G	G			0	G	TRUE	SSU_814	2731	SSU	G
787	U|Um	U|Y	FALSE	U	U	U			0	U	TRUE	SSU_815	2732	SSU	T
788	G	G	TRUE	G	G	G			0	G	TRUE	SSU_816	2733	SSU	G
789	A	A|mmA	FALSE	A	A	A			0	A	TRUE	SSU_817	2734	SSU	A
790	A	A|mmA	FALSE	A	A	A			0	A	TRUE	SSU_818	2735	SSU	A
791	Cm	Cm	TRUE	Cm	Cm	Cm	AA(Cm)ACACUCAG	GAA(Cm)AC	1	C	TRUE	SSU_819	2736	SSU	C
792	A	A	TRUE	A	A	A			0	A	TRUE	SSU_820	2737	SSU	A
793	C	C	TRUE	C	C	C			0	C	TRUE	SSU_821	2738	SSU	C
794	A	A	TRUE	A	A	A			0	A	TRUE	SSU_822	2739	SSU	A
795	C	C	TRUE	C	C	C			0	C	TRUE	SSU_823	2740	SSU	C
796	U	U|Um|Y	FALSE	U	U	U			0	U	TRUE	SSU_824	2741	SSU	T
797	C	C	TRUE	C	C	C			0	C	TRUE	SSU_825	2742	SSU	C
798	A	A	TRUE	A	A	A			0	A	TRUE	SSU_826	2743	SSU	A
799	G	G	TRUE	G	G	G			0	G	TRUE	SSU_827	2744	SSU	G
800	A	A	TRUE	A	A	A			0	A	TRUE	SSU_828	2745	SSU	A
801	U	U|Y	FALSE	U	U	U			0	U	TRUE	SSU_829	2746	SSU	T
802	A	A	TRUE	A	A	A			0	A	TRUE	SSU_830	2747	SSU	A
803	C	C	TRUE	C	C	C			0	C	TRUE	SSU_831	2748	SSU	C
804	A	A	TRUE	A	A	A			0	A	TRUE	SSU_832	2749	SSU	A
805	A	A	TRUE	A	A	A			0	A	TRUE	SSU_833	2750	SSU	A
806	G	G	TRUE	G	G	G			0	G	TRUE	SSU_834	2751	SSU	G
807	A	A	TRUE	A	A	A			0	A	TRUE	SSU_835	2752	SSU	A
808	A	A	TRUE	A	A	A			0	A	TRUE	SSU_836	2753	SSU	A
809	A	A	TRUE	A	A	A			0	A	TRUE	SSU_837	2754	SSU	A
810	C	C	TRUE	C	C	C			0	C	TRUE	SSU_838	2755	SSU	C
811	A	A	TRUE	A	A	A			0	A	TRUE	SSU_839	2756	SSU	A
812	C	C	TRUE	C	C	C			0	C	TRUE	SSU_840	2757	SSU	C
813	G	G	TRUE	G	G	G			0	G	TRUE	SSU_841	2758	SSU	G
814	G|Gm	G	FALSE	G	G	G			0	G	TRUE	SSU_842	2759	SSU	G
815	G|Gm	G	FALSE	G	G	G			0	G	TRUE	SSU_843	2760	SSU	G
816	A	A	TRUE	A	A	A			0	A	TRUE	SSU_844	2761	SSU	A
817	G	G	TRUE	G	G	G			0	G	TRUE	SSU_845	2762	SSU	G
818	C	C	TRUE	C	C	C			0	C	TRUE	SSU_846	2763	SSU	C
819	G	G	TRUE	G	G	G			0	G	TRUE	SSU_847	2764	SSU	G
820	G	G	TRUE	G	G	G			0	G	TRUE	SSU_848	2765	SSU	G
821	U	U|Um	FALSE	U	U	U			0	U	TRUE	SSU_849	2766	SSU	T
822	U	U|Um|Y	FALSE	U	U	U			0	U	TRUE	SSU_850	2767	SSU	T
823	C	C	TRUE	C	C	C			0	C	TRUE	SSU_851	2768	SSU	C
824	C	C|Cm	FALSE	C	C	C			0	C	TRUE	SSU_852	2769	SSU	C
825	U	U|Um|Y	FALSE	U	U	U			0	U	TRUE	SSU_853	2770	SSU	T
826	C	C	TRUE	C	C	C			0	C	TRUE	SSU_854	2771	SSU	C
827	C	C|Cm	FALSE	C	C	C			0	C	TRUE	SSU_855	2772	SSU	C
828	U	U|Um|Y	FALSE	U	U	U			0	U	TRUE	SSU_856	2773	SSU	T
829	C	C	TRUE	C	C	C			0	C	TRUE	SSU_857	2774	SSU	C
830	A	A	TRUE	A	A	A			0	A	TRUE	SSU_858	2775	SSU	A
831	C	C	TRUE	C	C	C			0	C	TRUE	SSU_859	2776	SSU	C
832	U	U|Y	FALSE	U	U	U			0	U	TRUE	SSU_860	2777	SSU	T
833	U	U|Y	FALSE	U	U	U			0	U	TRUE	SSU_861	2778	SSU	T
834	U	U|Um|Y	FALSE	U	U	U			0	U	TRUE	SSU_862	2779	SSU	T
835	C	C	TRUE	C	C	C			0	C	TRUE	SSU_863	2780	SSU	C
836	A	A	TRUE	A	A	A			0	A	TRUE	SSU_864	2781	SSU	A
837	C	C	TRUE	C	C	C			0	C	TRUE	SSU_865	2782	SSU	C
838	G	G	TRUE	G	G	G			0	G	TRUE	SSU_866	2783	SSU	G
839	C	C	TRUE	C	C	C			0	C	TRUE	SSU_867	2784	SSU	C
840	A	A|Am	FALSE	A	A	A			0	A	TRUE	SSU_868	2785	SSU	A
841	U	U|Y	FALSE	U	U	U			0	U	TRUE	SSU_869	2786	SSU	T
842	G	G	TRUE	G	G	G			0	G	TRUE	SSU_870	2787	SSU	G
843	U	U|Y	FALSE	U	U	U			0	U	TRUE	SSU_871	2788	SSU	T
844	C	C	TRUE	C	C	C			0	C	TRUE	SSU_872	2789	SSU	C
845	A	A|Am	FALSE	A	A	A			0	A	TRUE	SSU_873	2790	SSU	A
846	U	U|Y|Um	FALSE	U	U	U			0	U	TRUE	SSU_874	2791	SSU	T
847	G	G	TRUE	G	G	G			0	G	TRUE	SSU_875	2792	SSU	G
848	C	C	TRUE	C	C	C			0	C	TRUE	SSU_876	2793	SSU	C
849	A	A|Am	FALSE	A	A	A			0	A	TRUE	SSU_877	2794	SSU	A
850	U	U|Y|Um	FALSE	U	U	U			0	U	TRUE	SSU_878	2795	SSU	T
851	G	G	TRUE	G	G	G			0	G	TRUE	SSU_879	2796	SSU	G
852	C	C	TRUE	C	C	C			0	C	TRUE	SSU_880	2797	SSU	C
853	G	G	TRUE	G	G	G			0	G	TRUE	SSU_881	2798	SSU	G
854	A	A	TRUE	A	A	A			0	A	TRUE	SSU_882	2799	SSU	A
855	G	G	TRUE	G	G	G			0	G	TRUE	SSU_883	2800	SSU	G
856	G|Gm	G	FALSE	G	G	G			0	G	TRUE	SSU_884	2801	SSU	G
857	G|Gm	G	FALSE	G	G	G			0	G	TRUE	SSU_885	2802	SSU	G
858	G|Gm	G	FALSE	G	G	G			0	G	TRUE	SSU_886	2803	SSU	G
859	G	G	TRUE	G	G	G			0	G	TRUE	SSU_887	2804	SSU	G
860	C	C	TRUE	C	C	C			0	C	TRUE	SSU_888	2805	SSU	C
861	G	G	TRUE	G	G	G			0	G	TRUE	SSU_889	2806	SSU	G
862	U	U|Y	FALSE	U	U	U			0	U	TRUE	SSU_890	2807	SSU	T
863	C	C	TRUE	C	C	C			0	C	TRUE	SSU_891	2808	SSU	C
864	C	C	TRUE	C	C	C			0	C	TRUE	SSU_892	2809	SSU	C
865	G	G	TRUE	G	G	G			0	G	TRUE	SSU_893	2810	SSU	G
866	U|Um	U|Y	FALSE	U	U	U			0	U	TRUE	SSU_894	2811	SSU	T
867	G	G	TRUE	G	G	G			0	G	TRUE	SSU_895	2812	SSU	G
868	A	A	TRUE	A	A	A			0	A	TRUE	SSU_896	2813	SSU	A
869	A	A	TRUE	A	A	A			0	A	TRUE	SSU_897	2814	SSU	A
870	U	U	TRUE	U	U	U			0	U	TRUE	SSU_898	2815	SSU	T
871	U	U|Y	FALSE	U	U	U			0	U	TRUE	SSU_899	2816	SSU	T
872	U	U|Y	FALSE	U	U	U			0	U	TRUE	SSU_900	2817	SSU	T
873	U	U|Y	FALSE	U	U	U			0	U	TRUE	SSU_901	2818	SSU	T
874	A	A	TRUE	A	A	A			0	A	TRUE	SSU_902	2819	SSU	A
875	C	C	TRUE	C	C	C			0	C	TRUE	SSU_903	2820	SSU	C
876	U	U|Y+m|Um|Y	FALSE	U	U	U			0	U	TRUE	SSU_904	2821	SSU	T
877	G	G	TRUE	G	G	G			0	G	TRUE	SSU_905	2822	SSU	G
878	U|Um	U|Y	FALSE	U	U	U			0	U	TRUE	SSU_906	2823	SSU	T
879	G	G	TRUE	G	G	G			0	G	TRUE	SSU_907	2824	SSU	G
880	A	A	TRUE	A	A	A			0	A	TRUE	SSU_908	2825	SSU	A
881	C	C	TRUE	C	C	C			0	C	TRUE	SSU_909	2826	SSU	C
882	C	C	TRUE	C	C	C			0	C	TRUE	SSU_910	2827	SSU	C
883	A	A	TRUE	A	A	A			0	A	TRUE	SSU_911	2828	SSU	A
884	A	A	TRUE	A	A	A			0	A	TRUE	SSU_912	2829	SSU	A
885	A	A	TRUE	A	A	A			0	A	TRUE	SSU_913	2830	SSU	A
886	A	A	TRUE	A	A	A			0	A	TRUE	SSU_914	2831	SSU	A
887	A	A	TRUE	A	A	A			0	A	TRUE	SSU_915	2832	SSU	A
888	A	A	TRUE	A	A	A			0	A	TRUE	SSU_916	2833	SSU	A
889	G	G	TRUE	G	G	G			0	G	TRUE	SSU_917	2834	SSU	G
890	U|Um	U	FALSE	U	U	U			0	U	TRUE	SSU_918	2835	SSU	T
891	G	G	TRUE	G	G	G			0	G	TRUE	SSU_919	2836	SSU	G
892	C	C	TRUE	C	C	C			0	C	TRUE	SSU_920	2837	SSU	C
893	G	G	TRUE	G	G	G			0	G	TRUE	SSU_921	2838	SSU	G
894	A	A	TRUE	A	A	A			0	A	TRUE	SSU_922	2839	SSU	A
895	C	C	TRUE	C	C	C			0	C	TRUE	SSU_923	2840	SSU	C
896	C	C	TRUE	C	C	C			0	C	TRUE	SSU_924	2841	SSU	C
897	A	A	TRUE	A	A	A			0	A	TRUE	SSU_925	2842	SSU	A
898	A	A	TRUE	A	A	A			0	A	TRUE	SSU_926	2843	SSU	A
899	A	A	TRUE	A	A	A			0	A	TRUE	SSU_927	2844	SSU	A
900	G	G	TRUE	G	G	G			0	G	TRUE	SSU_928	2845	SSU	G
901	C	C	TRUE	C	C	C			0	C	TRUE	SSU_929	2846	SSU	C
902	A	A	TRUE	A	A	A			0	A	TRUE	SSU_930	2847	SSU	A
903	G	G	TRUE	G	G	G			0	G	TRUE	SSU_931	2848	SSU	G
904	U	U	TRUE	U	U	U			0	U	TRUE	SSU_932	2849	SSU	T
905	C	C|Cm	FALSE	C	C	C			0	C	TRUE	SSU_933	2850	SSU	C
906	U|Y|Um	U|Um|Y	FALSE	U|Y|Um	U|Y|Um	U|Y|Um	UCUG|UCYG|UC(Um)G	(Um)GC	*	U	TRUE	SSU_934	2851	SSU	T
907	G	G	TRUE	G	G	G			0	G	TRUE	SSU_935	2852	SSU	G
908	C	C|Cm	FALSE	C	C	C			0	C	TRUE	SSU_936	2853	SSU	C
909	C	C	TRUE	C	C	C			0	C	TRUE	SSU_937	2854	SSU	C
910	G	G	TRUE	G	G	G			0	G	TRUE	SSU_938	2855	SSU	G
911	A	A	TRUE	A	A	A			0	A	TRUE	SSU_939	2856	SSU	A
912	C	C	TRUE	C	C	C			0	C	TRUE	SSU_940	2857	SSU	C
913	U	U|Y	FALSE	U	U	U			0	U	TRUE	SSU_941	2858	SSU	T
914	Y	U|Y	FALSE	Y	Y	Y	ACUYG	-	1	U	TRUE	SSU_942	2859	SSU	T	+	TB11Cs3pH1	+	+						+
915	G	G	TRUE	G	G	G			0	G	TRUE	SSU_943	2860	SSU	G
916	A	A	TRUE	A	A	A			0	A	TRUE	SSU_944	2861	SSU	A
917	A	A	TRUE	A	A	A			0	A	TRUE	SSU_945	2862	SSU	A
918	U	U	TRUE	U	U	U			0	U	TRUE	SSU_946	2863	SSU	T
919	U	U|Y	FALSE	U	U	U			0	U	TRUE	SSU_947	2864	SSU	T
920	A	A	TRUE	A	A	A			0	A	TRUE	SSU_948	2865	SSU	A
921	C	C	TRUE	C	C	C			0	C	TRUE	SSU_949	2866	SSU	C
922	A	A	TRUE	A	A	A			0	A	TRUE	SSU_950	2867	SSU	A
923	A	A	TRUE	A	A	A			0	A	TRUE	SSU_951	2868	SSU	A
924	A	A	TRUE	A	A	A			0	A	TRUE	SSU_952	2869	SSU	A
925	G	G	TRUE	G	G	G			0	G	TRUE	SSU_953	2870	SSU	G
926	C	C	TRUE	C	C	C			0	C	TRUE	SSU_954	2871	SSU	C
927	A	A|Am	FALSE	A	A	A			0	A	TRUE	SSU_955	2872	SSU	A
928	U	U|Y	FALSE	U	U	U			0	U	TRUE	SSU_956	2873	SSU	T
929	G	G	TRUE	G	G	G			0	G	TRUE	SSU_957	2874	SSU	G
930	G|Gm	G	FALSE	G	G	G			0	G	TRUE	SSU_958	2875	SSU	G
931	G	G	TRUE	G	G	G			0	G	TRUE	SSU_959	2876	SSU	G
932	A	A	TRUE	A	A	A			0	A	TRUE	SSU_960	2877	SSU	A
933	U	U	TRUE	U	U	U			0	U	TRUE	SSU_961	2878	SSU	T
934	A	A	TRUE	A	A	A			0	A	TRUE	SSU_962	2879	SSU	A
935	A	A	TRUE	A	A	A			0	A	TRUE	SSU_963	2880	SSU	A
936	C	C	TRUE	C	C	C			0	C	TRUE	SSU_964	2881	SSU	C
937	G	G	TRUE	G	G	G			0	G	TRUE	SSU_965	2882	SSU	G
938	A	A	TRUE	A	A	A			0	A	TRUE	SSU_966	2883	SSU	A
939	A	A	TRUE	A	A	A			0	A	TRUE	SSU_967	2884	SSU	A
940	G	G	TRUE	G	G	G			0	G	TRUE	SSU_968	2885	SSU	G
941	C	C	TRUE	C	C	C			0	C	TRUE	SSU_969	2886	SSU	C
942	A	A|Am	FALSE	A	A	A			0	A	TRUE	SSU_970	2887	SSU	A
943	U	U|Y	FALSE	U	U	U			0	U	TRUE	SSU_971	2888	SSU	T
944	C	C	TRUE	C	C	C			0	C	TRUE	SSU_972	2889	SSU	C
945	A	A	TRUE	A	A	A			0	A	TRUE	SSU_973	2890	SSU	A
946	G	G	TRUE	G	G	G			0	G	TRUE	SSU_974	2891	SSU	G
947	C	C	TRUE	C	C	C			0	C	TRUE	SSU_975	2892	SSU	C
948	C	C	TRUE	C	C	C			0	C	TRUE	SSU_976	2893	SSU	C
949	C	C|Cm	FALSE	C	C	C			0	C	TRUE	SSU_977	2894	SSU	C
950	U	U|Y	FALSE	U	U	U			0	U	TRUE	SSU_978	2895	SSU	T
951	G	G	TRUE	G	G	G			0	G	TRUE	SSU_979	2896	SSU	G
952	G|Gm	G	FALSE	G	G	G			0	G	TRUE	SSU_980	2897	SSU	G
953	G|Gm	G	FALSE	G	G	G			0	G	TRUE	SSU_981	2898	SSU	G
954	G	G	TRUE	G	G	G			0	G	TRUE	SSU_982	2899	SSU	G
955	C	C	TRUE	C	C	C			0	C	TRUE	SSU_983	2900	SSU	C
956	C	C	TRUE	C	C	C			0	C	TRUE	SSU_984	2901	SSU	C
957	A	A	TRUE	A	A	A			0	A	TRUE	SSU_985	2902	SSU	A
958	C	C	TRUE	C	C	C			0	C	TRUE	SSU_986	2903	SSU	C
959	C	C	TRUE	C	C	C			0	C	TRUE	SSU_987	2904	SSU	C
960	G	G	TRUE	G	G	G			0	G	TRUE	SSU_988	2905	SSU	G
961	U	U|Y	FALSE	U	U	U			0	U	TRUE	SSU_989	2906	SSU	T
962	U	U|Y	FALSE	U	U	U			0	U	TRUE	SSU_990	2907	SSU	T
963	U	U|Um|Y	FALSE	U	U	U			0	U	TRUE	SSU_991	2908	SSU	T
964	C	C	TRUE	C	C	C			0	C	TRUE	SSU_992	2909	SSU	C
965	G	G	TRUE	G	G	G			0	G	TRUE	SSU_993	2910	SSU	G
966	G	G	TRUE	G	G	G			0	G	TRUE	SSU_994	2911	SSU	G
967	C	C	TRUE	C	C	C			0	C	TRUE	SSU_995	2912	SSU	C
968	U|Y	U|Y	TRUE	U|Y	U|Y	U|Y	CUUUUG|CYUUUG	-	*	U	TRUE	SSU_996	2913	SSU	T	+	TB9Cs1H1	+	+						+
969	U	U|Y	FALSE	U	U	U			0	U	TRUE	SSU_997	2914	SSU	T
970	U	U|Y	FALSE	U	U	U			0	U	TRUE	SSU_998	2915	SSU	T
971	U	U|Y+m|Um|Y	FALSE	U	U	U			0	U	TRUE	SSU_999	2916	SSU	T
972	G	G	TRUE	G	G	G			0	G	TRUE	SSU_1000	2917	SSU	G
973	U|Um	U|Y	FALSE	U	U	U			0	U	TRUE	SSU_1001	2918	SSU	T
974	U|Um	U|Y	FALSE	U	U	U			0	U	TRUE	SSU_1002	2919	SSU	T
975	G	G	TRUE	G	G	G			0	G	TRUE	SSU_1003	2920	SSU	G
976	G	G	TRUE	G	G	G			0	G	TRUE	SSU_1004	2921	SSU	G
977	U	U|Um	FALSE	U	U	U			0	U	TRUE	SSU_1005	2922	SSU	T
978	U	U|Y	FALSE	U	U	U			0	U	TRUE	SSU_1006	2923	SSU	T
979	U	U|Y	FALSE	U	U	U			0	U	TRUE	SSU_1007	2924	SSU	T
980	U	U|Y	FALSE	U	U	U			0	U	TRUE	SSU_1008	2925	SSU	T
981	A	A	TRUE	A	A	A			0	A	TRUE	SSU_1009	2926	SSU	A
982	G	G	TRUE	G	G	G			0	G	TRUE	SSU_1010	2927	SSU	G
983	A	A	TRUE	A	A	A			0	A	TRUE	SSU_1011	2928	SSU	A
984	A	A	TRUE	A	A	A			0	A	TRUE	SSU_1012	2929	SSU	A
985	G	G	TRUE	G	G	G			0	G	TRUE	SSU_1013	2930	SSU	G
986	U	U	TRUE	U	U	U			0	U	TRUE	SSU_1014	2931	SSU	T
987	C	C	TRUE	C	C	C			0	C	TRUE	SSU_1015	2932	SSU	C
988	C	C|Cm	FALSE	C	C	C			0	C	TRUE	SSU_1016	2933	SSU	C
989	U	U|Y	FALSE	U	U	U			0	U	TRUE	SSU_1017	2934	SSU	T
990	U	U|Y	FALSE	U	U	U			0	U	TRUE	SSU_1018	2935	SSU	T
991	G	G	TRUE	G	G	G			0	G	TRUE	SSU_1019	2936	SSU	G
992	G|Gm	G	FALSE	G	G	G			0	G	TRUE	SSU_1020	2937	SSU	G
993	G|Gm	G	FALSE	G	G	G			0	G	TRUE	SSU_1021	2938	SSU	G
994	A	A	TRUE	A	A	A			0	A	TRUE	SSU_1022	2939	SSU	A
995	G	G	TRUE	G	G	G			0	G	TRUE	SSU_1023	2940	SSU	G
996	A	A	TRUE	A	A	A			0	A	TRUE	SSU_1024	2941	SSU	A
997	U	U	TRUE	U	U	U			0	U	TRUE	SSU_1025	2942	SSU	T
998	U	U|Y	FALSE	U	U	U			0	U	TRUE	SSU_1026	2943	SSU	T
999	A	A|Am	FALSE	A	A	A			0	A	TRUE	SSU_1027	2944	SSU	A
1000	U	U|Y	FALSE	U	U	U			0	U	TRUE	SSU_1028	2945	SSU	T
1001	G	G	TRUE	G	G	G			0	G	TRUE	SSU_1029	2946	SSU	G
1002	G|Gm	G	FALSE	G	G	G			0	G	TRUE	SSU_1030	2947	SSU	G
1003	G|Gm	G	FALSE	G	G	G			0	G	TRUE	SSU_1031	2948	SSU	G
1004	G	G	TRUE	G	G	G			0	G	TRUE	SSU_1032	2949	SSU	G
1005	C	C	TRUE	C	C	C			0	C	TRUE	SSU_1033	2950	SSU	C
1006	C	C	TRUE	C	C	C			0	C	TRUE	SSU_1034	2951	SSU	C
1007	G	G	TRUE	G	G	G			0	G	TRUE	SSU_1035	2952	SSU	G
1008	C	C	TRUE	C	C	C			0	C	TRUE	SSU_1036	2953	SSU	C
1009	G	G	TRUE	G	G	G			0	G	TRUE	SSU_1037	2954	SSU	G
1010	U|Um	U|Y	FALSE	U	U	U			0	U	TRUE	SSU_1038	2955	SSU	T
1011	G	G	TRUE	G	G	G			0	G	TRUE	SSU_1039	2956	SSU	G
1012	C	C|Cm	FALSE	C	C	C			0	C	TRUE	SSU_1040	2957	SSU	C
1013	C	C|Cm	FALSE	C	C	C			0	C	TRUE	SSU_1041	2958	SSU	C
1014	U	U|Y	FALSE	U	U	U			0	U	TRUE	SSU_1042	2959	SSU	T
1015	U	U|Y	FALSE	U	U	U			0	U	TRUE	SSU_1043	2960	SSU	T
1016	G	G	TRUE	G	G	G			0	G	TRUE	SSU_1044	2961	SSU	G
1017	G|Gm	G	FALSE	G	G	G			0	G	TRUE	SSU_1045	2962	SSU	G
1018	G	G	TRUE	G	G	G			0	G	TRUE	SSU_1046	2963	SSU	G
1019	U	U	TRUE	U	U	U			0	U	TRUE	SSU_1047	2964	SSU	T
1020	C	C	TRUE	C	C	C			0	C	TRUE	SSU_1048	2965	SSU	C
1021	G	G	TRUE	G	G	G			0	G	TRUE	SSU_1049	2966	SSU	G
1022	G|Gm	G	FALSE	G	G	G			0	G	TRUE	SSU_1050	2967	SSU	G
1023	U|Um	U	FALSE	U	U	U			0	U	TRUE	SSU_1051	2968	SSU	T
1024	G	G	TRUE	G	G	G			0	G	TRUE	SSU_1052	2969	SSU	G
1025	U	U|Y	FALSE	U	U	U			0	U	TRUE	SSU_1053	2970	SSU	T
1026	U	U|Y	FALSE	U	U	U			0	U	TRUE	SSU_1054	2971	SSU	T
1027	U	U|Um|Y	FALSE	U	U	U			0	U	TRUE	SSU_1055	2972	SSU	T
1028	C	C	TRUE	C	C	C			0	C	TRUE	SSU_1056	2973	SSU	C
1029	G	G	TRUE	G	G	G			0	G	TRUE	SSU_1057	2974	SSU	G
1030	U|Um	U|Y	FALSE	U	U	U			0	U	TRUE	SSU_1058	2975	SSU	T
1031	G	G	TRUE	G	G	G			0	G	TRUE	SSU_1059	2976	SSU	G
1032	U	U|Y	FALSE	U	U	U			0	U	TRUE	SSU_1060	2977	SSU	T
1033	C	C|Cm	FALSE	C	C	C			0	C	TRUE	SSU_1061	2978	SSU	C
1034	U	U|Um|Y	FALSE	U	U	U			0	U	TRUE	SSU_1062	2979	SSU	T
1035	C	C	TRUE	C	C	C			0	C	TRUE	SSU_1063	2980	SSU	C
1036	A	A|Am	FALSE	A	A	A			0	A	TRUE	SSU_1064	2981	SSU	A
1037	U	U|Y|Um	FALSE	U	U	U			0	U	TRUE	SSU_1065	2982	SSU	T
1038	U	U|Y	FALSE	U	U	U			0	U	TRUE	SSU_1066	2983	SSU	T
1039	U	U|Y	FALSE	U	U	U			0	U	TRUE	SSU_1067	2984	SSU	T
1040	U	U|Y	FALSE	U	U	U			0	U	TRUE	SSU_1068	2985	SSU	T
1041	U	U|Y+m|Um|Y	FALSE	U	U	U			0	U	TRUE	SSU_1069	2986	SSU	T
1042	G	G	TRUE	G	G	G			0	G	TRUE	SSU_1070	2987	SSU	G
1043	U|Um	U|Y	FALSE	U	U	U			0	U	TRUE	SSU_1071	2988	SSU	T
1044	G	G	TRUE	G	G	G			0	G	TRUE	SSU_1072	2989	SSU	G
1045	G	G	TRUE	G	G	G			0	G	TRUE	SSU_1073	2990	SSU	G
1046	C	C	TRUE	C	C	C			0	C	TRUE	SSU_1074	2991	SSU	C
1047	G	G	TRUE	G	G	G			0	G	TRUE	SSU_1075	2992	SSU	G
1048	C	C	TRUE	C	C	C			0	C	TRUE	SSU_1076	2993	SSU	C
1049	G	G|Gm	FALSE	G	G	G			0	G	TRUE	SSU_1077	2994	SSU	G
1050	C	C|Cm	FALSE	C	C	C			0	C	TRUE	SSU_1078	2995	SSU	C
1051	A	A	TRUE	A	A	A			0	A	TRUE	SSU_1079	2996	SSU	A
1052	C	C	TRUE	C	C	C			0	C	TRUE	SSU_1080	2997	SSU	C
1053	A	A|Am	FALSE	A	A	A			0	A	TRUE	SSU_1081	2998	SSU	A
1054	U	U|Y|Um	FALSE	U	U	U			0	U	TRUE	SSU_1082	2999	SSU	T
1055	U	U|Um|Y	FALSE	U	U	U			0	U	TRUE	SSU_1083	3000	SSU	T
1056	C	C	TRUE	C	C	C			0	C	TRUE	SSU_1084	3001	SSU	C
1057	G	G	TRUE	G	G	G			0	G	TRUE	SSU_1085	3002	SSU	G
1058	G	G	TRUE	G	G	G			0	G	TRUE	SSU_1086	3003	SSU	G
1059	C	C	TRUE	C	C	C			0	C	TRUE	SSU_1087	3004	SSU	C
1060	Y	U|Um|Y	FALSE	Y	Y	Y	CYCUUCG	-	1	U	TRUE	SSU_1088	3005	SSU	T	+	TB9Cs1H1	+	+						+
1061	C	C|Cm	FALSE	C	C	C			0	C	TRUE	SSU_1089	3006	SSU	C
1062	U	U|Y	FALSE	U	U	U			0	U	TRUE	SSU_1090	3007	SSU	T
1063	U	U|Um|Y	FALSE	U	U	U			0	U	TRUE	SSU_1091	3008	SSU	T
1064	C	C	TRUE	C	C	C			0	C	TRUE	SSU_1092	3009	SSU	C
1065	G	G	TRUE	G	G	G			0	G	TRUE	SSU_1093	3010	SSU	G
1066	U|Um	U|Y	FALSE	U	U	U			0	U	TRUE	SSU_1094	3011	SSU	T
1067	G	G	TRUE	G	G	G			0	G	TRUE	SSU_1095	3012	SSU	G
1068	A	A	TRUE	A	A	A			0	A	TRUE	SSU_1096	3013	SSU	A
1069	U	U|Y	FALSE	U	U	U			0	U	TRUE	SSU_1097	3014	SSU	T
1070	G	G	TRUE	G	G	G			0	G	TRUE	SSU_1098	3015	SSU	G
1071	U	U|Y	FALSE	U	U	U			0	U	TRUE	SSU_1099	3016	SSU	T
1072	U	U|Y	FALSE	U	U	U			0	U	TRUE	SSU_1100	3017	SSU	T
1073	U	U|Y	FALSE	U	U	U			0	U	TRUE	SSU_1101	3018	SSU	T
1074	U	U|Y	FALSE	U	U	U			0	U	TRUE	SSU_1102	3019	SSU	T
1075	U	U|Y	FALSE	U	U	U			0	U	TRUE	SSU_1103	3020	SSU	T
1076	U	U|Y	FALSE	U	U	U			0	U	TRUE	SSU_1104	3021	SSU	T
1077	U	U|Y	FALSE	U	U	U			0	U	TRUE	SSU_1105	3022	SSU	T
1078	A	A	TRUE	A	A	A			0	A	TRUE	SSU_1106	3023	SSU	A
1079	C	C	TRUE	C	C	C			0	C	TRUE	SSU_1107	3024	SSU	C
1080	A	A|Am	FALSE	A	A	A			0	A	TRUE	SSU_1108	3025	SSU	A
1081	U	U|Y|Um	FALSE	U	U	U			0	U	TRUE	SSU_1109	3026	SSU	T
1082	U	U|Um|Y	FALSE	U	U	U			0	U	TRUE	SSU_1110	3027	SSU	T
1083	C	C	TRUE	C	C	C			0	C	TRUE	SSU_1111	3028	SSU	C
1084	A	A|Am	FALSE	A	A	A			0	A	TRUE	SSU_1112	3029	SSU	A
1085	U	U|Y|Um	FALSE	U	U	U			0	U	TRUE	SSU_1113	3030	SSU	T
1086	U	U|Um|Y	FALSE	U	U	U			0	U	TRUE	SSU_1114	3031	SSU	T
1087	G	G	TRUE	G	G	G			0	G	TRUE	SSU_1115	3032	SSU	G
1088	C	C	TRUE	C	C	C			0	C	TRUE	SSU_1116	3033	SSU	C
1089	G	G	TRUE	G	G	G			0	G	TRUE	SSU_1117	3034	SSU	G
1090	A	A	TRUE	A	A	A			0	A	TRUE	SSU_1118	3035	SSU	A
1091	C	C	TRUE	C	C	C			0	C	TRUE	SSU_1119	3036	SSU	C
1092	G	G	TRUE	G	G	G			0	G	TRUE	SSU_1120	3037	SSU	G
1093	C	C	TRUE	C	C	C			0	C	TRUE	SSU_1121	3038	SSU	C
1094	G	G	TRUE	G	G	G			0	G	TRUE	SSU_1122	3039	SSU	G
1095	C	C	TRUE	C	C	C			0	C	TRUE	SSU_1123	3040	SSU	C
1096	G	G	TRUE	G	G	G			0	G	TRUE	SSU_1124	3041	SSU	G
1097	G	G	TRUE	G	G	G			0	G	TRUE	SSU_1125	3042	SSU	G
1098	C	C	TRUE	C	C	C			0	C	TRUE	SSU_1126	3043	SSU	C
1099	U	U|Y	FALSE	U	U	U			0	U	TRUE	SSU_1127	3044	SSU	T
1100	U	U|Um|Y	FALSE	U	U	U			0	U	TRUE	SSU_1128	3045	SSU	T
1101	C	C	TRUE	C	C	C			0	C	TRUE	SSU_1129	3046	SSU	C
1102	C	C	TRUE	C	C	C			0	C	TRUE	SSU_1130	3047	SSU	C
1103	A	A	TRUE	A	A	A			0	A	TRUE	SSU_1131	3048	SSU	A
1104	G	G	TRUE	G	G	G			0	G	TRUE	SSU_1132	3049	SSU	G
1105	G|m7G	G	FALSE	G	G	G			0	G	TRUE	SSU_1133	3050	SSU	G
1106	A	A	TRUE	A	A	A			0	A	TRUE	SSU_1134	3051	SSU	A
1107	A	A	TRUE	A	A	A			0	A	TRUE	SSU_1135	3052	SSU	A
1108	U	U	TRUE	U	U	U			0	U	TRUE	SSU_1136	3053	SSU	T
1109	G	G	TRUE	G	G	G			0	G	TRUE	SSU_1137	3054	SSU	G
1110	A	A	TRUE	A	A	A			0	A	TRUE	SSU_1138	3055	SSU	A
1111	A	A	TRUE	A	A	A			0	A	TRUE	SSU_1139	3056	SSU	A
1112	G	G	TRUE	G	G	G			0	G	TRUE	SSU_1140	3057	SSU	G
1113	G|Gm	G	FALSE	G	G	G			0	G	TRUE	SSU_1141	3058	SSU	G
1114	A	A	TRUE	A	A	A			0	A	TRUE	SSU_1142	3059	SSU	A
1115	G	G	TRUE	G	G	G			0	G	TRUE	SSU_1143	3060	SSU	G
1116	G|Gm	G	FALSE	G	G	G			0	G	TRUE	SSU_1144	3061	SSU	G
1117	G	G	TRUE	G	G	G			0	G	TRUE	SSU_1145	3062	SSU	G
1118	U	U	TRUE	U	U	U			0	U	TRUE	SSU_1146	3063	SSU	T
1119	A	A	TRUE	A	A	A			0	A	TRUE	SSU_1147	3064	SSU	A
1120	G	G	TRUE	G	G	G			0	G	TRUE	SSU_1148	3065	SSU	G
1121	U	U	TRUE	U	U	U			0	U	TRUE	SSU_1149	3066	SSU	T
1122	U	U|Um|Y	FALSE	U	U	U			0	U	TRUE	SSU_1150	3067	SSU	T
1123	C	C	TRUE	C	C	C			0	C	TRUE	SSU_1151	3068	SSU	C
1124	G	G	TRUE	G	G	G			0	G	TRUE	SSU_1152	3069	SSU	G
1125	G|Gm	G	FALSE	G	G	G			0	G	TRUE	SSU_1153	3070	SSU	G
1126	G|Gm	G	FALSE	G	G	G			0	G	TRUE	SSU_1154	3071	SSU	G
1127	G|Gm	G	FALSE	G	G	G			0	G	TRUE	SSU_1155	3072	SSU	G
1128	G|Gm	G	FALSE	G	G	G			0	G	TRUE	SSU_1156	3073	SSU	G
1129	A	A	TRUE	A	A	A			0	A	TRUE	SSU_1157	3074	SSU	A
1130	G	G	TRUE	G	G	G			0	G	TRUE	SSU_1158	3075	SSU	G
1131	A	A	TRUE	A	A	A			0	A	TRUE	SSU_1159	3076	SSU	A
1132	A	A	TRUE	A	A	A			0	A	TRUE	SSU_1160	3077	SSU	A
1133	C	C	TRUE	C	C	C			0	C	TRUE	SSU_1161	3078	SSU	C
1134	G	G	TRUE	G	G	G			0	G	TRUE	SSU_1162	3079	SSU	G
1135	U	U|Y	FALSE	U	U	U			0	U	TRUE	SSU_1163	3080	SSU	T
1136	A	A	TRUE	A	A	A			0	A	TRUE	SSU_1164	3081	SSU	A
1137	C	C	TRUE	C	C	C			0	C	TRUE	SSU_1165	3082	SSU	C
1138	U	U|Y	FALSE	U	U	U			0	U	TRUE	SSU_1166	3083	SSU	T
1139	G	G	TRUE	G	G	G			0	G	TRUE	SSU_1167	3084	SSU	G
1140	G|Gm	G	FALSE	G	G	G			0	G	TRUE	SSU_1168	3085	SSU	G
1141	U|Um	U	FALSE	U	U	U			0	U	TRUE	SSU_1169	3086	SSU	T
1142	G	G	TRUE	G	G	G			0	G	TRUE	SSU_1170	3087	SSU	G
1143	C	C	TRUE	C	C	C			0	C	TRUE	SSU_1171	3088	SSU	C
1144	G	G	TRUE	G	G	G			0	G	TRUE	SSU_1172	3089	SSU	G
1145	U	U|Y	FALSE	U	U	U			0	U	TRUE	SSU_1173	3090	SSU	T
1146	C	C	TRUE	C	C	C			0	C	TRUE	SSU_1174	3091	SSU	C
1147	A	A	TRUE	A	A	A			0	A	TRUE	SSU_1175	3092	SSU	A
1148	G	G	TRUE	G	G	G			0	G	TRUE	SSU_1176	3093	SSU	G
1149	A	A	TRUE	A	A	A			0	A	TRUE	SSU_1177	3094	SSU	A
1150	G	G	TRUE	G	G	G			0	G	TRUE	SSU_1178	3095	SSU	G
1151	G|Gm	G	FALSE	G	G	G			0	G	TRUE	SSU_1179	3096	SSU	G
1152	U|Um	U	FALSE	U	U	U			0	U	TRUE	SSU_1180	3097	SSU	T
1153	G	G	TRUE	G	G	G			0	G	TRUE	SSU_1181	3098	SSU	G
1154	A	A	TRUE	A	A	A			0	A	TRUE	SSU_1182	3099	SSU	A
1155	A	A	TRUE	A	A	A			0	A	TRUE	SSU_1183	3100	SSU	A
1156	A	A	TRUE	A	A	A			0	A	TRUE	SSU_1184	3101	SSU	A
1157	U	U	TRUE	U	U	U			0	U	TRUE	SSU_1185	3102	SSU	T
1158	Y	U|Um|Y	FALSE	Y	Y	Y	AAAUYCUUAG	-	1	U	TRUE	SSU_1186	3103	SSU	T	+	TB10Cs4H2	+	+						+
1159	C	C|Cm	FALSE	C	C	C			0	C	TRUE	SSU_1187	3104	SSU	C
1160	U	U|Y	FALSE	U	U	U			0	U	TRUE	SSU_1188	3105	SSU	T
1161	U	U|Y	FALSE	U	U	U			0	U	TRUE	SSU_1189	3106	SSU	T
1162	A	A	TRUE	A	A	A			0	A	TRUE	SSU_1190	3107	SSU	A
1163	G	G	TRUE	G	G	G			0	G	TRUE	SSU_1191	3108	SSU	G
1164	A	A	TRUE	A	A	A			0	A	TRUE	SSU_1192	3109	SSU	A
1165	C	C	TRUE	C	C	C			0	C	TRUE	SSU_1193	3110	SSU	C
1166	C	C	TRUE	C	C	C			0	C	TRUE	SSU_1194	3111	SSU	C
1167	G	G|Gm	FALSE	G	G	G			0	G	TRUE	SSU_1195	3112	SSU	G
1168	C	C|Cm	FALSE	C	C	C			0	C	TRUE	SSU_1196	3113	SSU	C
1169	A	A	TRUE	A	A	A			0	A	TRUE	SSU_1197	3114	SSU	A
1170	C	C	TRUE	C	C	C			0	C	TRUE	SSU_1198	3115	SSU	C
1171	C	C	TRUE	C	C	C			0	C	TRUE	SSU_1199	3116	SSU	C
1172	A	A	TRUE	A	A	A			0	A	TRUE	SSU_1200	3117	SSU	A
1173	A	A	TRUE	A	A	A			0	A	TRUE	SSU_1201	3118	SSU	A
1174	G	G	TRUE	G	G	G			0	G	TRUE	SSU_1202	3119	SSU	G
1175	A	A	TRUE	A	A	A			0	A	TRUE	SSU_1203	3120	SSU	A
1176	C	C	TRUE	C	C	C			0	C	TRUE	SSU_1204	3121	SSU	C
1177	G	G	TRUE	G	G	G			0	G	TRUE	SSU_1205	3122	SSU	G
1178	A	A|mmA	FALSE	A	A	A			0	A	TRUE	SSU_1206	3123	SSU	A
1179	A	A|mmA	FALSE	A	A	A			0	A	TRUE	SSU_1207	3124	SSU	A
1180	C	C	TRUE	C	C	C			0	C	TRUE	SSU_1208	3125	SSU	C
1181	U	U|Y	FALSE	U	U	U			0	U	TRUE	SSU_1209	3126	SSU	T
1182	A	A	TRUE	A	A	A			0	A	TRUE	SSU_1210	3127	SSU	A
1183	C	C	TRUE	C	C	C			0	C	TRUE	SSU_1211	3128	SSU	C
1184	A	A	TRUE	A	A	A			0	A	TRUE	SSU_1212	3129	SSU	A
1185	G	G	TRUE	G	G	G			0	G	TRUE	SSU_1213	3130	SSU	G
1186	C	C	TRUE	C	C	C			0	C	TRUE	SSU_1214	3131	SSU	C
1187	G	G	TRUE	G	G	G			0	G	TRUE	SSU_1215	3132	SSU	G
1188	A	A	TRUE	A	A	A			0	A	TRUE	SSU_1216	3133	SSU	A
1189	A	A	TRUE	A	A	A			0	A	TRUE	SSU_1217	3134	SSU	A
1190	G	G	TRUE	G	G	G			0	G	TRUE	SSU_1218	3135	SSU	G
1191	G	G	TRUE	G	G	G			0	G	TRUE	SSU_1219	3136	SSU	G
1192	C	C	TRUE	C	C	C			0	C	TRUE	SSU_1220	3137	SSU	C
1193	A	A|Am	FALSE	A	A	A			0	A	TRUE	SSU_1221	3138	SSU	A
1194	U	U|Y|Um	FALSE	U	U	U			0	U	TRUE	SSU_1222	3139	SSU	T
1195	U	U|Um|Y	FALSE	U	U	U			0	U	TRUE	SSU_1223	3140	SSU	T
1196	C	C|Cm	FALSE	C	C	C			0	C	TRUE	SSU_1224	3141	SSU	C
1197	U	U|Y	FALSE	U	U	U			0	U	TRUE	SSU_1225	3142	SSU	T
1198	U	U|Um|Y	FALSE	U	U	U			0	U	TRUE	SSU_1226	3143	SSU	T
1199	C	C	TRUE	C	C	C			0	C	TRUE	SSU_1227	3144	SSU	C
1200	A	A	TRUE	A	A	A			0	A	TRUE	SSU_1228	3145	SSU	A
1201	A	A	TRUE	A	A	A			0	A	TRUE	SSU_1229	3146	SSU	A
1202	G	G	TRUE	G	G	G			0	G	TRUE	SSU_1230	3147	SSU	G
1203	G	G	TRUE	G	G	G			0	G	TRUE	SSU_1231	3148	SSU	G
1204	A	A	TRUE	A	A	A			0	A	TRUE	SSU_1232	3149	SSU	A
1205	U	U	TRUE	U	U	U			0	U	TRUE	SSU_1233	3150	SSU	T
1206	A	A	TRUE	A	A	A			0	A	TRUE	SSU_1234	3151	SSU	A
1207	C	C	TRUE	C	C	C			0	C	TRUE	SSU_1235	3152	SSU	C
1208	C	C|Cm	FALSE	C	C	C			0	C	TRUE	SSU_1236	3153	SSU	C
1209	U	U|Y	FALSE	U	U	U			0	U	TRUE	SSU_1237	3154	SSU	T
1210	U	U|Um|Y	FALSE	U	U	U			0	U	TRUE	SSU_1238	3155	SSU	T
1211	C	C	TRUE	C	C	C			0	C	TRUE	SSU_1239	3156	SSU	C
1212	C	C|Cm	FALSE	C	C	C			0	C	TRUE	SSU_1240	3157	SSU	C
1213	U	U|Um|Y	FALSE	U	U	U			0	U	TRUE	SSU_1241	3158	SSU	T
1214	C	C	TRUE	C	C	C			0	C	TRUE	SSU_1242	3159	SSU	C
1215	A	A	TRUE	A	A	A			0	A	TRUE	SSU_1243	3160	SSU	A
1216	A	A	TRUE	A	A	A			0	A	TRUE	SSU_1244	3161	SSU	A
1217	U	U	TRUE	U	U	U			0	U	TRUE	SSU_1245	3162	SSU	T
1218	C	C	TRUE	C	C	C			0	C	TRUE	SSU_1246	3163	SSU	C
1219	A	A	TRUE	A	A	A			0	A	TRUE	SSU_1247	3164	SSU	A
1220	A	A	TRUE	A	A	A			0	A	TRUE	SSU_1248	3165	SSU	A
1221	G	G	TRUE	G	G	G			0	G	TRUE	SSU_1249	3166	SSU	G
1222	A	A	TRUE	A	A	A			0	A	TRUE	SSU_1250	3167	SSU	A
1223	A	A	TRUE	A	A	A			0	A	TRUE	SSU_1251	3168	SSU	A
1224	C	C	TRUE	C	C	C			0	C	TRUE	SSU_1252	3169	SSU	C
1225	C	C	TRUE	C	C	C			0	C	TRUE	SSU_1253	3170	SSU	C
1226	A	A	TRUE	A	A	A			0	A	TRUE	SSU_1254	3171	SSU	A
1227	A	A	TRUE	A	A	A			0	A	TRUE	SSU_1255	3172	SSU	A
1228	A	A	TRUE	A	A	A			0	A	TRUE	SSU_1256	3173	SSU	A
1229	G	G	TRUE	G	G	G			0	G	TRUE	SSU_1257	3174	SSU	G
1230	U|Um	U	FALSE	U	U	U			0	U	TRUE	SSU_1258	3175	SSU	T
1231	G	G	TRUE	G	G	G			0	G	TRUE	SSU_1259	3176	SSU	G
1232	U|Um	U|Y	FALSE	U	U	U			0	U	TRUE	SSU_1260	3177	SSU	T
1233	G	G	TRUE	G	G	G			0	G	TRUE	SSU_1261	3178	SSU	G
1234	G|Gm	G	FALSE	G	G	G			0	G	TRUE	SSU_1262	3179	SSU	G
1235	G|Gm	G	FALSE	G	G	G			0	G	TRUE	SSU_1263	3180	SSU	G
1236	G	G	TRUE	G	G	G			0	G	TRUE	SSU_1264	3181	SSU	G
1237	A	A	TRUE	A	A	A			0	A	TRUE	SSU_1265	3182	SSU	A
1238	U	U	TRUE	U	U	U			0	U	TRUE	SSU_1266	3183	SSU	T
1239	C	C	TRUE	C	C	C			0	C	TRUE	SSU_1267	3184	SSU	C
1240	A	A	TRUE	A	A	A			0	A	TRUE	SSU_1268	3185	SSU	A
1241	A	A	TRUE	A	A	A			0	A	TRUE	SSU_1269	3186	SSU	A
1242	A	A	TRUE	A	A	A			0	A	TRUE	SSU_1270	3187	SSU	A
1243	G	G	TRUE	G	G	G			0	G	TRUE	SSU_1271	3188	SSU	G
1244	A	A	TRUE	A	A	A			0	A	TRUE	SSU_1272	3189	SSU	A
1245	U	U	TRUE	U	U	U			0	U	TRUE	SSU_1273	3190	SSU	T
1246	G	G	TRUE	G	G	G			0	G	TRUE	SSU_1274	3191	SSU	G
1247	A	A	TRUE	A	A	A			0	A	TRUE	SSU_1275	3192	SSU	A
1248	U|Y	U|Y	TRUE	U|Y	Y	Y	AYUAG	GAY	1	U	TRUE	SSU_1276	3193	SSU	T	+	TB10Cs5H3	+	+						+
1249	U	U|Y	FALSE	U	U	U			0	U	TRUE	SSU_1277	3194	SSU	T
1250	A	A	TRUE	A	A	A			0	A	TRUE	SSU_1278	3195	SSU	A
1251	G	G	TRUE	G	G	G			0	G	TRUE	SSU_1279	3196	SSU	G
1252	A	A	TRUE	A	A	A			0	A	TRUE	SSU_1280	3197	SSU	A
1253	G	G	TRUE	G	G	G			0	G	TRUE	SSU_1281	3198	SSU	G
1254	A	A	TRUE	A	A	A			0	A	TRUE	SSU_1282	3199	SSU	A
1255	C	C	TRUE	C	C	C			0	C	TRUE	SSU_1283	3200	SSU	C
1256	C	C	TRUE	C	C	C			0	C	TRUE	SSU_1284	3201	SSU	C
1257	A	A|Am	FALSE	A	A	A			0	A	TRUE	SSU_1285	3202	SSU	A
1258	U	U|Y|Um	FALSE	U	U	U			0	U	TRUE	SSU_1286	3203	SSU	T
1259	U	U|Y+m|Um|Y	FALSE	U	U	U			0	U	TRUE	SSU_1287	3204	SSU	T
1260	G	G	TRUE	G	G	G			0	G	TRUE	SSU_1288	3205	SSU	G
1261	U	U|Y	FALSE	U	U	U			0	U	TRUE	SSU_1289	3206	SSU	T
1262	A	A	TRUE	A	A	A			0	A	TRUE	SSU_1290	3207	SSU	A
1263	G	G	TRUE	G	G	G			0	G	TRUE	SSU_1291	3208	SSU	G
1264	U	U	TRUE	U	U	U			0	U	TRUE	SSU_1292	3209	SSU	T
1265	C	C	TRUE	C	C	C			0	C	TRUE	SSU_1293	3210	SSU	C
1266	C	C	TRUE	C	C	C			0	C	TRUE	SSU_1294	3211	SSU	C
1267	A	A	TRUE	A	A	A			0	A	TRUE	SSU_1295	3212	SSU	A
1268	C	C	TRUE	C	C	C			0	C	TRUE	SSU_1296	3213	SSU	C
1269	A	A	TRUE	A	A	A			0	A	TRUE	SSU_1297	3214	SSU	A
1270	C	C	TRUE	C	C	C			0	C	TRUE	SSU_1298	3215	SSU	C
1271	U	U|Um|Y	FALSE	U	U	U			0	U	TRUE	SSU_1299	3216	SSU	T
1272	G	G	TRUE	G	G	G			0	G	TRUE	SSU_1300	3217	SSU	G
1273	C	C	TRUE	C	C	C			0	C	TRUE	SSU_1301	3218	SSU	C
1274	A	A	TRUE	A	A	A			0	A	TRUE	SSU_1302	3219	SSU	A
1275	A	A|Am	FALSE	A	A	A			0	A	TRUE	SSU_1303	3220	SSU	A
1276	A	A	TRUE	A	A	A			0	A	TRUE	SSU_1304	3221	SSU	A
1277	C	C	TRUE	C	C	C			0	C	TRUE	SSU_1305	3222	SSU	C
1278	C	C	TRUE	C	C	C			0	C	TRUE	SSU_1306	3223	SSU	C
1279	A	A|Am	FALSE	A	A	A			0	A	TRUE	SSU_1307	3224	SSU	A
1280	U	U|Y	FALSE	U	U	U			0	U	TRUE	SSU_1308	3225	SSU	T
1281	G	G	TRUE	G	G	G			0	G	TRUE	SSU_1309	3226	SSU	G
1282	A	A	TRUE	A	A	A			0	A	TRUE	SSU_1310	3227	SSU	A
1283	C	C	TRUE	C	C	C			0	C	TRUE	SSU_1311	3228	SSU	C
1284	A	A	TRUE	A	A	A			0	A	TRUE	SSU_1312	3229	SSU	A
1285	C	C	TRUE	C	C	C			0	C	TRUE	SSU_1313	3230	SSU	C
1286	C	C	TRUE	C	C	C			0	C	TRUE	SSU_1314	3231	SSU	C
1287	C	C	TRUE	C	C	C			0	C	TRUE	SSU_1315	3232	SSU	C
1288	A	A|Am	FALSE	A	A	A			0	A	TRUE	SSU_1316	3233	SSU	A
1289	U	U|Y	FALSE	U	U	U			0	U	TRUE	SSU_1317	3234	SSU	T
1290	G	G	TRUE	G	G	G			0	G	TRUE	SSU_1318	3235	SSU	G
1291	A	A	TRUE	A	A	A			0	A	TRUE	SSU_1319	3236	SSU	A
1292	A	A	TRUE	A	A	A			0	A	TRUE	SSU_1320	3237	SSU	A
1293	U	U	TRUE	U	U	U			0	U	TRUE	SSU_1321	3238	SSU	T
1294	U	U|Y	FALSE	U	U	U			0	U	TRUE	SSU_1322	3239	SSU	T
1295	G	G|Gm	FALSE	G	G	G			0	G	TRUE	SSU_1323	3240	SSU	G
1296	G|Gm	G	FALSE	G	G	G			0	G	TRUE	SSU_1324	3241	SSU	G
1297	G|Gm	G	FALSE	G	G	G			0	G	TRUE	SSU_1325	3242	SSU	G
1298	G	G	TRUE	G	G	G			0	G	TRUE	SSU_1326	3243	SSU	G
1299	A	A	TRUE	A	A	A			0	A	TRUE	SSU_1327	3244	SSU	A
1300	A	A	TRUE	A	A	A			0	A	TRUE	SSU_1328	3245	SSU	A
1301	C	C	TRUE	C	C	C			0	C	TRUE	SSU_1329	3246	SSU	C
1302	A	A|Am	FALSE	A	A	A			0	A	TRUE	SSU_1330	3247	SSU	A
1303	U	U|Y	FALSE	U	U	U			0	U	TRUE	SSU_1331	3248	SSU	T
1304	C	C	TRUE	C	C	C			0	C	TRUE	SSU_1332	3249	SSU	C
1305	A	A|Am	FALSE	A	A	A			0	A	TRUE	SSU_1333	3250	SSU	A
1306	U	U|Y|Um	FALSE	U	U	U			0	U	TRUE	SSU_1334	3251	SSU	T
1307	U	U|Y	FALSE	U	U	U			0	U	TRUE	SSU_1335	3252	SSU	T
1308	G	G	TRUE	G	G	G			0	G	TRUE	SSU_1336	3253	SSU	G
1309	G|Gm	G	FALSE	G	G	G			0	G	TRUE	SSU_1337	3254	SSU	G
1310	G|Gm	G	FALSE	G	G	G			0	G	TRUE	SSU_1338	3255	SSU	G
1311	U|Um	U	FALSE	U	U	U			0	U	TRUE	SSU_1339	3256	SSU	T
1312	G	G	TRUE	G	G	G			0	G	TRUE	SSU_1340	3257	SSU	G
1313	C|Cm	C|Cm	TRUE	C|Cm	C|Cm	C|Cm	CCCG|(Cm)CCG	GC|G(Cm)C	*	C	TRUE	SSU_1341	3258	SSU	C
1314	C	C	TRUE	C	C	C			0	C	TRUE	SSU_1342	3259	SSU	C
1315	C	C	TRUE	C	C	C			0	C	TRUE	SSU_1343	3260	SSU	C
1316	G	G	TRUE	G	G	G			0	G	TRUE	SSU_1344	3261	SSU	G
1317	U|Um	U|Y	FALSE	U	U	U			0	U	TRUE	SSU_1345	3262	SSU	T
1318	G	G	TRUE	G	G	G			0	G	TRUE	SSU_1346	3263	SSU	G
1319	U|Um	U|Y	FALSE	U	U	U			0	U	TRUE	SSU_1347	3264	SSU	T
1320	G	G	TRUE	G	G	G			0	G	TRUE	SSU_1348	3265	SSU	G
1321	G	G	TRUE	G	G	G			0	G	TRUE	SSU_1349	3266	SSU	G
1322	C	C	TRUE	C	C	C			0	C	TRUE	SSU_1350	3267	SSU	C
1323	G	G	TRUE	G	G	G			0	G	TRUE	SSU_1351	3268	SSU	G
1324	G	G	TRUE	G	G	G			0	G	TRUE	SSU_1352	3269	SSU	G
1325	C	C	TRUE	C	C	C			0	C	TRUE	SSU_1353	3270	SSU	C
1326	C	C|Cm	FALSE	C	C	C			0	C	TRUE	SSU_1354	3271	SSU	C
1327	U	U|Y	FALSE	U	U	U			0	U	TRUE	SSU_1355	3272	SSU	T
1328	U	U|Y	FALSE	U	U	U			0	U	TRUE	SSU_1356	3273	SSU	T
1329	U	U|Y	FALSE	U	U	U			0	U	TRUE	SSU_1357	3274	SSU	T
1330	U	U|Y+m|Um|Y	FALSE	U	U	U			0	U	TRUE	SSU_1358	3275	SSU	T
1331	G	G	TRUE	G	G	G			0	G	TRUE	SSU_1359	3276	SSU	G
1332	U|Um	U|Y	FALSE	U	U	U			0	U	TRUE	SSU_1360	3277	SSU	T
1333	G	G	TRUE	G	G	G			0	G	TRUE	SSU_1361	3278	SSU	G
1334	C	C|Cm	FALSE	C	C	C			0	C	TRUE	SSU_1362	3279	SSU	C
1335	C	C	TRUE	C	C	C			0	C	TRUE	SSU_1363	3280	SSU	C
1336	G	G	TRUE	G	G	G			0	G	TRUE	SSU_1364	3281	SSU	G
1337	A	A	TRUE	A	A	A			0	A	TRUE	SSU_1365	3282	SSU	A
1338	C	C	TRUE	C	C	C			0	C	TRUE	SSU_1366	3283	SSU	C
1339	C	C	TRUE	C	C	C			0	C	TRUE	SSU_1367	3284	SSU	C
1340	C	C|Cm	FALSE	C	C	C			0	C	TRUE	SSU_1368	3285	SSU	C
1341	U	U|Um|Y	FALSE	U	U	U			0	U	TRUE	SSU_1369	3286	SSU	T
1342	C	C	TRUE	C	C	C			0	C	TRUE	SSU_1370	3287	SSU	C
1343	G	G	TRUE	G	G	G			0	G	TRUE	SSU_1371	3288	SSU	G
1344	G	G	TRUE	G	G	G			0	G	TRUE	SSU_1372	3289	SSU	G
1345	C	C	TRUE	C	C	C			0	C	TRUE	SSU_1373	3290	SSU	C
1346	C	C	TRUE	C	C	C			0	C	TRUE	SSU_1374	3291	SSU	C
1347	C	C	TRUE	C	C	C			0	C	TRUE	SSU_1375	3292	SSU	C
1348	C	C	TRUE	C	C	C			0	C	TRUE	SSU_1376	3293	SSU	C
1349	A	A	TRUE	A	A	A			0	A	TRUE	SSU_1377	3294	SSU	A
1350	A	A	TRUE	A	A	A			0	A	TRUE	SSU_1378	3295	SSU	A
1351	U	U	TRUE	U	U	U			0	U	TRUE	SSU_1379	3296	SSU	T
1352	U	U|Y	FALSE	U	U	U			0	U	TRUE	SSU_1380	3297	SSU	T
1353	U	U|Y	FALSE	U	U	U			0	U	TRUE	SSU_1381	3298	SSU	T
1354	A	A|Am	FALSE	A	A	A			0	A	TRUE	SSU_1382	3299	SSU	A
1355	U	U|Y|Um	FALSE	U	U	U			0	U	TRUE	SSU_1383	3300	SSU	T
1356	U	U|Y	FALSE	U	U	U			0	U	TRUE	SSU_1384	3301	SSU	T
1357	U	U|Y	FALSE	U	U	U			0	U	TRUE	SSU_1385	3302	SSU	T
1358	A	A|Am	FALSE	A	A	A			0	A	TRUE	SSU_1386	3303	SSU	A
1359	U	U|Y	FALSE	U	U	U			0	U	TRUE	SSU_1387	3304	SSU	T
1360	C	C	TRUE	C	C	C			0	C	TRUE	SSU_1388	3305	SSU	C
1361	A	A	TRUE	A	A	A			0	A	TRUE	SSU_1389	3306	SSU	A
1362	A	A	TRUE	A	A	A			0	A	TRUE	SSU_1390	3307	SSU	A
1363	U	U	TRUE	U	U	U			0	U	TRUE	SSU_1391	3308	SSU	T
1364	U	U|Y	FALSE	U	U	U			0	U	TRUE	SSU_1392	3309	SSU	T
1365	U	U|Y	FALSE	U	U	U			0	U	TRUE	SSU_1393	3310	SSU	T
1366	A	A	TRUE	A	A	A			0	A	TRUE	SSU_1394	3311	SSU	A
1367	C	C	TRUE	C	C	C			0	C	TRUE	SSU_1395	3312	SSU	C
1368	G	G	TRUE	G	G	G			0	G	TRUE	SSU_1396	3313	SSU	G
1369	U|Um	U|Y	FALSE	U	U	U			0	U	TRUE	SSU_1397	3314	SSU	T
1370	G	G	TRUE	G	G	G			0	G	TRUE	SSU_1398	3315	SSU	G
1371	C	C|Cm	FALSE	C	C	C			0	C	TRUE	SSU_1399	3316	SSU	C
1372	C	C|Cm	FALSE	C	C	C			0	C	TRUE	SSU_1400	3317	SSU	C
1373	U	U|Y	FALSE	U	U	U			0	U	TRUE	SSU_1401	3318	SSU	T
1374	A	A|Am	FALSE	A	A	A			0	A	TRUE	SSU_1402	3319	SSU	A
1375	U	U|Y|Um	FALSE	U	U	U			0	U	TRUE	SSU_1403	3320	SSU	T
1376	U	U|Um|Y	FALSE	U	U	U			0	U	TRUE	SSU_1404	3321	SSU	T
1377	C	C|Cm	FALSE	C	C	C			0	C	TRUE	SSU_1405	3322	SSU	C
1378	U	U|Y	FALSE	U	U	U			0	U	TRUE	SSU_1406	3323	SSU	T
1379	A	A|Am	FALSE	A	A	A			0	A	TRUE	SSU_1407	3324	SSU	A
1380	U	U|Y	FALSE	U	U	U			0	U	TRUE	SSU_1408	3325	SSU	T
1381	C	C	TRUE	C	C	C			0	C	TRUE	SSU_1409	3326	SSU	C
1382	A	A	TRUE	A	A	A			0	A	TRUE	SSU_1410	3327	SSU	A
1383	C	C	TRUE	C	C	C			0	C	TRUE	SSU_1411	3328	SSU	C
1384	C	C	TRUE	C	C	C			0	C	TRUE	SSU_1412	3329	SSU	C
1385	C	C	TRUE	C	C	C			0	C	TRUE	SSU_1413	3330	SSU	C
1386	C	C	TRUE	C	C	C			0	C	TRUE	SSU_1414	3331	SSU	C
1387	C	C	TRUE	C	C	C			0	C	TRUE	SSU_1415	3332	SSU	C
1388	G	G	TRUE	G	G	G			0	G	TRUE	SSU_1416	3333	SSU	G
1389	G	G	TRUE	G	G	G			0	G	TRUE	SSU_1417	3334	SSU	G
1390	U	U|Um	FALSE	U	U	U			0	U	TRUE	SSU_1418	3335	SSU	T
1391	U	U|Um|Y	FALSE	U	U	U			0	U	TRUE	SSU_1419	3336	SSU	T
1392	C	C	TRUE	C	C	C			0	C	TRUE	SSU_1420	3337	SSU	C
1393	C	C	TRUE	C	C	C			0	C	TRUE	SSU_1421	3338	SSU	C
1394	C	C|Cm	FALSE	C	C	C			0	C	TRUE	SSU_1422	3339	SSU	C
1395	U	U|Um|Y	FALSE	U	U	U			0	U	TRUE	SSU_1423	3340	SSU	T
1396	C	C|Cm	FALSE	C	C	C			0	C	TRUE	SSU_1424	3341	SSU	C
1397	U	U|Y	FALSE	U	U	U			0	U	TRUE	SSU_1425	3342	SSU	T
1398	U	U|Y	FALSE	U	U	U			0	U	TRUE	SSU_1426	3343	SSU	T
1399	U	U|Y	FALSE	U	U	U			0	U	TRUE	SSU_1427	3344	SSU	T
1400	U	U|Y	FALSE	U	U	U			0	U	TRUE	SSU_1428	3345	SSU	T
1401	G	G	TRUE	G	G	G			0	G	TRUE	SSU_1429	3346	SSU	G
1402	A	A	TRUE	A	A	A			0	A	TRUE	SSU_1430	3347	SSU	A
1403	G	G	TRUE	G	G	G			0	G	TRUE	SSU_1431	3348	SSU	G
1404	G	G	TRUE	G	G	G			0	G	TRUE	SSU_1432	3349	SSU	G
1405	U	U	TRUE	U	U	U			0	U	TRUE	SSU_1433	3350	SSU	T
1406	U	U|Um|Y	FALSE	U	U	U			0	U	TRUE	SSU_1434	3351	SSU	T
1407	C	C|Cm	FALSE	C	C	C			0	C	TRUE	SSU_1435	3352	SSU	C
1408	U	U|Y	FALSE	U	U	U			0	U	TRUE	SSU_1436	3353	SSU	T
1409	U	U|Um|Y	FALSE	U	U	U			0	U	TRUE	SSU_1437	3354	SSU	T
1410	C	C	TRUE	C	C	C			0	C	TRUE	SSU_1438	3355	SSU	C
1411	C	C	TRUE	C	C	C			0	C	TRUE	SSU_1439	3356	SSU	C
1412	G	G	TRUE	G	G	G			0	G	TRUE	SSU_1440	3357	SSU	G
1413	G|Gm	G	FALSE	G	G	G			0	G	TRUE	SSU_1441	3358	SSU	G
1414	G|Gm	G	FALSE	G	G	G			0	G	TRUE	SSU_1442	3359	SSU	G
1415	G	G	TRUE	G	G	G			0	G	TRUE	SSU_1443	3360	SSU	G
1416	U	U	TRUE	U	U	U			0	U	TRUE	SSU_1444	3361	SSU	T
1417	U	U|Y	FALSE	U	U	U			0	U	TRUE	SSU_1445	3362	SSU	T
1418	U	U|Y	FALSE	U	U	U			0	U	TRUE	SSU_1446	3363	SSU	T
1419	U	U|Y	FALSE	U	U	U			0	U	TRUE	SSU_1447	3364	SSU	T
1420	U	U|Y	FALSE	U	U	U			0	U	TRUE	SSU_1448	3365	SSU	T
1421	U	U|Y	FALSE	U	U	U			0	U	TRUE	SSU_1449	3366	SSU	T
1422	A	A	TRUE	A	A	A			0	A	TRUE	SSU_1450	3367	SSU	A
1423	C	C	TRUE	C	C	C			0	C	TRUE	SSU_1451	3368	SSU	C
1424	G	G	TRUE	G	G	G			0	G	TRUE	SSU_1452	3369	SSU	G
1425	G|Gm	G	FALSE	G	G	G			0	G	TRUE	SSU_1453	3370	SSU	G
1426	G	G	TRUE	G	G	G			0	G	TRUE	SSU_1454	3371	SSU	G
1427	A	A	TRUE	A	A	A			0	A	TRUE	SSU_1455	3372	SSU	A
1428	A	A	TRUE	A	A	A			0	A	TRUE	SSU_1456	3373	SSU	A
1429	U	U	TRUE	U	U	U			0	U	TRUE	SSU_1457	3374	SSU	T
1430	A	A|Am	FALSE	A	A	A			0	A	TRUE	SSU_1458	3375	SSU	A
1431	U	U|Y	FALSE	U	U	U			0	U	TRUE	SSU_1459	3376	SSU	T
1432	C	C	TRUE	C	C	C			0	C	TRUE	SSU_1460	3377	SSU	C
1433	C	C|Cm	FALSE	C	C	C			0	C	TRUE	SSU_1461	3378	SSU	C
1434	U	U|Um|Y	FALSE	U	U	U			0	U	TRUE	SSU_1462	3379	SSU	T
1435	C	C	TRUE	C	C	C			0	C	TRUE	SSU_1463	3380	SSU	C
1436	A	A	TRUE	A	A	A			0	A	TRUE	SSU_1464	3381	SSU	A
1437	G	G	TRUE	G	G	G			0	G	TRUE	SSU_1465	3382	SSU	G
1438	C	C	TRUE	C	C	C			0	C	TRUE	SSU_1466	3383	SSU	C
1439	A	A	TRUE	A	A	A			0	A	TRUE	SSU_1467	3384	SSU	A
1440	C	C	TRUE	C	C	C			0	C	TRUE	SSU_1468	3385	SSU	C
1441	G	G	TRUE	G	G	G			0	G	TRUE	SSU_1469	3386	SSU	G
1442	U	U|Y	FALSE	U	U	U			0	U	TRUE	SSU_1470	3387	SSU	T
1443	U	U|Y	FALSE	U	U	U			0	U	TRUE	SSU_1471	3388	SSU	T
1444	U	U|Um|Y	FALSE	U	U	U			0	U	TRUE	SSU_1472	3389	SSU	T
1445	C	C|Cm	FALSE	C	C	C			0	C	TRUE	SSU_1473	3390	SSU	C
1446	U	U|Y	FALSE	U	U	U			0	U	TRUE	SSU_1474	3391	SSU	T
1447	U	U|Y	FALSE	U	U	U			0	U	TRUE	SSU_1475	3392	SSU	T
1448	A	A	TRUE	A	A	A			0	A	TRUE	SSU_1476	3393	SSU	A
1449	C	C	TRUE	C	C	C			0	C	TRUE	SSU_1477	3394	SSU	C
1450	U	U|Y	FALSE	U	U	U			0	U	TRUE	SSU_1478	3395	SSU	T
1451	U	U|Um|Y	FALSE	U	U	U			0	U	TRUE	SSU_1479	3396	SSU	T
1452	C	C|Cm	FALSE	C	C	C			0	C	TRUE	SSU_1480	3397	SSU	C
1453	U	U|Y	FALSE	U	U	U			0	U	TRUE	SSU_1481	3398	SSU	T
1454	U	U|Um|Y	FALSE	U	U	U			0	U	TRUE	SSU_1482	3399	SSU	T
1455	C	C	TRUE	C	C	C			0	C	TRUE	SSU_1483	3400	SSU	C
1456	A	A	TRUE	A	A	A			0	A	TRUE	SSU_1484	3401	SSU	A
1457	C	C	TRUE	C	C	C			0	C	TRUE	SSU_1485	3402	SSU	C
1458	G	G	TRUE	G	G	G			0	G	TRUE	SSU_1486	3403	SSU	G
1459	C	C	TRUE	C	C	C			0	C	TRUE	SSU_1487	3404	SSU	C
1460	G	G	TRUE	G	G	G			0	G	TRUE	SSU_1488	3405	SSU	G
1461	A	A	TRUE	A	A	A			0	A	TRUE	SSU_1489	3406	SSU	A
1462	A	A	TRUE	A	A	A			0	A	TRUE	SSU_1490	3407	SSU	A
1463	A	A	TRUE	A	A	A			0	A	TRUE	SSU_1491	3408	SSU	A
1464	G	G	TRUE	G	G	G			0	G	TRUE	SSU_1492	3409	SSU	G
1465	C	C	TRUE	C	C	C			0	C	TRUE	SSU_1493	3410	SSU	C
1466	U	U|Y	FALSE	U	U	U			0	U	TRUE	SSU_1494	3411	SSU	T
1467	U|Y	U|Y	TRUE	U|Y	U|Y	U|Y	CUUG|CUYG	-	*	U	TRUE	SSU_1495	3412	SSU	T
1468	G	G	TRUE	G	G	G			0	G	TRUE	SSU_1496	3413	SSU	G
1469	G|Gm	G	FALSE	G	G	G			0	G	TRUE	SSU_1497	3414	SSU	G
1470	A	A	TRUE	A	A	A			0	A	TRUE	SSU_1498	3415	SSU	A
1471	G	G	TRUE	G	G	G			0	G	TRUE	SSU_1499	3416	SSU	G
1472	G	G	TRUE	G	G	G			0	G	TRUE	SSU_1500	3417	SSU	G
1473	U	U	TRUE	U	U	U			0	U	TRUE	SSU_1501	3418	SSU	T
1474	U	U|Y	FALSE	U	U	U			0	U	TRUE	SSU_1502	3419	SSU	T
1475	A	A	TRUE	A	A	A			0	A	TRUE	SSU_1503	3420	SSU	A
1476	C	C	TRUE	C	C	C			0	C	TRUE	SSU_1504	3421	SSU	C
1477	A	A	TRUE	A	A	A			0	A	TRUE	SSU_1505	3422	SSU	A
1478	G	G	TRUE	G	G	G			0	G	TRUE	SSU_1506	3423	SSU	G
1479	U	U	TRUE	U	U	U			0	U	TRUE	SSU_1507	3424	SSU	T
1480	C	C|Cm	FALSE	C	C	C			0	C	TRUE	SSU_1508	3425	SSU	C
1481	U	U|Um|Y	FALSE	U	U	U			0	U	TRUE	SSU_1509	3426	SSU	T
1482	C	C	TRUE	C	C	C			0	C	TRUE	SSU_1510	3427	SSU	C
1483	A	A	TRUE	A	A	A			0	A	TRUE	SSU_1511	3428	SSU	A
1484	G	G	TRUE	G	G	G			0	G	TRUE	SSU_1512	3429	SSU	G
1485	G|Gm	G	FALSE	G	G	G			0	G	TRUE	SSU_1513	3430	SSU	G
1486	G|Gm	G	FALSE	G	G	G			0	G	TRUE	SSU_1514	3431	SSU	G
1487	G|Gm	G	FALSE	G	G	G			0	G	TRUE	SSU_1515	3432	SSU	G
1488	G|Gm	G	FALSE	G	G	G			0	G	TRUE	SSU_1516	3433	SSU	G
1489	G|Gm	Gm	FALSE	Gm	Gm	Gm	(Gm)AG	AGGGGG(Gm)AGU	1	G	TRUE	SSU_1517	3434	SSU	G					TB11Cs3C2	Gm	+	+	+	+
1490	A	A	TRUE	A	A	A			0	A	TRUE	SSU_1518	3435	SSU	A
1491	G	G	TRUE	G	G	G			0	G	TRUE	SSU_1519	3436	SSU	G
1492	U	U	TRUE	U	U	U			0	U	TRUE	SSU_1520	3437	SSU	T
1493	A	A	TRUE	A	A	A			0	A	TRUE	SSU_1521	3438	SSU	A
1494	C	C	TRUE	C	C	C			0	C	TRUE	SSU_1522	3439	SSU	C
1495	G	G	TRUE	G	G	G			0	G	TRUE	SSU_1523	3440	SSU	G
1496	U	U|Y	FALSE	U	U	U			0	U	TRUE	SSU_1524	3441	SSU	T
1497	U	U|Um|Y	FALSE	U	U	U			0	U	TRUE	SSU_1525	3442	SSU	T
1498	C	C	TRUE	C	C	C			0	C	TRUE	SSU_1526	3443	SSU	C
1499	G	G	TRUE	G	G	G			0	G	TRUE	SSU_1527	3444	SSU	G
1500	C	C	TRUE	C	C	C			0	C	TRUE	SSU_1528	3445	SSU	C
1501	A	A	TRUE	A	A	A			0	A	TRUE	SSU_1529	3446	SSU	A
1502	A	A	TRUE	A	A	A			0	A	TRUE	SSU_1530	3447	SSU	A
1503	Gm	G|Gm	FALSE	Gm	Gm	Gm	CAA(Gm)AG	AA(Gm)AGU	1	G	TRUE	SSU_1531	3448	SSU	G					TB3Cs1C1	Gm	+	+	+	+
1504	A	A	TRUE	A	A	A			0	A	TRUE	SSU_1532	3449	SSU	A
1505	G	G	TRUE	G	G	G			0	G	TRUE	SSU_1533	3450	SSU	G
1506	U|Um	U	FALSE	U	U	U			0	U	TRUE	SSU_1534	3451	SSU	T
1507	G	G	TRUE	G	G	G			0	G	TRUE	SSU_1535	3452	SSU	G
1508	A	A	TRUE	A	A	A			0	A	TRUE	SSU_1536	3453	SSU	A
1509	A	A	TRUE	A	A	A			0	A	TRUE	SSU_1537	3454	SSU	A
1510	A	A	TRUE	A	A	A			0	A	TRUE	SSU_1538	3455	SSU	A
1511	C	C	TRUE	C	C	C			0	C	TRUE	SSU_1539	3456	SSU	C
1512	U	U|Y	FALSE	U	U	U			0	U	TRUE	SSU_1540	3457	SSU	T
1513	U	U|Y	FALSE	U	U	U			0	U	TRUE	SSU_1541	3458	SSU	T
1514	A	A	TRUE	A	A	A			0	A	TRUE	SSU_1542	3459	SSU	A
1515	A	A	TRUE	A	A	A			0	A	TRUE	SSU_1543	3460	SSU	A
1516	A	A	TRUE	A	A	A			0	A	TRUE	SSU_1544	3461	SSU	A
1517	G	G	TRUE	G	G	G			0	G	TRUE	SSU_1545	3462	SSU	G
1518	A	A	TRUE	A	A	A			0	A	TRUE	SSU_1546	3463	SSU	A
1519	A	A	TRUE	A	A	A			0	A	TRUE	SSU_1547	3464	SSU	A
1520	A	A	TRUE	A	A	A			0	A	TRUE	SSU_1548	3465	SSU	A
1521	U	U	TRUE	U	U	U			0	U	TRUE	SSU_1549	3466	SSU	T
1522	U	U|Y	FALSE	U	U	U			0	U	TRUE	SSU_1550	3467	SSU	T
1523	G	G	TRUE	G	G	G			0	G	TRUE	SSU_1551	3468	SSU	G
1524	A	A	TRUE	A	A	A			0	A	TRUE	SSU_1552	3469	SSU	A
1525	C	C	TRUE	C	C	C			0	C	TRUE	SSU_1553	3470	SSU	C
1526	G	G	TRUE	G	G	G			0	G	TRUE	SSU_1554	3471	SSU	G
1527	G|m7G	G	FALSE	G	G	G			0	G	TRUE	SSU_1555	3472	SSU	G
1528	A	A	TRUE	A	A	A			0	A	TRUE	SSU_1556	3473	SSU	A
1529	A	A	TRUE	A	A	A			0	A	TRUE	SSU_1557	3474	SSU	A
1530	U	U	TRUE	U	U	U			0	U	TRUE	SSU_1558	3475	SSU	T
1531	G	G	TRUE	G	G	G			0	G	TRUE	SSU_1559	3476	SSU	G
1532	G	G	TRUE	G	G	G			0	G	TRUE	SSU_1560	3477	SSU	G
1533	C	C	TRUE	C	C	C			0	C	TRUE	SSU_1561	3478	SSU	C
1534	A	A	TRUE	A	A	A			0	A	TRUE	SSU_1562	3479	SSU	A
1535	C	C	TRUE	C	C	C			0	C	TRUE	SSU_1563	3480	SSU	C
1536	C	C	TRUE	C	C	C			0	C	TRUE	SSU_1564	3481	SSU	C
1537	A	A	TRUE	A	A	A			0	A	TRUE	SSU_1565	3482	SSU	A
1538	C	C	TRUE	C	C	C			0	C	TRUE	SSU_1566	3483	SSU	C
1539	A	A	TRUE	A	A	A			0	A	TRUE	SSU_1567	3484	SSU	A
1540	A	A	TRUE	A	A	A			0	A	TRUE	SSU_1568	3485	SSU	A
1541	G	G	TRUE	G	G	G			0	G	TRUE	SSU_1569	3486	SSU	G
1542	A	A	TRUE	A	A	A			0	A	TRUE	SSU_1570	3487	SSU	A
1543	C	C	TRUE	C	C	C			0	C	TRUE	SSU_1571	3488	SSU	C
1544	G	G	TRUE	G	G	G			0	G	TRUE	SSU_1572	3489	SSU	G
1545	U|Um	U|Y	FALSE	U	U	U			0	U	TRUE	SSU_1573	3490	SSU	T
1546	G	G	TRUE	G	G	G			0	G	TRUE	SSU_1574	3491	SSU	G
1547	G|Gm	G	FALSE	G	G	G			0	G	TRUE	SSU_1575	3492	SSU	G
1548	A	A	TRUE	A	A	A			0	A	TRUE	SSU_1576	3493	SSU	A
1549	G	G	TRUE	G	G	G			0	G	TRUE	SSU_1577	3494	SSU	G
1550	C	C	TRUE	C	C	C			0	C	TRUE	SSU_1578	3495	SSU	C
1551	G	G	TRUE	G	G	G			0	G	TRUE	SSU_1579	3496	SSU	G
1552	U|Um	U|Y	FALSE	U	U	U			0	U	TRUE	SSU_1580	3497	SSU	T
1553	G	G	TRUE	G	G	G			0	G	TRUE	SSU_1581	3498	SSU	G
1554	C	C	TRUE	C	C	C			0	C	TRUE	SSU_1582	3499	SSU	C
1555	G	G	TRUE	G	G	G			0	G	TRUE	SSU_1583	3500	SSU	G
1556	G	G	TRUE	G	G	G			0	G	TRUE	SSU_1584	3501	SSU	G
1557	U	U|Um	FALSE	U	U	U			0	U	TRUE	SSU_1585	3502	SSU	T
1558	U	U|Y	FALSE	U	U	U			0	U	TRUE	SSU_1586	3503	SSU	T
1559	U	U|Y	FALSE	U	U	U			0	U	TRUE	SSU_1587	3504	SSU	T
1560	A	A	TRUE	A	A	A			0	A	TRUE	SSU_1588	3505	SSU	A
1561	A	A	TRUE	A	A	A			0	A	TRUE	SSU_1589	3506	SSU	A
1562	U	U	TRUE	U	U	U			0	U	TRUE	SSU_1590	3507	SSU	T
1563	U	U|Y	FALSE	U	U	U			0	U	TRUE	SSU_1591	3508	SSU	T
1564	Y	U|Y	FALSE	Y	Y	Y	UUUAAUUYG	-	1	U	TRUE	SSU_1592	3509	SSU	T	+	TB1Cs1H1	+	+						+
1565	G	G	TRUE	G	G	G			0	G	TRUE	SSU_1593	3510	SSU	G
1566	A	A	TRUE	A	A	A			0	A	TRUE	SSU_1594	3511	SSU	A
1567	C	C	TRUE	C	C	C			0	C	TRUE	SSU_1595	3512	SSU	C
1568	m1acp3Y	U|Um|Y	FALSE	m1acp3Y	m1acp3Y	m1acp3Y	AC(m1acp3Y)CAACAC(Gm)G	(m1acp3Y)C	1	U	TRUE	SSU_1596	3513	SSU	T	+	TB9Cs1pH1	No signal	+						+
1569	C	C	TRUE	C	C	C			0	C	TRUE	SSU_1597	3514	SSU	C
1570	A	A	TRUE	A	A	A			0	A	TRUE	SSU_1598	3515	SSU	A
1571	A	A	TRUE	A	A	A			0	A	TRUE	SSU_1599	3516	SSU	A
1572	C	C	TRUE	C	C	C			0	C	TRUE	SSU_1600	3517	SSU	C
1573	A	A	TRUE	A	A	A			0	A	TRUE	SSU_1601	3518	SSU	A
1574	C	C	TRUE	C	C	C			0	C	TRUE	SSU_1602	3519	SSU	C
1575	Gm	G|Gm	FALSE	Gm	Gm	Gm	AC(m1acp3Y)CAACAC(Gm)G	(Gm)GGGAAC	1	G	TRUE	SSU_1603	3520	SSU	G					TB8Cs3C2	Gm	+	+	+	+
1576	G	G	TRUE	G	G	G			0	G	TRUE	SSU_1604	3521	SSU	G
1577	G|Gm	G	FALSE	G	G	G			0	G	TRUE	SSU_1605	3522	SSU	G
1578	G	G	TRUE	G	G	G			0	G	TRUE	SSU_1606	3523	SSU	G
1579	A	A	TRUE	A	A	A			0	A	TRUE	SSU_1607	3524	SSU	A
1580	A	A	TRUE	A	A	A			0	A	TRUE	SSU_1608	3525	SSU	A
1581	C	C	TRUE	C	C	C			0	C	TRUE	SSU_1609	3526	SSU	C
1582	Y	U|Y	FALSE	Y	Y	Y	AACYUYACCAG	-	1	U	TRUE	SSU_1610	3527	SSU	T	+		+	+						+
1583	U	U|Y	FALSE	U	U	U			0	U	TRUE	SSU_1611	3528	SSU	T
1584	Y	U|Y	FALSE	Y	Y	Y	AACYUYACCAG	-	1	U	TRUE	SSU_1612	3529	SSU	T	+	TB10Cs1pH1	+	+						+
1585	A	A	TRUE	A	A	A			0	A	TRUE	SSU_1613	3530	SSU	A
1586	C	C	TRUE	C	C	C			0	C	TRUE	SSU_1614	3531	SSU	C
1587	C	C	TRUE	C	C	C			0	C	TRUE	SSU_1615	3532	SSU	C
1588	A	A	TRUE	A	A	A			0	A	TRUE	SSU_1616	3533	SSU	A
1589	G	G	TRUE	G	G	G			0	G	TRUE	SSU_1617	3534	SSU	G
1590	A	A	TRUE	A	A	A			0	A	TRUE	SSU_1618	3535	SSU	A
1591	Y	U|Y	FALSE	Y	Y	Y	AYCCG	AGAY	1	U	TRUE	SSU_1619	3536	SSU	T	+	TB9Cs1H2	+	+						+
1592	C	C	TRUE	C	C	C			0	C	TRUE	SSU_1620	3537	SSU	C
1593	C	C	TRUE	C	C	C			0	C	TRUE	SSU_1621	3538	SSU	C
1594	G	G	TRUE	G	G	G			0	G	TRUE	SSU_1622	3539	SSU	G
1595	G	G	TRUE	G	G	G			0	G	TRUE	SSU_1623	3540	SSU	G
1596	A	A	TRUE	A	A	A			0	A	TRUE	SSU_1624	3541	SSU	A
1597	C	C	TRUE	C	C	C			0	C	TRUE	SSU_1625	3542	SSU	C
1598	A	A	TRUE	A	A	A			0	A	TRUE	SSU_1626	3543	SSU	A
1599	G	G	TRUE	G	G	G			0	G	TRUE	SSU_1627	3544	SSU	G
1600	G|Gm	G|Gm	TRUE	G|Gm	G|Gm	G|Gm	G|(Gm)G	AGGGU|AG(Gm)GU	*	G	TRUE	SSU_1628	3545	SSU	G
1601	G|Gm	G	FALSE	G	G	G			0	G	TRUE	SSU_1629	3546	SSU	G
1602	U|Um	U	FALSE	U	U	U	UG	AGGGU|AG(Gm)GU	0	U	TRUE	SSU_1630	3547	SSU	T					TB10Cs2"C3	Um	only RiboMeth-seq	only RiboMeth-seq	+	+
1603	G	G	TRUE	G	G	G			0	G	TRUE	SSU_1631	3548	SSU	G
1604	A	A	TRUE	A	A	A			0	A	TRUE	SSU_1632	3549	SSU	A
1605	G	G	TRUE	G	G	G			0	G	TRUE	SSU_1633	3550	SSU	G
1606	G	G	TRUE	G	G	G			0	G	TRUE	SSU_1634	3551	SSU	G
1607	A	A	TRUE	A	A	A			0	A	TRUE	SSU_1635	3552	SSU	A
1608	U	U	TRUE	U	U	U			0	U	TRUE	SSU_1636	3553	SSU	T
1609	U	U|Y	FALSE	U	U	U			0	U	TRUE	SSU_1637	3554	SSU	T
1610	G	G	TRUE	G	G	G			0	G	TRUE	SSU_1638	3555	SSU	G
1611	A	A	TRUE	A	A	A			0	A	TRUE	SSU_1639	3556	SSU	A
1612	C	C	TRUE	C	C	C			0	C	TRUE	SSU_1640	3557	SSU	C
1613	A	A	TRUE	A	A	A			0	A	TRUE	SSU_1641	3558	SSU	A
1614	G	G	TRUE	G	G	G			0	G	TRUE	SSU_1642	3559	SSU	G
1615	A	A	TRUE	A	A	A			0	A	TRUE	SSU_1643	3560	SSU	A
1616	U	U|Y	FALSE	U	U	U			0	U	TRUE	SSU_1644	3561	SSU	T
1617	G	G	TRUE	G	G	G			0	G	TRUE	SSU_1645	3562	SSU	G
1618	G|Gm	G|Gm	TRUE	G|Gm	G|Gm	G|Gm	(Gm)AG	GGAGU|G(Gm)AGU	*	G	TRUE	SSU_1646	3563	SSU	G
1619	A	A	TRUE	A	A	A			0	A	TRUE	SSU_1647	3564	SSU	A
1620	G	G	TRUE	G	G	G			0	G	TRUE	SSU_1648	3565	SSU	G
1621	U|Um	U	FALSE	U	U	U			0	U	TRUE	SSU_1649	3566	SSU	T
1622	G	G	TRUE	G	G	G			0	G	TRUE	SSU_1650	3567	SSU	G
1623	U	U|Y	FALSE	U	U	U			0	U	TRUE	SSU_1651	3568	SSU	T
1624	Um	U|Um|Y	FALSE	Um	Um	Um	U(Um)CUUUCUCG	(Um)C	1	U	TRUE	SSU_1652	3569	SSU	T					TB10Cs1C3	Um	+	+	+	+
1625	C	C|Cm	FALSE	C	C	C			0	C	TRUE	SSU_1653	3570	SSU	C
1626	U	U|Y	FALSE	U	U	U			0	U	TRUE	SSU_1654	3571	SSU	T
1627	U	U|Y	FALSE	U	U	U			0	U	TRUE	SSU_1655	3572	SSU	T
1628	U	U|Um|Y	FALSE	U	U	U			0	U	TRUE	SSU_1656	3573	SSU	T
1629	C	C|Cm	FALSE	C	C	C			0	C	TRUE	SSU_1657	3574	SSU	C
1630	U	U|Um|Y	FALSE	U	U	U			0	U	TRUE	SSU_1658	3575	SSU	T
1631	C	C	TRUE	C	C	C			0	C	TRUE	SSU_1659	3576	SSU	C
1632	G	G	TRUE	G	G	G			0	G	TRUE	SSU_1660	3577	SSU	G
1633	A	A	TRUE	A	A	A			0	A	TRUE	SSU_1661	3578	SSU	A
1634	U	U|Y	FALSE	U	U	U			0	U	TRUE	SSU_1662	3579	SSU	T
1635	C	C	TRUE	C	C	C			0	C	TRUE	SSU_1663	3580	SSU	C
1636	C	C	TRUE	C	C	C			0	C	TRUE	SSU_1664	3581	SSU	C
1637	C	C	TRUE	C	C	C			0	C	TRUE	SSU_1665	3582	SSU	C
1638	C	C|Cm	FALSE	C	C	C			0	C	TRUE	SSU_1666	3583	SSU	C
1639	U	U|Y	FALSE	U	U	U			0	U	TRUE	SSU_1667	3584	SSU	T
1640	G	G	TRUE	G	G	G			0	G	TRUE	SSU_1668	3585	SSU	G
1641	A	A	TRUE	A	A	A			0	A	TRUE	SSU_1669	3586	SSU	A
1642	A	A	TRUE	A	A	A			0	A	TRUE	SSU_1670	3587	SSU	A
1643	U	U	TRUE	U	U	U			0	U	TRUE	SSU_1671	3588	SSU	T
1644	G	G	TRUE	G	G	G			0	G	TRUE	SSU_1672	3589	SSU	G
1645	G|Gm	G	FALSE	G	G	G			0	G	TRUE	SSU_1673	3590	SSU	G
1646	U|Um	U|Um	TRUE	U|Um	Um	Um	(Um)G	GG(Um)G(Gm)U	1	U	TRUE	SSU_1674	3591	SSU	T					TB10Cs3C2	Um	+	+	+	+
1647	G	G	TRUE	G	G	G			0	G	TRUE	SSU_1675	3592	SSU	G
1648	G|Gm	G|Gm	TRUE	G|Gm	Gm	Gm	(Gm)UG	GG(Um)G(Gm)U	1	G	TRUE	SSU_1676	3593	SSU	G					TB9Cs3C1	Gm	+	+	+	+
1649	U|Um	U	FALSE	U	U	U			0	U	TRUE	SSU_1677	3594	SSU	T
1650	G	G	TRUE	G	G	G			0	G	TRUE	SSU_1678	3595	SSU	G
1651	C	C	TRUE	C	C	C			0	C	TRUE	SSU_1679	3596	SSU	C
1652	A	A|Am	FALSE	A	A	A			0	A	TRUE	SSU_1680	3597	SSU	A
1653	U	U|Y	FALSE	U	U	U			0	U	TRUE	SSU_1681	3598	SSU	T
1654	G	G	TRUE	G	G	G			0	G	TRUE	SSU_1682	3599	SSU	G
1655	G	G	TRUE	G	G	G			0	G	TRUE	SSU_1683	3600	SSU	G
1656	C	C	TRUE	C	C	C			0	C	TRUE	SSU_1684	3601	SSU	C
1657	C	C	TRUE	C	C	C			0	C	TRUE	SSU_1685	3602	SSU	C
1658	G	G	TRUE	G	G	G			0	G	TRUE	SSU_1686	3603	SSU	G
1659	C	C	TRUE	C	C	C			0	C	TRUE	SSU_1687	3604	SSU	C
1660	U|Y	U|Y	TRUE	U|Y	U|Y	U|Y	CUUUUG|CYUUUG	-	*	U	TRUE	SSU_1688	3605	SSU	T
1661	U	U|Y	FALSE	U	U	U			0	U	TRUE	SSU_1689	3606	SSU	T
1662	U	U|Y	FALSE	U	U	U			0	U	TRUE	SSU_1690	3607	SSU	T
1663	U	U|Y	FALSE	U	U	U			0	U	TRUE	SSU_1691	3608	SSU	T
1664	G	G	TRUE	G	G	G			0	G	TRUE	SSU_1692	3609	SSU	G
1665	G	G	TRUE	G	G	G			0	G	TRUE	SSU_1693	3610	SSU	G
1666	U	U	TRUE	U	U	U			0	U	TRUE	SSU_1694	3611	SSU	T
1667	C	C	TRUE	C	C	C			0	C	TRUE	SSU_1695	3612	SSU	C
1668	G	G	TRUE	G	G	G			0	G	TRUE	SSU_1696	3613	SSU	G
1669	G|Gm	G	FALSE	G	G	G			0	G	TRUE	SSU_1697	3614	SSU	G
1670	U|Um	U	FALSE	U	U	U			0	U	TRUE	SSU_1698	3615	SSU	T
1671	G	G	TRUE	G	G	G			0	G	TRUE	SSU_1699	3616	SSU	G
1672	G|Gm	G|Gm	TRUE	G|Gm	G|Gm	G|Gm	G|(Gm)AG	GGAGU|G(Gm)AGU	*	G	TRUE	SSU_1700	3617	SSU	G					TB10Cs2"C1	Gm	+	+	+	+
1673	A	A	TRUE	A	A	A			0	A	TRUE	SSU_1701	3618	SSU	A
1674	G	G	TRUE	G	G	G			0	G	TRUE	SSU_1702	3619	SSU	G
1675	U|Um	U	FALSE	U	U	U			0	U	TRUE	SSU_1703	3620	SSU	T
1676	G	G	TRUE	G	G	G			0	G	TRUE	SSU_1704	3621	SSU	G
1677	A	A	TRUE	A	A	A			0	A	TRUE	SSU_1705	3622	SSU	A
1678	U	U|Y	FALSE	U	U	U			0	U	TRUE	SSU_1706	3623	SSU	T
1679	U	U|Y	FALSE	U	U	U			0	U	TRUE	SSU_1707	3624	SSU	T
1680	U	U|Y+m|Um|Y	FALSE	U	U	U			0	U	TRUE	SSU_1708	3625	SSU	T
1681	G	G	TRUE	G	G	G			0	G	TRUE	SSU_1709	3626	SSU	G
1682	Y	U|Y	FALSE	Y	Y	Y	YUUG	GY	1	U	TRUE	SSU_1710	3627	SSU	T	+	TB11Cs5H1	+	+						+
1683	U	U|Y	FALSE	U	U	U			0	U	TRUE	SSU_1711	3628	SSU	T
1684	U	U|Y	FALSE	U	U	U			0	U	TRUE	SSU_1712	3629	SSU	T
1685	G	G	TRUE	G	G	G			0	G	TRUE	SSU_1713	3630	SSU	G
1686	G	G	TRUE	G	G	G			0	G	TRUE	SSU_1714	3631	SSU	G
1687	U|Um	U|Um	TRUE	U|Um	U|Um	U|Um	UUG|(Um)UG	GGU|GG(Um)U	*	U	TRUE	SSU_1715	3632	SSU	T
1688	U|Um	U|Y	FALSE	U	U	U			0	U	TRUE	SSU_1716	3633	SSU	T
1689	G	G	TRUE	G	G	G			0	G	TRUE	SSU_1717	3634	SSU	G
1690	A	A	TRUE	A	A	A			0	A	TRUE	SSU_1718	3635	SSU	A
1691	U	U|Y	FALSE	U	U	U			0	U	TRUE	SSU_1719	3636	SSU	T
1692	U	U|Um|Y	FALSE	U	U	U			0	U	TRUE	SSU_1720	3637	SSU	T
1693	C	C	TRUE	C	C	C			0	C	TRUE	SSU_1721	3638	SSU	C
1694	C	C	TRUE	C	C	C			0	C	TRUE	SSU_1722	3639	SSU	C
1695	G	G	TRUE	G	G	G			0	G	TRUE	SSU_1723	3640	SSU	G
1696	U	U|Y	FALSE	U	U	U			0	U	TRUE	SSU_1724	3641	SSU	T
1697	C	C	TRUE	C	C	C			0	C	TRUE	SSU_1725	3642	SSU	C
1698	A	A	TRUE	A	A	A			0	A	TRUE	SSU_1726	3643	SSU	A
1699	A	A	TRUE	A	A	A			0	A	TRUE	SSU_1727	3644	SSU	A
1700	C	C	TRUE	C	C	C			0	C	TRUE	SSU_1728	3645	SSU	C
1701	G	G	TRUE	G	G	G			0	G	TRUE	SSU_1729	3646	SSU	G
1702	G	G	TRUE	G	G	G			0	G	TRUE	SSU_1730	3647	SSU	G
1703	A	A	TRUE	A	A	A			0	A	TRUE	SSU_1731	3648	SSU	A
1704	C	C	TRUE	C	C	C			0	C	TRUE	SSU_1732	3649	SSU	C
1705	G	G	TRUE	G	G	G			0	G	TRUE	SSU_1733	3650	SSU	G
1706	A	A	TRUE	A	A	A			0	A	TRUE	SSU_1734	3651	SSU	A
1707	G	G	TRUE	G	G	G			0	G	TRUE	SSU_1735	3652	SSU	G
1708	A	A	TRUE	A	A	A			0	A	TRUE	SSU_1736	3653	SSU	A
1709	U	U	TRUE	U	U	U			0	U	TRUE	SSU_1737	3654	SSU	T
1710	C	C	TRUE	C	C	C			0	C	TRUE	SSU_1738	3655	SSU	C
1711	C	C	TRUE	C	C	C			0	C	TRUE	SSU_1739	3656	SSU	C
1712	A	A	TRUE	A	A	A			0	A	TRUE	SSU_1740	3657	SSU	A
1713	A	A	TRUE	A	A	A			0	A	TRUE	SSU_1741	3658	SSU	A
1714	G	G	TRUE	G	G	G			0	G	TRUE	SSU_1742	3659	SSU	G
1715	C	C	TRUE	C	C	C			0	C	TRUE	SSU_1743	3660	SSU	C
1716	U	U|Um|Y	FALSE	U	U	U			0	U	TRUE	SSU_1744	3661	SSU	T
1717	G	G	TRUE	G	G	G			0	G	TRUE	SSU_1745	3662	SSU	G
1718	C	C|Cm	FALSE	C	C	C			0	C	TRUE	SSU_1746	3663	SSU	C
1719	C	C	TRUE	C	C	C			0	C	TRUE	SSU_1747	3664	SSU	C
1720	C	C|Cm	FALSE	C	C	C			0	C	TRUE	SSU_1748	3665	SSU	C
1721	A	A	TRUE	A	A	A			0	A	TRUE	SSU_1749	3666	SSU	A
1722	G	G	TRUE	G	G	G			0	G	TRUE	SSU_1750	3667	SSU	G
1723	U	U	TRUE	U	U	U			0	U	TRUE	SSU_1751	3668	SSU	T
1724	A	A	TRUE	A	A	A			0	A	TRUE	SSU_1752	3669	SSU	A
1725	G	G|Gm	FALSE	G	G	G			0	G	TRUE	SSU_1753	3670	SSU	G
1726	G|Gm	G	FALSE	G	G	G			0	G	TRUE	SSU_1754	3671	SSU	G
1727	U|Um	U	FALSE	U	U	U			0	U	TRUE	SSU_1755	3672	SSU	T
1728	G	G	TRUE	G	G	G			0	G	TRUE	SSU_1756	3673	SSU	G
1729	C	C|Cm	FALSE	C	C	C			0	C	TRUE	SSU_1757	3674	SSU	C
1730	C	C	TRUE	C	C	C			0	C	TRUE	SSU_1758	3675	SSU	C
1731	G	G	TRUE	G	G	G			0	G	TRUE	SSU_1759	3676	SSU	G
1732	G|Gm	G	FALSE	G	G	G			0	G	TRUE	SSU_1760	3677	SSU	G
1733	G	G	TRUE	G	G	G			0	G	TRUE	SSU_1761	3678	SSU	G
1734	A	A	TRUE	A	A	A			0	A	TRUE	SSU_1762	3679	SSU	A
1735	U	U	TRUE	U	U	U			0	U	TRUE	SSU_1763	3680	SSU	T
1736	U	U|Y+m|Um|Y	FALSE	U	U	U			0	U	TRUE	SSU_1764	3681	SSU	T
1737	G	G	TRUE	G	G	G			0	G	TRUE	SSU_1765	3682	SSU	G
1738	U	U|Y	FALSE	U	U	U			0	U	TRUE	SSU_1766	3683	SSU	T
1739	C	C	TRUE	C	C	C			0	C	TRUE	SSU_1767	3684	SSU	C
1740	C	C	TRUE	C	C	C			0	C	TRUE	SSU_1768	3685	SSU	C
1741	A	A	TRUE	A	A	A			0	A	TRUE	SSU_1769	3686	SSU	A
1742	C	C	TRUE	C	C	C			0	C	TRUE	SSU_1770	3687	SSU	C
1743	A	A	TRUE	A	A	A			0	A	TRUE	SSU_1771	3688	SSU	A
1744	C	C	TRUE	C	C	C			0	C	TRUE	SSU_1772	3689	SSU	C
1745	A	A	TRUE	A	A	A			0	A	TRUE	SSU_1773	3690	SSU	A
1746	G	G	TRUE	G	G	G			0	G	TRUE	SSU_1774	3691	SSU	G
1747	G	G	TRUE	G	G	G			0	G	TRUE	SSU_1775	3692	SSU	G
1748	A	A	TRUE	A	A	A			0	A	TRUE	SSU_1776	3693	SSU	A
1749	C	C	TRUE	C	C	C			0	C	TRUE	SSU_1777	3694	SSU	C
1750	A	A	TRUE	A	A	A			0	A	TRUE	SSU_1778	3695	SSU	A
1751	G	G	TRUE	G	G	G			0	G	TRUE	SSU_1779	3696	SSU	G
1752	C	C	TRUE	C	C	C			0	C	TRUE	SSU_1780	3697	SSU	C
1753	A	A	TRUE	A	A	A			0	A	TRUE	SSU_1781	3698	SSU	A
1754	G	G	TRUE	G	G	G			0	G	TRUE	SSU_1782	3699	SSU	G
1755	U	U	TRUE	U	U	U			0	U	TRUE	SSU_1783	3700	SSU	T
1756	C	C	TRUE	C	C	C			0	C	TRUE	SSU_1784	3701	SSU	C
1757	C	C	TRUE	C	C	C			0	C	TRUE	SSU_1785	3702	SSU	C
1758	C	C|Cm	FALSE	C	C	C			0	C	TRUE	SSU_1786	3703	SSU	C
1759	U	U|Um|Y	FALSE	U	U	U			0	U	TRUE	SSU_1787	3704	SSU	T
1760	C	C	TRUE	C	C	C			0	C	TRUE	SSU_1788	3705	SSU	C
1761	C	C	TRUE	C	C	C			0	C	TRUE	SSU_1789	3706	SSU	C
1762	G	G	TRUE	G	G	G			0	G	TRUE	SSU_1790	3707	SSU	G
1763	G	G	TRUE	G	G	G			0	G	TRUE	SSU_1791	3708	SSU	G
1764	C	C	TRUE	C	C	C			0	C	TRUE	SSU_1792	3709	SSU	C
1765	G	G	TRUE	G	G	G			0	G	TRUE	SSU_1793	3710	SSU	G
1766	G|Gm	G	FALSE	G	G	G			0	G	TRUE	SSU_1794	3711	SSU	G
1767	G|Gm	G	FALSE	G	G	G			0	G	TRUE	SSU_1795	3712	SSU	G
1768	G	G	TRUE	G	G	G			0	G	TRUE	SSU_1796	3713	SSU	G
1769	A	A	TRUE	A	A	A			0	A	TRUE	SSU_1797	3714	SSU	A
1770	U	U	TRUE	U	U	U			0	U	TRUE	SSU_1798	3715	SSU	T
1771	U	U|Y	FALSE	U	U	U			0	U	TRUE	SSU_1799	3716	SSU	T
1772	U	U|Y	FALSE	U	U	U			0	U	TRUE	SSU_1800	3717	SSU	T
1773	U	U|Y	FALSE	U	U	U			0	U	TRUE	SSU_1801	3718	SSU	T
1774	U	U|Y	FALSE	U	U	U			0	U	TRUE	SSU_1802	3719	SSU	T
1775	U	U|Um|Y	FALSE	U	U	U			0	U	TRUE	SSU_1803	3720	SSU	T
1776	C	C	TRUE	C	C	C			0	C	TRUE	SSU_1804	3721	SSU	C
1777	C	C	TRUE	C	C	C			0	C	TRUE	SSU_1805	3722	SSU	C
1778	C	C	TRUE	C	C	C			0	C	TRUE	SSU_1806	3723	SSU	C
1779	C	C	TRUE	C	C	C			0	C	TRUE	SSU_1807	3724	SSU	C
1780	A	A	TRUE	A	A	A			0	A	TRUE	SSU_1808	3725	SSU	A
1781	A	A	TRUE	A	A	A			0	A	TRUE	SSU_1809	3726	SSU	A
1782	C	C	TRUE	C	C	C			0	C	TRUE	SSU_1810	3727	SSU	C
1783	G	G	TRUE	G	G	G			0	G	TRUE	SSU_1811	3728	SSU	G
1784	G|Gm	G	FALSE	G	G	G			0	G	TRUE	SSU_1812	3729	SSU	G
1785	U|Um	U|Um	TRUE	U|Um	U	U			0	U	TRUE	SSU_1813	3730	SSU	T
1786	G	G	TRUE	G	G	G			0	G	TRUE	SSU_1814	3731	SSU	G
1787	G	G|Gm	FALSE	G	G	G			0	G	TRUE	SSU_1815	3732	SSU	G
1788	U	U	TRUE	U	U	U			0	U	TRUE	SSU_1816	3733	SSU	T
1789	C	C	TRUE	C	C	C			0	C	TRUE	SSU_1817	3734	SSU	C
1790	G	G	TRUE	G	G	G			0	G	TRUE	SSU_1818	3735	SSU	G
1791	U	U|Y	FALSE	U	U	U			0	U	TRUE	SSU_1819	3736	SSU	T
1792	C	C	TRUE	C	C	C			0	C	TRUE	SSU_1820	3737	SSU	C
1793	A	A|Am	FALSE	A	A	A			0	A	TRUE	SSU_1821	3738	SSU	A
1794	U	U|Y	FALSE	U	U	U			0	U	TRUE	SSU_1822	3739	SSU	T
1795	C	C	TRUE	C	C	C			0	C	TRUE	SSU_1823	3740	SSU	C
1796	C	C|Cm	FALSE	C	C	C			0	C	TRUE	SSU_1824	3741	SSU	C
1797	U	U|Y	FALSE	U	U	U			0	U	TRUE	SSU_1825	3742	SSU	T
1798	U	U|Um|Y	FALSE	U	U	U			0	U	TRUE	SSU_1826	3743	SSU	T
1799	C	C|Cm	FALSE	C	C	C			0	C	TRUE	SSU_1827	3744	SSU	C
1800	U	U|Y	FALSE	U	U	U			0	U	TRUE	SSU_1828	3745	SSU	T
1801	U	U|Y	FALSE	U	U	U			0	U	TRUE	SSU_1829	3746	SSU	T
1802	U	U|Y	FALSE	U	U	U			0	U	TRUE	SSU_1830	3747	SSU	T
1803	U	U|Y	FALSE	U	U	U			0	U	TRUE	SSU_1831	3748	SSU	T
1804	U	U|Y	FALSE	U	U	U			0	U	TRUE	SSU_1832	3749	SSU	T
1805	A	A	TRUE	A	A	A			0	A	TRUE	SSU_1833	3750	SSU	A
1806	C	C	TRUE	C	C	C			0	C	TRUE	SSU_1834	3751	SSU	C
1807	A	A	TRUE	A	A	A			0	A	TRUE	SSU_1835	3752	SSU	A
1808	G	G	TRUE	G	G	G			0	G	TRUE	SSU_1836	3753	SSU	G
1809	G	G	TRUE	G	G	G			0	G	TRUE	SSU_1837	3754	SSU	G
1810	C	C	TRUE	C	C	C			0	C	TRUE	SSU_1838	3755	SSU	C
1811	C	C	TRUE	C	C	C			0	C	TRUE	SSU_1839	3756	SSU	C
1812	C	C	TRUE	C	C	C			0	C	TRUE	SSU_1840	3757	SSU	C
1813	C	C|Cm	FALSE	C	C	C			0	C	TRUE	SSU_1841	3758	SSU	C
1814	U	U|Y	FALSE	U	U	U			0	U	TRUE	SSU_1842	3759	SSU	T
1815	U	U|Um|Y	FALSE	U	U	U			0	U	TRUE	SSU_1843	3760	SSU	T
1816	Cm	C|Cm	FALSE	Cm	Cm	Cm	CCCCUU(Cm)UCUG	(Cm)U	1	C	TRUE	SSU_1844	3761	SSU	C					TB7Cs1C1	Cm	+	+	+	+
1817	U	U|Um|Y	FALSE	U	U	U			0	U	TRUE	SSU_1845	3762	SSU	T
1818	C	C|Cm	FALSE	C	C	C			0	C	TRUE	SSU_1846	3763	SSU	C
1819	U	U|Um|Y	FALSE	U	U	U			0	U	TRUE	SSU_1847	3764	SSU	T
1820	G	G	TRUE	G	G	G			0	G	TRUE	SSU_1848	3765	SSU	G
1821	C	C	TRUE	C	C	C			0	C	TRUE	SSU_1849	3766	SSU	C
1822	G	G	TRUE	G	G	G			0	G	TRUE	SSU_1850	3767	SSU	G
1823	G|Gm	G	FALSE	G	G	G			0	G	TRUE	SSU_1851	3768	SSU	G
1824	G	G	TRUE	G	G	G			0	G	TRUE	SSU_1852	3769	SSU	G
1825	A	A	TRUE	A	A	A			0	A	TRUE	SSU_1853	3770	SSU	A
1826	U	U	TRUE	U	U	U			0	U	TRUE	SSU_1854	3771	SSU	T
1827	U	U|Um|Y	FALSE	U	U	U			0	U	TRUE	SSU_1855	3772	SSU	T
1828	C	C	TRUE	C	C	C			0	C	TRUE	SSU_1856	3773	SSU	C
1829	C	C|Cm	FALSE	C	C	C			0	C	TRUE	SSU_1857	3774	SSU	C
1830	U	U|Y	FALSE	U	U	U			0	U	TRUE	SSU_1858	3775	SSU	T
1831	U	U|Um|Y	FALSE	U	U	U			0	U	TRUE	SSU_1859	3776	SSU	T
1832	G	G	TRUE	G	G	G			0	G	TRUE	SSU_1860	3777	SSU	G
1833	C	C	TRUE	C	C	C			0	C	TRUE	SSU_1861	3778	SSU	C
1834	U	U|Y	FALSE	U	U	U			0	U	TRUE	SSU_1862	3779	SSU	T
1835	U	U|Y	FALSE	U	U	U			0	U	TRUE	SSU_1863	3780	SSU	T
1836	U	U|Y	FALSE	U	U	U			0	U	TRUE	SSU_1864	3781	SSU	T
1837	U	U|Um|Y	FALSE	U	U	U			0	U	TRUE	SSU_1865	3782	SSU	T
1838	C	C	TRUE	C	C	C			0	C	TRUE	SSU_1866	3783	SSU	C
1839	G	G	TRUE	G	G	G			0	G	TRUE	SSU_1867	3784	SSU	G
1840	C	C	TRUE	C	C	C			0	C	TRUE	SSU_1868	3785	SSU	C
1841	G	G	TRUE	G	G	G			0	G	TRUE	SSU_1869	3786	SSU	G
1842	C	C	TRUE	C	C	C			0	C	TRUE	SSU_1870	3787	SSU	C
1843	A	A	TRUE	A	A	A			0	A	TRUE	SSU_1871	3788	SSU	A
1844	A	A	TRUE	A	A	A			0	A	TRUE	SSU_1872	3789	SSU	A
1845	G	G	TRUE	G	G	G			0	G	TRUE	SSU_1873	3790	SSU	G
1846	G|Gm	G	FALSE	G	G	G			0	G	TRUE	SSU_1874	3791	SSU	G
1847	U|Um	U	FALSE	U	U	U			0	U	TRUE	SSU_1875	3792	SSU	T
1848	G	G	TRUE	G	G	G			0	G	TRUE	SSU_1876	3793	SSU	G
1849	A	A	TRUE	A	A	A			0	A	TRUE	SSU_1877	3794	SSU	A
1850	G	G	TRUE	G	G	G			0	G	TRUE	SSU_1878	3795	SSU	G
1851	A	A	TRUE	A	A	A			0	A	TRUE	SSU_1879	3796	SSU	A
1852	U	U	TRUE	U	U	U			0	U	TRUE	SSU_1880	3797	SSU	T
1853	U	U|Y	FALSE	U	U	U			0	U	TRUE	SSU_1881	3798	SSU	T
1854	U	U|Y	FALSE	U	U	U			0	U	TRUE	SSU_1882	3799	SSU	T
1855	U	U|Y	FALSE	U	U	U			0	U	TRUE	SSU_1883	3800	SSU	T
1856	G	G	TRUE	G	G	G			0	G	TRUE	SSU_1884	3801	SSU	G
1857	G|Gm	G	FALSE	G	G	G			0	G	TRUE	SSU_1885	3802	SSU	G
1858	G	G	TRUE	G	G	G			0	G	TRUE	SSU_1886	3803	SSU	G
1859	C	C	TRUE	C	C	C			0	C	TRUE	SSU_1887	3804	SSU	C
1860	A	A	TRUE	A	A	A			0	A	TRUE	SSU_1888	3805	SSU	A
1861	A	A	TRUE	A	A	A			0	A	TRUE	SSU_1889	3806	SSU	A
1862	C	C	TRUE	C	C	C			0	C	TRUE	SSU_1890	3807	SSU	C
1863	A	A	TRUE	A	A	A			0	A	TRUE	SSU_1891	3808	SSU	A
1864	G	G	TRUE	G	G	G			0	G	TRUE	SSU_1892	3809	SSU	G
1865	C	C	TRUE	C	C	C			0	C	TRUE	SSU_1893	3810	SSU	C
1866	A	A	TRUE	A	A	A			0	A	TRUE	SSU_1894	3811	SSU	A
1867	G|Gm	G|Gm	TRUE	G|Gm	Gm	Gm	CA(Gm)G	A(Gm)GU	1	G	TRUE	SSU_1895	3812	SSU	G					TB9Cs2C4	Gm	+	+	+	+
1868	G	G	TRUE	G	G	G			0	G	TRUE	SSU_1896	3813	SSU	G
1869	U	U	TRUE	U	U	U			0	U	TRUE	SSU_1897	3814	SSU	T
1870	C	C|Cm	FALSE	C	C	C			0	C	TRUE	SSU_1898	3815	SSU	C
1871	U|Y|Um	U|Y+m|Um|Y	FALSE	U|Y|Um	U|Y|Um	U|Y|Um	UCUG|UCYG|UC(Um)G	(Um)GU	*	U	TRUE	SSU_1899	3816	SSU	T					TB11Cs2C1	Um	+	+	+	+
1872	G	G	TRUE	G	G	G			0	G	TRUE	SSU_1900	3817	SSU	G
1873	U|Um	U|Y	FALSE	U	U	U			0	U	TRUE	SSU_1901	3818	SSU	T
1874	G	G	TRUE	G	G	G			0	G	TRUE	SSU_1902	3819	SSU	G
1875	A	A	TRUE	A	A	A			0	A	TRUE	SSU_1903	3820	SSU	A
1876	U	U|Y	FALSE	U	U	U			0	U	TRUE	SSU_1904	3821	SSU	T
1877	G	G	TRUE	G	G	G			0	G	TRUE	SSU_1905	3822	SSU	G
1878	C	C	TRUE	C	C	C			0	C	TRUE	SSU_1906	3823	SSU	C
1879	Y	U|Um|Y	FALSE	Y	Y	Y	CYCCUCAAUG	-	1	U	TRUE	SSU_1907	3824	SSU	T	+	TB11Cs4H2	+	+						+
1880	C	C	TRUE	C	C	C			0	C	TRUE	SSU_1908	3825	SSU	C
1881	C	C|Cm	FALSE	C	C	C			0	C	TRUE	SSU_1909	3826	SSU	C
1882	U	U|Um|Y	FALSE	U	U	U			0	U	TRUE	SSU_1910	3827	SSU	T
1883	C	C	TRUE	C	C	C			0	C	TRUE	SSU_1911	3828	SSU	C
1884	A	A	TRUE	A	A	A			0	A	TRUE	SSU_1912	3829	SSU	A
1885	A	A	TRUE	A	A	A			0	A	TRUE	SSU_1913	3830	SSU	A
1886	U	U	TRUE	U	U	U			0	U	TRUE	SSU_1914	3831	SSU	T
1887	G	G	TRUE	G	G	G			0	G	TRUE	SSU_1915	3832	SSU	G
1888	U	U|Y	FALSE	U	U	U			0	U	TRUE	SSU_1916	3833	SSU	T
1889	U	U|Um|Y	FALSE	U	U	U			0	U	TRUE	SSU_1917	3834	SSU	T
1890	C	C|Cm	FALSE	C	C	C			0	C	TRUE	SSU_1918	3835	SSU	C
1891	U	U|Y	FALSE	U	U	U			0	U	TRUE	SSU_1919	3836	SSU	T
1892	G	G	TRUE	G	G	G			0	G	TRUE	SSU_1920	3837	SSU	G
1893	G|Gm	G	FALSE	G	G	G			0	G	TRUE	SSU_1921	3838	SSU	G
1894	G	G	TRUE	G	G	G			0	G	TRUE	SSU_1922	3839	SSU	G
1895	C	C	TRUE	C	C	C			0	C	TRUE	SSU_1923	3840	SSU	C
1896	G	G	TRUE	G	G	G			0	G	TRUE	SSU_1924	3841	SSU	G
1897	A	A	TRUE	A	A	A			0	A	TRUE	SSU_1925	3842	SSU	A
1898	C	C	TRUE	C	C	C			0	C	TRUE	SSU_1926	3843	SSU	C
1899	A	A	TRUE	A	A	A			0	A	TRUE	SSU_1927	3844	SSU	A
1900	C	C	TRUE	C	C	C			0	C	TRUE	SSU_1928	3845	SSU	C
1901	G	G	TRUE	G	G	G			0	G	TRUE	SSU_1929	3846	SSU	G
1902	C	C	TRUE	C	C	C			0	C	TRUE	SSU_1930	3847	SSU	C
1903	Gm	G|Gm	FALSE	Gm	Gm	Gm	C(Gm)(Cm)ACUACAAUG	(Gm)(Cm)AC	1	G	TRUE	SSU_1931	3848	SSU	G					TB10Cs4C4	Gm	-	+	+	+
1904	Cm	C|Cm	FALSE	Cm	Cm	Cm	C(Gm)(Cm)ACUACAAUG	(Gm)(Cm)AC	1	C	TRUE	SSU_1932	3849	SSU	C					TB10Cs4C2	Cm	+	+	+	+
1905	A	A	TRUE	A	A	A			0	A	TRUE	SSU_1933	3850	SSU	A
1906	C	C	TRUE	C	C	C			0	C	TRUE	SSU_1934	3851	SSU	C
1907	U	U|Y	FALSE	U	U	U			0	U	TRUE	SSU_1935	3852	SSU	T
1908	A	A	TRUE	A	A	A			0	A	TRUE	SSU_1936	3853	SSU	A
1909	C	C	TRUE	C	C	C			0	C	TRUE	SSU_1937	3854	SSU	C
1910	A	A	TRUE	A	A	A			0	A	TRUE	SSU_1938	3855	SSU	A
1911	A	A	TRUE	A	A	A			0	A	TRUE	SSU_1939	3856	SSU	A
1912	U	U	TRUE	U	U	U			0	U	TRUE	SSU_1940	3857	SSU	T
1913	G	G	TRUE	G	G	G			0	G	TRUE	SSU_1941	3858	SSU	G
1914	U	U|Y	FALSE	U	U	U			0	U	TRUE	SSU_1942	3859	SSU	T
1915	C	C|Cm	FALSE	C	C	C			0	C	TRUE	SSU_1943	3860	SSU	C
1916	A	A	TRUE	A	A	A			0	A	TRUE	SSU_1944	3861	SSU	A
1917	G	G	TRUE	G	G	G			0	G	TRUE	SSU_1945	3862	SSU	G
1918	U|Um	U	FALSE	U	U	U			0	U	TRUE	SSU_1946	3863	SSU	T
1919	G	G	TRUE	G	G	G			0	G	TRUE	SSU_1947	3864	SSU	G
1920	A	A	TRUE	A	A	A			0	A	TRUE	SSU_1948	3865	SSU	A
1921	G	G	TRUE	G	G	G			0	G	TRUE	SSU_1949	3866	SSU	G
1922	A	A	TRUE	A	A	A			0	A	TRUE	SSU_1950	3867	SSU	A
1923	A	A	TRUE	A	A	A			0	A	TRUE	SSU_1951	3868	SSU	A
1924	C	C	TRUE	C	C	C			0	C	TRUE	SSU_1952	3869	SSU	C
1925	A	A	TRUE	A	A	A			0	A	TRUE	SSU_1953	3870	SSU	A
1926	A	A	TRUE	A	A	A			0	A	TRUE	SSU_1954	3871	SSU	A
1927	G	G|Gm	FALSE	G	G	G			0	G	TRUE	SSU_1955	3872	SSU	G
1928	A	A	TRUE	A	A	A			0	A	TRUE	SSU_1956	3873	SSU	A
1929	G	G	TRUE	G	G	G			0	G	TRUE	SSU_1957	3874	SSU	G
1930	U	U	TRUE	U	U	U			0	U	TRUE	SSU_1958	3875	SSU	T
1931	C	C	TRUE	C	C	C			0	C	TRUE	SSU_1959	3876	SSU	C
1932	C	C	TRUE	C	C	C			0	C	TRUE	SSU_1960	3877	SSU	C
1933	G	G	TRUE	G	G	G			0	G	TRUE	SSU_1961	3878	SSU	G
1934	A	A	TRUE	A	A	A			0	A	TRUE	SSU_1962	3879	SSU	A
1935	G	G	TRUE	G	G	G			0	G	TRUE	SSU_1963	3880	SSU	G
1936	C	C	TRUE	C	C	C			0	C	TRUE	SSU_1964	3881	SSU	C
1937	G	G	TRUE	G	G	G			0	G	TRUE	SSU_1965	3882	SSU	G
1938	G	G	TRUE	G	G	G			0	G	TRUE	SSU_1966	3883	SSU	G
1939	C	C	TRUE	C	C	C			0	C	TRUE	SSU_1967	3884	SSU	C
1940	A	A	TRUE	A	A	A			0	A	TRUE	SSU_1968	3885	SSU	A
1941	C	C	TRUE	C	C	C			0	C	TRUE	SSU_1969	3886	SSU	C
1942	U	U|Y	FALSE	U	U	U			0	U	TRUE	SSU_1970	3887	SSU	T
1943	U	U|Um|Y	FALSE	U	U	U			0	U	TRUE	SSU_1971	3888	SSU	T
1944	C	C	TRUE	C	C	C			0	C	TRUE	SSU_1972	3889	SSU	C
1945	A	A	TRUE	A	A	A			0	A	TRUE	SSU_1973	3890	SSU	A
1946	C	C	TRUE	C	C	C			0	C	TRUE	SSU_1974	3891	SSU	C
1947	A	A	TRUE	A	A	A			0	A	TRUE	SSU_1975	3892	SSU	A
1948	A	A	TRUE	A	A	A			0	A	TRUE	SSU_1976	3893	SSU	A
1949	U	U	TRUE	U	U	U			0	U	TRUE	SSU_1977	3894	SSU	T
1950	G	G	TRUE	G	G	G			0	G	TRUE	SSU_1978	3895	SSU	G
1951	U	U|Y	FALSE	U	U	U			0	U	TRUE	SSU_1979	3896	SSU	T
1952	C	C	TRUE	C	C	C			0	C	TRUE	SSU_1980	3897	SSU	C
1953	G	G	TRUE	G	G	G			0	G	TRUE	SSU_1981	3898	SSU	G
1954	C	C	TRUE	C	C	C			0	C	TRUE	SSU_1982	3899	SSU	C
1955	U	U|Um|Y	FALSE	U	U	U			0	U	TRUE	SSU_1983	3900	SSU	T
1956	C	C	TRUE	C	C	C			0	C	TRUE	SSU_1984	3901	SSU	C
1957	C	C	TRUE	C	C	C			0	C	TRUE	SSU_1985	3902	SSU	C
1958	C	C	TRUE	C	C	C			0	C	TRUE	SSU_1986	3903	SSU	C
1959	G	G	TRUE	G	G	G			0	G	TRUE	SSU_1987	3904	SSU	G
1960	C	C	TRUE	C	C	C			0	C	TRUE	SSU_1988	3905	SSU	C
1961	U	U|Y	FALSE	U	U	U			0	U	TRUE	SSU_1989	3906	SSU	T
1962	U|Y	U|Y	TRUE	U|Y	U|Y	U|Y	CUUG|CUYG	-	*	U	TRUE	SSU_1990	3907	SSU	T
1963	G	G	TRUE	G	G	G			0	G	TRUE	SSU_1991	3908	SSU	G
1964	A	A	TRUE	A	A	A			0	A	TRUE	SSU_1992	3909	SSU	A
1965	U	U|Y	FALSE	U	U	U			0	U	TRUE	SSU_1993	3910	SSU	T
1966	C	C	TRUE	C	C	C			0	C	TRUE	SSU_1994	3911	SSU	C
[truncated: 289 more rows]

## Sheet: Appendix_Alpha
Position in alpha rRNA (New numbering)	T1 (TMU)	A (TMU)		T1 & A (TMU)	Sequence cleaved with RNase T1	Sequence cleaved with RNase A	RNase T1 fragment with modifications detected by MS	RNase A fragment with modifications detected by MS	Modification identified by MS (0, not detected; 1, detected; *, one or more of the candidate positions listed in the "Note" column of the respective table are post-transcriptionally modified)	Plain RNA sequence determined by MS		Position in each rRNA subunit (old numbering)	nt position in pre-rRNA (old numbering)	rRNA Subunits	nt	Y-seq (Y-site)	H/ACA snoRNA	HydraPsi-seq detection	Psi	Precicted_snoRNA	BP	BSF RibOxi	PCF RiboXi	Nm	Modified
												ITS2_536	5285	ITS2	T
					N	Fragment identified uniquely						ITS2_537	5286	ITS2	T
					N	Fragment identified with redundancy						ITS2_538	5287	ITS2	G
					N|n	Residues with possible post-transcriptional modifications						ITS2_539	5288	ITS2	C
					N	Residues with post-transcriptional modifications						ITS2_540	5289	ITS2	A
					N	Residues confirmed to be no post-transcriptional modifications by MS					FALSE	LSU5_1	5290	LSU-alpha	T
											FALSE	LSU5_2	5291	LSU-alpha	T
											FALSE	LSU5_3	5292	LSU-alpha	T
											FALSE	LSU5_4	5293	LSU-alpha	T
1	pU	U	FALSE	U	pU	pU			1	U	TRUE	LSU5_5	5294	LSU-alpha	T
2	C	C	TRUE	C	C	C			0	C	TRUE	LSU5_6	5295	LSU-alpha	C
3	A	A	TRUE	A	A	A			0	A	TRUE	LSU5_7	5296	LSU-alpha	A
4	G	G	TRUE	G	G	G			0	G	TRUE	LSU5_8	5297	LSU-alpha	G
5	A	A	TRUE	A	A	A			0	A	TRUE	LSU5_9	5298	LSU-alpha	A
6	C	C	TRUE	C	C	C			0	C	TRUE	LSU5_10	5299	LSU-alpha	C
7	C	C|Cm	FALSE	C	C	C			0	C	TRUE	LSU5_11	5300	LSU-alpha	C
8	U	U|Y	FALSE	U	U	U			0	U	TRUE	LSU5_12	5301	LSU-alpha	T
9	G	G	TRUE	G	G	G			0	G	TRUE	LSU5_13	5302	LSU-alpha	G
10	A|Am	A|Am	TRUE	A|Am	A|Am	A|Am	AG|(Am)G	GAGU|G(Am)GU	*	A	TRUE	LSU5_14	5303	LSU-alpha	A
11	G	G|Gm	FALSE	G	G	G			0	G	TRUE	LSU5_15	5304	LSU-alpha	G
12	U|Y|Um	U	FALSE	U	U	U			0	U	TRUE	LSU5_16	5305	LSU-alpha	T
13	G	G	TRUE	G	G	G			0	G	TRUE	LSU5_17	5306	LSU-alpha	G
14	U|Y|Um	U|Y	FALSE	U|Y	U|Y	U|Y	UG|YG	GU|GY	*	U	TRUE	LSU5_18	5307	LSU-alpha	T
15	G	G	TRUE	G	G	G			0	G	TRUE	LSU5_19	5308	LSU-alpha	G
16	G	G	TRUE	G	G	G			0	G	TRUE	LSU5_20	5309	LSU-alpha	G
17	C	C	TRUE	C	C	C			0	C	TRUE	LSU5_21	5310	LSU-alpha	C
18	A	A	TRUE	A	A	A			0	A	TRUE	LSU5_22	5311	LSU-alpha	A
19	G	G	TRUE	G	G	G			0	G	TRUE	LSU5_23	5312	LSU-alpha	G
20	G	G	TRUE	G	G	G			0	G	TRUE	LSU5_24	5313	LSU-alpha	G
21	A	A	TRUE	A	A	A			0	A	TRUE	LSU5_25	5314	LSU-alpha	A
22	C	C	TRUE	C	C	C			0	C	TRUE	LSU5_26	5315	LSU-alpha	C
23	C	C	TRUE	C	C	C			0	C	TRUE	LSU5_27	5316	LSU-alpha	C
24	A	A|Am	FALSE	A	A	A			0	A	TRUE	LSU5_28	5317	LSU-alpha	A
25	C	C	TRUE	C	C	C			0	C	TRUE	LSU5_29	5318	LSU-alpha	C
26	C	C	TRUE	C	C	C			0	C	TRUE	LSU5_30	5319	LSU-alpha	C
27	C	C|Cm	FALSE	C	C	C			0	C	TRUE	LSU5_31	5320	LSU-alpha	C
28	G	G	TRUE	G	G	G			0	G	TRUE	LSU5_32	5321	LSU-alpha	G
29	C	C	TRUE	C	C	C			0	C	TRUE	LSU5_33	5322	LSU-alpha	C
30	U	U|Y	FALSE	U	U	U			0	U	TRUE	LSU5_34	5323	LSU-alpha	T
31	A	A	TRUE	A	A	A			0	A	TRUE	LSU5_35	5324	LSU-alpha	A
32	A	A	TRUE	A	A	A			0	A	TRUE	LSU5_36	5325	LSU-alpha	A
33	A	A	TRUE	A	A	A			0	A	TRUE	LSU5_37	5326	LSU-alpha	A
34	C	C	TRUE	C	C	C			0	C	TRUE	LSU5_38	5327	LSU-alpha	C
35	U	U|Um|Y	FALSE	U	U	U			0	U	TRUE	LSU5_39	5328	LSU-alpha	T
36	U	U|Y	FALSE	U	U	U			0	U	TRUE	LSU5_40	5329	LSU-alpha	T
37	A	A	TRUE	A	A	A			0	A	TRUE	LSU5_41	5330	LSU-alpha	A
38	A	A	TRUE	A	A	A			0	A	TRUE	LSU5_42	5331	LSU-alpha	A
39	G	G	TRUE	G	G	G			0	G	TRUE	LSU5_43	5332	LSU-alpha	G
40	C	C	TRUE	C	C	C			0	C	TRUE	LSU5_44	5333	LSU-alpha	C
41	A	A|Am	FALSE	A	A	A			0	A	TRUE	LSU5_45	5334	LSU-alpha	A
42	U	U|Y	FALSE	U	U	U	CAUAUUACUCAG	AU	0	U	TRUE	LSU5_46	5335	LSU-alpha	T					TB5Cs-1C1	Um	Novel	Novel	+	+
43	A	A|Am	FALSE	A	A	A			0	A	TRUE	LSU5_47	5336	LSU-alpha	A
44	U	U|Y	FALSE	U	U	U			0	U	TRUE	LSU5_48	5337	LSU-alpha	T
45	U	U|Y	FALSE	U	U	U			0	U	TRUE	LSU5_49	5338	LSU-alpha	T
46	A	A|Am	FALSE	A	A	A			0	A	TRUE	LSU5_50	5339	LSU-alpha	A
47	C	C	TRUE	C	C	C			0	C	TRUE	LSU5_51	5340	LSU-alpha	C
48	U	U|Um|Y	FALSE	U	U	U			0	U	TRUE	LSU5_52	5341	LSU-alpha	T
49	C	C	TRUE	C	C	C			0	C	TRUE	LSU5_53	5342	LSU-alpha	C
50	A	A|Am	FALSE	A	A	A			0	A	TRUE	LSU5_54	5343	LSU-alpha	A
51	G	G|Gm	FALSE	G	G	G			0	G	TRUE	LSU5_55	5344	LSU-alpha	G
52	C	C	TRUE	C	C	C			0	C	TRUE	LSU5_56	5345	LSU-alpha	C
53	G|Gm	G	FALSE	G	G	G			0	G	TRUE	LSU5_57	5346	LSU-alpha	G
54	G|Gm	G	FALSE	G	G	G			0	G	TRUE	LSU5_58	5347	LSU-alpha	G
55	A|Am	A	FALSE	A	A	A			0	A	TRUE	LSU5_59	5348	LSU-alpha	A
56	G	G	TRUE	G	G	G			0	G	TRUE	LSU5_60	5349	LSU-alpha	G
57	G	G	TRUE	G	G	G			0	G	TRUE	LSU5_61	5350	LSU-alpha	G
58	A	A	TRUE	A	A	A			0	A	TRUE	LSU5_62	5351	LSU-alpha	A
59	A	A	TRUE	A	A	A			0	A	TRUE	LSU5_63	5352	LSU-alpha	A
60	A	A	TRUE	A	A	A			0	A	TRUE	LSU5_64	5353	LSU-alpha	A
61	A	A	TRUE	A	A	A			0	A	TRUE	LSU5_65	5354	LSU-alpha	A
62	G	G	TRUE	G	G	G			0	G	TRUE	LSU5_66	5355	LSU-alpha	G
63	A	A	TRUE	A	A	A			0	A	TRUE	LSU5_67	5356	LSU-alpha	A
64	A	A	TRUE	A	A	A			0	A	TRUE	LSU5_68	5357	LSU-alpha	A
65	A	A	TRUE	A	A	A			0	A	TRUE	LSU5_69	5358	LSU-alpha	A
66	A	A	TRUE	A	A	A			0	A	TRUE	LSU5_70	5359	LSU-alpha	A
67	C	C	TRUE	C	C	C			0	C	TRUE	LSU5_71	5360	LSU-alpha	C
68	A	A	TRUE	A	A	A			0	A	TRUE	LSU5_72	5361	LSU-alpha	A
69	A	A	TRUE	A	A	A			0	A	TRUE	LSU5_73	5362	LSU-alpha	A
70	C	C	TRUE	C	C	C			0	C	TRUE	LSU5_74	5363	LSU-alpha	C
71	C	C	TRUE	C	C	C			0	C	TRUE	LSU5_75	5364	LSU-alpha	C
72	G	G	TRUE	G	G	G			0	G	TRUE	LSU5_76	5365	LSU-alpha	G
73	U|Y|Um	U|Y	FALSE	U|Y	U|Y	U|Y	UG|YG	GU|GY	*	U	TRUE	LSU5_77	5366	LSU-alpha	T
74	G	G	TRUE	G	G	G			0	G	TRUE	LSU5_78	5367	LSU-alpha	G
75	A	A	TRUE	A	A	A			0	A	TRUE	LSU5_79	5368	LSU-alpha	A
76	U	U	TRUE	U	U	U			0	U	TRUE	LSU5_80	5369	LSU-alpha	T
77	U	U|Um|Y	FALSE	U	U	U			0	U	TRUE	LSU5_81	5370	LSU-alpha	T
78	C	C|Cm	FALSE	C	C	C			0	C	TRUE	LSU5_82	5371	LSU-alpha	C
79	U	U|Y|Um	FALSE	U	U	U			0	U	TRUE	LSU5_83	5372	LSU-alpha	T
80	C	C|Cm	FALSE	C	C	C			0	C	TRUE	LSU5_84	5373	LSU-alpha	C
81	U	U|Y|Um	FALSE	U	U	U			0	U	TRUE	LSU5_85	5374	LSU-alpha	T
82	C	C	TRUE	C	C	C			0	C	TRUE	LSU5_86	5375	LSU-alpha	C
83	A	A	TRUE	A	A	A			0	A	TRUE	LSU5_87	5376	LSU-alpha	A
84	G	G	TRUE	G	G	G			0	G	TRUE	LSU5_88	5377	LSU-alpha	G
85	U	U	TRUE	U	U	U			0	U	TRUE	LSU5_89	5378	LSU-alpha	T
86	C	C	TRUE	C	C	C			0	C	TRUE	LSU5_90	5379	LSU-alpha	C
87	A	A|Am	FALSE	A	A	A			0	A	TRUE	LSU5_91	5380	LSU-alpha	A
88	G	G|Gm	FALSE	G	G	G			0	G	TRUE	LSU5_92	5381	LSU-alpha	G
89	C	C	TRUE	C	C	C			0	C	TRUE	LSU5_93	5382	LSU-alpha	C
90	G|Gm	G	FALSE	G	G	G			0	G	TRUE	LSU5_94	5383	LSU-alpha	G
91	G	G	TRUE	G	G	G			0	G	TRUE	LSU5_95	5384	LSU-alpha	G
92	C	C	TRUE	C	C	C			0	C	TRUE	LSU5_96	5385	LSU-alpha	C
93	G	G	TRUE	G	G	G			0	G	TRUE	LSU5_97	5386	LSU-alpha	G
94	A|Am	A	FALSE	A	A	A			0	A	TRUE	LSU5_98	5387	LSU-alpha	A
95	G	G	TRUE	G	G	G			0	G	TRUE	LSU5_99	5388	LSU-alpha	G
96	C	C	TRUE	C	C	C			0	C	TRUE	LSU5_100	5389	LSU-alpha	C
97	G	G	TRUE	G	G	G			0	G	TRUE	LSU5_101	5390	LSU-alpha	G
98	A	A	TRUE	A	A	A			0	A	TRUE	LSU5_102	5391	LSU-alpha	A
99	A	A	TRUE	A	A	A			0	A	TRUE	LSU5_103	5392	LSU-alpha	A
100	G	G	TRUE	G	G	G			0	G	TRUE	LSU5_104	5393	LSU-alpha	G
101	A|Am	A	FALSE	A	A	A			0	A	TRUE	LSU5_105	5394	LSU-alpha	A
102	G	G	TRUE	G	G	G			0	G	TRUE	LSU5_106	5395	LSU-alpha	G
103	G	G	TRUE	G	G	G			0	G	TRUE	LSU5_107	5396	LSU-alpha	G
104	G	G	TRUE	G	G	G			0	G	TRUE	LSU5_108	5397	LSU-alpha	G
105	A	A	TRUE	A	A	A			0	A	TRUE	LSU5_109	5398	LSU-alpha	A
106	U	U	TRUE	U	U	U			0	U	TRUE	LSU5_110	5399	LSU-alpha	T
107	U	U|Um|Y	FALSE	U	U	U			0	U	TRUE	LSU5_111	5400	LSU-alpha	T
108	C	C	TRUE	C	C	C			0	C	TRUE	LSU5_112	5401	LSU-alpha	C
109	A	A	TRUE	A	A	A			0	A	TRUE	LSU5_113	5402	LSU-alpha	A
110	A	A	TRUE	A	A	A			0	A	TRUE	LSU5_114	5403	LSU-alpha	A
111	C	C	TRUE	C	C	C			0	C	TRUE	LSU5_115	5404	LSU-alpha	C
112	U	U|Um|Y	FALSE	U	U	U			0	U	TRUE	LSU5_116	5405	LSU-alpha	T
113	C	C	TRUE	C	C	C			0	C	TRUE	LSU5_117	5406	LSU-alpha	C
114	G	G	TRUE	G	G	G			0	G	TRUE	LSU5_118	5407	LSU-alpha	G
115	U	U|Y|Um	FALSE	U	U	U			0	U	TRUE	LSU5_119	5408	LSU-alpha	T
116	U|Y	U|Y	TRUE	U|Y	U|Y	U|Y	UUG|UYG		*	U	TRUE	LSU5_120	5409	LSU-alpha	T
117	G	G	TRUE	G	G	G			0	G	TRUE	LSU5_121	5410	LSU-alpha	G
118	C	C	TRUE	C	C	C			0	C	TRUE	LSU5_122	5411	LSU-alpha	C
119	C	C	TRUE	C	C	C			0	C	TRUE	LSU5_123	5412	LSU-alpha	C
120	G	G	TRUE	G	G	G			0	G	TRUE	LSU5_124	5413	LSU-alpha	G
121	A	A	TRUE	A	A	A			0	A	TRUE	LSU5_125	5414	LSU-alpha	A
122	A	A	TRUE	A	A	A			0	A	TRUE	LSU5_126	5415	LSU-alpha	A
123	U	U	TRUE	U	U	U			0	U	TRUE	LSU5_127	5416	LSU-alpha	T
124	C	C	TRUE	C	C	C			0	C	TRUE	LSU5_128	5417	LSU-alpha	C
125	G	G	TRUE	G	G	G			0	G	TRUE	LSU5_129	5418	LSU-alpha	G
126	G	G	TRUE	G	G	G			0	G	TRUE	LSU5_130	5419	LSU-alpha	G
127	G	G	TRUE	G	G	G			0	G	TRUE	LSU5_131	5420	LSU-alpha	G
128	U	U	TRUE	U	U	U			0	U	TRUE	LSU5_132	5421	LSU-alpha	T
129	C	C|Cm	FALSE	C	C	C			0	C	TRUE	LSU5_133	5422	LSU-alpha	C
130	U	U|Y|Um	FALSE	U	U	U			0	U	TRUE	LSU5_134	5423	LSU-alpha	T
131	U	U|Y	FALSE	U	U	U			0	U	TRUE	LSU5_135	5424	LSU-alpha	T
132	A	A|Am	FALSE	A	A	A			0	A	TRUE	LSU5_136	5425	LSU-alpha	A
133	U	U|Y	FALSE	U	U	U			0	U	TRUE	LSU5_137	5426	LSU-alpha	T
134	A	A|Am	FALSE	A	A	A			0	A	TRUE	LSU5_138	5427	LSU-alpha	A
135	U	U|Y	FALSE	U	U	U			0	U	TRUE	LSU5_139	5428	LSU-alpha	T
136	G	G	TRUE	G	G	G			0	G	TRUE	LSU5_140	5429	LSU-alpha	G
137	A	A|Am	FALSE	A	A	A			0	A	TRUE	LSU5_141	5430	LSU-alpha	A
138	C	C	TRUE	C	C	C			0	C	TRUE	LSU5_142	5431	LSU-alpha	C
139	C	C|Cm	FALSE	C	C	C			0	C	TRUE	LSU5_143	5432	LSU-alpha	C
140	U	U|Y|Um	FALSE	U	U	U			0	U	TRUE	LSU5_144	5433	LSU-alpha	T
141	C	C	TRUE	C	C	C			0	C	TRUE	LSU5_145	5434	LSU-alpha	C
142	G	G	TRUE	G	G	G			0	G	TRUE	LSU5_146	5435	LSU-alpha	G
143	A	A	TRUE	A	A	A			0	A	TRUE	LSU5_147	5436	LSU-alpha	A
144	A	A	TRUE	A	A	A			0	A	TRUE	LSU5_148	5437	LSU-alpha	A
145	C	C	TRUE	C	C	C			0	C	TRUE	LSU5_149	5438	LSU-alpha	C
146	U	U|Y	FALSE	U	U	U			0	U	TRUE	LSU5_150	5439	LSU-alpha	T
147	G	G	TRUE	G	G	G			0	G	TRUE	LSU5_151	5440	LSU-alpha	G
148	U|Y|Um	U|Y	FALSE	U|Y	U|Y	U|Y	UG|YG	GU|GY	*	U	TRUE	LSU5_152	5441	LSU-alpha	T
149	G	G	TRUE	G	G	G			0	G	TRUE	LSU5_153	5442	LSU-alpha	G
150	G	G	TRUE	G	G	G			0	G	TRUE	LSU5_154	5443	LSU-alpha	G
151	C	C	TRUE	C	C	C			0	C	TRUE	LSU5_155	5444	LSU-alpha	C
152	A	A|Am	FALSE	A	A	A			0	A	TRUE	LSU5_156	5445	LSU-alpha	A
153	C	C	TRUE	C	C	C			0	C	TRUE	LSU5_157	5446	LSU-alpha	C
154	C	C	TRUE	C	C	C			0	C	TRUE	LSU5_158	5447	LSU-alpha	C
155	A	A|Am	FALSE	A	A	A			0	A	TRUE	LSU5_159	5448	LSU-alpha	A
156	U	U|Y	FALSE	U	U	U			0	U	TRUE	LSU5_160	5449	LSU-alpha	T
157	U	U|Um|Y	FALSE	U	U	U			0	U	TRUE	LSU5_161	5450	LSU-alpha	T
158	U	U|Um|Y	FALSE	U	U	U			0	U	TRUE	LSU5_162	5451	LSU-alpha	T
159	U	U|Um|Y	FALSE	U	U	U			0	U	TRUE	LSU5_163	5452	LSU-alpha	T
160	U	U|Y	FALSE	U	U	U			0	U	TRUE	LSU5_164	5453	LSU-alpha	T
161	G	G	TRUE	G	G	G			0	G	TRUE	LSU5_165	5454	LSU-alpha	G
162	U|Y|Um	U|Y	FALSE	U|Y	U|Y	U|Y	UG|YG	GU|GY	*	U	TRUE	LSU5_166	5455	LSU-alpha	T
163	G	G	TRUE	G	G	G			0	G	TRUE	LSU5_167	5456	LSU-alpha	G
164	G	G	TRUE	G	G	G			0	G	TRUE	LSU5_168	5457	LSU-alpha	G
165	C	C	TRUE	C	C	C			0	C	TRUE	LSU5_169	5458	LSU-alpha	C
166	C	C	TRUE	C	C	C			0	C	TRUE	LSU5_170	5459	LSU-alpha	C
167	G	G	TRUE	G	G	G			0	G	TRUE	LSU5_171	5460	LSU-alpha	G
168	U	U|Y|Um	FALSE	U	U	U			0	U	TRUE	LSU5_172	5461	LSU-alpha	T
169	U	U|Um|Y	FALSE	U	U	U			0	U	TRUE	LSU5_173	5462	LSU-alpha	T
170	C	C|Cm	FALSE	C	C	C			0	C	TRUE	LSU5_174	5463	LSU-alpha	C
171	U	U|Y|Um	FALSE	U	U	U			0	U	TRUE	LSU5_175	5464	LSU-alpha	T
172	U	U|Y	FALSE	U	U	U			0	U	TRUE	LSU5_176	5465	LSU-alpha	T
173	A	A|Am	FALSE	A	A	A			0	A	TRUE	LSU5_177	5466	LSU-alpha	A
174	U	U|Y	FALSE	U	U	U			0	U	TRUE	LSU5_178	5467	LSU-alpha	T
175	A	A	TRUE	A	A	A			0	A	TRUE	LSU5_179	5468	LSU-alpha	A
176	G	G	TRUE	G	G	G			0	G	TRUE	LSU5_180	5469	LSU-alpha	G
177	G	G	TRUE	G	G	G			0	G	TRUE	LSU5_181	5470	LSU-alpha	G
178	G	G	TRUE	G	G	G			0	G	TRUE	LSU5_182	5471	LSU-alpha	G
179	C	C	TRUE	C	C	C			0	C	TRUE	LSU5_183	5472	LSU-alpha	C
180	U	U|Y	FALSE	U	U	U			0	U	TRUE	LSU5_184	5473	LSU-alpha	T
181	G	G	TRUE	G	G	G			0	G	TRUE	LSU5_185	5474	LSU-alpha	G
182	G	G	TRUE	G	G	G			0	G	TRUE	LSU5_186	5475	LSU-alpha	G
183	U|Y|Um	U	FALSE	U	U	U			0	U	TRUE	LSU5_187	5476	LSU-alpha	T
184	G	G	TRUE	G	G	G			0	G	TRUE	LSU5_188	5477	LSU-alpha	G
185	C	C	TRUE	C	C	C			0	C	TRUE	LSU5_189	5478	LSU-alpha	C
186	A	A	TRUE	A	A	A			0	A	TRUE	LSU5_190	5479	LSU-alpha	A
187	G	G	TRUE	G	G	G			0	G	TRUE	LSU5_191	5480	LSU-alpha	G
188	G	G	TRUE	G	G	G			0	G	TRUE	LSU5_192	5481	LSU-alpha	G
189	C	C	TRUE	C	C	C			0	C	TRUE	LSU5_193	5482	LSU-alpha	C
190	G	G	TRUE	G	G	G			0	G	TRUE	LSU5_194	5483	LSU-alpha	G
191	U|Y|Um	U|Y	FALSE	U|Y	U|Y	U|Y	UG|YG	GU|GY	*	U	TRUE	LSU5_195	5484	LSU-alpha	T
192	G	G	TRUE	G	G	G			0	G	TRUE	LSU5_196	5485	LSU-alpha	G
193	G	G	TRUE	G	G	G			0	G	TRUE	LSU5_197	5486	LSU-alpha	G
194	C	C	TRUE	C	C	C			0	C	TRUE	LSU5_198	5487	LSU-alpha	C
195	G|Gm	G	FALSE	G	G	G			0	G	TRUE	LSU5_199	5488	LSU-alpha	G
196	G	G	TRUE	G	G	G			0	G	TRUE	LSU5_200	5489	LSU-alpha	G
197	A	A	TRUE	A	A	A			0	A	TRUE	LSU5_201	5490	LSU-alpha	A
198	A	A	TRUE	A	A	A			0	A	TRUE	LSU5_202	5491	LSU-alpha	A
199	U	U	TRUE	U	U	U			0	U	TRUE	LSU5_203	5492	LSU-alpha	T
200	U	U|Um|Y	FALSE	U	U	U			0	U	TRUE	LSU5_204	5493	LSU-alpha	T
201	C	C	TRUE	C	C	C			0	C	TRUE	LSU5_205	5494	LSU-alpha	C
202	A	A	TRUE	A	A	A			0	A	TRUE	LSU5_206	5495	LSU-alpha	A
203	A	A	TRUE	A	A	A			0	A	TRUE	LSU5_207	5496	LSU-alpha	A
204	U	U	TRUE	U	U	U			0	U	TRUE	LSU5_208	5497	LSU-alpha	T
205	U	U|Y	FALSE	U	U	U			0	U	TRUE	LSU5_209	5498	LSU-alpha	T
206	G	G	TRUE	G	G	G			0	G	TRUE	LSU5_210	5499	LSU-alpha	G
207	C	C	TRUE	C	C	C			0	C	TRUE	LSU5_211	5500	LSU-alpha	C
208	A	A	TRUE	A	A	A			0	A	TRUE	LSU5_212	5501	LSU-alpha	A
209	A	A	TRUE	A	A	A			0	A	TRUE	LSU5_213	5502	LSU-alpha	A
210	A	A	TRUE	A	A	A			0	A	TRUE	LSU5_214	5503	LSU-alpha	A
211	G	G	TRUE	G	G	G			0	G	TRUE	LSU5_215	5504	LSU-alpha	G
212	C	C	TRUE	C	C	C			0	C	TRUE	LSU5_216	5505	LSU-alpha	C
213	A	A	TRUE	A	A	A			0	A	TRUE	LSU5_217	5506	LSU-alpha	A
214	A	A	TRUE	A	A	A			0	A	TRUE	LSU5_218	5507	LSU-alpha	A
215	A	A	TRUE	A	A	A			0	A	TRUE	LSU5_219	5508	LSU-alpha	A
216	C	C	TRUE	C	C	C			0	C	TRUE	LSU5_220	5509	LSU-alpha	C
217	C	C	TRUE	C	C	C			0	C	TRUE	LSU5_221	5510	LSU-alpha	C
218	C	C	TRUE	C	C	C			0	C	TRUE	LSU5_222	5511	LSU-alpha	C
219	G	G	TRUE	G	G	G			0	G	TRUE	LSU5_223	5512	LSU-alpha	G
220	U	U|Y|Um	FALSE	U	U	U			0	U	TRUE	LSU5_224	5513	LSU-alpha	T
221	U|Y	U|Y	TRUE	U|Y	U|Y	U|Y	UUG|UYG		*	U	TRUE	LSU5_225	5514	LSU-alpha	T
222	G	G	TRUE	G	G	G			0	G	TRUE	LSU5_226	5515	LSU-alpha	G
223	C	C	TRUE	C	C	C			0	C	TRUE	LSU5_227	5516	LSU-alpha	C
224	U	U|Y	FALSE	U	U	U			0	U	TRUE	LSU5_228	5517	LSU-alpha	T
225	G	G	TRUE	G	G	G			0	G	TRUE	LSU5_229	5518	LSU-alpha	G
226	A	A	TRUE	A	A	A			0	A	TRUE	LSU5_230	5519	LSU-alpha	A
227	A	A	TRUE	A	A	A			0	A	TRUE	LSU5_231	5520	LSU-alpha	A
228	C	C	TRUE	C	C	C			0	C	TRUE	LSU5_232	5521	LSU-alpha	C
229	A	A|Am	FALSE	A	A	A			0	A	TRUE	LSU5_233	5522	LSU-alpha	A
230	C	C	TRUE	C	C	C			0	C	TRUE	LSU5_234	5523	LSU-alpha	C
231	A	A|Am	FALSE	A	A	A			0	A	TRUE	LSU5_235	5524	LSU-alpha	A
232	U	U|Y	FALSE	U	U	U			0	U	TRUE	LSU5_236	5525	LSU-alpha	T
233	U	U|Um|Y	FALSE	U	U	U			0	U	TRUE	LSU5_237	5526	LSU-alpha	T
234	U	U|Y	FALSE	U	U	U			0	U	TRUE	LSU5_238	5527	LSU-alpha	T
235	A	A|Am	FALSE	A	A	A			0	A	TRUE	LSU5_239	5528	LSU-alpha	A
236	C	C	TRUE	C	C	C			0	C	TRUE	LSU5_240	5529	LSU-alpha	C
237	A	A	TRUE	A	A	A			0	A	TRUE	LSU5_241	5530	LSU-alpha	A
238	A	A	TRUE	A	A	A			0	A	TRUE	LSU5_242	5531	LSU-alpha	A
239	C	C	TRUE	C	C	C			0	C	TRUE	LSU5_243	5532	LSU-alpha	C
240	C	C	TRUE	C	C	C			0	C	TRUE	LSU5_244	5533	LSU-alpha	C
241	C	C|Cm	FALSE	C	C	C			0	C	TRUE	LSU5_245	5534	LSU-alpha	C
242	U	U|Y|Um	FALSE	U	U	U			0	U	TRUE	LSU5_246	5535	LSU-alpha	T
243	U	U|Um|Y	FALSE	U	U	U			0	U	TRUE	LSU5_247	5536	LSU-alpha	T
244	C	C	TRUE	C	C	C			0	C	TRUE	LSU5_248	5537	LSU-alpha	C
245	A	A|Am	FALSE	A	A	A			0	A	TRUE	LSU5_249	5538	LSU-alpha	A
246	U	U|Y	FALSE	U	U	U			0	U	TRUE	LSU5_250	5539	LSU-alpha	T
247	G	G	TRUE	G	G	G			0	G	TRUE	LSU5_251	5540	LSU-alpha	G
248	U|Y|Um	U|Y	FALSE	U|Y	U|Y	U|Y	UG|YG	GU|GY	*	U	TRUE	LSU5_252	5541	LSU-alpha	T
249	G	G	TRUE	G	G	G			0	G	TRUE	LSU5_253	5542	LSU-alpha	G
250	A|Am	A|Am	TRUE	A|Am	A|Am	A|Am	AG|(Am)G	GAGU|G(Am)GU	*	A	TRUE	LSU5_254	5543	LSU-alpha	A					TB10Cs3C2	Am	+	+	+	+
251	G	G|Gm	FALSE	G	G	G			0	G	TRUE	LSU5_255	5544	LSU-alpha	G
252	U	U	TRUE	U	U	U			0	U	TRUE	LSU5_256	5545	LSU-alpha	T
253	A	A|Am	FALSE	A	A	A			0	A	TRUE	LSU5_257	5546	LSU-alpha	A
254	U|Y	U|Y	TRUE	U|Y	U|Y	U|Y	UAUUG|UAYUG	AU|AY	*	U	TRUE	LSU5_258	5547	LSU-alpha	T	+		+	+						+
255	U	U|Y	FALSE	U	U	U			0	U	TRUE	LSU5_259	5548	LSU-alpha	T
256	G	G	TRUE	G	G	G			0	G	TRUE	LSU5_260	5549	LSU-alpha	G
257	A|Am	A	FALSE	A	A	A			0	A	TRUE	LSU5_261	5550	LSU-alpha	A
258	G	G	TRUE	G	G	G			0	G	TRUE	LSU5_262	5551	LSU-alpha	G
259	C	C	TRUE	C	C	C			0	C	TRUE	LSU5_263	5552	LSU-alpha	C
260	C	C	TRUE	C	C	C			0	C	TRUE	LSU5_264	5553	LSU-alpha	C
261	A	A	TRUE	A	A	A			0	A	TRUE	LSU5_265	5554	LSU-alpha	A
262	A	A	TRUE	A	A	A			0	A	TRUE	LSU5_266	5555	LSU-alpha	A
263	A	A	TRUE	A	A	A			0	A	TRUE	LSU5_267	5556	LSU-alpha	A
264	G	G	TRUE	G	G	G			0	G	TRUE	LSU5_268	5557	LSU-alpha	G
265	A	A	TRUE	A	A	A			0	A	TRUE	LSU5_269	5558	LSU-alpha	A
266	A	A	TRUE	A	A	A			0	A	TRUE	LSU5_270	5559	LSU-alpha	A
267	G	G	TRUE	G	G	G			0	G	TRUE	LSU5_271	5560	LSU-alpha	G
268	G	G	TRUE	G	G	G			0	G	TRUE	LSU5_272	5561	LSU-alpha	G
269	U|Y|Um	U	FALSE	U	U	U			0	U	TRUE	LSU5_273	5562	LSU-alpha	T
270	G	G	TRUE	G	G	G			0	G	TRUE	LSU5_274	5563	LSU-alpha	G
271	U	U|Y	FALSE	U	U	U			0	U	TRUE	LSU5_275	5564	LSU-alpha	T
272	C	C	TRUE	C	C	C			0	C	TRUE	LSU5_276	5565	LSU-alpha	C
273	A	A|Am	FALSE	A	A	A			0	A	TRUE	LSU5_277	5566	LSU-alpha	A
274	G	G|Gm	FALSE	G	G	G			0	G	TRUE	LSU5_278	5567	LSU-alpha	G
275	C	C	TRUE	C	C	C			0	C	TRUE	LSU5_279	5568	LSU-alpha	C
276	C	C	TRUE	C	C	C			0	C	TRUE	LSU5_280	5569	LSU-alpha	C
277	C	C	TRUE	C	C	C			0	C	TRUE	LSU5_281	5570	LSU-alpha	C
278	A	A|Am	FALSE	A	A	A			0	A	TRUE	LSU5_282	5571	LSU-alpha	A
279	U	U|Y	FALSE	U	U	U			0	U	TRUE	LSU5_283	5572	LSU-alpha	T
280	U	U|Y	FALSE	U	U	U			0	U	TRUE	LSU5_284	5573	LSU-alpha	T
281	A	A|Am	FALSE	A	A	A			0	A	TRUE	LSU5_285	5574	LSU-alpha	A
282	C	C	TRUE	C	C	C			0	C	TRUE	LSU5_286	5575	LSU-alpha	C
283	A	A|Am	FALSE	A	A	A			0	A	TRUE	LSU5_287	5576	LSU-alpha	A
284	U	U|Y	FALSE	U	U	U			0	U	TRUE	LSU5_288	5577	LSU-alpha	T
285	U	U|Um|Y	FALSE	U	U	U			0	U	TRUE	LSU5_289	5578	LSU-alpha	T
286	C	C	TRUE	C	C	C			0	C	TRUE	LSU5_290	5579	LSU-alpha	C
287	C	C|Cm	FALSE	C	C	C			0	C	TRUE	LSU5_291	5580	LSU-alpha	C
288	U	U|Y|Um	FALSE	U	U	U			0	U	TRUE	LSU5_292	5581	LSU-alpha	T
289	U	U|Y	FALSE	U	U	U			0	U	TRUE	LSU5_293	5582	LSU-alpha	T
290	A	A|Am	FALSE	A	A	A			0	A	TRUE	LSU5_294	5583	LSU-alpha	A
291	G	G|Gm	FALSE	G	G	G			0	G	TRUE	LSU5_295	5584	LSU-alpha	G
292	C	C	TRUE	C	C	C			0	C	TRUE	LSU5_296	5585	LSU-alpha	C
293	C	C	TRUE	C	C	C			0	C	TRUE	LSU5_297	5586	LSU-alpha	C
294	A	A|Am	FALSE	A	A	A			0	A	TRUE	LSU5_298	5587	LSU-alpha	A
295	C	C	TRUE	C	C	C			0	C	TRUE	LSU5_299	5588	LSU-alpha	C
296	G	G|Gm	FALSE	G	G	G			0	G	TRUE	LSU5_300	5589	LSU-alpha	G
297	G|Gm	G|Gm	TRUE	G|Gm	G|Gm	G|Gm	(Gm)AG	GGAGC|G(Gm)AGC	*	G	TRUE	LSU5_301	5590	LSU-alpha	G
298	A|Am	A	FALSE	A	A	A			0	A	TRUE	LSU5_302	5591	LSU-alpha	A
299	G	G	TRUE	G	G	G			0	G	TRUE	LSU5_303	5592	LSU-alpha	G
300	C	C	TRUE	C	C	C			0	C	TRUE	LSU5_304	5593	LSU-alpha	C
301	C	C|Cm	FALSE	C	C	C			0	C	TRUE	LSU5_305	5594	LSU-alpha	C
302	U	U|Y	FALSE	U	U	U			0	U	TRUE	LSU5_306	5595	LSU-alpha	T
303	A	A|Am	FALSE	A	A	A			0	A	TRUE	LSU5_307	5596	LSU-alpha	A
304	C	C	TRUE	C	C	C			0	C	TRUE	LSU5_308	5597	LSU-alpha	C
305	G	G	TRUE	G	G	G			0	G	TRUE	LSU5_309	5598	LSU-alpha	G
306	C	C	TRUE	C	C	C			0	C	TRUE	LSU5_310	5599	LSU-alpha	C
307	G	G	TRUE	G	G	G			0	G	TRUE	LSU5_311	5600	LSU-alpha	G
308	C	C	TRUE	C	C	C			0	C	TRUE	LSU5_312	5601	LSU-alpha	C
309	C	C|Cm	FALSE	C	C	C			0	C	TRUE	LSU5_313	5602	LSU-alpha	C
310	U	U|Y|Um	FALSE	U	U	U			0	U	TRUE	LSU5_314	5603	LSU-alpha	T
311	C	C	TRUE	C	C	C			0	C	TRUE	LSU5_315	5604	LSU-alpha	C
312	C	C|Cm	FALSE	C	C	C			0	C	TRUE	LSU5_316	5605	LSU-alpha	C
313	U	U|Y|Um	FALSE	U	U	U			0	U	TRUE	LSU5_317	5606	LSU-alpha	T
314	C	C	TRUE	C	C	C			0	C	TRUE	LSU5_318	5607	LSU-alpha	C
315	A	A|Am	FALSE	A	A	A			0	A	TRUE	LSU5_319	5608	LSU-alpha	A
316	U	U|Y	FALSE	U	U	U			0	U	TRUE	LSU5_320	5609	LSU-alpha	T
317	G	G	TRUE	G	G	G			0	G	TRUE	LSU5_321	5610	LSU-alpha	G
318	U	U|Y|Um	FALSE	U	U	U			0	U	TRUE	LSU5_322	5611	LSU-alpha	T
319	U	U|Um|Y	FALSE	U	U	U			0	U	TRUE	LSU5_323	5612	LSU-alpha	T
320	C	C	TRUE	C	C	C			0	C	TRUE	LSU5_324	5613	LSU-alpha	C
321	G	G	TRUE	G	G	G			0	G	TRUE	LSU5_325	5614	LSU-alpha	G
322	G	G	TRUE	G	G	G			0	G	TRUE	LSU5_326	5615	LSU-alpha	G
323	U	U	TRUE	U	U	U			0	U	TRUE	LSU5_327	5616	LSU-alpha	T
324	C	C	TRUE	C	C	C			0	C	TRUE	LSU5_328	5617	LSU-alpha	C
325	C	C	TRUE	C	C	C			0	C	TRUE	LSU5_329	5618	LSU-alpha	C
326	A	A	TRUE	A	A	A			0	A	TRUE	LSU5_330	5619	LSU-alpha	A
327	A	A	TRUE	A	A	A			0	A	TRUE	LSU5_331	5620	LSU-alpha	A
328	G	G	TRUE	G	G	G			0	G	TRUE	LSU5_332	5621	LSU-alpha	G
329	A|Am	A	FALSE	A	A	A			0	A	TRUE	LSU5_333	5622	LSU-alpha	A
330	G	G	TRUE	G	G	G			0	G	TRUE	LSU5_334	5623	LSU-alpha	G
331	A|Am	A	FALSE	A	A	A			0	A	TRUE	LSU5_335	5624	LSU-alpha	A
332	G	G	TRUE	G	G	G			0	G	TRUE	LSU5_336	5625	LSU-alpha	G
333	U	U	TRUE	U	U	U			0	U	TRUE	LSU5_337	5626	LSU-alpha	T
334	A	A|Am	FALSE	A	A	A			0	A	TRUE	LSU5_338	5627	LSU-alpha	A
335	G	G|Gm	FALSE	G	G	G			0	G	TRUE	LSU5_339	5628	LSU-alpha	G
336	C	C	TRUE	C	C	C			0	C	TRUE	LSU5_340	5629	LSU-alpha	C
337	A	A|Am	FALSE	A	A	A			0	A	TRUE	LSU5_341	5630	LSU-alpha	A
338	C	C	TRUE	C	C	C			0	C	TRUE	LSU5_342	5631	LSU-alpha	C
339	U	U|Y	FALSE	U	U	U			0	U	TRUE	LSU5_343	5632	LSU-alpha	T
340	G	G	TRUE	G	G	G			0	G	TRUE	LSU5_344	5633	LSU-alpha	G
341	U|Um	U|Y|Um	FALSE	U|Um	U|Um	U|Um	UUUG|(Um)UUG	GU|G(Um)U	*	U	TRUE	LSU5_345	5634	LSU-alpha	T
342	U	U|Um|Y	FALSE	U	U	U			0	U	TRUE	LSU5_346	5635	LSU-alpha	T
343	U	U|Y	FALSE	U	U	U			0	U	TRUE	LSU5_347	5636	LSU-alpha	T
344	G	G	TRUE	G	G	G			0	G	TRUE	LSU5_348	5637	LSU-alpha	G
345	G	G	TRUE	G	G	G			0	G	TRUE	LSU5_349	5638	LSU-alpha	G
346	G	G	TRUE	G	G	G			0	G	TRUE	LSU5_350	5639	LSU-alpha	G
347	A	A	TRUE	A	A	A			0	A	TRUE	LSU5_351	5640	LSU-alpha	A
348	A	A	TRUE	A	A	A			0	A	TRUE	LSU5_352	5641	LSU-alpha	A
349	U	U	TRUE	U	U	U			0	U	TRUE	LSU5_353	5642	LSU-alpha	T
350	G	G	TRUE	G	G	G			0	G	TRUE	LSU5_354	5643	LSU-alpha	G
351	C	C	TRUE	C	C	C			0	C	TRUE	LSU5_355	5644	LSU-alpha	C
352	A	A	TRUE	A	A	A			0	A	TRUE	LSU5_356	5645	LSU-alpha	A
353	G	G	TRUE	G	G	G			0	G	TRUE	LSU5_357	5646	LSU-alpha	G
354	U|Y|Um	U	FALSE	U	U	U			0	U	TRUE	LSU5_358	5647	LSU-alpha	T
355	G	G	TRUE	G	G	G			0	G	TRUE	LSU5_359	5648	LSU-alpha	G
356	U	U|Y	FALSE	U	U	U			0	U	TRUE	LSU5_360	5649	LSU-alpha	T
357	C	C	TRUE	C	C	C			0	C	TRUE	LSU5_361	5650	LSU-alpha	C
358	A	A	TRUE	A	A	A			0	A	TRUE	LSU5_362	5651	LSU-alpha	A
359	A	A	TRUE	A	A	A			0	A	TRUE	LSU5_363	5652	LSU-alpha	A
360	G	G	TRUE	G	G	G			0	G	TRUE	LSU5_364	5653	LSU-alpha	G
361	C	C	TRUE	C	C	C			0	C	TRUE	LSU5_365	5654	LSU-alpha	C
362	C	C	TRUE	C	C	C			0	C	TRUE	LSU5_366	5655	LSU-alpha	C
363	G	G	TRUE	G	G	G			0	G	TRUE	LSU5_367	5656	LSU-alpha	G
364	G	G	TRUE	G	G	G			0	G	TRUE	LSU5_368	5657	LSU-alpha	G
365	C	C	TRUE	C	C	C			0	C	TRUE	LSU5_369	5658	LSU-alpha	C
366	A	A	TRUE	A	A	A			0	A	TRUE	LSU5_370	5659	LSU-alpha	A
367	G	G	TRUE	G	G	G			0	G	TRUE	LSU5_371	5660	LSU-alpha	G
368	G	G	TRUE	G	G	G			0	G	TRUE	LSU5_372	5661	LSU-alpha	G
369	U	U	TRUE	U	U	U			0	U	TRUE	LSU5_373	5662	LSU-alpha	T
370	A	A|Am	FALSE	A	A	A			0	A	TRUE	LSU5_374	5663	LSU-alpha	A
371	U	U|Y	FALSE	U	U	U			0	U	TRUE	LSU5_375	5664	LSU-alpha	T
372	U	U|Um|Y	FALSE	U	U	U			0	U	TRUE	LSU5_376	5665	LSU-alpha	T
373	U	U|Y	FALSE	U	U	U			0	U	TRUE	LSU5_377	5666	LSU-alpha	T
374	G	G	TRUE	G	G	G			0	G	TRUE	LSU5_378	5667	LSU-alpha	G
375	U	U|Y	FALSE	U	U	U			0	U	TRUE	LSU5_379	5668	LSU-alpha	T
376	C	C|Cm	FALSE	C	C	C			0	C	TRUE	LSU5_380	5669	LSU-alpha	C
377	U	U|Y	FALSE	U	U	U			0	U	TRUE	LSU5_381	5670	LSU-alpha	T
378	G	G	TRUE	G	G	G			0	G	TRUE	LSU5_382	5671	LSU-alpha	G
379	C	C	TRUE	C	C	C			0	C	TRUE	LSU5_383	5672	LSU-alpha	C
380	C	C	TRUE	C	C	C			0	C	TRUE	LSU5_384	5673	LSU-alpha	C
381	A	A	TRUE	A	A	A			0	A	TRUE	LSU5_385	5674	LSU-alpha	A
382	A	A	TRUE	A	A	A			0	A	TRUE	LSU5_386	5675	LSU-alpha	A
383	G	G	TRUE	G	G	G			0	G	TRUE	LSU5_387	5676	LSU-alpha	G
384	G	G	TRUE	G	G	G			0	G	TRUE	LSU5_388	5677	LSU-alpha	G
385	U	U	TRUE	U	U	U			0	U	TRUE	LSU5_389	5678	LSU-alpha	T
386	U	U|Y	FALSE	U	U	U			0	U	TRUE	LSU5_390	5679	LSU-alpha	T
387	A	A	TRUE	A	A	A			0	A	TRUE	LSU5_391	5680	LSU-alpha	A
388	A	A	TRUE	A	A	A			0	A	TRUE	LSU5_392	5681	LSU-alpha	A
389	A	A	TRUE	A	A	A			0	A	TRUE	LSU5_393	5682	LSU-alpha	A
390	U	U|Y	FALSE	U	U	U			0	U	TRUE	LSU5_394	5683	LSU-alpha	T
391	A	A|Am	FALSE	A	A	A			0	A	TRUE	LSU5_395	5684	LSU-alpha	A
392	U	U|Y	FALSE	U	U	U			0	U	TRUE	LSU5_396	5685	LSU-alpha	T
393	A	A	TRUE	A	A	A			0	A	TRUE	LSU5_397	5686	LSU-alpha	A
394	G	G	TRUE	G	G	G			0	G	TRUE	LSU5_398	5687	LSU-alpha	G
395	A|Am	A	FALSE	A	A	A			0	A	TRUE	LSU5_399	5688	LSU-alpha	A
396	G	G	TRUE	G	G	G			0	G	TRUE	LSU5_400	5689	LSU-alpha	G
397	U	U	TRUE	U	U	U			0	U	TRUE	LSU5_401	5690	LSU-alpha	T
398	A	A	TRUE	A	A	A			0	A	TRUE	LSU5_402	5691	LSU-alpha	A
399	G	G	TRUE	G	G	G			0	G	TRUE	LSU5_403	5692	LSU-alpha	G
400	G	G	TRUE	G	G	G			0	G	TRUE	LSU5_404	5693	LSU-alpha	G
401	A	A	TRUE	A	A	A			0	A	TRUE	LSU5_405	5694	LSU-alpha	A
402	A	A	TRUE	A	A	A			0	A	TRUE	LSU5_406	5695	LSU-alpha	A
403	G	G	TRUE	G	G	G			0	G	TRUE	LSU5_407	5696	LSU-alpha	G
404	A	A	TRUE	A	A	A			0	A	TRUE	LSU5_408	5697	LSU-alpha	A
405	C	C	TRUE	C	C	C			0	C	TRUE	LSU5_409	5698	LSU-alpha	C
406	C	C	TRUE	C	C	C			0	C	TRUE	LSU5_410	5699	LSU-alpha	C
407	G	G	TRUE	G	G	G			0	G	TRUE	LSU5_411	5700	LSU-alpha	G
408	A	A	TRUE	A	A	A			0	A	TRUE	LSU5_412	5701	LSU-alpha	A
409	U|Y	U	FALSE	U	U	U			0	U	TRUE	LSU5_413	5702	LSU-alpha	T
410	A	A|Am	FALSE	A	A	A			0	A	TRUE	LSU5_414	5703	LSU-alpha	A
411	G	G|Gm	FALSE	G	G	G			0	G	TRUE	LSU5_415	5704	LSU-alpha	G
412	C	C	TRUE	C	C	C			0	C	TRUE	LSU5_416	5705	LSU-alpha	C
413	G	G	TRUE	G	G	G			0	G	TRUE	LSU5_417	5706	LSU-alpha	G
414	A	A	TRUE	A	A	A			0	A	TRUE	LSU5_418	5707	LSU-alpha	A
415	A	A	TRUE	A	A	A			0	A	TRUE	LSU5_419	5708	LSU-alpha	A
416	C	C	TRUE	C	C	C			0	C	TRUE	LSU5_420	5709	LSU-alpha	C
417	A	A	TRUE	A	A	A			0	A	TRUE	LSU5_421	5710	LSU-alpha	A
418	A	A	TRUE	A	A	A			0	A	TRUE	LSU5_422	5711	LSU-alpha	A
419	G	G	TRUE	G	G	G			0	G	TRUE	LSU5_423	5712	LSU-alpha	G
420	U	U|Y	FALSE	U	U	U			0	U	TRUE	LSU5_424	5713	LSU-alpha	T
421	A	A|Am	FALSE	A	A	A			0	A	TRUE	LSU5_425	5714	LSU-alpha	A
422	G	G|Gm	FALSE	G	G	G			0	G	TRUE	LSU5_426	5715	LSU-alpha	G
423	C	C	TRUE	C	C	C			0	C	TRUE	LSU5_427	5716	LSU-alpha	C
424	G	G	TRUE	G	G	G			0	G	TRUE	LSU5_428	5717	LSU-alpha	G
425	U|Y|Um	U|Y	FALSE	U|Y	U|Y	U|Y	UG|YG	GU|GY	*	U	TRUE	LSU5_429	5718	LSU-alpha	T
426	G	G	TRUE	G	G	G			0	G	TRUE	LSU5_430	5719	LSU-alpha	G
427	A|Am	A	FALSE	A	A	A			0	A	TRUE	LSU5_431	5720	LSU-alpha	A
428	G	G	TRUE	G	G	G			0	G	TRUE	LSU5_432	5721	LSU-alpha	G
429	C	C	TRUE	C	C	C			0	C	TRUE	LSU5_433	5722	LSU-alpha	C
430	G	G	TRUE	G	G	G			0	G	TRUE	LSU5_434	5723	LSU-alpha	G
431	A	A	TRUE	A	A	A			0	A	TRUE	LSU5_435	5724	LSU-alpha	A
432	A	A	TRUE	A	A	A			0	A	TRUE	LSU5_436	5725	LSU-alpha	A
433	A	A	TRUE	A	A	A			0	A	TRUE	LSU5_437	5726	LSU-alpha	A
434	G	G	TRUE	G	G	G			0	G	TRUE	LSU5_438	5727	LSU-alpha	G
435	U|Um	U	FALSE	U	U	U			0	U	TRUE	LSU5_439	5728	LSU-alpha	T
436	U	U|Um|Y	FALSE	U	U	U			0	U	TRUE	LSU5_440	5729	LSU-alpha	T
437	U	U|Y	FALSE	U	U	U			0	U	TRUE	LSU5_441	5730	LSU-alpha	T
438	G	G	TRUE	G	G	G			0	G	TRUE	LSU5_442	5731	LSU-alpha	G
439	A	A	TRUE	A	A	A			0	A	TRUE	LSU5_443	5732	LSU-alpha	A
440	A	A	TRUE	A	A	A			0	A	TRUE	LSU5_444	5733	LSU-alpha	A
441	A	A	TRUE	A	A	A			0	A	TRUE	LSU5_445	5734	LSU-alpha	A
442	A	A	TRUE	A	A	A			0	A	TRUE	LSU5_446	5735	LSU-alpha	A
443	G	G	TRUE	G	G	G			0	G	TRUE	LSU5_447	5736	LSU-alpha	G
444	U	U	TRUE	U	U	U			0	U	TRUE	LSU5_448	5737	LSU-alpha	T
445	A	A|Am	FALSE	A	A	A			0	A	TRUE	LSU5_449	5738	LSU-alpha	A
446	C	C	TRUE	C	C	C			0	C	TRUE	LSU5_450	5739	LSU-alpha	C
447	U	U|Um|Y	FALSE	U	U	U			0	U	TRUE	LSU5_451	5740	LSU-alpha	T
448	Y	U|Um|Y	FALSE	Y	Y	Y	UACUYUG		1	U	TRUE	LSU5_452	5741	LSU-alpha	T	+	TB10Cs1pH3	+	+						+
449	U	U|Y	FALSE	U	U	U			0	U	TRUE	LSU5_453	5742	LSU-alpha	T
450	G	G	TRUE	G	G	G			0	G	TRUE	LSU5_454	5743	LSU-alpha	G
451	G	G	TRUE	G	G	G			0	G	TRUE	LSU5_455	5744	LSU-alpha	G
452	A	A	TRUE	A	A	A			0	A	TRUE	LSU5_456	5745	LSU-alpha	A
453	A	A	TRUE	A	A	A			0	A	TRUE	LSU5_457	5746	LSU-alpha	A
454	A	A	TRUE	A	A	A			0	A	TRUE	LSU5_458	5747	LSU-alpha	A
455	G	G	TRUE	G	G	G			0	G	TRUE	LSU5_459	5748	LSU-alpha	G
456	A|Am	A	FALSE	A	A	A			0	A	TRUE	LSU5_460	5749	LSU-alpha	A
457	G	G	TRUE	G	G	G			0	G	TRUE	LSU5_461	5750	LSU-alpha	G
458	A|Am	A	FALSE	A	A	A			0	A	TRUE	LSU5_462	5751	LSU-alpha	A
459	G	G	TRUE	G	G	G			0	G	TRUE	LSU5_463	5752	LSU-alpha	G
460	U|Y|Um	U	FALSE	U	U	U			0	U	TRUE	LSU5_464	5753	LSU-alpha	T
461	G	G	TRUE	G	G	G			0	G	TRUE	LSU5_465	5754	LSU-alpha	G
462	A	A|Am	FALSE	A	A	A			0	A	TRUE	LSU5_466	5755	LSU-alpha	A
463	C	C	TRUE	C	C	C			0	C	TRUE	LSU5_467	5756	LSU-alpha	C
464	A	A|Am	FALSE	A	A	A			0	A	TRUE	LSU5_468	5757	LSU-alpha	A
465	U	U|Y	FALSE	U	U	U			0	U	TRUE	LSU5_469	5758	LSU-alpha	T
466	A	A	TRUE	A	A	A			0	A	TRUE	LSU5_470	5759	LSU-alpha	A
467	G	G	TRUE	G	G	G			0	G	TRUE	LSU5_471	5760	LSU-alpha	G
468	A	A	TRUE	A	A	A			0	A	TRUE	LSU5_472	5761	LSU-alpha	A
469	A	A	TRUE	A	A	A			0	A	TRUE	LSU5_473	5762	LSU-alpha	A
470	C	C	TRUE	C	C	C			0	C	TRUE	LSU5_474	5763	LSU-alpha	C
471	C	C|Cm	FALSE	C	C	C			0	C	TRUE	LSU5_475	5764	LSU-alpha	C
472	U	U|Y	FALSE	U	U	U			0	U	TRUE	LSU5_476	5765	LSU-alpha	T
473	G	G	TRUE	G	G	G			0	G	TRUE	LSU5_477	5766	LSU-alpha	G
474	A	A	TRUE	A	A	A			0	A	TRUE	LSU5_478	5767	LSU-alpha	A
475	A	A	TRUE	A	A	A			0	A	TRUE	LSU5_479	5768	LSU-alpha	A
476	A	A	TRUE	A	A	A			0	A	TRUE	LSU5_480	5769	LSU-alpha	A
477	U	U	TRUE	U	U	U			0	U	TRUE	LSU5_481	5770	LSU-alpha	T
478	C	C	TRUE	C	C	C			0	C	TRUE	LSU5_482	5771	LSU-alpha	C
479	G	G	TRUE	G	G	G			0	G	TRUE	LSU5_483	5772	LSU-alpha	G
480	U|Y|Um	U|Y	FALSE	U|Y	U|Y	U|Y	UG|YG	GU|GY	*	U	TRUE	LSU5_484	5773	LSU-alpha	T
481	G	G	TRUE	G	G	G			0	G	TRUE	LSU5_485	5774	LSU-alpha	G
482	A	A|Am	FALSE	A	A	A			0	A	TRUE	LSU5_486	5775	LSU-alpha	A
483	C	C	TRUE	C	C	C			0	C	TRUE	LSU5_487	5776	LSU-alpha	C
484	A	A	TRUE	A	A	A			0	A	TRUE	LSU5_488	5777	LSU-alpha	A
485	A	A	TRUE	A	A	A			0	A	TRUE	LSU5_489	5778	LSU-alpha	A
486	C	C	TRUE	C	C	C			0	C	TRUE	LSU5_490	5779	LSU-alpha	C
487	G	G	TRUE	G	G	G			0	G	TRUE	LSU5_491	5780	LSU-alpha	G
488	A	A|Am	FALSE	A	A	A			0	A	TRUE	LSU5_492	5781	LSU-alpha	A
489	C	C	TRUE	C	C	C			0	C	TRUE	LSU5_493	5782	LSU-alpha	C
490	A	A	TRUE	A	A	A			0	A	TRUE	LSU5_494	5783	LSU-alpha	A
491	A	A	TRUE	A	A	A			0	A	TRUE	LSU5_495	5784	LSU-alpha	A
492	U	U	TRUE	U	U	U			0	U	TRUE	LSU5_496	5785	LSU-alpha	T
493	G	G	TRUE	G	G	G			0	G	TRUE	LSU5_497	5786	LSU-alpha	G
494	G	G	TRUE	G	G	G			0	G	TRUE	LSU5_498	5787	LSU-alpha	G
495	A	A	TRUE	A	A	A			0	A	TRUE	LSU5_499	5788	LSU-alpha	A
496	A	A	TRUE	A	A	A			0	A	TRUE	LSU5_500	5789	LSU-alpha	A
497	G	G	TRUE	G	G	G			0	G	TRUE	LSU5_501	5790	LSU-alpha	G
498	U	U	TRUE	U	U	U			0	U	TRUE	LSU5_502	5791	LSU-alpha	T
499	A	A|Am	FALSE	A	A	A			0	A	TRUE	LSU5_503	5792	LSU-alpha	A
500	C	C	TRUE	C	C	C			0	C	TRUE	LSU5_504	5793	LSU-alpha	C
501	C	C|Cm	FALSE	C	C	C			0	C	TRUE	LSU5_505	5794	LSU-alpha	C
502	U	U|Y|Um	FALSE	U	U	U			0	U	TRUE	LSU5_506	5795	LSU-alpha	T
503	C	C	TRUE	C	C	C			0	C	TRUE	LSU5_507	5796	LSU-alpha	C
504	C	C	TRUE	C	C	C			0	C	TRUE	LSU5_508	5797	LSU-alpha	C
505	A	A|Am	FALSE	A	A	A			0	A	TRUE	LSU5_509	5798	LSU-alpha	A
506	U	U|Y	FALSE	U	U	U			0	U	TRUE	LSU5_510	5799	LSU-alpha	T
507	U	U|Um|Y	FALSE	U	U	U			0	U	TRUE	LSU5_511	5800	LSU-alpha	T
508	U	U|Um|Y	FALSE	U	U	U			0	U	TRUE	LSU5_512	5801	LSU-alpha	T
509	C	C|Cm	FALSE	C	C	C			0	C	TRUE	LSU5_513	5802	LSU-alpha	C
510	U	U|Y|Um	FALSE	U	U	U			0	U	TRUE	LSU5_514	5803	LSU-alpha	T
511	U	U|Um|Y	FALSE	U	U	U			0	U	TRUE	LSU5_515	5804	LSU-alpha	T
512	U	U|Um|Y	FALSE	U	U	U			0	U	TRUE	LSU5_516	5805	LSU-alpha	T
513	U	U|Um|Y	FALSE	U	U	U			0	U	TRUE	LSU5_517	5806	LSU-alpha	T
514	U	U|Um|Y	FALSE	U	U	U			0	U	TRUE	LSU5_518	5807	LSU-alpha	T
515	U	U|Um|Y	FALSE	U	U	U			0	U	TRUE	LSU5_519	5808	LSU-alpha	T
516	U	U|Um|Y	FALSE	U	U	U			0	U	TRUE	LSU5_520	5809	LSU-alpha	T
517	U	U|Y	FALSE	U	U	U			0	U	TRUE	LSU5_521	5810	LSU-alpha	T
	-	-	TRUE	-	-	-			0	-	FALSE	LSU5_522	5811	LSU-alpha	T
	-	-	TRUE	-	-	-			0	-	FALSE	LSU5_523	5812	LSU-alpha	T
518	A	A|Am	FALSE	A	A	A			0	A	TRUE	LSU5_524	5813	LSU-alpha	A
519	C	C	TRUE	C	C	C			0	C	TRUE	LSU5_525	5814	LSU-alpha	C
520	G	G	TRUE	G	G	G			0	G	TRUE	LSU5_526	5815	LSU-alpha	G
521	G	G	TRUE	G	G	G			0	G	TRUE	LSU5_527	5816	LSU-alpha	G
522	C	C	TRUE	C	C	C			0	C	TRUE	LSU5_528	5817	LSU-alpha	C
523	C	C	TRUE	C	C	C			0	C	TRUE	LSU5_529	5818	LSU-alpha	C
524	A	A	TRUE	A	A	A			0	A	TRUE	LSU5_530	5819	LSU-alpha	A
525	G	G	TRUE	G	G	G			0	G	TRUE	LSU5_531	5820	LSU-alpha	G
526	A	A	TRUE	A	A	A			0	A	TRUE	LSU5_532	5821	LSU-alpha	A
527	C	C	TRUE	C	C	C			0	C	TRUE	LSU5_533	5822	LSU-alpha	C
528	C	C	TRUE	C	C	C			0	C	TRUE	LSU5_534	5823	LSU-alpha	C
529	C	C	TRUE	C	C	C			0	C	TRUE	LSU5_535	5824	LSU-alpha	C
530	A	A	TRUE	A	A	A			0	A	TRUE	LSU5_536	5825	LSU-alpha	A
531	A	A	TRUE	A	A	A			0	A	TRUE	LSU5_537	5826	LSU-alpha	A
532	C	C	TRUE	C	C	C			0	C	TRUE	LSU5_538	5827	LSU-alpha	C
533	C	C|Cm	FALSE	C	C	C			0	C	TRUE	LSU5_539	5828	LSU-alpha	C
534	U	U|Y|Um	FALSE	U	U	U			0	U	TRUE	LSU5_540	5829	LSU-alpha	T
535	C	C|Cm	FALSE	C	C	C			0	C	TRUE	LSU5_541	5830	LSU-alpha	C
536	G	G	TRUE	G	G	G			0	G	TRUE	LSU5_542	5831	LSU-alpha	G
537	C	C	TRUE	C	C	C			0	C	TRUE	LSU5_543	5832	LSU-alpha	C
538	C	C|Cm	FALSE	C	C	C			0	C	TRUE	LSU5_544	5833	LSU-alpha	C
539	G	G	TRUE	G	G	G			0	G	TRUE	LSU5_545	5834	LSU-alpha	G
540	C	C	TRUE	C	C	C			0	C	TRUE	LSU5_546	5835	LSU-alpha	C
541	G	G	TRUE	G	G	G			0	G	TRUE	LSU5_547	5836	LSU-alpha	G
542	C	C	TRUE	C	C	C			0	C	TRUE	LSU5_548	5837	LSU-alpha	C
543	A	A	TRUE	A	A	A			0	A	TRUE	LSU5_549	5838	LSU-alpha	A
544	A	A	TRUE	A	A	A			0	A	TRUE	LSU5_550	5839	LSU-alpha	A
545	U	U	TRUE	U	U	U			0	U	TRUE	LSU5_551	5840	LSU-alpha	T
546	U	U|Um|Y	FALSE	U	U	U			0	U	TRUE	LSU5_552	5841	LSU-alpha	T
547	U	U|Um|Y	FALSE	U	U	U			0	U	TRUE	LSU5_553	5842	LSU-alpha	T
548	C	C	TRUE	C	C	C			0	C	TRUE	LSU5_554	5843	LSU-alpha	C
549	C	C|Cm	FALSE	C	C	C			0	C	TRUE	LSU5_555	5844	LSU-alpha	C
550	U	U|Y|Um	FALSE	U	U	U			0	U	TRUE	LSU5_556	5845	LSU-alpha	T
551	U	U|Um|Y	FALSE	U	U	U			0	U	TRUE	LSU5_557	5846	LSU-alpha	T
552	C	C	TRUE	C	C	C			0	C	TRUE	LSU5_558	5847	LSU-alpha	C
553	C	C	TRUE	C	C	C			0	C	TRUE	LSU5_559	5848	LSU-alpha	C
554	G	G	TRUE	G	G	G			0	G	TRUE	LSU5_560	5849	LSU-alpha	G
555	G	G	TRUE	G	G	G			0	G	TRUE	LSU5_561	5850	LSU-alpha	G
556	G	G	TRUE	G	G	G			0	G	TRUE	LSU5_562	5851	LSU-alpha	G
557	G	G	TRUE	G	G	G			0	G	TRUE	LSU5_563	5852	LSU-alpha	G
558	C	C	TRUE	C	C	C			0	C	TRUE	LSU5_564	5853	LSU-alpha	C
559	U	U|Um|Y	FALSE	U	U	U			0	U	TRUE	LSU5_565	5854	LSU-alpha	T
560	C	C	TRUE	C	C	C			0	C	TRUE	LSU5_566	5855	LSU-alpha	C
561	A	A	TRUE	A	A	A			0	A	TRUE	LSU5_567	5856	LSU-alpha	A
562	A	A	TRUE	A	A	A			0	A	TRUE	LSU5_568	5857	LSU-alpha	A
563	C	C	TRUE	C	C	C			0	C	TRUE	LSU5_569	5858	LSU-alpha	C
564	A	A|Am	FALSE	A	A	A			0	A	TRUE	LSU5_570	5859	LSU-alpha	A
565	U	U|Y	FALSE	U	U	U			0	U	TRUE	LSU5_571	5860	LSU-alpha	T
566	C	C	TRUE	C	C	C			0	C	TRUE	LSU5_572	5861	LSU-alpha	C
567	C	C	TRUE	C	C	C			0	C	TRUE	LSU5_573	5862	LSU-alpha	C
568	G	G	TRUE	G	G	G			0	G	TRUE	LSU5_574	5863	LSU-alpha	G
569	G	G	TRUE	G	G	G			0	G	TRUE	LSU5_575	5864	LSU-alpha	G
570	U|Y|Um	U	FALSE	U	U	U			0	U	TRUE	LSU5_576	5865	LSU-alpha	T
571	G	G	TRUE	G	G	G			0	G	TRUE	LSU5_577	5866	LSU-alpha	G
572	G	G	TRUE	G	G	G			0	G	TRUE	LSU5_578	5867	LSU-alpha	G
573	G	G	TRUE	G	G	G			0	G	TRUE	LSU5_579	5868	LSU-alpha	G
574	U	U	TRUE	U	U	U			0	U	TRUE	LSU5_580	5869	LSU-alpha	T
575	U	U|Um|Y	FALSE	U	U	U			0	U	TRUE	LSU5_581	5870	LSU-alpha	T
576	U	U|Um|Y	FALSE	U	U	U			0	U	TRUE	LSU5_582	5871	LSU-alpha	T
577	U	U|Um|Y	FALSE	U	U	U			0	U	TRUE	LSU5_583	5872	LSU-alpha	T
578	C	C	TRUE	C	C	C			0	C	TRUE	LSU5_584	5873	LSU-alpha	C
579	A	A|Am	FALSE	A	A	A			0	A	TRUE	LSU5_585	5874	LSU-alpha	A
580	C	C	TRUE	C	C	C			0	C	TRUE	LSU5_586	5875	LSU-alpha	C
581	U	U|Y	FALSE	U	U	U			0	U	TRUE	LSU5_587	5876	LSU-alpha	T
582	G	G	TRUE	G	G	G			0	G	TRUE	LSU5_588	5877	LSU-alpha	G
583	U|Y|Um	U|Y	FALSE	U|Y	U|Y	U|Y	UG|YG	GU|GY	*	U	TRUE	LSU5_589	5878	LSU-alpha	T
584	G	G	TRUE	G	G	G			0	G	TRUE	LSU5_590	5879	LSU-alpha	G
585	C	C	TRUE	C	C	C			0	C	TRUE	LSU5_591	5880	LSU-alpha	C
586	G|Gm	G	FALSE	G	G	G			0	G	TRUE	LSU5_592	5881	LSU-alpha	G
587	G	G	TRUE	G	G	G			0	G	TRUE	LSU5_593	5882	LSU-alpha	G
588	G	G	TRUE	G	G	G			0	G	TRUE	LSU5_594	5883	LSU-alpha	G
589	U	U	TRUE	U	U	U			0	U	TRUE	LSU5_595	5884	LSU-alpha	T
590	U	U|Um|Y	FALSE	U	U	U			0	U	TRUE	LSU5_596	5885	LSU-alpha	T
591	U	U|Um|Y	FALSE	U	U	U			0	U	TRUE	LSU5_597	5886	LSU-alpha	T
592	C	C|Cm	FALSE	C	C	C			0	C	TRUE	LSU5_598	5887	LSU-alpha	C
593	U	U|Y|Um	FALSE	U	U	U			0	U	TRUE	LSU5_599	5888	LSU-alpha	T
594	C	C|Cm	FALSE	C	C	C			0	C	TRUE	LSU5_600	5889	LSU-alpha	C
595	U	U|Y|Um	FALSE	U	U	U			0	U	TRUE	LSU5_601	5890	LSU-alpha	T
596	U	U|Um|Y	FALSE	U	U	U			0	U	TRUE	LSU5_602	5891	LSU-alpha	T
597	U	U|Um|Y	FALSE	U	U	U			0	U	TRUE	LSU5_603	5892	LSU-alpha	T
598	U	U|Y	FALSE	U	U	U			0	U	TRUE	LSU5_604	5893	LSU-alpha	T
599	G	G	TRUE	G	G	G			0	G	TRUE	LSU5_605	5894	LSU-alpha	G
600	A|Am	A	FALSE	A	A	A			0	A	TRUE	LSU5_606	5895	LSU-alpha	A
601	G	G	TRUE	G	G	G			0	G	TRUE	LSU5_607	5896	LSU-alpha	G
602	G	G	TRUE	G	G	G			0	G	TRUE	LSU5_608	5897	LSU-alpha	G
603	U	U	TRUE	U	U	U			0	U	TRUE	LSU5_609	5898	LSU-alpha	T
604	C	C	TRUE	C	C	C			0	C	TRUE	LSU5_610	5899	LSU-alpha	C
605	A	A|Am	FALSE	A	A	A			0	A	TRUE	LSU5_611	5900	LSU-alpha	A
606	U	U|Y	FALSE	U	U	U			0	U	TRUE	LSU5_612	5901	LSU-alpha	T
607	G	G	TRUE	G	G	G			0	G	TRUE	LSU5_613	5902	LSU-alpha	G
608	G	G	TRUE	G	G	G			0	G	TRUE	LSU5_614	5903	LSU-alpha	G
609	G	G	TRUE	G	G	G			0	G	TRUE	LSU5_615	5904	LSU-alpha	G
610	G	G	TRUE	G	G	G			0	G	TRUE	LSU5_616	5905	LSU-alpha	G
611	U|Y|Um	U	FALSE	U	U	U			0	U	TRUE	LSU5_617	5906	LSU-alpha	T
612	G	G	TRUE	G	G	G			0	G	TRUE	LSU5_618	5907	LSU-alpha	G
613	C	C	TRUE	C	C	C			0	C	TRUE	LSU5_619	5908	LSU-alpha	C
614	G	G	TRUE	G	G	G			0	G	TRUE	LSU5_620	5909	LSU-alpha	G
615	U|Y|Um	U|Y	FALSE	U|Y	U|Y	U|Y	UG|YG	GU|GY	*	U	TRUE	LSU5_621	5910	LSU-alpha	T
616	G	G	TRUE	G	G	G			0	G	TRUE	LSU5_622	5911	LSU-alpha	G
617	A|Am	A|Am	TRUE	A|Am	A|Am	A|Am	AG|(Am)G	GAGU|G(Am)GU	*	A	TRUE	LSU5_623	5912	LSU-alpha	A
618	G	G|Gm	FALSE	G	G	G			0	G	TRUE	LSU5_624	5913	LSU-alpha	G
619	U|Y|Um	U	FALSE	U	U	U			0	U	TRUE	LSU5_625	5914	LSU-alpha	T
620	G	G	TRUE	G	G	G			0	G	TRUE	LSU5_626	5915	LSU-alpha	G
621	G	G	TRUE	G	G	G			0	G	TRUE	LSU5_627	5916	LSU-alpha	G
622	G	G	TRUE	G	G	G			0	G	TRUE	LSU5_628	5917	LSU-alpha	G
623	C	C	TRUE	C	C	C			0	C	TRUE	LSU5_629	5918	LSU-alpha	C
624	G|Gm	G	FALSE	G	G	G			0	G	TRUE	LSU5_630	5919	LSU-alpha	G
625	G	G	TRUE	G	G	G			0	G	TRUE	LSU5_631	5920	LSU-alpha	G
626	A	A	TRUE	A	A	A			0	A	TRUE	LSU5_632	5921	LSU-alpha	A
627	A	A	TRUE	A	A	A			0	A	TRUE	LSU5_633	5922	LSU-alpha	A
628	U	U	TRUE	U	U	U			0	U	TRUE	LSU5_634	5923	LSU-alpha	T
629	A	A	TRUE	A	A	A			0	A	TRUE	LSU5_635	5924	LSU-alpha	A
630	A	A	TRUE	A	A	A			0	A	TRUE	LSU5_636	5925	LSU-alpha	A
631	A	A	TRUE	A	A	A			0	A	TRUE	LSU5_637	5926	LSU-alpha	A
632	G	G	TRUE	G	G	G			0	G	TRUE	LSU5_638	5927	LSU-alpha	G
633	G	G	TRUE	G	G	G			0	G	TRUE	LSU5_639	5928	LSU-alpha	G
634	G	G	TRUE	G	G	G			0	G	TRUE	LSU5_640	5929	LSU-alpha	G
635	U	U	TRUE	U	U	U			0	U	TRUE	LSU5_641	5930	LSU-alpha	T
636	C	C	TRUE	C	C	C			0	C	TRUE	LSU5_642	5931	LSU-alpha	C
637	G	G	TRUE	G	G	G			0	G	TRUE	LSU5_643	5932	LSU-alpha	G
638	G	G	TRUE	G	G	G			0	G	TRUE	LSU5_644	5933	LSU-alpha	G
639	U|Y|Um	U|Um	FALSE	U|Um	U|Um	U|Um	UG|(Um)G	GGU|GG(Um)GU	*	U	TRUE	LSU5_645	5934	LSU-alpha	T
640	G	G	TRUE	G	G	G			0	G	TRUE	LSU5_646	5935	LSU-alpha	G
641	U|Y|Um	U|Y	FALSE	U|Y	U|Y	U|Y	UG|YG	GU|GY	*	U	TRUE	LSU5_647	5936	LSU-alpha	T
642	G	G	TRUE	G	G	G			0	G	TRUE	LSU5_648	5937	LSU-alpha	G
643	U	U|Y|Um	FALSE	U	U	U			0	U	TRUE	LSU5_649	5938	LSU-alpha	T
644	U|Y	U|Y	TRUE	U|Y	U|Y	U|Y	UUG|UYG		*	U	TRUE	LSU5_650	5939	LSU-alpha	T
645	G	G	TRUE	G	G	G			0	G	TRUE	LSU5_651	5940	LSU-alpha	G
646	U|Y|Um	U|Y	FALSE	U|Y	U|Y	U|Y	UG|YG	GU|GY	*	U	TRUE	LSU5_652	5941	LSU-alpha	T
647	G	G	TRUE	G	G	G			0	G	TRUE	LSU5_653	5942	LSU-alpha	G
648	U|Y|Um	U|Y	FALSE	U|Y	U|Y	U|Y	UG|YG	GU|GY	*	U	TRUE	LSU5_654	5943	LSU-alpha	T
649	G	G	TRUE	G	G	G			0	G	TRUE	LSU5_655	5944	LSU-alpha	G
650	U|Y|Um	U|Y	FALSE	U|Y	U|Y	U|Y	UG|YG	GU|GY	*	U	TRUE	LSU5_656	5945	LSU-alpha	T
651	G	G	TRUE	G	G	G			0	G	TRUE	LSU5_657	5946	LSU-alpha	G
652	G	G	TRUE	G	G	G			0	G	TRUE	LSU5_658	5947	LSU-alpha	G
653	G	G	TRUE	G	G	G			0	G	TRUE	LSU5_659	5948	LSU-alpha	G
654	U	U	TRUE	U	U	U			0	U	TRUE	LSU5_660	5949	LSU-alpha	T
655	U	U|Um|Y	FALSE	U	U	U			0	U	TRUE	LSU5_661	5950	LSU-alpha	T
656	U	U|Um|Y	FALSE	U	U	U			0	U	TRUE	LSU5_662	5951	LSU-alpha	T
657	U	U|Um|Y	FALSE	U	U	U			0	U	TRUE	LSU5_663	5952	LSU-alpha	T
658	U	U|Um|Y	FALSE	U	U	U			0	U	TRUE	LSU5_664	5953	LSU-alpha	T
659	U	U|Um|Y	FALSE	U	U	U			0	U	TRUE	LSU5_665	5954	LSU-alpha	T
660	C	C|Cm	FALSE	C	C	C			0	C	TRUE	LSU5_666	5955	LSU-alpha	C
661	U	U|Y|Um	FALSE	U	U	U			0	U	TRUE	LSU5_667	5956	LSU-alpha	T
662	C	C|Cm	FALSE	C	C	C			0	C	TRUE	LSU5_668	5957	LSU-alpha	C
663	U	U|Y|Um	FALSE	U	U	U			0	U	TRUE	LSU5_669	5958	LSU-alpha	T
664	C	C	TRUE	C	C	C			0	C	TRUE	LSU5_670	5959	LSU-alpha	C
665	A	A|Am	FALSE	A	A	A			0	A	TRUE	LSU5_671	5960	LSU-alpha	A
666	C	C	TRUE	C	C	C			0	C	TRUE	LSU5_672	5961	LSU-alpha	C
667	U	U|Um|Y	FALSE	U	U	U			0	U	TRUE	LSU5_673	5962	LSU-alpha	T
668	C	C|Cm	FALSE	C	C	C			0	C	TRUE	LSU5_674	5963	LSU-alpha	C
669	U	U|Y|Um	FALSE	U	U	U			0	U	TRUE	LSU5_675	5964	LSU-alpha	T
670	C	C|Cm	FALSE	C	C	C			0	C	TRUE	LSU5_676	5965	LSU-alpha	C
671	U	U|Y|Um	FALSE	U	U	U			0	U	TRUE	LSU5_677	5966	LSU-alpha	T
672	U	U|Um|Y	FALSE	U	U	U			0	U	TRUE	LSU5_678	5967	LSU-alpha	T
673	C	C	TRUE	C	C	C			0	C	TRUE	LSU5_679	5968	LSU-alpha	C
674	C	C|Cm	FALSE	C	C	C			0	C	TRUE	LSU5_680	5969	LSU-alpha	C
675	U	U|Y|Um	FALSE	U	U	U			0	U	TRUE	LSU5_681	5970	LSU-alpha	T
676	C	C	TRUE	C	C	C			0	C	TRUE	LSU5_682	5971	LSU-alpha	C
677	C	C|Cm	FALSE	C	C	C			0	C	TRUE	LSU5_683	5972	LSU-alpha	C
678	U	U|Y|Um	FALSE	U	U	U			0	U	TRUE	LSU5_684	5973	LSU-alpha	T
679	U	U|Um|Y	FALSE	U	U	U			0	U	TRUE	LSU5_685	5974	LSU-alpha	T
680	C	C	TRUE	C	C	C			0	C	TRUE	LSU5_686	5975	LSU-alpha	C
681	C	C	TRUE	C	C	C			0	C	TRUE	LSU5_687	5976	LSU-alpha	C
682	C	C|Cm	FALSE	C	C	C			0	C	TRUE	LSU5_688	5977	LSU-alpha	C
683	U	U|Y	FALSE	U	U	U			0	U	TRUE	LSU5_689	5978	LSU-alpha	T
684	G	G	TRUE	G	G	G			0	G	TRUE	LSU5_690	5979	LSU-alpha	G
685	U	U|Y	FALSE	U	U	U			0	U	TRUE	LSU5_691	5980	LSU-alpha	T
686	C	C	TRUE	C	C	C			0	C	TRUE	LSU5_692	5981	LSU-alpha	C
687	C	C	TRUE	C	C	C			0	C	TRUE	LSU5_693	5982	LSU-alpha	C
688	G	G	TRUE	G	G	G			0	G	TRUE	LSU5_694	5983	LSU-alpha	G
689	U|Y|Um	U|Y	FALSE	U|Y	U|Y	U|Y	UG|YG	GU|GY	*	U	TRUE	LSU5_695	5984	LSU-alpha	T
690	G	G	TRUE	G	G	G			0	G	TRUE	LSU5_696	5985	LSU-alpha	G
691	C	C	TRUE	C	C	C			0	C	TRUE	LSU5_697	5986	LSU-alpha	C
692	G	G	TRUE	G	G	G			0	G	TRUE	LSU5_698	5987	LSU-alpha	G
693	U	U|Y	FALSE	U	U	U			0	U	TRUE	LSU5_699	5988	LSU-alpha	T
694	C	C|Cm	FALSE	C	C	C			0	C	TRUE	LSU5_700	5989	LSU-alpha	C
695	U	U|Y|Um	FALSE	U	U	U			0	U	TRUE	LSU5_701	5990	LSU-alpha	T
696	C	C	TRUE	C	C	C			0	C	TRUE	LSU5_702	5991	LSU-alpha	C
697	G	G	TRUE	G	G	G			0	G	TRUE	LSU5_703	5992	LSU-alpha	G
698	A|Am	A|Am	TRUE	A|Am	A|Am	A|Am	ACG|(Am)CG	GAC|G(Am)C	*	A	TRUE	LSU5_704	5993	LSU-alpha	A
699	C	C	TRUE	C	C	C			0	C	TRUE	LSU5_705	5994	LSU-alpha	C
700	G	G	TRUE	G	G	G			0	G	TRUE	LSU5_706	5995	LSU-alpha	G
701	C	C	TRUE	C	C	C			0	C	TRUE	LSU5_707	5996	LSU-alpha	C
702	U	U|Y	FALSE	U	U	U			0	U	TRUE	LSU5_708	5997	LSU-alpha	T
703	G	G	TRUE	G	G	G			0	G	TRUE	LSU5_709	5998	LSU-alpha	G
704	G	G	TRUE	G	G	G			0	G	TRUE	LSU5_710	5999	LSU-alpha	G
705	C	C	TRUE	C	C	C			0	C	TRUE	LSU5_711	6000	LSU-alpha	C
706	G	G	TRUE	G	G	G			0	G	TRUE	LSU5_712	6001	LSU-alpha	G
707	A	A	TRUE	A	A	A			0	A	TRUE	LSU5_713	6002	LSU-alpha	A
708	U|Um	U	FALSE	U	U	U			0	U	TRUE	LSU5_714	6003	LSU-alpha	T
709	G	G	TRUE	G	G	G			0	G	TRUE	LSU5_715	6004	LSU-alpha	G
710	G	G	TRUE	G	G	G			0	G	TRUE	LSU5_716	6005	LSU-alpha	G
711	A	A	TRUE	A	A	A			0	A	TRUE	LSU5_717	6006	LSU-alpha	A
712	A	A	TRUE	A	A	A			0	A	TRUE	LSU5_718	6007	LSU-alpha	A
713	A	A	TRUE	A	A	A			0	A	TRUE	LSU5_719	6008	LSU-alpha	A
714	U	U	TRUE	U	U	U			0	U	TRUE	LSU5_720	6009	LSU-alpha	T
715	G	G	TRUE	G	G	G			0	G	TRUE	LSU5_721	6010	LSU-alpha	G
716	G	G	TRUE	G	G	G			0	G	TRUE	LSU5_722	6011	LSU-alpha	G
717	G	G	TRUE	G	G	G			0	G	TRUE	LSU5_723	6012	LSU-alpha	G
718	G	G	TRUE	G	G	G			0	G	TRUE	LSU5_724	6013	LSU-alpha	G
719	U|Y|Um	U	FALSE	U	U	U			0	U	TRUE	LSU5_725	6014	LSU-alpha	T
720	G	G	TRUE	G	G	G			0	G	TRUE	LSU5_726	6015	LSU-alpha	G
721	C	C	TRUE	C	C	C			0	C	TRUE	LSU5_727	6016	LSU-alpha	C
722	C	C	TRUE	C	C	C			0	C	TRUE	LSU5_728	6017	LSU-alpha	C
723	C	C	TRUE	C	C	C			0	C	TRUE	LSU5_729	6018	LSU-alpha	C
724	C	C	TRUE	C	C	C			0	C	TRUE	LSU5_730	6019	LSU-alpha	C
725	C	C	TRUE	C	C	C			0	C	TRUE	LSU5_731	6020	LSU-alpha	C
726	A	A|Am	FALSE	A	A	A			0	A	TRUE	LSU5_732	6021	LSU-alpha	A
727	C	C	TRUE	C	C	C			0	C	TRUE	LSU5_733	6022	LSU-alpha	C
728	C	C	TRUE	C	C	C			0	C	TRUE	LSU5_734	6023	LSU-alpha	C
729	C	C	TRUE	C	C	C			0	C	TRUE	LSU5_735	6024	LSU-alpha	C
730	G	G	TRUE	G	G	G			0	G	TRUE	LSU5_736	6025	LSU-alpha	G
731	Y	U|Y	FALSE	Y	Y	Y	YCUUG	GY	1	U	TRUE	LSU5_737	6026	LSU-alpha	T	+	TB10Cs1H2	+	+						+
732	C	C|Cm	FALSE	C	C	C			0	C	TRUE	LSU5_738	6027	LSU-alpha	C
733	U	U|Y|Um	FALSE	U	U	U			0	U	TRUE	LSU5_739	6028	LSU-alpha	T
734	U	U|Y	FALSE	U	U	U			0	U	TRUE	LSU5_740	6029	LSU-alpha	T
735	G	G	TRUE	G	G	G			0	G	TRUE	LSU5_741	6030	LSU-alpha	G
736	m1A	m1A	TRUE	m1A	m1A	m1A	(m1A)(Am)AC(Am)CG	G(m1A)(Am)AC	1	A	TRUE	LSU5_742	6031	LSU-alpha	A					TB9Cs2C2	Am	+	dNTP Only	+	+
737	Am	Am	TRUE	Am	Am	Am	(m1A)(Am)AC(Am)CG	G(m1A)(Am)AC	1	A	TRUE	LSU5_743	6032	LSU-alpha	A					TB9Cs2C2	Am	Novel	Novel	+	+
738	A	A	TRUE	A	A	A	(m1A)(Am)AC(Am)CG	G(m1A)(Am)AC	0	A	TRUE	LSU5_744	6033	LSU-alpha	A					TB9Cs2C2/TB10Cs2C2	Am	Novel	Novel	+	+
739	C	C	TRUE	C	C	C	(m1A)(Am)AC(Am)CG	G(m1A)(Am)AC	0	C	TRUE	LSU5_745	6034	LSU-alpha	C					TB9Cs2C2/TB10Cs2C2	Cm	Novel	Novel	+	+
740	Am	A|Am	FALSE	Am	Am	Am	(m1A)(Am)AC(Am)CG	(Am)C	1	A	TRUE	LSU5_746	6035	LSU-alpha	A					TB10Cs2C2	Am	+	+	+	+
741	C	C	TRUE	C	C	C	(m1A)(Am)AC(Am)CG	(Am)C	0	C	TRUE	LSU5_747	6036	LSU-alpha	C					TB9Cs2C2/TB10Cs2C2	Cm	Novel	Novel	+	+
742	G	G	TRUE	G	G	G			0	G	TRUE	LSU5_748	6037	LSU-alpha	G
743	G	G	TRUE	G	G	G			0	G	TRUE	LSU5_749	6038	LSU-alpha	G
744	A	A	TRUE	A	A	A			0	A	TRUE	LSU5_750	6039	LSU-alpha	A
745	C	C	TRUE	C	C	C			0	C	TRUE	LSU5_751	6040	LSU-alpha	C
746	C	C	TRUE	C	C	C			0	C	TRUE	LSU5_752	6041	LSU-alpha	C
747	A	A	TRUE	A	A	A			0	A	TRUE	LSU5_753	6042	LSU-alpha	A
748	A	A	TRUE	A	A	A			0	A	TRUE	LSU5_754	6043	LSU-alpha	A
749	G	G	TRUE	G	G	G			0	G	TRUE	LSU5_755	6044	LSU-alpha	G
750	G|Gm	G	FALSE	G	G	G			0	G	TRUE	LSU5_756	6045	LSU-alpha	G
751	A|Am	A	FALSE	A	A	A			0	A	TRUE	LSU5_757	6046	LSU-alpha	A
752	G	G	TRUE	G	G	G			0	G	TRUE	LSU5_758	6047	LSU-alpha	G
753	U	U	TRUE	U	U	U			0	U	TRUE	LSU5_759	6048	LSU-alpha	T
754	Cm	C|Cm	FALSE	Cm	Cm	Cm	U(Cm)A(Am)ACAG	(Cm)A(Am)AC	1	C	TRUE	LSU5_760	6049	LSU-alpha	C					TB9Cs2C2	Cm	+	+	+	+
755	A	A	TRUE	A	A	A			0	A	TRUE	LSU5_761	6050	LSU-alpha	A
756	Am	A|Am	FALSE	Am	Am	Am	U(Cm)A(Am)ACAG	(Cm)A(Am)AC	1	A	TRUE	LSU5_762	6051	LSU-alpha	A					TB9Cs2C2/TB11Cs2C2	Am	Novel	Novel	+	+
757	A	A	TRUE	A	A	A			0	A	TRUE	LSU5_763	6052	LSU-alpha	A
758	C	C	TRUE	C	C	C			0	C	TRUE	LSU5_764	6053	LSU-alpha	C
759	A	A	TRUE	A	A	A			0	A	TRUE	LSU5_765	6054	LSU-alpha	A
760	G	G	TRUE	G	G	G			0	G	TRUE	LSU5_766	6055	LSU-alpha	G
761	A|Am	A	FALSE	A	A	A			0	A	TRUE	LSU5_767	6056	LSU-alpha	A
762	C	C	TRUE	C	C	C			0	C	TRUE	LSU5_768	6057	LSU-alpha	C
763	G	G	TRUE	G	G	G			0	G	TRUE	LSU5_769	6058	LSU-alpha	G
764	C	C	TRUE	C	C	C			0	C	TRUE	LSU5_770	6059	LSU-alpha	C
765	G	G	TRUE	G	G	G			0	G	TRUE	LSU5_771	6060	LSU-alpha	G
766	C	C	TRUE	C	C	C			0	C	TRUE	LSU5_772	6061	LSU-alpha	C
767	A	A	TRUE	A	A	A			0	A	TRUE	LSU5_773	6062	LSU-alpha	A
768	A	A	TRUE	A	A	A			0	A	TRUE	LSU5_774	6063	LSU-alpha	A
769	G	G	TRUE	G	G	G			0	G	TRUE	LSU5_775	6064	LSU-alpha	G
770	G	G	TRUE	G	G	G			0	G	TRUE	LSU5_776	6065	LSU-alpha	G
771	G|Gm	G	FALSE	G	G	G			0	G	TRUE	LSU5_777	6066	LSU-alpha	G
772	A|Am	A	FALSE	A	A	A			0	A	TRUE	LSU5_778	6067	LSU-alpha	A
773	G	G	TRUE	G	G	G			0	G	TRUE	LSU5_779	6068	LSU-alpha	G
774	G|Gm	G	FALSE	G	G	G			0	G	TRUE	LSU5_780	6069	LSU-alpha	G
775	A|Am	A	FALSE	A	A	A			0	A	TRUE	LSU5_781	6070	LSU-alpha	A
776	G	G	TRUE	G	G	G			0	G	TRUE	LSU5_782	6071	LSU-alpha	G
777	U	U	TRUE	U	U	U			0	U	TRUE	LSU5_783	6072	LSU-alpha	T
778	A	A|Am	FALSE	A	A	A			0	A	TRUE	LSU5_784	6073	LSU-alpha	A
779	U	U|Y	FALSE	U	U	U			0	U	TRUE	LSU5_785	6074	LSU-alpha	T
780	G	G	TRUE	G	G	G			0	G	TRUE	LSU5_786	6075	LSU-alpha	G
781	U	U|Y	FALSE	U	U	U			0	U	TRUE	LSU5_787	6076	LSU-alpha	T
782	A	A|Am	FALSE	A	A	A			0	A	TRUE	LSU5_788	6077	LSU-alpha	A
783	U	U|Y	FALSE	U	U	U			0	U	TRUE	LSU5_789	6078	LSU-alpha	T
784	G	G	TRUE	G	G	G			0	G	TRUE	LSU5_790	6079	LSU-alpha	G
785	U|Y|Um	U|Y	FALSE	U|Y	U|Y	U|Y	UG|YG	GU|GY	*	U	TRUE	LSU5_791	6080	LSU-alpha	T
786	G	G	TRUE	G	G	G			0	G	TRUE	LSU5_792	6081	LSU-alpha	G
787	A|Am	A	FALSE	A	A	A			0	A	TRUE	LSU5_793	6082	LSU-alpha	A
788	G	G	TRUE	G	G	G			0	G	FALSE	LSU5_794	6083	LSU-alpha	C
789	A	A	TRUE	A	A	A			0	A	TRUE	LSU5_795	6084	LSU-alpha	A
790	A	A	TRUE	A	A	A			0	A	TRUE	LSU5_796	6085	LSU-alpha	A
791	C	C	TRUE	C	C	C			0	C	TRUE	LSU5_797	6086	LSU-alpha	C
792	U	U|Um|Y	FALSE	U	U	U			0	U	TRUE	LSU5_798	6087	LSU-alpha	T
793	C	C|Cm	FALSE	C	C	C			0	C	TRUE	LSU5_799	6088	LSU-alpha	C
794	U	U|Y|Um	FALSE	U	U	U			0	U	TRUE	LSU5_800	6089	LSU-alpha	T
795	U	U|Um|Y	FALSE	U	U	U			0	U	TRUE	LSU5_801	6090	LSU-alpha	T
796	U	U|Um|Y	FALSE	U	U	U			0	U	TRUE	LSU5_802	6091	LSU-alpha	T
797	U	U|Um|Y	FALSE	U	U	U			0	U	TRUE	LSU5_803	6092	LSU-alpha	T
798	C	C|Cm	FALSE	C	C	C			0	C	TRUE	LSU5_804	6093	LSU-alpha	C
799	U	U|Y|Um	FALSE	U	U	U			0	U	TRUE	LSU5_805	6094	LSU-alpha	T
800	C	C	TRUE	C	C	C			0	C	TRUE	LSU5_806	6095	LSU-alpha	C
801	G	G	TRUE	G	G	G			0	G	TRUE	LSU5_807	6096	LSU-alpha	G
802	U	U|Y	FALSE	U	U	U			0	U	TRUE	LSU5_808	6097	LSU-alpha	T
803	A	A|Am	FALSE	A	A	A			0	A	TRUE	LSU5_809	6098	LSU-alpha	A
804	C	C	TRUE	C	C	C			0	C	TRUE	LSU5_810	6099	LSU-alpha	C
805	U	U|Y	FALSE	U	U	U			0	U	TRUE	LSU5_811	6100	LSU-alpha	T
806	G	G	TRUE	G	G	G			0	G	TRUE	LSU5_812	6101	LSU-alpha	G
807	A	A	TRUE	A	A	A			0	A	TRUE	LSU5_813	6102	LSU-alpha	A
808	A	A	TRUE	A	A	A			0	A	TRUE	LSU5_814	6103	LSU-alpha	A
809	A	A	TRUE	A	A	A			0	A	TRUE	LSU5_815	6104	LSU-alpha	A
810	G	G	TRUE	G	G	G			0	G	TRUE	LSU5_816	6105	LSU-alpha	G
811	G	G	TRUE	G	G	G			0	G	TRUE	LSU5_817	6106	LSU-alpha	G
812	G|Gm	G	FALSE	G	G	G			0	G	TRUE	LSU5_818	6107	LSU-alpha	G
813	A|Am	A	FALSE	A	A	A			0	A	TRUE	LSU5_819	6108	LSU-alpha	A
814	G	G	TRUE	G	G	G			0	G	TRUE	LSU5_820	6109	LSU-alpha	G
815	G	G	TRUE	G	G	G			0	G	TRUE	LSU5_821	6110	LSU-alpha	G
816	U|Y|Um	U	FALSE	U	U	U			0	U	TRUE	LSU5_822	6111	LSU-alpha	T
817	G	G	TRUE	G	G	G			0	G	TRUE	LSU5_823	6112	LSU-alpha	G
818	U|Y|Um	U|Y	FALSE	U|Y	U|Y	U|Y	UG|YG	GU|GY	*	U	TRUE	LSU5_824	6113	LSU-alpha	T
819	G	G	TRUE	G	G	G			0	G	TRUE	LSU5_825	6114	LSU-alpha	G
820	A	A	TRUE	A	A	A			0	A	TRUE	LSU5_826	6115	LSU-alpha	A
821	U	U	TRUE	U	U	U			0	U	TRUE	LSU5_827	6116	LSU-alpha	T
822	U	U|Um|Y	FALSE	U	U	U			0	U	TRUE	LSU5_828	6117	LSU-alpha	T
823	U	U|Um|Y	FALSE	U	U	U			0	U	TRUE	LSU5_829	6118	LSU-alpha	T
824	U	U|Y	FALSE	U	U	U			0	U	TRUE	LSU5_830	6119	LSU-alpha	T
825	A	A|Am	FALSE	A	A	A			0	A	TRUE	LSU5_831	6120	LSU-alpha	A
826	C	C	TRUE	C	C	C			0	C	TRUE	LSU5_832	6121	LSU-alpha	C
827	A	A|Am	FALSE	A	A	A			0	A	TRUE	LSU5_833	6122	LSU-alpha	A
828	C	C	TRUE	C	C	C			0	C	TRUE	LSU5_834	6123	LSU-alpha	C
829	C	C	TRUE	C	C	C			0	C	TRUE	LSU5_835	6124	LSU-alpha	C
830	C	C	TRUE	C	C	C			0	C	TRUE	LSU5_836	6125	LSU-alpha	C
831	G	G	TRUE	G	G	G			0	G	TRUE	LSU5_837	6126	LSU-alpha	G
832	U|Y|Um	U|Y	FALSE	U|Y	U|Y	U|Y	UG|YG	GU|GY	*	U	TRUE	LSU5_838	6127	LSU-alpha	T
833	G	G	TRUE	G	G	G			0	G	TRUE	LSU5_839	6128	LSU-alpha	G
834	G	G	TRUE	G	G	G			0	G	TRUE	LSU5_840	6129	LSU-alpha	G
835	C	C	TRUE	C	C	C			0	C	TRUE	LSU5_841	6130	LSU-alpha	C
836	G	G	TRUE	G	G	G			0	G	TRUE	LSU5_842	6131	LSU-alpha	G
837	U|Y|Um	U|Y	FALSE	U|Y	U|Y	U|Y	UG|YG	GU|GY	*	U	TRUE	LSU5_843	6132	LSU-alpha	T
838	G	G	TRUE	G	G	G			0	G	TRUE	LSU5_844	6133	LSU-alpha	G
839	C	C	TRUE	C	C	C			0	C	TRUE	LSU5_845	6134	LSU-alpha	C
840	G	G	TRUE	G	G	G			0	G	TRUE	LSU5_846	6135	LSU-alpha	G
841	C	C	TRUE	C	C	C			0	C	TRUE	LSU5_847	6136	LSU-alpha	C
842	A	A	TRUE	A	A	A			0	A	TRUE	LSU5_848	6137	LSU-alpha	A
843	A	A	TRUE	A	A	A			0	A	TRUE	LSU5_849	6138	LSU-alpha	A
844	U	U	TRUE	U	U	U			0	U	TRUE	LSU5_850	6139	LSU-alpha	T
845	U	U|Um|Y	FALSE	U	U	U			0	U	TRUE	LSU5_851	6140	LSU-alpha	T
846	U	U|Um|Y	FALSE	U	U	U			0	U	TRUE	LSU5_852	6141	LSU-alpha	T
847	C	C|Cm	FALSE	C	C	C			0	C	TRUE	LSU5_853	6142	LSU-alpha	C
848	U	U|Y|Um	FALSE	U	U	U			0	U	TRUE	LSU5_854	6143	LSU-alpha	T
849	C	C|Cm	FALSE	C	C	C			0	C	TRUE	LSU5_855	6144	LSU-alpha	C
850	U	U|Y|Um	FALSE	U	U	U			0	U	TRUE	LSU5_856	6145	LSU-alpha	T
851	U	U|Um|Y	FALSE	U	U	U			0	U	TRUE	LSU5_857	6146	LSU-alpha	T
852	U	U|Um|Y	FALSE	U	U	U			0	U	TRUE	LSU5_858	6147	LSU-alpha	T
853	U	U|Um|Y	FALSE	U	U	U			0	U	TRUE	LSU5_859	6148	LSU-alpha	T
854	U	U|Um|Y	FALSE	U	U	U			0	U	TRUE	LSU5_860	6149	LSU-alpha	T
855	U	U|Y	FALSE	U	U	U			0	U	TRUE	LSU5_861	6150	LSU-alpha	T
856	G	G	TRUE	G	G	G			0	G	TRUE	LSU5_862	6151	LSU-alpha	G
857	U|Y|Um	U|Y	FALSE	U|Y	U|Y	U|Y	UG|YG	GU|GY	*	U	TRUE	LSU5_863	6152	LSU-alpha	T
858	G	G	TRUE	G	G	G			0	G	TRUE	LSU5_864	6153	LSU-alpha	G
859	U	U|Y|Um	FALSE	U	U	U			0	U	TRUE	LSU5_865	6154	LSU-alpha	T
860	U	U|Um|Y	FALSE	U	U	U			0	U	TRUE	LSU5_866	6155	LSU-alpha	T
861	Y	U|Um|Y	FALSE	Y	Y	Y	UUYUUG		1	U	TRUE	LSU5_867	6156	LSU-alpha	T	+	TB10Cs1H3	+	+						+
862	U	U|Um|Y	FALSE	U	U	U			0	U	TRUE	LSU5_868	6157	LSU-alpha	T
863	U	U|Y	FALSE	U	U	U			0	U	TRUE	LSU5_869	6158	LSU-alpha	T
864	G	G	TRUE	G	G	G			0	G	TRUE	LSU5_870	6159	LSU-alpha	G
865	C	C	TRUE	C	C	C			0	C	TRUE	LSU5_871	6160	LSU-alpha	C
866	C	C	TRUE	C	C	C			0	C	TRUE	LSU5_872	6161	LSU-alpha	C
867	C	C	TRUE	C	C	C			0	C	TRUE	LSU5_873	6162	LSU-alpha	C
868	A	A	TRUE	A	A	A			0	A	TRUE	LSU5_874	6163	LSU-alpha	A
869	A	A	TRUE	A	A	A			0	A	TRUE	LSU5_875	6164	LSU-alpha	A
870	C	C	TRUE	C	C	C			0	C	TRUE	LSU5_876	6165	LSU-alpha	C
871	G	G	TRUE	G	G	G			0	G	TRUE	LSU5_877	6166	LSU-alpha	G
872	C	C	TRUE	C	C	C			0	C	TRUE	LSU5_878	6167	LSU-alpha	C
873	C	C	TRUE	C	C	C			0	C	TRUE	LSU5_879	6168	LSU-alpha	C
874	G	G	TRUE	G	G	G			0	G	TRUE	LSU5_880	6169	LSU-alpha	G
875	G	G	TRUE	G	G	G			0	G	TRUE	LSU5_881	6170	LSU-alpha	G
876	C	C	TRUE	C	C	C			0	C	TRUE	LSU5_882	6171	LSU-alpha	C
877	C	C	TRUE	C	C	C			0	C	TRUE	LSU5_883	6172	LSU-alpha	C
878	G	G	TRUE	G	G	G			0	G	TRUE	LSU5_884	6173	LSU-alpha	G
879	G	G	TRUE	G	G	G			0	G	TRUE	LSU5_885	6174	LSU-alpha	G
880	C	C	TRUE	C	C	C			0	C	TRUE	LSU5_886	6175	LSU-alpha	C
881	C	C	TRUE	C	C	C			0	C	TRUE	LSU5_887	6176	LSU-alpha	C
882	C	C	TRUE	C	C	C			0	C	TRUE	LSU5_888	6177	LSU-alpha	C
883	C	C	TRUE	C	C	C			0	C	TRUE	LSU5_889	6178	LSU-alpha	C
884	C	C	TRUE	C	C	C			0	C	TRUE	LSU5_890	6179	LSU-alpha	C
885	C	C	TRUE	C	C	C			0	C	TRUE	LSU5_891	6180	LSU-alpha	C
886	G	G	TRUE	G	G	G			0	G	TRUE	LSU5_892	6181	LSU-alpha	G
887	U|Y|Um	U|Y	FALSE	U|Y	U|Y	U|Y	UG|YG	GU|GY	*	U	TRUE	LSU5_893	6182	LSU-alpha	T
888	G	G	TRUE	G	G	G			0	G	TRUE	LSU5_894	6183	LSU-alpha	G
889	G	G	TRUE	G	G	G			0	G	TRUE	LSU5_895	6184	LSU-alpha	G
890	G	G	TRUE	G	G	G			0	G	TRUE	LSU5_896	6185	LSU-alpha	G
891	C	C	TRUE	C	C	C			0	C	TRUE	LSU5_897	6186	LSU-alpha	C
892	U	U|Y	FALSE	U	U	U			0	U	TRUE	LSU5_898	6187	LSU-alpha	T
893	G	G	TRUE	G	G	G			0	G	TRUE	LSU5_899	6188	LSU-alpha	G
894	C	C	TRUE	C	C	C			0	C	TRUE	LSU5_900	6189	LSU-alpha	C
895	G	G	TRUE	G	G	G			0	G	TRUE	LSU5_901	6190	LSU-alpha	G
896	C	C	TRUE	C	C	C			0	C	TRUE	LSU5_902	6191	LSU-alpha	C
897	G	G	TRUE	G	G	G			0	G	TRUE	LSU5_903	6192	LSU-alpha	G
898	C	C	TRUE	C	C	C			0	C	TRUE	LSU5_904	6193	LSU-alpha	C
899	G	G	TRUE	G	G	G			0	G	TRUE	LSU5_905	6194	LSU-alpha	G
900	A|Am	A|Am	TRUE	A|Am	A|Am	A|Am	AG|(Am)G	GAGU|G(Am)GU	*	A	TRUE	LSU5_906	6195	LSU-alpha	A
901	G	G|Gm	FALSE	G	G	G			0	G	TRUE	LSU5_907	6196	LSU-alpha	G
902	U|Y|Um	U	FALSE	U	U	U			0	U	TRUE	LSU5_908	6197	LSU-alpha	T
903	G	G	TRUE	G	G	G			0	G	TRUE	LSU5_909	6198	LSU-alpha	G
904	U|Y|Um	U|Y	FALSE	U|Y	U|Y	U|Y	UG|YG	GU|GY	*	U	TRUE	LSU5_910	6199	LSU-alpha	T
905	G	G	TRUE	G	G	G			0	G	TRUE	LSU5_911	6200	LSU-alpha	G
906	C	C	TRUE	C	C	C			0	C	TRUE	LSU5_912	6201	LSU-alpha	C
907	C	C|Cm	FALSE	C	C	C			0	C	TRUE	LSU5_913	6202	LSU-alpha	C
908	U	U|Y	FALSE	U	U	U			0	U	TRUE	LSU5_914	6203	LSU-alpha	T
909	G	G	TRUE	G	G	G	CCUG	GU|G(Um)U	0	G	TRUE	LSU5_915	6204	LSU-alpha	G					TB9Cs2C3	Gm	-	-	+	+
910	U|Um	U|Y|Um	FALSE	U|Um	U|Um	U|Um	UUUG|(Um)UUG	GU|G(Um)U	*	U	TRUE	LSU5_916	6205	LSU-alpha	T					TB11Cs4C2	Um	+	+	+	+
911	U	U|Um|Y	FALSE	U	U	U			0	U	TRUE	LSU5_917	6206	LSU-alpha	T
912	U	U|Y	FALSE	U	U	U			0	U	TRUE	LSU5_918	6207	LSU-alpha	T
913	G	G	TRUE	G	G	G			0	G	TRUE	LSU5_919	6208	LSU-alpha	G
914	G	G	TRUE	G	G	G			0	G	TRUE	LSU5_920	6209	LSU-alpha	G
915	A	A	TRUE	A	A	A			0	A	TRUE	LSU5_921	6210	LSU-alpha	A
916	C	C	TRUE	C	C	C			0	C	TRUE	LSU5_922	6211	LSU-alpha	C
917	C	C	TRUE	C	C	C			0	C	TRUE	LSU5_923	6212	LSU-alpha	C
918	C	C	TRUE	C	C	C			0	C	TRUE	LSU5_924	6213	LSU-alpha	C
919	Gm	Gm	TRUE	Gm	Gm	Gm	ACCC(Gm)A(Am)AG	(Gm)A(Am)AGGU	1	G	TRUE	LSU5_925	6214	LSU-alpha	G					TB9Cs2C3	Gm	+	-	+	+
920	A	A	TRUE	A	A	A			0	A	TRUE	LSU5_926	6215	LSU-alpha	A
921	Am	Am	TRUE	Am	Am	Am	ACCC(Gm)A(Am)AG	(Gm)A(Am)AGGU	1	A	TRUE	LSU5_927	6216	LSU-alpha	A					TB11Cs4C2	Am	+	+	+	+
922	A	A	TRUE	A	A	A			0	A	TRUE	LSU5_928	6217	LSU-alpha	A
923	G	G	TRUE	G	G	G			0	G	TRUE	LSU5_929	6218	LSU-alpha	G
924	G	G	TRUE	G	G	G			0	G	TRUE	LSU5_930	6219	LSU-alpha	G
925	U|Y|Um	U	FALSE	U	U	U			0	U	TRUE	LSU5_931	6220	LSU-alpha	T
926	G	G	TRUE	G	G	G			0	G	TRUE	LSU5_932	6221	LSU-alpha	G
927	G	G	TRUE	G	G	G			0	G	TRUE	LSU5_933	6222	LSU-alpha	G
928	U|Y|Um	U	FALSE	U	U	U			0	U	TRUE	LSU5_934	6223	LSU-alpha	T
929	G	G	TRUE	G	G	G			0	G	TRUE	LSU5_935	6224	LSU-alpha	G
930	A	A	TRUE	A	A	A			0	A	TRUE	LSU5_936	6225	LSU-alpha	A
931	A	A	TRUE	A	A	A			0	A	TRUE	LSU5_937	6226	LSU-alpha	A
932	C	C	TRUE	C	C	C			0	C	TRUE	LSU5_938	6227	LSU-alpha	C
933	Y	U|Y	FALSE	Y	Y	Y	AACYAUG		1	U	TRUE	LSU5_939	6228	LSU-alpha	T	+	TB9Cs3H2	+	+						+
934	A	A|Am	FALSE	A	A	A			0	A	TRUE	LSU5_940	6229	LSU-alpha	A
935	U	U|Y	FALSE	U	U	U			0	U	TRUE	LSU5_941	6230	LSU-alpha	T
936	G	G	TRUE	G	G	G			0	G	TRUE	LSU5_942	6231	LSU-alpha	G
937	C	C	TRUE	C	C	C			0	C	TRUE	LSU5_943	6232	LSU-alpha	C
938	C	C|Cm	FALSE	C	C	C			0	C	TRUE	LSU5_944	6233	LSU-alpha	C
939	U	U|Y	FALSE	U	U	U			0	U	TRUE	LSU5_945	6234	LSU-alpha	T
940	G	G	TRUE	G	G	G			0	G	TRUE	LSU5_946	6235	LSU-alpha	G
941	A	A	TRUE	A	A	A			0	A	TRUE	LSU5_947	6236	LSU-alpha	A
942	A	A	TRUE	A	A	A			0	A	TRUE	LSU5_948	6237	LSU-alpha	A
943	C	C	TRUE	C	C	C			0	C	TRUE	LSU5_949	6238	LSU-alpha	C
944	A	A	TRUE	A	A	A			0	A	TRUE	LSU5_950	6239	LSU-alpha	A
945	A	A	TRUE	A	A	A			0	A	TRUE	LSU5_951	6240	LSU-alpha	A
946	G	G	TRUE	G	G	G			0	G	TRUE	LSU5_952	6241	LSU-alpha	G
947	G	G	TRUE	G	G	G			0	G	TRUE	LSU5_953	6242	LSU-alpha	G
948	U|Y|Um	U	FALSE	U	U	U			0	U	TRUE	LSU5_954	6243	LSU-alpha	T
949	G	G	TRUE	G	G	G			0	G	TRUE	LSU5_955	6244	LSU-alpha	G
950	A	A	TRUE	A	A	A			0	A	TRUE	LSU5_956	6245	LSU-alpha	A
951	A	A	TRUE	A	A	A			0	A	TRUE	LSU5_957	6246	LSU-alpha	A
952	G	G	TRUE	G	G	G			0	G	TRUE	LSU5_958	6247	LSU-alpha	G
953	C	C	TRUE	C	C	C			0	C	TRUE	LSU5_959	6248	LSU-alpha	C
954	C	C	TRUE	C	C	C			0	C	TRUE	LSU5_960	6249	LSU-alpha	C
955	C	C	TRUE	C	C	C			0	C	TRUE	LSU5_961	6250	LSU-alpha	C
956	G	G	TRUE	G	G	G			0	G	TRUE	LSU5_962	6251	LSU-alpha	G
957	G	G	TRUE	G	G	G			0	G	TRUE	LSU5_963	6252	LSU-alpha	G
958	G	G	TRUE	G	G	G			0	G	TRUE	LSU5_964	6253	LSU-alpha	G
959	G	G	TRUE	G	G	G			0	G	TRUE	LSU5_965	6254	LSU-alpha	G
960	A	A	TRUE	A	A	A			0	A	TRUE	LSU5_966	6255	LSU-alpha	A
961	A	A	TRUE	A	A	A			0	A	TRUE	LSU5_967	6256	LSU-alpha	A
962	A	A	TRUE	A	A	A			0	A	TRUE	LSU5_968	6257	LSU-alpha	A
963	C	C	TRUE	C	C	C			0	C	TRUE	LSU5_969	6258	LSU-alpha	C
964	C	C	TRUE	C	C	C			0	C	TRUE	LSU5_970	6259	LSU-alpha	C
965	C	C	TRUE	C	C	C			0	C	TRUE	LSU5_971	6260	LSU-alpha	C
966	C	C	TRUE	C	C	C			0	C	TRUE	LSU5_972	6261	LSU-alpha	C
967	G	G	TRUE	G	G	G			0	G	TRUE	LSU5_973	6262	LSU-alpha	G
968	G	G	TRUE	G	G	G			0	G	TRUE	LSU5_974	6263	LSU-alpha	G
969	U|Y|Um	U	FALSE	U	U	U			0	U	TRUE	LSU5_975	6264	LSU-alpha	T
970	G	G	TRUE	G	G	G			0	G	TRUE	LSU5_976	6265	LSU-alpha	G
971	G|Gm	G	FALSE	G	G	G			0	G	TRUE	LSU5_977	6266	LSU-alpha	G
972	A|Am	A	FALSE	A	A	A			0	A	TRUE	LSU5_978	6267	LSU-alpha	A
973	G	G	TRUE	G	G	G			0	G	TRUE	LSU5_979	6268	LSU-alpha	G
974	G	G	TRUE	G	G	G			0	G	TRUE	LSU5_980	6269	LSU-alpha	G
975	C	C	TRUE	C	C	C			0	C	TRUE	LSU5_981	6270	LSU-alpha	C
976	C	C|Cm	FALSE	C	C	C			0	C	TRUE	LSU5_982	6271	LSU-alpha	C
977	U	U|Y	FALSE	U	U	U			0	U	TRUE	LSU5_983	6272	LSU-alpha	T
978	G	G	TRUE	G	G	G			0	G	TRUE	LSU5_984	6273	LSU-alpha	G
979	U	U|Y	FALSE	U	U	U			0	U	TRUE	LSU5_985	6274	LSU-alpha	T
980	A	A|Am	FALSE	A	A	A	UAG	AGC	0	A	TRUE	LSU5_986	6275	LSU-alpha	A					TB10Cs4C5	Am	-	-	+	+
981	G	G|Gm	FALSE	G	G	G			0	G	TRUE	LSU5_987	6276	LSU-alpha	G
982	C	C	TRUE	C	C	C			0	C	TRUE	LSU5_988	6277	LSU-alpha	C
983	G	G	TRUE	G	G	G			0	G	TRUE	LSU5_989	6278	LSU-alpha	G
984	A	A	TRUE	A	A	A			0	A	TRUE	LSU5_990	6279	LSU-alpha	A
985	U|Um	U	FALSE	U	U	U			0	U	TRUE	LSU5_991	6280	LSU-alpha	T
986	G	G	TRUE	G	G	G			0	G	TRUE	LSU5_992	6281	LSU-alpha	G
987	C	C	TRUE	C	C	C			0	C	TRUE	LSU5_993	6282	LSU-alpha	C
988	U	U|Y	FALSE	U	U	U			0	U	TRUE	LSU5_994	6283	LSU-alpha	T
989	G	G	TRUE	G	G	G			0	G	TRUE	LSU5_995	6284	LSU-alpha	G
990	A|Am	A|Am	TRUE	A|Am	A|Am	A|Am	ACG|(Am)CG	GAC|G(Am)C	*	A	TRUE	LSU5_996	6285	LSU-alpha	A					TB9Cs5C2	Am	+	+	+	+
991	C	C	TRUE	C	C	C	ACG|(Am)CG	GAC|G(Am)C	0	C	TRUE	LSU5_997	6286	LSU-alpha	C					TB9Cs5C2	Cm	Novel	Novel	+	+
992	G	G	TRUE	G	G	G			0	G	TRUE	LSU5_998	6287	LSU-alpha	G
993	U|Y|Um	U|Y	FALSE	U|Y	U|Y	U|Y	UG|YG	GU|GY	*	U	TRUE	LSU5_999	6288	LSU-alpha	T
994	G	G	TRUE	G	G	G			0	G	TRUE	LSU5_1000	6289	LSU-alpha	G
995	C	C	TRUE	C	C	C			0	C	TRUE	LSU5_1001	6290	LSU-alpha	C
996	A	A	TRUE	A	A	A			0	A	TRUE	LSU5_1002	6291	LSU-alpha	A
997	A	A	TRUE	A	A	A			0	A	TRUE	LSU5_1003	6292	LSU-alpha	A
998	A	A	TRUE	A	A	A			0	A	TRUE	LSU5_1004	6293	LSU-alpha	A
999	U	U|Y	FALSE	U	U	U			0	U	TRUE	LSU5_1005	6294	LSU-alpha	T
1000	Cm	C|Cm	FALSE	Cm	Cm	Cm	CAAAU(Cm)G	(Cm)GC	1	C	TRUE	LSU5_1006	6295	LSU-alpha	C					TB9Cs5C1	Cm	+	+	+	+
1001	G	G	TRUE	G	G	G			0	G	TRUE	LSU5_1007	6296	LSU-alpha	G
1002	C	C	TRUE	C	C	C			0	C	TRUE	LSU5_1008	6297	LSU-alpha	C
1003	Y	U|Um|Y	FALSE	Y	Y	Y	CYCG		1	U	TRUE	LSU5_1009	6298	LSU-alpha	T	+	TB10Cs2H2	+	+						+
1004	C	C	TRUE	C	C	C			0	C	TRUE	LSU5_1010	6299	LSU-alpha	C
1005	G	G	TRUE	G	G	G			0	G	TRUE	LSU5_1011	6300	LSU-alpha	G
1006	U	U|Y	FALSE	U	U	U			0	U	TRUE	LSU5_1012	6301	LSU-alpha	T
1007	A	A|Am	FALSE	A	A	A			0	A	TRUE	LSU5_1013	6302	LSU-alpha	A
1008	C	C	TRUE	C	C	C			0	C	TRUE	LSU5_1014	6303	LSU-alpha	C
1009	G	G	TRUE	G	G	G			0	G	TRUE	LSU5_1015	6304	LSU-alpha	G
1010	A	A	TRUE	A	A	A			0	A	TRUE	LSU5_1016	6305	LSU-alpha	A
1011	U	U	TRUE	U	U	U			0	U	TRUE	LSU5_1017	6306	LSU-alpha	T
1012	U	U|Um|Y	FALSE	U	U	U			0	U	TRUE	LSU5_1018	6307	LSU-alpha	T
1013	U	U|Y	FALSE	U	U	U			0	U	TRUE	LSU5_1019	6308	LSU-alpha	T
1014	G	G	TRUE	G	G	G			0	G	TRUE	LSU5_1020	6309	LSU-alpha	G
1015	G	G	TRUE	G	G	G			0	G	TRUE	LSU5_1021	6310	LSU-alpha	G
1016	G	G	TRUE	G	G	G			0	G	TRUE	LSU5_1022	6311	LSU-alpha	G
1017	U	U	TRUE	U	U	U			0	U	TRUE	LSU5_1023	6312	LSU-alpha	T
1018	Am	A|Am	FALSE	Am	Am	Am	U(Am)UCG	(Am)U	1	A	TRUE	LSU5_1024	6313	LSU-alpha	A					TB11Cs1C3	Am	+	+	+	+
1019	U	U|Y	FALSE	U	U	U			0	U	TRUE	LSU5_1025	6314	LSU-alpha	T
1020	C	C	TRUE	C	C	C			0	C	TRUE	LSU5_1026	6315	LSU-alpha	C
1021	G	G|Gm	FALSE	G	G	G			0	G	TRUE	LSU5_1027	6316	LSU-alpha	G
1022	G|Gm	G|Gm	TRUE	G|Gm	G|Gm	G|Gm	(Gm)AG	GGAGC|G(Gm)AGC	*	G	TRUE	LSU5_1028	6317	LSU-alpha	G					TB9Cs2C5	Gm	+	+	+	+
1023	A|Am	A	FALSE	A	A	A			0	A	TRUE	LSU5_1029	6318	LSU-alpha	A
1024	G	G	TRUE	G	G	G			0	G	TRUE	LSU5_1030	6319	LSU-alpha	G
1025	C	C	TRUE	C	C	C			0	C	TRUE	LSU5_1031	6320	LSU-alpha	C
1026	G	G	TRUE	G	G	G			0	G	TRUE	LSU5_1032	6321	LSU-alpha	G
1027	A	A	TRUE	A	A	A			0	A	TRUE	LSU5_1033	6322	LSU-alpha	A
1028	A	A	TRUE	A	A	A			0	A	TRUE	LSU5_1034	6323	LSU-alpha	A
1029	A	A	TRUE	A	A	A			0	A	TRUE	LSU5_1035	6324	LSU-alpha	A
1030	G	G	TRUE	G	G	G			0	G	TRUE	LSU5_1036	6325	LSU-alpha	G
1031	A	A	TRUE	A	A	A			0	A	TRUE	LSU5_1037	6326	LSU-alpha	A
1032	C	C	TRUE	C	C	C			0	C	TRUE	LSU5_1038	6327	LSU-alpha	C
1033	U	U|Um|Y	FALSE	U	U	U			0	U	TRUE	LSU5_1039	6328	LSU-alpha	T
1034	C	C	TRUE	C	C	C			0	C	TRUE	LSU5_1040	6329	LSU-alpha	C
1035	A	A|Am	FALSE	A	A	A			0	A	TRUE	LSU5_1041	6330	LSU-alpha	A
1036	U	U|Y	FALSE	U	U	U			0	U	TRUE	LSU5_1042	6331	LSU-alpha	T
1037	C	C	TRUE	C	C	C			0	C	TRUE	LSU5_1043	6332	LSU-alpha	C
1038	G	G	TRUE	G	G	G			0	G	TRUE	LSU5_1044	6333	LSU-alpha	G
1039	A	A	TRUE	A	A	A			0	A	TRUE	LSU5_1045	6334	LSU-alpha	A
1040	A	A	TRUE	A	A	A			0	A	TRUE	LSU5_1046	6335	LSU-alpha	A
1041	C	C	TRUE	C	C	C			0	C	TRUE	LSU5_1047	6336	LSU-alpha	C
1042	C	C	TRUE	C	C	C			0	C	TRUE	LSU5_1048	6337	LSU-alpha	C
1043	A	A|Am	FALSE	A	A	A			0	A	TRUE	LSU5_1049	6338	LSU-alpha	A
1044	C	C	TRUE	C	C	C			0	C	TRUE	LSU5_1050	6339	LSU-alpha	C
1045	C	C|Cm	FALSE	C	C	C			0	C	TRUE	LSU5_1051	6340	LSU-alpha	C
1046	U	U|Y	FALSE	U	U	U			0	U	TRUE	LSU5_1052	6341	LSU-alpha	T
1047	A	A	TRUE	A	A	A			0	A	TRUE	LSU5_1053	6342	LSU-alpha	A
1048	G	G	TRUE	G	G	G			0	G	TRUE	LSU5_1054	6343	LSU-alpha	G
1049	U	U	TRUE	U	U	U			0	U	TRUE	LSU5_1055	6344	LSU-alpha	T
1050	A	A|Am	FALSE	A	A	A			0	A	TRUE	LSU5_1056	6345	LSU-alpha	A
1051	G	G|Gm	FALSE	G	G	G			0	G	TRUE	LSU5_1057	6346	LSU-alpha	G
1052	C	C	TRUE	C	C	C			0	C	TRUE	LSU5_1058	6347	LSU-alpha	C
1053	U	U|Y	FALSE	U	U	U			0	U	TRUE	LSU5_1059	6348	LSU-alpha	T
1054	G	G	TRUE	G	G	G			0	G	TRUE	LSU5_1060	6349	LSU-alpha	G
1055	G	G	TRUE	G	G	G			0	G	TRUE	LSU5_1061	6350	LSU-alpha	G
1056	U	U	TRUE	U	U	U			0	U	TRUE	LSU5_1062	6351	LSU-alpha	T
1057	U	U|Um|Y	FALSE	U	U	U			0	U	TRUE	LSU5_1063	6352	LSU-alpha	T
1058	C	C	TRUE	C	C	C			0	C	TRUE	LSU5_1064	6353	LSU-alpha	C
1059	A	A|Am	FALSE	A	A	A			0	A	TRUE	LSU5_1065	6354	LSU-alpha	A
1060	C	C	TRUE	C	C	C			0	C	TRUE	LSU5_1066	6355	LSU-alpha	C
1061	G	G	TRUE	G	G	G			0	G	TRUE	LSU5_1067	6356	LSU-alpha	G
1062	U	U|Y	FALSE	U	U	U			0	U	TRUE	LSU5_1068	6357	LSU-alpha	T
1063	C	C	TRUE	C	C	C			0	C	TRUE	LSU5_1069	6358	LSU-alpha	C
1064	G	G	TRUE	G	G	G			0	G	TRUE	LSU5_1070	6359	LSU-alpha	G
1065	A	A	TRUE	A	A	A			0	A	TRUE	LSU5_1071	6360	LSU-alpha	A
1066	A	A	TRUE	A	A	A			0	A	TRUE	LSU5_1072	6361	LSU-alpha	A
1067	G	G	TRUE	G	G	G			0	G	TRUE	LSU5_1073	6362	LSU-alpha	G
1068	U	U	TRUE	U	U	U			0	U	TRUE	LSU5_1074	6363	LSU-alpha	T
1069	U	U|Um|Y	FALSE	U	U	U			0	U	TRUE	LSU5_1075	6364	LSU-alpha	T
1070	U	U|Um|Y	FALSE	U	U	U			0	U	TRUE	LSU5_1076	6365	LSU-alpha	T
1071	C	C	TRUE	C	C	C			0	C	TRUE	LSU5_1077	6366	LSU-alpha	C
1072	C	C	TRUE	C	C	C			0	C	TRUE	LSU5_1078	6367	LSU-alpha	C
1073	C	C|Cm	FALSE	C	C	C			0	C	TRUE	LSU5_1079	6368	LSU-alpha	C
1074	Y	U|Y|Um	FALSE	Y	Y	Y	UUUCCCYCAG		1	U	TRUE	LSU5_1080	6369	LSU-alpha	T	+	TB8Cs3H1	+	+						+
1075	C	C	TRUE	C	C	C			0	C	TRUE	LSU5_1081	6370	LSU-alpha	C
1076	A	A	TRUE	A	A	A			0	A	TRUE	LSU5_1082	6371	LSU-alpha	A
1077	G	G	TRUE	G	G	G			0	G	TRUE	LSU5_1083	6372	LSU-alpha	G
1078	G	G	TRUE	G	G	G			0	G	TRUE	LSU5_1084	6373	LSU-alpha	G
1079	A	A	TRUE	A	A	A			0	A	TRUE	LSU5_1085	6374	LSU-alpha	A
1080	U|Y	Y	FALSE	Y	Y	Y	AYAG	AGGAY	1	U	TRUE	LSU5_1086	6375	LSU-alpha	T	+	TB9Cs1H3	+	+						+
1081	A	A|Am	FALSE	A	A	A			0	A	TRUE	LSU5_1087	6376	LSU-alpha	A
1082	G	G|Gm	FALSE	G	G	G			0	G	TRUE	LSU5_1088	6377	LSU-alpha	G
1083	C	C	TRUE	C	C	C			0	C	TRUE	LSU5_1089	6378	LSU-alpha	C
1084	U	U|Y	FALSE	U	U	U			0	U	TRUE	LSU5_1090	6379	LSU-alpha	T
1085	G	G	TRUE	G	G	G			0	G	TRUE	LSU5_1091	6380	LSU-alpha	G
1086	G	G	TRUE	G	G	G			0	G	TRUE	LSU5_1092	6381	LSU-alpha	G
1087	U|Y|Um	U	FALSE	U	U	U			0	U	TRUE	LSU5_1093	6382	LSU-alpha	T
1088	G	G	TRUE	G	G	G			0	G	TRUE	LSU5_1094	6383	LSU-alpha	G
1089	C	C	TRUE	C	C	C			0	C	TRUE	LSU5_1095	6384	LSU-alpha	C
1090	U	U|Um|Y	FALSE	U	U	U			0	U	TRUE	LSU5_1096	6385	LSU-alpha	T
1091	Y	U|Y	FALSE	Y	Y	Y	CUYG		1	U	TRUE	LSU5_1097	6386	LSU-alpha	T
1092	G	G	TRUE	G	G	G			0	G	TRUE	LSU5_1098	6387	LSU-alpha	G
1093	U	U|Y	FALSE	U	U	U			0	U	TRUE	LSU5_1099	6388	LSU-alpha	T
1094	C	C|Cm	FALSE	C	C	C			0	C	TRUE	LSU5_1100	6389	LSU-alpha	C
1095	U	U|Y|Um	FALSE	U	U	U			0	U	TRUE	LSU5_1101	6390	LSU-alpha	T
1096	U	U|Um|Y	FALSE	U	U	U			0	U	TRUE	LSU5_1102	6391	LSU-alpha	T
1097	U	U|Y	FALSE	U	U	U			0	U	TRUE	LSU5_1103	6392	LSU-alpha	T
1098	A	A	TRUE	A	A	A			0	A	TRUE	LSU5_1104	6393	LSU-alpha	A
1099	A	A	TRUE	A	A	A			0	A	TRUE	LSU5_1105	6394	LSU-alpha	A
1100	G	G	TRUE	G	G	G			0	G	TRUE	LSU5_1106	6395	LSU-alpha	G
1101	A	A	TRUE	A	A	A			0	A	TRUE	LSU5_1107	6396	LSU-alpha	A
1102	A	A	TRUE	A	A	A			0	A	TRUE	LSU5_1108	6397	LSU-alpha	A
1103	G	G	TRUE	G	G	G			0	G	TRUE	LSU5_1109	6398	LSU-alpha	G
1104	U	U	TRUE	U	U	U			0	U	TRUE	LSU5_1110	6399	LSU-alpha	T
1105	A	A|Am	FALSE	A	A	A			0	A	TRUE	LSU5_1111	6400	LSU-alpha	A
1106	U|Y	U|Y	TRUE	U|Y	U|Y	U|Y	UAUUG|UAYUG	AU|AY	*	U	TRUE	LSU5_1112	6401	LSU-alpha	T
1107	U	U|Y	FALSE	U	U	U			0	U	TRUE	LSU5_1113	6402	LSU-alpha	T
1108	G	G	TRUE	G	G	G			0	G	TRUE	LSU5_1114	6403	LSU-alpha	G
1109	U|Y|Um	U|Y	FALSE	U|Y	U|Y	U|Y	UG|YG	GU|GY	*	U	TRUE	LSU5_1115	6404	LSU-alpha	T
1110	G	G	TRUE	G	G	G			0	G	TRUE	LSU5_1116	6405	LSU-alpha	G
1111	C	C	TRUE	C	C	C			0	C	TRUE	LSU5_1117	6406	LSU-alpha	C
1112	G|Gm	G	FALSE	G	G	G			0	G	TRUE	LSU5_1118	6407	LSU-alpha	G
1113	G	G	TRUE	G	G	G			0	G	TRUE	LSU5_1119	6408	LSU-alpha	G
1114	U	U	TRUE	U	U	U			0	U	TRUE	LSU5_1120	6409	LSU-alpha	T
1115	A	A	TRUE	A	A	A			0	A	TRUE	LSU5_1121	6410	LSU-alpha	A
1116	A	A	TRUE	A	A	A			0	A	TRUE	LSU5_1122	6411	LSU-alpha	A
1117	A	A	TRUE	A	A	A			0	A	TRUE	LSU5_1123	6412	LSU-alpha	A
1118	G	G	TRUE	G	G	G			0	G	TRUE	LSU5_1124	6413	LSU-alpha	G
1119	C	C	TRUE	C	C	C			0	C	TRUE	LSU5_1125	6414	LSU-alpha	C
1120	A	A	TRUE	A	A	A			0	A	TRUE	LSU5_1126	6415	LSU-alpha	A
1121	A	A	TRUE	A	A	A			0	A	TRUE	LSU5_1127	6416	LSU-alpha	A
1122	A	A	TRUE	A	A	A			0	A	TRUE	LSU5_1128	6417	LSU-alpha	A
1123	Y	U|Y	FALSE	Y	Y	Y	CAAAYG	AAAY	1	U	TRUE	LSU5_1129	6418	LSU-alpha	T	+	TB11Cs4ppH1	+	+						+
1124	G	G	TRUE	G	G	G			0	G	TRUE	LSU5_1130	6419	LSU-alpha	G
1125	A	A	TRUE	A	A	A			0	A	TRUE	LSU5_1131	6420	LSU-alpha	A
1126	U	U	TRUE	U	U	U			0	U	TRUE	LSU5_1132	6421	LSU-alpha	T
1127	U	U|Y	FALSE	U	U	U			0	U	TRUE	LSU5_1133	6422	LSU-alpha	T
1128	A	A	TRUE	A	A	A			0	A	TRUE	LSU5_1134	6423	LSU-alpha	A
1129	G	G	TRUE	G	G	G			0	G	TRUE	LSU5_1135	6424	LSU-alpha	G
1130	A|Am	A	FALSE	A	A	A			0	A	TRUE	LSU5_1136	6425	LSU-alpha	A
1131	G	G	TRUE	G	G	G			0	G	TRUE	LSU5_1137	6426	LSU-alpha	G
1132	G	G	TRUE	G	G	G			0	G	TRUE	LSU5_1138	6427	LSU-alpha	G
1133	C	C	TRUE	C	C	C			0	C	TRUE	LSU5_1139	6428	LSU-alpha	C
1134	A	A|Am	FALSE	A	A	A			0	A	TRUE	LSU5_1140	6429	LSU-alpha	A
1135	U	U|Y	FALSE	U	U	U			0	U	TRUE	LSU5_1141	6430	LSU-alpha	T
1136	U	U|Y	FALSE	U	U	U			0	U	TRUE	LSU5_1142	6431	LSU-alpha	T
1137	G	G	TRUE	G	G	G			0	G	TRUE	LSU5_1143	6432	LSU-alpha	G
1138	G	G	TRUE	G	G	G			0	G	TRUE	LSU5_1144	6433	LSU-alpha	G
1139	U|Y|Um	U|Um	FALSE	U|Um	U|Um	U|Um	UG|(Um)G	GGU|GG(Um)GU	*	U	TRUE	LSU5_1145	6434	LSU-alpha	T					TB10Cs3C4	Um	+	+	+	+
1140	G	G	TRUE	G	G	G			0	G	TRUE	LSU5_1146	6435	LSU-alpha	G
1141	U	U|Y|Um	FALSE	U	U	U			0	U	TRUE	LSU5_1147	6436	LSU-alpha	T
1142	U	U|Um|Y	FALSE	U	U	U			0	U	TRUE	LSU5_1148	6437	LSU-alpha	T
1143	C	C|Cm	FALSE	C	C	C			0	C	TRUE	LSU5_1149	6438	LSU-alpha	C
1144	U	U|Y|Um	FALSE	U	U	U			0	U	TRUE	LSU5_1150	6439	LSU-alpha	T
1145	U	U|Y	FALSE	U	U	U			0	U	TRUE	LSU5_1151	6440	LSU-alpha	T
1146	G	G	TRUE	G	G	G			0	G	TRUE	LSU5_1152	6441	LSU-alpha	G
1147	U	U|Y	FALSE	U	U	U			0	U	TRUE	LSU5_1153	6442	LSU-alpha	T
1148	A	A	TRUE	A	A	A			0	A	TRUE	LSU5_1154	6443	LSU-alpha	A
1149	A	A	TRUE	A	A	A			0	A	TRUE	LSU5_1155	6444	LSU-alpha	A
1150	U	U	TRUE	U	U	U			0	U	TRUE	LSU5_1156	6445	LSU-alpha	T
1151	A	A|Am	FALSE	A	A	A			0	A	TRUE	LSU5_1157	6446	LSU-alpha	A
1152	Y	U|Y	FALSE	Y	Y	Y	UAAUAYCG	AY	1	U	TRUE	LSU5_1158	6447	LSU-alpha	T	+	TB9Cs8H1	+	+						+
1153	C	C	TRUE	C	C	C			0	C	TRUE	LSU5_1159	6448	LSU-alpha	C
1154	G	G	TRUE	G	G	G			0	G	TRUE	LSU5_1160	6449	LSU-alpha	G
1155	A	A|Am	FALSE	A	A	A			0	A	TRUE	LSU5_1161	6450	LSU-alpha	A
1156	C	C	TRUE	C	C	C			0	C	TRUE	LSU5_1162	6451	LSU-alpha	C
1157	C	C|Cm	FALSE	C	C	C			0	C	TRUE	LSU5_1163	6452	LSU-alpha	C
1158	U	U|Y	FALSE	U	U	U			0	U	TRUE	LSU5_1164	6453	LSU-alpha	T
1159	A	A|Am	FALSE	A	A	A			0	A	TRUE	LSU5_1165	6454	LSU-alpha	A
1160	Y	U|Y	FALSE	Y	Y	Y	ACCUAYYCYCAAACUUUAAA(Um)G	AY	1	U	TRUE	LSU5_1166	6455	LSU-alpha	T	+	TB3Cs2H2	+	+						+
1161	Y	U|Um|Y	FALSE	Y	Y	Y	ACCUAYYCYCAAACUUUAAA(Um)G		1	U	TRUE	LSU5_1167	6456	LSU-alpha	T
1162	C	C|Cm	FALSE	C	C	C			0	C	TRUE	LSU5_1168	6457	LSU-alpha	C
1163	Y	U|Y|Um	FALSE	Y	Y	Y	ACCUAYYCYCAAACUUUAAA(Um)G		1	U	TRUE	LSU5_1169	6458	LSU-alpha	T	+	TB10Cs-7H1	+	+						+
1164	C	C|Cm	FALSE	C	C	C			0	C	TRUE	LSU5_1170	6459	LSU-alpha	C
1165	A	A	TRUE	A	A	A			0	A	TRUE	LSU5_1171	6460	LSU-alpha	A
1166	A	A|Am	FALSE	A	A	A			0	A	TRUE	LSU5_1172	6461	LSU-alpha	A
1167	A	A	TRUE	A	A	A			0	A	TRUE	LSU5_1173	6462	LSU-alpha	A
1168	C	C	TRUE	C	C	C			0	C	TRUE	LSU5_1174	6463	LSU-alpha	C
1169	U	U|Um|Y	FALSE	U	U	U			0	U	TRUE	LSU5_1175	6464	LSU-alpha	T
1170	U	U|Um|Y	FALSE	U	U	U			0	U	TRUE	LSU5_1176	6465	LSU-alpha	T
1171	U	U|Y	FALSE	U	U	U			0	U	TRUE	LSU5_1177	6466	LSU-alpha	T
1172	A	A	TRUE	A	A	A			0	A	TRUE	LSU5_1178	6467	LSU-alpha	A
1173	A	A	TRUE	A	A	A			0	A	TRUE	LSU5_1179	6468	LSU-alpha	A
1174	A	A	TRUE	A	A	A	ACCUAYYCYCAAACUUUAAA(Um)G	AAA(Um)GU	0	A	TRUE	LSU5_1180	6469	LSU-alpha	A					TB9Cs5C1	Am	+	+	+	+
1175	Um	Um	TRUE	Um	Um	Um	ACCUAYYCYCAAACUUUAAA(Um)G	AAA(Um)GU	1	U	TRUE	LSU5_1181	6470	LSU-alpha	T					TB10Cs3C4	Um	+	+	+	+
1176	G	G	TRUE	G	G	G			0	G	TRUE	LSU5_1182	6471	LSU-alpha	G
1177	U|Y|Um	U	FALSE	U	U	U			0	U	TRUE	LSU5_1183	6472	LSU-alpha	T
1178	G	G	TRUE	G	G	G			0	G	TRUE	LSU5_1184	6473	LSU-alpha	G
1179	C	C	TRUE	C	C	C			0	C	TRUE	LSU5_1185	6474	LSU-alpha	C
1180	A	A	TRUE	A	A	A			0	A	TRUE	LSU5_1186	6475	LSU-alpha	A
1181	A	A	TRUE	A	A	A			0	A	TRUE	LSU5_1187	6476	LSU-alpha	A
1182	A	A	TRUE	A	A	A			0	A	TRUE	LSU5_1188	6477	LSU-alpha	A
1183	C	C	TRUE	C	C	C			0	C	TRUE	LSU5_1189	6478	LSU-alpha	C
1184	A	A	TRUE	A	A	A			0	A	TRUE	LSU5_1190	6479	LSU-alpha	A
1185	A	A	TRUE	A	A	A			0	A	TRUE	LSU5_1191	6480	LSU-alpha	A
1186	C	C	TRUE	C	C	C			0	C	TRUE	LSU5_1192	6481	LSU-alpha	C
1187	C	C	TRUE	C	C	C			0	C	TRUE	LSU5_1193	6482	LSU-alpha	C
1188	C	C	TRUE	C	C	C			0	C	TRUE	LSU5_1194	6483	LSU-alpha	C
1189	A	A|Am	FALSE	A	A	A			0	A	TRUE	LSU5_1195	6484	LSU-alpha	A
1190	G	G|Gm	FALSE	G	G	G			0	G	TRUE	LSU5_1196	6485	LSU-alpha	G
1191	C	C	TRUE	C	C	C			0	C	TRUE	LSU5_1197	6486	LSU-alpha	C
1192	C	C|Cm	FALSE	C	C	C			0	C	TRUE	LSU5_1198	6487	LSU-alpha	C
1193	U	U|Y|Um	FALSE	U	U	U			0	U	TRUE	LSU5_1199	6488	LSU-alpha	T
1194	U	U|Y	FALSE	U	U	U			0	U	TRUE	LSU5_1200	6489	LSU-alpha	T
1195	A	A	TRUE	A	A	A			0	A	TRUE	LSU5_1201	6490	LSU-alpha	A
1196	G	G	TRUE	G	G	G			0	G	TRUE	LSU5_1202	6491	LSU-alpha	G
1197	U	U	TRUE	U	U	U			0	U	TRUE	LSU5_1203	6492	LSU-alpha	T
1198	U	U|Y	FALSE	U	U	U			0	U	TRUE	LSU5_1204	6493	LSU-alpha	T
1199	A	A|Am	FALSE	A	A	A			0	A	TRUE	LSU5_1205	6494	LSU-alpha	A
1200	U	U|Y	FALSE	U	U	U			0	U	TRUE	LSU5_1206	6495	LSU-alpha	T
1201	U	U|Um|Y	FALSE	U	U	U			0	U	TRUE	LSU5_1207	6496	LSU-alpha	T
1202	U	U|Um|Y	FALSE	U	U	U			0	U	TRUE	LSU5_1208	6497	LSU-alpha	T
1203	U	U|Y	FALSE	U	U	U			0	U	TRUE	LSU5_1209	6498	LSU-alpha	T
1204	A	A	TRUE	A	A	A			0	A	TRUE	LSU5_1210	6499	LSU-alpha	A
1205	A	A	TRUE	A	A	A			0	A	TRUE	LSU5_1211	6500	LSU-alpha	A
1206	C	C	TRUE	C	C	C			0	C	TRUE	LSU5_1212	6501	LSU-alpha	C
1207	A	A	TRUE	A	A	A			0	A	TRUE	LSU5_1213	6502	LSU-alpha	A
1208	A	A	TRUE	A	A	A			0	A	TRUE	LSU5_1214	6503	LSU-alpha	A
1209	G	G	TRUE	G	G	G			0	G	TRUE	LSU5_1215	6504	LSU-alpha	G
1210	G	G	TRUE	G	G	G			0	G	TRUE	LSU5_1216	6505	LSU-alpha	G
1211	C	C	TRUE	C	C	C			0	C	TRUE	LSU5_1217	6506	LSU-alpha	C
1212	U	U|Um|Y	FALSE	U	U	U			0	U	TRUE	LSU5_1218	6507	LSU-alpha	T
1213	U	U|Um|Y	FALSE	U	U	U			0	U	TRUE	LSU5_1219	6508	LSU-alpha	T
1214	U	U|Um|Y	FALSE	U	U	U			0	U	TRUE	LSU5_1220	6509	LSU-alpha	T
1215	U	U|Y	FALSE	U	U	U			0	U	TRUE	LSU5_1221	6510	LSU-alpha	T
1216	G	G	TRUE	G	G	G			0	G	TRUE	LSU5_1222	6511	LSU-alpha	G
1217	G	G	TRUE	G	G	G			0	G	TRUE	LSU5_1223	6512	LSU-alpha	G
1218	G	G	TRUE	G	G	G			0	G	TRUE	LSU5_1224	6513	LSU-alpha	G
1219	U	U	TRUE	U	U	U			0	U	TRUE	LSU5_1225	6514	LSU-alpha	T
1220	A	A|Am	FALSE	A	A	A			0	A	TRUE	LSU5_1226	6515	LSU-alpha	A
1221	C	C	TRUE	C	C	C			0	C	TRUE	LSU5_1227	6516	LSU-alpha	C
1222	A	A|Am	FALSE	A	A	A			0	A	TRUE	LSU5_1228	6517	LSU-alpha	A
1223	U	U|Y	FALSE	U	U	U			0	U	TRUE	LSU5_1229	6518	LSU-alpha	T
1224	A	A	TRUE	A	A	A			0	A	TRUE	LSU5_1230	6519	LSU-alpha	A
1225	A	A	TRUE	A	A	A			0	A	TRUE	LSU5_1231	6520	LSU-alpha	A
1226	G	G	TRUE	G	G	G			0	G	TRUE	LSU5_1232	6521	LSU-alpha	G
1227	A	A	TRUE	A	A	A			0	A	TRUE	LSU5_1233	6522	LSU-alpha	A
1228	A	A	TRUE	A	A	A			0	A	TRUE	LSU5_1234	6523	LSU-alpha	A
1229	U	U	TRUE	U	U	U			0	U	TRUE	LSU5_1235	6524	LSU-alpha	T
1230	U	U|Y	FALSE	U	U	U			0	U	TRUE	LSU5_1236	6525	LSU-alpha	T
1231	G	G	TRUE	G	G	G			0	G	TRUE	LSU5_1237	6526	LSU-alpha	G
1232	A|Am	A	FALSE	A	A	A			0	A	TRUE	LSU5_1238	6527	LSU-alpha	A
1233	G	G	TRUE	G	G	G			0	G	TRUE	LSU5_1239	6528	LSU-alpha	G
1234	G	G	TRUE	G	G	G			0	G	TRUE	LSU5_1240	6529	LSU-alpha	G
1235	C	C	TRUE	C	C	C			0	C	TRUE	LSU5_1241	6530	LSU-alpha	C
1236	A	A|Am	FALSE	A	A	A			0	A	TRUE	LSU5_1242	6531	LSU-alpha	A
1237	C	C	TRUE	C	C	C			0	C	TRUE	LSU5_1243	6532	LSU-alpha	C
1238	C	C	TRUE	C	C	C			0	C	TRUE	LSU5_1244	6533	LSU-alpha	C
1239	A	A	TRUE	A	A	A			0	A	TRUE	LSU5_1245	6534	LSU-alpha	A
1240	A	A	TRUE	A	A	A			0	A	TRUE	LSU5_1246	6535	LSU-alpha	A
1241	G	G	TRUE	G	G	G			0	G	TRUE	LSU5_1247	6536	LSU-alpha	G
1242	U|Y|Um	U|Y	FALSE	U|Y	Y	Y	YG	AAGY	1	U	TRUE	LSU5_1248	6537	LSU-alpha	T	+	TB9Cs2H2	+	+						+
1243	G	G	TRUE	G	G	G			0	G	TRUE	LSU5_1249	6538	LSU-alpha	G
1244	G	G	TRUE	G	G	G			0	G	TRUE	LSU5_1250	6539	LSU-alpha	G
1245	G	G	TRUE	G	G	G			0	G	TRUE	LSU5_1251	6540	LSU-alpha	G
1246	C	C	TRUE	C	C	C			0	C	TRUE	LSU5_1252	6541	LSU-alpha	C
1247	C	C|Cm	FALSE	C	C	C			0	C	TRUE	LSU5_1253	6542	LSU-alpha	C
1248	U	U|Y|Um	FALSE	U	U	U			0	U	TRUE	LSU5_1254	6543	LSU-alpha	T
1249	U	U|Um|Y	FALSE	U	U	U			0	U	TRUE	LSU5_1255	6544	LSU-alpha	T
1250	C	C|Cm	FALSE	C	C	C			0	C	TRUE	LSU5_1256	6545	LSU-alpha	C
1251	U	U|Y|Um	FALSE	U	U	U			0	U	TRUE	LSU5_1257	6546	LSU-alpha	T
1252	Y	U|Um|Y	FALSE	Y	Y	Y	CCUUCUYCG		1	U	TRUE	LSU5_1258	6547	LSU-alpha	T	+	TB7Cs3H1	+	+						+
1253	C	C	TRUE	C	C	C			0	C	TRUE	LSU5_1259	6548	LSU-alpha	C
1254	G	G	TRUE	G	G	G			0	G	TRUE	LSU5_1260	6549	LSU-alpha	G
1255	G	G	TRUE	G	G	G			0	G	TRUE	LSU5_1261	6550	LSU-alpha	G
1256	U	U	TRUE	U	U	U			0	U	TRUE	LSU5_1262	6551	LSU-alpha	T
1257	A	A	TRUE	A	A	A			0	A	TRUE	LSU5_1263	6552	LSU-alpha	A
1258	A	A	TRUE	A	A	A			0	A	TRUE	LSU5_1264	6553	LSU-alpha	A
1259	G	G	TRUE	G	G	G			0	G	TRUE	LSU5_1265	6554	LSU-alpha	G
1260	C	C	TRUE	C	C	C			0	C	TRUE	LSU5_1266	6555	LSU-alpha	C
1261	G|Gm	G|Gm	TRUE	G|Gm	Gm	Gm	C(Gm)G	(Gm)GAGC	1	G	TRUE	LSU5_1267	6556	LSU-alpha	G					TB9Cs4C1	Gm	+	+	+	+
1262	G|Gm	G|Gm	TRUE	G|Gm	G	G			0	G	TRUE	LSU5_1268	6557	LSU-alpha	G
1263	A|Am	A	FALSE	A	A	A			0	A	TRUE	LSU5_1269	6558	LSU-alpha	A
1264	G	G	TRUE	G	G	G			0	G	TRUE	LSU5_1270	6559	LSU-alpha	G
1265	C	C	TRUE	C	C	C			0	C	TRUE	LSU5_1271	6560	LSU-alpha	C
1266	A	A	TRUE	A	A	A			0	A	TRUE	LSU5_1272	6561	LSU-alpha	A
1267	G	G	TRUE	G	G	G			0	G	TRUE	LSU5_1273	6562	LSU-alpha	G
1268	G	G	TRUE	G	G	G			0	G	TRUE	LSU5_1274	6563	LSU-alpha	G
1269	C	C	TRUE	C	C	C			0	C	TRUE	LSU5_1275	6564	LSU-alpha	C
1270	G	G	TRUE	G	G	G			0	G	TRUE	LSU5_1276	6565	LSU-alpha	G
1271	A	A	TRUE	A	A	A			0	A	TRUE	LSU5_1277	6566	LSU-alpha	A
1272	U|Um	U	FALSE	U	U	U			0	U	TRUE	LSU5_1278	6567	LSU-alpha	T
1273	G	G	TRUE	G	G	G			0	G	TRUE	LSU5_1279	6568	LSU-alpha	G
1274	C	C	TRUE	C	C	C			0	C	TRUE	LSU5_1280	6569	LSU-alpha	C
1275	G|Gm	G	FALSE	G	G	G			0	G	TRUE	LSU5_1281	6570	LSU-alpha	G
1276	G	G	TRUE	G	G	G			0	G	TRUE	LSU5_1282	6571	LSU-alpha	G
1277	A	A	TRUE	A	A	A			0	A	TRUE	LSU5_1283	6572	LSU-alpha	A
1278	A	A	TRUE	A	A	A			0	A	TRUE	LSU5_1284	6573	LSU-alpha	A
1279	U	U	TRUE	U	U	U			0	U	TRUE	LSU5_1285	6574	LSU-alpha	T
1280	G	G	TRUE	G	G	G			0	G	TRUE	LSU5_1286	6575	LSU-alpha	G
1281	A	A	TRUE	A	A	A			0	A	TRUE	LSU5_1287	6576	LSU-alpha	A
1282	A	A	TRUE	A	A	A			0	A	TRUE	LSU5_1288	6577	LSU-alpha	A
1283	C	C	TRUE	C	C	C			0	C	TRUE	LSU5_1289	6578	LSU-alpha	C
1284	C	C|Cm	FALSE	C	C	C			0	C	TRUE	LSU5_1290	6579	LSU-alpha	C
1285	G	G	TRUE	G	G	G			0	G	TRUE	LSU5_1291	6580	LSU-alpha	G
1286	C	C	TRUE	C	C	C			0	C	TRUE	LSU5_1292	6581	LSU-alpha	C
1287	U	U|Um|Y	FALSE	U	U	U			0	U	TRUE	LSU5_1293	6582	LSU-alpha	T
1288	U	U|Y	FALSE	U	U	U			0	U	TRUE	LSU5_1294	6583	LSU-alpha	T
1289	A	A	TRUE	A	A	A			0	A	TRUE	LSU5_1295	6584	LSU-alpha	A
1290	G	G	TRUE	G	G	G			0	G	TRUE	LSU5_1296	6585	LSU-alpha	G
1291	G	G	TRUE	G	G	G			0	G	TRUE	LSU5_1297	6586	LSU-alpha	G
1292	G	G	TRUE	G	G	G			0	G	TRUE	LSU5_1298	6587	LSU-alpha	G
1293	A	A	TRUE	A	A	A			0	A	TRUE	LSU5_1299	6588	LSU-alpha	A
1294	U	U	TRUE	U	U	U			0	U	TRUE	LSU5_1300	6589	LSU-alpha	T
1295	A	A|Am	FALSE	A	A	A			0	A	TRUE	LSU5_1301	6590	LSU-alpha	A
1296	U	U|Y	FALSE	U	U	U			0	U	TRUE	LSU5_1302	6591	LSU-alpha	T
1297	G	G	TRUE	G	G	G			0	G	TRUE	LSU5_1303	6592	LSU-alpha	G
1298	U|Y|Um	U|Y	FALSE	U|Y	U|Y	U|Y	UG|YG	GU|GY	*	U	TRUE	LSU5_1304	6593	LSU-alpha	T
1299	G	G	TRUE	G	G	G			0	G	TRUE	LSU5_1305	6594	LSU-alpha	G
1300	G	G	TRUE	G	G	G			0	G	TRUE	LSU5_1306	6595	LSU-alpha	G
1301	C	C	TRUE	C	C	C			0	C	TRUE	LSU5_1307	6596	LSU-alpha	C
1302	G	G	TRUE	G	G	G			0	G	TRUE	LSU5_1308	6597	LSU-alpha	G
1303	U	U|Y	FALSE	U	U	U			0	U	TRUE	LSU5_1309	6598	LSU-alpha	T
1304	C	C	TRUE	C	C	C			0	C	TRUE	LSU5_1310	6599	LSU-alpha	C
1305	A	A	TRUE	A	A	A			0	A	TRUE	LSU5_1311	6600	LSU-alpha	A
1306	A	A	TRUE	A	A	A			0	A	TRUE	LSU5_1312	6601	LSU-alpha	A
1307	A	A	TRUE	A	A	A			0	A	TRUE	LSU5_1313	6602	LSU-alpha	A
1308	A	A	TRUE	A	A	A			0	A	TRUE	LSU5_1314	6603	LSU-alpha	A
1309	C	C	TRUE	C	C	C			0	C	TRUE	LSU5_1315	6604	LSU-alpha	C
1310	U	U|Um|Y	FALSE	U	U	U			0	U	TRUE	LSU5_1316	6605	LSU-alpha	T
1311	U	U|Y	FALSE	U	U	U			0	U	TRUE	LSU5_1317	6606	LSU-alpha	T
1312	G	G	TRUE	G	G	G			0	G	TRUE	LSU5_1318	6607	LSU-alpha	G
1313	U|Y|Um	U|Y	FALSE	U|Y	U|Y	U|Y	UG|YG	GU|GY	*	U	TRUE	LSU5_1319	6608	LSU-alpha	T
1314	G	G	TRUE	G	G	G			0	G	TRUE	LSU5_1320	6609	LSU-alpha	G
1315	G	G	TRUE	G	G	G			0	G	TRUE	LSU5_1321	6610	LSU-alpha	G
1316	G	G	TRUE	G	G	G			0	G	TRUE	LSU5_1322	6611	LSU-alpha	G
1317	C	C	TRUE	C	C	C			0	C	TRUE	LSU5_1323	6612	LSU-alpha	C
1318	U	U|Um|Y	FALSE	U	U	U			0	U	TRUE	LSU5_1324	6613	LSU-alpha	T
1319	C	C	TRUE	C	C	C			0	C	TRUE	LSU5_1325	6614	LSU-alpha	C
1320	A	A|Am	FALSE	A	A	A			0	A	TRUE	LSU5_1326	6615	LSU-alpha	A
1321	U	U|Y	FALSE	U	U	U			0	U	TRUE	LSU5_1327	6616	LSU-alpha	T
1322	U	U|Um|Y	FALSE	U	U	U			0	U	TRUE	LSU5_1328	6617	LSU-alpha	T
1323	C	C|Cm	FALSE	C	C	C	CUCAUUC(Um)CG		0	C	TRUE	LSU5_1329	6618	LSU-alpha	C					TB10Cs5C1	Cm	-	-	+	+
1324	Um	U|Y|Um	FALSE	Um	Um	Um	CUCAUUC(Um)CG	(Um)C	1	U	TRUE	LSU5_1330	6619	LSU-alpha	T
1325	C	C	TRUE	C	C	C			0	C	TRUE	LSU5_1331	6620	LSU-alpha	C
1326	G	G	TRUE	G	G	G			0	G	TRUE	LSU5_1332	6621	LSU-alpha	G
1327	A	A	TRUE	A	A	A			0	A	TRUE	LSU5_1333	6622	LSU-alpha	A
1328	U	U	TRUE	U	U	U			0	U	TRUE	LSU5_1334	6623	LSU-alpha	T
1329	A	A|Am	FALSE	A	A	A			0	A	TRUE	LSU5_1335	6624	LSU-alpha	A
1330	C	C	TRUE	C	C	C			0	C	TRUE	LSU5_1336	6625	LSU-alpha	C
1331	G	G	TRUE	G	G	G			0	G	TRUE	LSU5_1337	6626	LSU-alpha	G
1332	U|Y|Um	U|Y	FALSE	U|Y	U|Y	U|Y	UG|YG	GU|GY	*	U	TRUE	LSU5_1338	6627	LSU-alpha	T
1333	G	G	TRUE	G	G	G			0	G	TRUE	LSU5_1339	6628	LSU-alpha	G
1334	A	A	TRUE	A	A	A			0	A	TRUE	LSU5_1340	6629	LSU-alpha	A
1335	A	A	TRUE	A	A	A			0	A	TRUE	LSU5_1341	6630	LSU-alpha	A
1336	A	A	TRUE	A	A	A			0	A	TRUE	LSU5_1342	6631	LSU-alpha	A
1337	A	A	TRUE	A	A	A			0	A	TRUE	LSU5_1343	6632	LSU-alpha	A
1338	G	G	TRUE	G	G	G			0	G	TRUE	LSU5_1344	6633	LSU-alpha	G
1339	G	G	TRUE	G	G	G			0	G	TRUE	LSU5_1345	6634	LSU-alpha	G
1340	G	G	TRUE	G	G	G			0	G	TRUE	LSU5_1346	6635	LSU-alpha	G
1341	U|Y|Um	U	FALSE	U	U	U			0	U	TRUE	LSU5_1347	6636	LSU-alpha	T
1342	G	G	TRUE	G	G	G			0	G	TRUE	LSU5_1348	6637	LSU-alpha	G
1343	U	U|Y|Um	FALSE	U	U	U			0	U	TRUE	LSU5_1349	6638	LSU-alpha	T
1344	U|Y	U|Y	TRUE	U|Y	U|Y	U|Y	UUG|UYG		*	U	TRUE	LSU5_1350	6639	LSU-alpha	T
1345	G	G	TRUE	G	G	G			0	G	TRUE	LSU5_1351	6640	LSU-alpha	G
1346	G	G	TRUE	G	G	G			0	G	TRUE	LSU5_1352	6641	LSU-alpha	G
1347	U|Y|Um	U	FALSE	U	U	U			0	U	TRUE	LSU5_1353	6642	LSU-alpha	T
1348	G	G	TRUE	G	G	G			0	G	TRUE	LSU5_1354	6643	LSU-alpha	G
1349	G	G	TRUE	G	G	G			0	G	TRUE	LSU5_1355	6644	LSU-alpha	G
1350	A	A	TRUE	A	A	A			0	A	TRUE	LSU5_1356	6645	LSU-alpha	A
1351	U|Y	U	FALSE	U	U	U			0	U	TRUE	LSU5_1357	6646	LSU-alpha	T
1352	A	A	TRUE	A	A	A			0	A	TRUE	LSU5_1358	6647	LSU-alpha	A
1353	G	G	TRUE	G	G	G			0	G	TRUE	LSU5_1359	6648	LSU-alpha	G
1354	G	G	TRUE	G	G	G			0	G	TRUE	LSU5_1360	6649	LSU-alpha	G
1355	G	G	TRUE	G	G	G			0	G	TRUE	LSU5_1361	6650	LSU-alpha	G
1356	A	A	TRUE	A	A	A			0	A	TRUE	LSU5_1362	6651	LSU-alpha	A
1357	C	C	TRUE	C	C	C			0	C	TRUE	LSU5_1363	6652	LSU-alpha	C
1358	A	A	TRUE	A	A	A			0	A	TRUE	LSU5_1364	6653	LSU-alpha	A
1359	G	G	TRUE	G	G	G			0	G	TRUE	LSU5_1365	6654	LSU-alpha	G
1360	U	U	TRUE	U	U	U			0	U	TRUE	LSU5_1366	6655	LSU-alpha	T
1361	U|Y	U|Y	TRUE	U|Y	U|Y	U|Y	UUG|UYG		*	U	TRUE	LSU5_1367	6656	LSU-alpha	T
1362	G	G	TRUE	G	G	G			0	G	TRUE	LSU5_1368	6657	LSU-alpha	G
1363	G	G	TRUE	G	G	G			0	G	TRUE	LSU5_1369	6658	LSU-alpha	G
1364	A|Am	A	FALSE	A	A	A			0	A	TRUE	LSU5_1370	6659	LSU-alpha	A
1365	C	C	TRUE	C	C	C			0	C	TRUE	LSU5_1371	6660	LSU-alpha	C
1366	G	G	TRUE	G	G	G			0	G	TRUE	LSU5_1372	6661	LSU-alpha	G
1367	G	G	TRUE	G	G	G			0	G	TRUE	LSU5_1373	6662	LSU-alpha	G
1368	U|Y|Um	U	FALSE	U	U	U			0	U	TRUE	LSU5_1374	6663	LSU-alpha	T
1369	G	G	TRUE	G	G	G			0	G	TRUE	LSU5_1375	6664	LSU-alpha	G
1370	G	G	TRUE	G	G	G			0	G	TRUE	LSU5_1376	6665	LSU-alpha	G
1371	C	C	TRUE	C	C	C			0	C	TRUE	LSU5_1377	6666	LSU-alpha	C
1372	C	C	TRUE	C	C	C			0	C	TRUE	LSU5_1378	6667	LSU-alpha	C
1373	A	A|Am	FALSE	A	A	A			0	A	TRUE	LSU5_1379	6668	LSU-alpha	A
1374	U	U|Y	FALSE	U	U	U			0	U	TRUE	LSU5_1380	6669	LSU-alpha	T
1375	G	G	TRUE	G	G	G			0	G	TRUE	LSU5_1381	6670	LSU-alpha	G
1376	G	G	TRUE	G	G	G			0	G	TRUE	LSU5_1382	6671	LSU-alpha	G
1377	A	A	TRUE	A	A	A			0	A	TRUE	LSU5_1383	6672	LSU-alpha	A
1378	A	A	TRUE	A	A	A			0	A	TRUE	LSU5_1384	6673	LSU-alpha	A
1379	G	G	TRUE	G	G	G			0	G	TRUE	LSU5_1385	6674	LSU-alpha	G
1380	U	U	TRUE	U	U	U			0	U	TRUE	LSU5_1386	6675	LSU-alpha	T
1381	C	C	TRUE	C	C	C			0	C	TRUE	LSU5_1387	6676	LSU-alpha	C
1382	G	G	TRUE	G	G	G			0	G	TRUE	LSU5_1388	6677	LSU-alpha	G
1383	G	G	TRUE	G	G	G			0	G	TRUE	LSU5_1389	6678	LSU-alpha	G
1384	C	C	TRUE	C	C	C			0	C	TRUE	LSU5_1390	6679	LSU-alpha	C
1385	A	A|Am	FALSE	A	A	A			0	A	TRUE	LSU5_1391	6680	LSU-alpha	A
1386	U	U|Y	FALSE	U	U	U			0	U	TRUE	LSU5_1392	6681	LSU-alpha	T
1387	C	C	TRUE	C	C	C			0	C	TRUE	LSU5_1393	6682	LSU-alpha	C
1388	C	C|Cm	FALSE	C	C	C			0	C	TRUE	LSU5_1394	6683	LSU-alpha	C
1389	G	G	TRUE	G	G	G			0	G	TRUE	LSU5_1395	6684	LSU-alpha	G
1390	C	C	TRUE	C	C	C			0	C	TRUE	LSU5_1396	6685	LSU-alpha	C
1391	U	U|Y	FALSE	U	U	U			0	U	TRUE	LSU5_1397	6686	LSU-alpha	T
1392	A	A	TRUE	A	A	A			0	A	TRUE	LSU5_1398	6687	LSU-alpha	A
1393	A	A	TRUE	A	A	A			0	A	TRUE	LSU5_1399	6688	LSU-alpha	A
1394	G	G	TRUE	G	G	G			0	G	TRUE	LSU5_1400	6689	LSU-alpha	G
1395	G|Gm	G	FALSE	G	G	G			0	G	TRUE	LSU5_1401	6690	LSU-alpha	G
1396	A|Am	A	FALSE	A	A	A			0	A	TRUE	LSU5_1402	6691	LSU-alpha	A
1397	G	G	TRUE	G	G	G			0	G	TRUE	LSU5_1403	6692	LSU-alpha	G
1398	U|Y|Um	U	FALSE	U	U	U			0	U	TRUE	LSU5_1404	6693	LSU-alpha	T
1399	G	G	TRUE	G	G	G			0	G	TRUE	LSU5_1405	6694	LSU-alpha	G
1400	U|Y|Um	U|Y	FALSE	U|Y	U|Y	U|Y	UG|YG	GU|GY	*	U	TRUE	LSU5_1406	6695	LSU-alpha	T
1401	G	G	TRUE	G	G	G			0	G	TRUE	LSU5_1407	6696	LSU-alpha	G
1402	U	U|Y	FALSE	U	U	U			0	U	TRUE	LSU5_1408	6697	LSU-alpha	T
1403	A	A	TRUE	A	A	A			0	A	TRUE	LSU5_1409	6698	LSU-alpha	A
1404	A	A	TRUE	A	A	A			0	A	TRUE	LSU5_1410	6699	LSU-alpha	A
1405	C	C	TRUE	C	C	C			0	C	TRUE	LSU5_1411	6700	LSU-alpha	C
1406	A	A	TRUE	A	A	A			0	A	TRUE	LSU5_1412	6701	LSU-alpha	A
1407	A	A	TRUE	A	A	A			0	A	TRUE	LSU5_1413	6702	LSU-alpha	A
1408	C	C	TRUE	C	C	C			0	C	TRUE	LSU5_1414	6703	LSU-alpha	C
1409	U	U|Um|Y	FALSE	U	U	U			0	U	TRUE	LSU5_1415	6704	LSU-alpha	T
1410	C	C	TRUE	C	C	C			0	C	TRUE	LSU5_1416	6705	LSU-alpha	C
1411	A	A|Am	FALSE	A	A	A			0	A	TRUE	LSU5_1417	6706	LSU-alpha	A
1412	C	C	TRUE	C	C	C			0	C	TRUE	LSU5_1418	6707	LSU-alpha	C
1413	C	C	TRUE	C	C	C			0	C	TRUE	LSU5_1419	6708	LSU-alpha	C
1414	A	A	TRUE	A	A	A			0	A	TRUE	LSU5_1420	6709	LSU-alpha	A
1415	A	A	TRUE	A	A	A			0	A	TRUE	LSU5_1421	6710	LSU-alpha	A
1416	C	C	TRUE	C	C	C			0	C	TRUE	LSU5_1422	6711	LSU-alpha	C
1417	C	C	TRUE	C	C	C			0	C	TRUE	LSU5_1423	6712	LSU-alpha	C
1418	G	G	TRUE	G	G	G			0	G	TRUE	LSU5_1424	6713	LSU-alpha	G
1419	A	A	TRUE	A	A	A			0	A	TRUE	LSU5_1425	6714	LSU-alpha	A
1420	A	A	TRUE	A	A	A			0	A	TRUE	LSU5_1426	6715	LSU-alpha	A
1421	U	U	TRUE	U	U	U			0	U	TRUE	LSU5_1427	6716	LSU-alpha	T
1422	C	C	TRUE	C	C	C			0	C	TRUE	LSU5_1428	6717	LSU-alpha	C
1423	C	C	TRUE	C	C	C			0	C	TRUE	LSU5_1429	6718	LSU-alpha	C
1424	A	A|Am	FALSE	A	A	A			0	A	TRUE	LSU5_1430	6719	LSU-alpha	A
1425	C	C	TRUE	C	C	C			0	C	TRUE	LSU5_1431	6720	LSU-alpha	C
1426	C	C	TRUE	C	C	C			0	C	TRUE	LSU5_1432	6721	LSU-alpha	C
1427	G	G	TRUE	G	G	G			0	G	TRUE	LSU5_1433	6722	LSU-alpha	G
1428	G	G	TRUE	G	G	G			0	G	TRUE	LSU5_1434	6723	LSU-alpha	G
1429	C	C	TRUE	C	C	C			0	C	TRUE	LSU5_1435	6724	LSU-alpha	C
1430	C	C	TRUE	C	C	C			0	C	TRUE	LSU5_1436	6725	LSU-alpha	C
1431	C	C	TRUE	C	C	C			0	C	TRUE	LSU5_1437	6726	LSU-alpha	C
1432	C	C	TRUE	C	C	C			0	C	TRUE	LSU5_1438	6727	LSU-alpha	C
1433	G	G	TRUE	G	G	G			0	G	TRUE	LSU5_1439	6728	LSU-alpha	G
1434	A	A	TRUE	A	A	A			0	A	TRUE	LSU5_1440	6729	LSU-alpha	A
1435	A	A	TRUE	A	A	A			0	A	TRUE	LSU5_1441	6730	LSU-alpha	A
1436	A	A	TRUE	A	A	A			0	A	TRUE	LSU5_1442	6731	LSU-alpha	A
1437	A	A	TRUE	A	A	A			0	A	TRUE	LSU5_1443	6732	LSU-alpha	A
1438	U	U	TRUE	U	U	U			0	U	TRUE	LSU5_1444	6733	LSU-alpha	T
1439	G	G	TRUE	G	G	G			0	G	TRUE	LSU5_1445	6734	LSU-alpha	G
1440	G	G	TRUE	G	G	G			0	G	TRUE	LSU5_1446	6735	LSU-alpha	G
1441	A	A	TRUE	A	A	A			0	A	TRUE	LSU5_1447	6736	LSU-alpha	A
1442	U|Um	Um	FALSE	Um	Um	Um	A(Um)G	GGA(Um)GAC	1	U	TRUE	LSU5_1448	6737	LSU-alpha	T					TB8Cs2C2	Um	+	+	+	+
1443	G	G	TRUE	G	G	G			0	G	TRUE	LSU5_1449	6738	LSU-alpha	G
1444	A|Am	A	FALSE	A|Am	A	A			0	A	TRUE	LSU5_1450	6739	LSU-alpha	A
1445	C	C	TRUE	C	C	C			0	C	TRUE	LSU5_1451	6740	LSU-alpha	C
1446	G	G	TRUE	G	G	G			0	G	TRUE	LSU5_1452	6741	LSU-alpha	G
1447	C	C	TRUE	C	C	C			0	C	TRUE	LSU5_1453	6742	LSU-alpha	C
1448	U	U|Um|Y	FALSE	U	U	U			0	U	TRUE	LSU5_1454	6743	LSU-alpha	T
1449	U	U|Y	FALSE	U	U	U			0	U	TRUE	LSU5_1455	6744	LSU-alpha	T
1450	A	A	TRUE	A	A	A			0	A	TRUE	LSU5_1456	6745	LSU-alpha	A
1451	A	A	TRUE	A	A	A			0	A	TRUE	LSU5_1457	6746	LSU-alpha	A
1452	G	G	TRUE	G	G	G			0	G	TRUE	LSU5_1458	6747	LSU-alpha	G
1453	C	C	TRUE	C	C	C			0	C	TRUE	LSU5_1459	6748	LSU-alpha	C
1454	C	C	TRUE	C	C	C			0	C	TRUE	LSU5_1460	6749	LSU-alpha	C
1455	C	C	TRUE	C	C	C			0	C	TRUE	LSU5_1461	6750	LSU-alpha	C
1456	C	C	TRUE	C	C	C			0	C	TRUE	LSU5_1462	6751	LSU-alpha	C
1457	A	A|Am	FALSE	A	A	A			0	A	TRUE	LSU5_1463	6752	LSU-alpha	A
1458	U	U|Y	FALSE	U	U	U			0	U	TRUE	LSU5_1464	6753	LSU-alpha	T
1459	G	G	TRUE	G	G	G			0	G	TRUE	LSU5_1465	6754	LSU-alpha	G
1460	U|Y|Um	U|Y	FALSE	U|Y	U|Y	U|Y	UG|YG	GU|GY	*	U	TRUE	LSU5_1466	6755	LSU-alpha	T
1461	G	G	TRUE	G	G	G			0	G	TRUE	LSU5_1467	6756	LSU-alpha	G
1462	C	C	TRUE	C	C	C			0	C	TRUE	LSU5_1468	6757	LSU-alpha	C
1463	G	G	TRUE	G	G	G			0	G	TRUE	LSU5_1469	6758	LSU-alpha	G
1464	U|Y|Um	U|Y	FALSE	U|Y	U|Y	U|Y	UG|YG	GU|GY	*	U	TRUE	LSU5_1470	6759	LSU-alpha	T
1465	G	G	TRUE	G	G	G			0	G	TRUE	LSU5_1471	6760	LSU-alpha	G
1466	A	A	TRUE	A	A	A			0	A	TRUE	LSU5_1472	6761	LSU-alpha	A
1467	U	U	TRUE	U	U	U			0	U	TRUE	LSU5_1473	6762	LSU-alpha	T
1468	U	U|Y	FALSE	U	U	U			0	U	TRUE	LSU5_1474	6763	LSU-alpha	T
1469	G	G	TRUE	G	G	G			0	G	TRUE	LSU5_1475	6764	LSU-alpha	G
1470	C	C	TRUE	C	C	C			0	C	TRUE	LSU5_1476	6765	LSU-alpha	C
1471	C	C	TRUE	C	C	C			0	C	TRUE	LSU5_1477	6766	LSU-alpha	C
1472	C	C	TRUE	C	C	C			0	C	TRUE	LSU5_1478	6767	LSU-alpha	C
1473	A	A|Am	FALSE	A	A	A			0	A	TRUE	LSU5_1479	6768	LSU-alpha	A
1474	U	U|Y	FALSE	U	U	U			0	U	TRUE	LSU5_1480	6769	LSU-alpha	T
1475	Y	U|Y	FALSE	Y	Y	Y	CCCAUYAUUCCUUUG		1	U	TRUE	LSU5_1481	6770	LSU-alpha	T	+	TB11Cs1pH1	+	+						+
1476	A	A|Am	FALSE	A	A	A			0	A	TRUE	LSU5_1482	6771	LSU-alpha	A
1477	U	U|Y	FALSE	U	U	U			0	U	TRUE	LSU5_1483	6772	LSU-alpha	T
1478	U	U|Um|Y	FALSE	U	U	U			0	U	TRUE	LSU5_1484	6773	LSU-alpha	T
1479	C	C	TRUE	C	C	C			0	C	TRUE	LSU5_1485	6774	LSU-alpha	C
1480	C	C|Cm	FALSE	C	C	C			0	C	TRUE	LSU5_1486	6775	LSU-alpha	C
1481	U	U|Y|Um	FALSE	U	U	U			0	U	TRUE	LSU5_1487	6776	LSU-alpha	T
1482	U	U|Um|Y	FALSE	U	U	U			0	U	TRUE	LSU5_1488	6777	LSU-alpha	T
1483	U	U|Y	FALSE	U	U	U			0	U	TRUE	LSU5_1489	6778	LSU-alpha	T
1484	G	G	TRUE	G	G	G			0	G	TRUE	LSU5_1490	6779	LSU-alpha	G
1485	G	G	TRUE	G	G	G			0	G	TRUE	LSU5_1491	6780	LSU-alpha	G
1486	U|Y|Um	U	FALSE	U	U	U			0	U	TRUE	LSU5_1492	6781	LSU-alpha	T
1487	G	G	TRUE	G	G	G			0	G	TRUE	LSU5_1493	6782	LSU-alpha	G
1488	A|Am	A	FALSE	A	A	A			0	A	TRUE	LSU5_1494	6783	LSU-alpha	A
1489	G	G	TRUE	G	G	G			0	G	TRUE	LSU5_1495	6784	LSU-alpha	G
1490	G	G	TRUE	G	G	G			0	G	TRUE	LSU5_1496	6785	LSU-alpha	G
1491	G	G	TRUE	G	G	G			0	G	TRUE	LSU5_1497	6786	LSU-alpha	G
1492	C	C	TRUE	C	C	C			0	C	TRUE	LSU5_1498	6787	LSU-alpha	C
1493	G|Gm	G	FALSE	G	G	G			0	G	TRUE	LSU5_1499	6788	LSU-alpha	G
1494	G	G	TRUE	G	G	G			0	G	TRUE	LSU5_1500	6789	LSU-alpha	G
1495	C	C	TRUE	C	C	C			0	C	TRUE	LSU5_1501	6790	LSU-alpha	C
1496	U	U|Y	FALSE	U	U	U			0	U	TRUE	LSU5_1502	6791	LSU-alpha	T
1497	A	A|Am	FALSE	A	A	A			0	A	TRUE	LSU5_1503	6792	LSU-alpha	A
1498	U	U|Y	FALSE	U	U	U			0	U	TRUE	LSU5_1504	6793	LSU-alpha	T
1499	A	A|Am	FALSE	A	A	A			0	A	TRUE	LSU5_1505	6794	LSU-alpha	A
1500	U	U|Y	FALSE	U	U	U			0	U	TRUE	LSU5_1506	6795	LSU-alpha	T
1501	U	U|Um|Y	FALSE	U	U	U			0	U	TRUE	LSU5_1507	6796	LSU-alpha	T
1502	U	U|Um|Y	FALSE	U	U	U			0	U	TRUE	LSU5_1508	6797	LSU-alpha	T
1503	C	C|Cm	FALSE	C	C	C			0	C	TRUE	LSU5_1509	6798	LSU-alpha	C
1504	U	U|Y|Um	FALSE	U	U	U			0	U	TRUE	LSU5_1510	6799	LSU-alpha	T
1505	U	U|Um|Y	FALSE	U	U	U			0	U	TRUE	LSU5_1511	6800	LSU-alpha	T
1506	U	U|Y	FALSE	U	U	U			0	U	TRUE	LSU5_1512	6801	LSU-alpha	T
1507	G	G	TRUE	G	G	G			0	G	TRUE	LSU5_1513	6802	LSU-alpha	G
1508	U|Y|Um	U|Y	FALSE	U|Y	U|Y	U|Y	UG|YG	GU|GY	*	U	TRUE	LSU5_1514	6803	LSU-alpha	T
1509	G	G	TRUE	G	G	G			0	G	TRUE	LSU5_1515	6804	LSU-alpha	G
1510	A|Am	A	FALSE	A	A	A			0	A	TRUE	LSU5_1516	6805	LSU-alpha	A
1511	G	G	TRUE	G	G	G			0	G	TRUE	LSU5_1517	6806	LSU-alpha	G
1512	A	A	TRUE	A	A	A			0	A	TRUE	LSU5_1518	6807	LSU-alpha	A
1513	A	A	TRUE	A	A	A			0	A	TRUE	LSU5_1519	6808	LSU-alpha	A
1514	A	A	TRUE	A	A	A			0	A	TRUE	LSU5_1520	6809	LSU-alpha	A
1515	G	G	TRUE	G	G	G			0	G	TRUE	LSU5_1521	6810	LSU-alpha	G
1516	U|Y|Um	U	FALSE	U	U	U			0	U	TRUE	LSU5_1522	6811	LSU-alpha	T
1517	G	G	TRUE	G	G	G			0	G	TRUE	LSU5_1523	6812	LSU-alpha	G
1518	U	U|Y	FALSE	U	U	U			0	U	TRUE	LSU5_1524	6813	LSU-alpha	T
1519	A	A|Am	FALSE	A	A	A			0	A	TRUE	LSU5_1525	6814	LSU-alpha	A
1520	G	G|Gm	FALSE	G	G	G			0	G	TRUE	LSU5_1526	6815	LSU-alpha	G
1521	C	C	TRUE	C	C	C			0	C	TRUE	LSU5_1527	6816	LSU-alpha	C
1522	C	C	TRUE	C	C	C			0	C	TRUE	LSU5_1528	6817	LSU-alpha	C
1523	C	C|Cm	FALSE	C	C	C			0	C	TRUE	LSU5_1529	6818	LSU-alpha	C
1524	U	U|Y|Um	FALSE	U	U	U			0	U	TRUE	LSU5_1530	6819	LSU-alpha	T
1525	C	C	TRUE	C	C	C			0	C	TRUE	LSU5_1531	6820	LSU-alpha	C
1526	C	C	TRUE	C	C	C			0	C	TRUE	LSU5_1532	6821	LSU-alpha	C
1527	C	C	TRUE	C	C	C			0	C	TRUE	LSU5_1533	6822	LSU-alpha	C
1528	G	G	TRUE	G	G	G			0	G	TRUE	LSU5_1534	6823	LSU-alpha	G
1529	A	A	TRUE	A	A	A			0	A	TRUE	LSU5_1535	6824	LSU-alpha	A
1530	U|Um	U	FALSE	U	U	U			0	U	TRUE	LSU5_1536	6825	LSU-alpha	T
1531	G	G	TRUE	G	G	G			0	G	TRUE	LSU5_1537	6826	LSU-alpha	G
1532	U	U|Y	FALSE	U	U	U			0	U	TRUE	LSU5_1538	6827	LSU-alpha	T
1533	A	A	TRUE	A	A	A			0	A	TRUE	LSU5_1539	6828	LSU-alpha	A
1534	G	G	TRUE	G	G	G			0	G	TRUE	LSU5_1540	6829	LSU-alpha	G
1535	A|Am	A	FALSE	A	A	A			0	A	TRUE	LSU5_1541	6830	LSU-alpha	A
1536	C	C	TRUE	C	C	C			0	C	TRUE	LSU5_1542	6831	LSU-alpha	C
1537	G	G	TRUE	G	G	G			0	G	TRUE	LSU5_1543	6832	LSU-alpha	G
1538	U|Y|Um	U|Y	FALSE	U|Y	U|Y	U|Y	UG|YG	GU|GY	*	U	TRUE	LSU5_1544	6833	LSU-alpha	T
1539	G	G	TRUE	G	G	G			0	G	TRUE	LSU5_1545	6834	LSU-alpha	G
1540	G	G	TRUE	G	G	G			0	G	TRUE	LSU5_1546	6835	LSU-alpha	G
1541	C	C	TRUE	C	C	C			0	C	TRUE	LSU5_1547	6836	LSU-alpha	C
1542	G	G	TRUE	G	G	G			0	G	TRUE	LSU5_1548	6837	LSU-alpha	G
1543	U|Y|Um	U|Y	FALSE	U|Y	U|Y	U|Y	UG|YG	GU|GY	*	U	TRUE	LSU5_1549	6838	LSU-alpha	T
1544	G	G	TRUE	G	G	G			0	G	TRUE	LSU5_1550	6839	LSU-alpha	G
1545	G	G	TRUE	G	G	G			0	G	TRUE	LSU5_1551	6840	LSU-alpha	G
1546	G	G	TRUE	G	G	G			0	G	TRUE	LSU5_1552	6841	LSU-alpha	G
1547	G	G	TRUE	G	G	G			0	G	TRUE	LSU5_1553	6842	LSU-alpha	G
1548	G	G	TRUE	G	G	G			0	G	TRUE	LSU5_1554	6843	LSU-alpha	G
1549	U|Y|Um	U	FALSE	U	U	U			0	U	TRUE	LSU5_1555	6844	LSU-alpha	T
1550	G	G	TRUE	G	G	G			0	G	TRUE	LSU5_1556	6845	LSU-alpha	G
1551	A|Am	A	FALSE	A	A	A			0	A	TRUE	LSU5_1557	6846	LSU-alpha	A
1552	G	G	TRUE	G	G	G			0	G	TRUE	LSU5_1558	6847	LSU-alpha	G
1553	G	G	TRUE	G	G	G			0	G	TRUE	LSU5_1559	6848	LSU-alpha	G
1554	A|Am	A	FALSE	A	A	A			0	A	TRUE	LSU5_1560	6849	LSU-alpha	A
1555	C	C	TRUE	C	C	C			0	C	TRUE	LSU5_1561	6850	LSU-alpha	C
1556	G	G	TRUE	G	G	G			0	G	TRUE	LSU5_1562	6851	LSU-alpha	G
1557	A	A	TRUE	A	A	A			0	A	TRUE	LSU5_1563	6852	LSU-alpha	A
1558	A	A	TRUE	A	A	A			0	A	TRUE	LSU5_1564	6853	LSU-alpha	A
1559	G	G	TRUE	G	G	G			0	G	TRUE	LSU5_1565	6854	LSU-alpha	G
1560	C	C	TRUE	C	C	C			0	C	TRUE	LSU5_1566	6855	LSU-alpha	C
1561	C	C	TRUE	C	C	C			0	C	TRUE	LSU5_1567	6856	LSU-alpha	C
1562	G	G	TRUE	G	G	G			0	G	TRUE	LSU5_1568	6857	LSU-alpha	G
1563	A	A	TRUE	A	A	A			0	A	TRUE	LSU5_1569	6858	LSU-alpha	A
1564	U|Um	U	FALSE	U	U	U			0	U	TRUE	LSU5_1570	6859	LSU-alpha	T
1565	G	G	TRUE	G	G	G			0	G	TRUE	LSU5_1571	6860	LSU-alpha	G
1566	G	G	TRUE	G	G	G			0	G	TRUE	LSU5_1572	6861	LSU-alpha	G
1567	C	C	TRUE	C	C	C			0	C	TRUE	LSU5_1573	6862	LSU-alpha	C
1568	G	G	TRUE	G	G	G			0	G	TRUE	LSU5_1574	6863	LSU-alpha	G
1569	C	C	TRUE	C	C	C			0	C	TRUE	LSU5_1575	6864	LSU-alpha	C
1570	G	G	TRUE	G	G	G			0	G	TRUE	LSU5_1576	6865	LSU-alpha	G
1571	A|Am	A	FALSE	A	A	A			0	A	TRUE	LSU5_1577	6866	LSU-alpha	A
1572	G	G	TRUE	G	G	G			0	G	TRUE	LSU5_1578	6867	LSU-alpha	G
1573	C	C	TRUE	C	C	C			0	C	TRUE	LSU5_1579	6868	LSU-alpha	C
1574	C	C|Cm	FALSE	C	C	C			0	C	TRUE	LSU5_1580	6869	LSU-alpha	C
1575	U	U|Y|Um	FALSE	U	U	U			0	U	TRUE	LSU5_1581	6870	LSU-alpha	T
1576	C	C	TRUE	C	C	C			0	C	TRUE	LSU5_1582	6871	LSU-alpha	C
1577	G	G	TRUE	G	G	G			0	G	TRUE	LSU5_1583	6872	LSU-alpha	G
1578	G	G	TRUE	G	G	G			0	G	TRUE	LSU5_1584	6873	LSU-alpha	G
1579	A	A	TRUE	A	A	A			0	A	TRUE	LSU5_1585	6874	LSU-alpha	A
1580	U|Um	U	FALSE	U	U	U			0	U	TRUE	LSU5_1586	6875	LSU-alpha	T
1581	G	G	TRUE	G	G	G			0	G	TRUE	LSU5_1587	6876	LSU-alpha	G
1582	G	G	TRUE	G	G	G			0	G	TRUE	LSU5_1588	6877	LSU-alpha	G
1583	A	A	TRUE	A	A	A			0	A	TRUE	LSU5_1589	6878	LSU-alpha	A
1584	C	C	TRUE	C	C	C			0	C	TRUE	LSU5_1590	6879	LSU-alpha	C
1585	C	C	TRUE	C	C	C			0	C	TRUE	LSU5_1591	6880	LSU-alpha	C
1586	C	C|Cm	FALSE	C	C	C			0	C	TRUE	LSU5_1592	6881	LSU-alpha	C
1587	G	G	TRUE	G	G	G			0	G	TRUE	LSU5_1593	6882	LSU-alpha	G
1588	C	C	TRUE	C	C	C			0	C	TRUE	LSU5_1594	6883	LSU-alpha	C
1589	C	C|Cm	FALSE	C	C	C			0	C	TRUE	LSU5_1595	6884	LSU-alpha	C
1590	U	U|Y|Um	FALSE	U	U	U			0	U	TRUE	LSU5_1596	6885	LSU-alpha	T
1591	C	C|Cm	FALSE	C	C	C			0	C	TRUE	LSU5_1597	6886	LSU-alpha	C
1592	U	U|Y	FALSE	U	U	U			0	U	TRUE	LSU5_1598	6887	LSU-alpha	T
1593	A	A	TRUE	A	A	A			0	A	TRUE	LSU5_1599	6888	LSU-alpha	A
1594	G	G	TRUE	G	G	G			0	G	TRUE	LSU5_1600	6889	LSU-alpha	G
1595	U|Y|Um	U	FALSE	U	U	U			0	U	TRUE	LSU5_1601	6890	LSU-alpha	T
1596	G	G	TRUE	G	G	G			0	G	TRUE	LSU5_1602	6891	LSU-alpha	G
1597	C	C	TRUE	C	C	C			0	C	TRUE	LSU5_1603	6892	LSU-alpha	C
1598	A	A	TRUE	A	A	A			0	A	TRUE	LSU5_1604	6893	LSU-alpha	A
1599	Gm	Gm	TRUE	Gm	Gm	Gm	CA(Gm)AU(Cm)YUG	A(Gm)AU	1	G	TRUE	LSU5_1605	6894	LSU-alpha	G					TB10Cs2"C3	Gm	+	+	+	+
1600	A	A	TRUE	A	A	A			0	A	TRUE	LSU5_1606	6895	LSU-alpha	A
1601	U	U	TRUE	U	U	U			0	U	TRUE	LSU5_1607	6896	LSU-alpha	T
1602	Cm	C|Cm	FALSE	Cm	Cm	Cm	CA(Gm)AU(Cm)YUG	(Cm)Y	1	C	TRUE	LSU5_1608	6897	LSU-alpha	C					TB8Cs3C1	Cm	+	+	+	+
1603	Y	U|Y|Um	FALSE	Y	Y	Y	CA(Gm)AU(Cm)YUG	(Cm)Y	1	U	TRUE	LSU5_1609	6898	LSU-alpha	T	+	TB10Cs4H3	+	+						+
1604	U	U|Y	FALSE	U	U	U			0	U	TRUE	LSU5_1610	6899	LSU-alpha	T
1605	G	G	TRUE	G	G	G			0	G	TRUE	LSU5_1611	6900	LSU-alpha	G
1606	G	G	TRUE	G	G	G			0	G	TRUE	LSU5_1612	6901	LSU-alpha	G
1607	U	U	TRUE	U	U	U			0	U	TRUE	LSU5_1613	6902	LSU-alpha	T
1608	U|Y	U|Y	TRUE	U|Y	U|Y	U|Y	UUG|UYG		*	U	TRUE	LSU5_1614	6903	LSU-alpha	T	+	TB10Cs1pH2	+	+						+
1609	G	G	TRUE	G	G	G			0	G	TRUE	LSU5_1615	6904	LSU-alpha	G
1610	G	G	TRUE	G	G	G			0	G	TRUE	LSU5_1616	6905	LSU-alpha	G
1611	C	C	TRUE	C	C	C			0	C	TRUE	LSU5_1617	6906	LSU-alpha	C
1612	G	G	TRUE	G	G	G			0	G	TRUE	LSU5_1618	6907	LSU-alpha	G
1613	U	U|Y	FALSE	U	U	U			0	U	TRUE	LSU5_1619	6908	LSU-alpha	T
1614	Am	A|Am	FALSE	Am	Am	Am	U(Am)(Gm)CAAAG	(Am)(Gm)C	1	A	TRUE	LSU5_1620	6909	LSU-alpha	A					TB8Cs3C1	Am	+	+	+	+
1615	Gm	G|Gm	FALSE	Gm	Gm	Gm	U(Am)(Gm)CAAAG	(Am)(Gm)C	1	G	TRUE	LSU5_1621	6910	LSU-alpha	G					TB5Cs-1'C1	Gm	Novel	Novel	+	+
1616	C	C	TRUE	C	C	C			0	C	TRUE	LSU5_1622	6911	LSU-alpha	C
1617	A	A	TRUE	A	A	A			0	A	TRUE	LSU5_1623	6912	LSU-alpha	A
1618	A	A	TRUE	A	A	A			0	A	TRUE	LSU5_1624	6913	LSU-alpha	A
1619	A	A	TRUE	A	A	A			0	A	TRUE	LSU5_1625	6914	LSU-alpha	A
1620	G	G	TRUE	G	G	G			0	G	TRUE	LSU5_1626	6915	LSU-alpha	G
1621	A	A	TRUE	A	A	A			0	A	TRUE	LSU5_1627	6916	LSU-alpha	A
1622	U	U	TRUE	U	U	U			0	U	TRUE	LSU5_1628	6917	LSU-alpha	T
1623	C	C|Cm	FALSE	C	C	C			0	C	TRUE	LSU5_1629	6918	LSU-alpha	C
1624	U	U|Y	FALSE	U	U	U			0	U	TRUE	LSU5_1630	6919	LSU-alpha	T
1625	A	A	TRUE	A	A	A			0	A	TRUE	LSU5_1631	6920	LSU-alpha	A
1626	A	A	TRUE	A	A	A			0	A	TRUE	LSU5_1632	6921	LSU-alpha	A
1627	C	C	TRUE	C	C	C			0	C	TRUE	LSU5_1633	6922	LSU-alpha	C
1628	G	G	TRUE	G	G	G	AUCUAACG	GGAAU	0	G	TRUE	LSU5_1634	6923	LSU-alpha	G					TB8Cs1C3	Gm	-	-	+	+
1629	G	G	TRUE	G	G	G			0	G	TRUE	LSU5_1635	6924	LSU-alpha	G
1630	A	A	TRUE	A	A	A			0	A	TRUE	LSU5_1636	6925	LSU-alpha	A
1631	A	A	TRUE	A	A	A			0	A	TRUE	LSU5_1637	6926	LSU-alpha	A
1632	U	U	TRUE	U	U	U			0	U	TRUE	LSU5_1638	6927	LSU-alpha	T
1633	A	A|Am	FALSE	A	A	A			0	A	TRUE	LSU5_1639	6928	LSU-alpha	A
1634	U	U|Y	FALSE	U	U	U			0	U	TRUE	LSU5_1640	6929	LSU-alpha	T
1635	U	U|Um|Y	FALSE	U	U	U			0	U	TRUE	LSU5_1641	6930	LSU-alpha	T
1636	U	U|Um|Y	FALSE	U	U	U			0	U	TRUE	LSU5_1642	6931	LSU-alpha	T
1637	U	U|Um|Y	FALSE	U	U	U			0	U	TRUE	LSU5_1643	6932	LSU-alpha	T
1638	U	U|Um|Y	FALSE	U	U	U			0	U	TRUE	LSU5_1644	6933	LSU-alpha	T
1639	U	U|Um|Y	FALSE	U	U	U			0	U	TRUE	LSU5_1645	6934	LSU-alpha	T
1640	C	C|Cm	FALSE	C	C	C			0	C	TRUE	LSU5_1646	6935	LSU-alpha	C
1641	U	U|Y|Um	FALSE	U	U	U			0	U	TRUE	LSU5_1647	6936	LSU-alpha	T
1642	U	U|Y	FALSE	U	U	U			0	U	TRUE	LSU5_1648	6937	LSU-alpha	T
1643	A	A	TRUE	A	A	A			0	A	TRUE	LSU5_1649	6938	LSU-alpha	A
1644	A	A	TRUE	A	A	A			0	A	TRUE	LSU5_1650	6939	LSU-alpha	A
1645	A	A	TRUE	A	A	A			0	A	TRUE	LSU5_1651	6940	LSU-alpha	A
1646	U	U|Y	FALSE	U	U	U			0	U	TRUE	LSU5_1652	6941	LSU-alpha	T
1647	G	G	TRUE	G	G	G			0	G	TRUE	LSU5_1653	6942	LSU-alpha	G
1648	C	C	TRUE	C	C	C			0	C	TRUE	LSU5_1654	6943	LSU-alpha	C
1649	A	A	TRUE	A	A	A			0	A	TRUE	LSU5_1655	6944	LSU-alpha	A
1650	A	A	TRUE	A	A	A			0	A	TRUE	LSU5_1656	6945	LSU-alpha	A
1651	C	C	TRUE	C	C	C			0	C	TRUE	LSU5_1657	6946	LSU-alpha	C
1652	G	G	TRUE	G	G	G			0	G	TRUE	LSU5_1658	6947	LSU-alpha	G
1653	U	U|Y|Um	FALSE	U	U	U			0	U	TRUE	LSU5_1659	6948	LSU-alpha	T
1654	U|Y	U|Y	TRUE	U|Y	U|Y	U|Y	UUG|UYG		*	U	TRUE	LSU5_1660	6949	LSU-alpha	T
1655	G	G	TRUE	G	G	G			0	G	TRUE	LSU5_1661	6950	LSU-alpha	G
1656	G	G	TRUE	G	G	G			0	G	TRUE	LSU5_1662	6951	LSU-alpha	G
1657	A	A	TRUE	A	A	A			0	A	TRUE	LSU5_1663	6952	LSU-alpha	A
1658	U	U	TRUE	U	U	U			0	U	TRUE	LSU5_1664	6953	LSU-alpha	T
1659	Am	A|Am	FALSE	Am	Am	Am	AU(Am)CUG	(Am)C	1	A	TRUE	LSU5_1665	6954	LSU-alpha	A					TB6Cs1'C1	Am	Novel	Novel	+	+
1660	C	C	TRUE	C	C	C			0	C	TRUE	LSU5_1666	6955	LSU-alpha	C
1661	U	U|Y	FALSE	U	U	U			0	U	TRUE	LSU5_1667	6956	LSU-alpha	T
1662	G	G|Gm	FALSE	G	G	G			0	G	TRUE	LSU5_1668	6957	LSU-alpha	G
1663	G|Gm	G|Gm	TRUE	G|Gm	G|Gm	G|Gm	(Gm)AG	GGAGC|G(Gm)AGC	*	G	TRUE	LSU5_1669	6958	LSU-alpha	G
1664	A|Am	A	FALSE	A	A	A			0	A	TRUE	LSU5_1670	6959	LSU-alpha	A
1665	G	G	TRUE	G	G	G			0	G	TRUE	LSU5_1671	6960	LSU-alpha	G
1666	C	C	TRUE	C	C	C			0	C	TRUE	LSU5_1672	6961	LSU-alpha	C
1667	G|Gm	G	FALSE	G	G	G			0	G	TRUE	LSU5_1673	6962	LSU-alpha	G
1668	G	G	TRUE	G	G	G			0	G	TRUE	LSU5_1674	6963	LSU-alpha	G
1669	G	G	TRUE	G	G	G			0	G	TRUE	LSU5_1675	6964	LSU-alpha	G
1670	G	G	TRUE	G	G	G			0	G	TRUE	LSU5_1676	6965	LSU-alpha	G
1671	A	A	TRUE	A	A	A			0	A	TRUE	LSU5_1677	6966	LSU-alpha	A
1672	A	A	TRUE	A	A	A			0	A	TRUE	LSU5_1678	6967	LSU-alpha	A
1673	G	G	TRUE	G	G	G			0	G	TRUE	LSU5_1679	6968	LSU-alpha	G
1674	G	G	TRUE	G	G	G			0	G	TRUE	LSU5_1680	6969	LSU-alpha	G
1675	A	A	TRUE	A	A	A			0	A	TRUE	LSU5_1681	6970	LSU-alpha	A
1676	U	U	TRUE	U	U	U			0	U	TRUE	LSU5_1682	6971	LSU-alpha	T
1677	U	U|Um|Y	FALSE	U	U	U			0	U	TRUE	LSU5_1683	6972	LSU-alpha	T
1678	U	U|Um|Y	FALSE	U	U	U			0	U	TRUE	LSU5_1684	6973	LSU-alpha	T
1679	C	C	TRUE	C	C	C			0	C	TRUE	LSU5_1685	6974	LSU-alpha	C
1680	G	G	TRUE	G	G	G			0	G	TRUE	LSU5_1686	6975	LSU-alpha	G
1681	U|Y|Um	U|Y	FALSE	U|Y	U|Y	U|Y	UG|YG	GU|GY	*	U	TRUE	LSU5_1687	6976	LSU-alpha	T
1682	G	G	TRUE	G	G	G			0	G	TRUE	LSU5_1688	6977	LSU-alpha	G
1683	C	C	TRUE	C	C	C			0	C	TRUE	LSU5_1689	6978	LSU-alpha	C
1684	C	C	TRUE	C	C	C			0	C	TRUE	LSU5_1690	6979	LSU-alpha	C
1685	A	A	TRUE	A	A	A			0	A	TRUE	LSU5_1691	6980	LSU-alpha	A
1686	A	A	TRUE	A	A	A			0	A	TRUE	LSU5_1692	6981	LSU-alpha	A
1687	C	C	TRUE	C	C	C			0	C	TRUE	LSU5_1693	6982	LSU-alpha	C
1688	G	G	TRUE	G	G	G			0	G	TRUE	LSU5_1694	6983	LSU-alpha	G
1689	G	G	TRUE	G	G	G			0	G	TRUE	LSU5_1695	6984	LSU-alpha	G
1690	C	C	TRUE	C	C	C			0	C	TRUE	LSU5_1696	6985	LSU-alpha	C
1691	A	A|Am	FALSE	A	A	A			0	A	TRUE	LSU5_1697	6986	LSU-alpha	A
1692	C	C	TRUE	C	C	C			0	C	TRUE	LSU5_1698	6987	LSU-alpha	C
1693	U	U|Um|Y	FALSE	U	U	U			0	U	TRUE	LSU5_1699	6988	LSU-alpha	T
1694	C	C	TRUE	C	C	C			0	C	TRUE	LSU5_1700	6989	LSU-alpha	C
1695	G	G	TRUE	G	G	G			0	G	TRUE	LSU5_1701	6990	LSU-alpha	G
1696	U	U|Y	FALSE	U	U	U			0	U	TRUE	LSU5_1702	6991	LSU-alpha	T
1697	A	A|Am	FALSE	A	A	A			0	A	TRUE	LSU5_1703	6992	LSU-alpha	A
1698	C	C	TRUE	C	C	C			0	C	TRUE	LSU5_1704	6993	LSU-alpha	C
1699	A	A|Am	FALSE	A	A	A			0	A	TRUE	LSU5_1705	6994	LSU-alpha	A
1700	C	C	TRUE	C	C	C			0	C	TRUE	LSU5_1706	6995	LSU-alpha	C
1701	G	G	TRUE	G	G	G			0	G	TRUE	LSU5_1707	6996	LSU-alpha	G
1702	A	A|Am	FALSE	A	A	A			0	A	TRUE	LSU5_1708	6997	LSU-alpha	A
1703	Gm	G|Gm	FALSE	Gm	Gm	Gm	A(Gm)UUG	GA(Gm)U	1	G	TRUE	LSU5_1709	6998	LSU-alpha	G					TB8Cs1C1	Gm	+	+	+	+
1704	U	U	TRUE	U	U	U			0	U	TRUE	LSU5_1710	6999	LSU-alpha	T
1705	U	U|Y	FALSE	U	U	U			0	U	TRUE	LSU5_1711	7000	LSU-alpha	T
1706	G	G	TRUE	G	G	G			0	G	TRUE	LSU5_1712	7001	LSU-alpha	G
1707	U	U|Y|Um	FALSE	U	U	U			0	U	TRUE	LSU5_1713	7002	LSU-alpha	T
1708	U	U|Um|Y	FALSE	U	U	U			0	U	TRUE	LSU5_1714	7003	LSU-alpha	T
1709	C	C	TRUE	C	C	C			0	C	TRUE	LSU5_1715	7004	LSU-alpha	C
1710	G	G	TRUE	G	G	G			0	G	TRUE	LSU5_1716	7005	LSU-alpha	G
1711	G	G	TRUE	G	G	G			0	G	TRUE	LSU5_1717	7006	LSU-alpha	G
1712	U	U	TRUE	U	U	U			0	U	TRUE	LSU5_1718	7007	LSU-alpha	T
1713	C	C	TRUE	C	C	C			0	C	TRUE	LSU5_1719	7008	LSU-alpha	C
1714	A	A|Am	FALSE	A	A	A			0	A	TRUE	LSU5_1720	7009	LSU-alpha	A
1715	C	C	TRUE	C	C	C			0	C	TRUE	LSU5_1721	7010	LSU-alpha	C
1716	U	U|Y	FALSE	U	U	U			0	U	TRUE	LSU5_1722	7011	LSU-alpha	T
1717	G	G	TRUE	G	G	G			0	G	TRUE	LSU5_1723	7012	LSU-alpha	G
1718	A|Am	A	FALSE	A	A	A			0	A	TRUE	LSU5_1724	7013	LSU-alpha	A
1719	G	G	TRUE	G	G	G			0	G	TRUE	LSU5_1725	7014	LSU-alpha	G
1720	C	C	TRUE	C	C	C			0	C	TRUE	LSU5_1726	7015	LSU-alpha	C
1721	A	A|Am	FALSE	A	A	A			0	A	TRUE	LSU5_1727	7016	LSU-alpha	A
1722	C	C	TRUE	C	C	C			0	C	TRUE	LSU5_1728	7017	LSU-alpha	C
1723	A	A	TRUE	A	A	A			0	A	TRUE	LSU5_1729	7018	LSU-alpha	A
1724	A	A	TRUE	A	A	A			0	A	TRUE	LSU5_1730	7019	LSU-alpha	A
1725	C	C	TRUE	C	C	C			0	C	TRUE	LSU5_1731	7020	LSU-alpha	C
1726	G	G	TRUE	G	G	G			0	G	TRUE	LSU5_1732	7021	LSU-alpha	G
1727	U	U|Y|Um	FALSE	U	U	U			0	U	TRUE	LSU5_1733	7022	LSU-alpha	T
1728	U	U|Y	FALSE	U	U	U			0	U	TRUE	LSU5_1734	7023	LSU-alpha	T
1729	A	A|Am	FALSE	A	A	A			0	A	TRUE	LSU5_1735	7024	LSU-alpha	A
1730	C	C	TRUE	C	C	C			0	C	TRUE	LSU5_1736	7025	LSU-alpha	C
1731	A	A|Am	FALSE	A	A	A			0	A	TRUE	LSU5_1737	7026	LSU-alpha	A
1732	C	C	TRUE	C	C	C			0	C	TRUE	LSU5_1738	7027	LSU-alpha	C
1733	C	C	TRUE	C	C	C			0	C	TRUE	LSU5_1739	7028	LSU-alpha	C
1734	G	G	TRUE	G	G	G			0	G	TRUE	LSU5_1740	7029	LSU-alpha	G
1735	U	U|Y|Um	FALSE	U	U	U			0	U	TRUE	LSU5_1741	7030	LSU-alpha	T
1736	Um	U|Um|Y	FALSE	Um	Um	Um	U(Um)UUG	(Um)U	1	U	TRUE	LSU5_1742	7031	LSU-alpha	T						Um	Novel	Novel	+	+
1737	U	U|Um|Y	FALSE	U	U	U			0	U	TRUE	LSU5_1743	7032	LSU-alpha	T
1738	U	U|Y	FALSE	U	U	U			0	U	TRUE	LSU5_1744	7033	LSU-alpha	T
1739	G	G	TRUE	G	G	G			0	G	TRUE	LSU5_1745	7034	LSU-alpha	G
1740	U	U|Y|Um	FALSE	U	U	U			0	U	TRUE	LSU5_1746	7035	LSU-alpha	T
1741	Y	U|Y	FALSE	Y	Y	Y	UYAG		1	U	TRUE	LSU5_1747	7036	LSU-alpha	T	+	TB7Cs3H2	+	+						+
1742	A	A	TRUE	A	A	A			0	A	TRUE	LSU5_1748	7037	LSU-alpha	A
1743	G	G	TRUE	G	G	G			0	G	TRUE	LSU5_1749	7038	LSU-alpha	G
1744	G	G	TRUE	G	G	G			0	G	TRUE	LSU5_1750	7039	LSU-alpha	G
1745	A	A	TRUE	A	A	A			0	A	TRUE	LSU5_1751	7040	LSU-alpha	A
1746	A	A	TRUE	A	A	A			0	A	TRUE	LSU5_1752	7041	LSU-alpha	A
1747	A	A	TRUE	A	A	A			0	A	TRUE	LSU5_1753	7042	LSU-alpha	A
1748	G	G	TRUE	G	G	G			0	G	TRUE	LSU5_1754	7043	LSU-alpha	G
1749	U|Y|Um	U	FALSE	U	U	U			0	U	TRUE	LSU5_1755	7044	LSU-alpha	T
1750	G	G	TRUE	G	G	G			0	G	TRUE	LSU5_1756	7045	LSU-alpha	G
1751	A	A	TRUE	A	A	A			0	A	TRUE	LSU5_1757	7046	LSU-alpha	A
1752	A	A	TRUE	A	A	A			0	A	TRUE	LSU5_1758	7047	LSU-alpha	A
1753	G	G	TRUE	G	G	G			0	G	TRUE	LSU5_1759	7048	LSU-alpha	G
1754	G	G	TRUE	G	G	G			0	G	TRUE	LSU5_1760	7049	LSU-alpha	G
1755	U|Y|Um	U	FALSE	U	U	U			0	U	TRUE	LSU5_1761	7050	LSU-alpha	T
1756	G	G	TRUE	G	G	G			0	G	TRUE	LSU5_1762	7051	LSU-alpha	G
1757	G	G	TRUE	G	G	G			0	G	TRUE	LSU5_1763	7052	LSU-alpha	G
1758	U	U	TRUE	U	U	U			0	U	TRUE	LSU5_1764	7053	LSU-alpha	T
1759	C	C	TRUE	C	C	C			0	C	TRUE	LSU5_1765	7054	LSU-alpha	C
1760	G	G	TRUE	G	G	G			0	G	TRUE	LSU5_1766	7055	LSU-alpha	G
1761	G	G	TRUE	G	G	G			0	G	TRUE	LSU5_1767	7056	LSU-alpha	G
1762	C	C	TRUE	C	C	C			0	C	TRUE	LSU5_1768	7057	LSU-alpha	C
1763	G	G	TRUE	G	G	G			0	G	TRUE	LSU5_1769	7058	LSU-alpha	G
1764	C	C	TRUE	C	C	C			0	C	TRUE	LSU5_1770	7059	LSU-alpha	C
1765	A	A|Am	FALSE	A	A	A			0	A	TRUE	LSU5_1771	7060	LSU-alpha	A
1766	C	C	TRUE	C	C	C			0	C	TRUE	LSU5_1772	7061	LSU-alpha	C
1767	U	U|Um|Y	FALSE	U	U	U			0	U	TRUE	LSU5_1773	7062	LSU-alpha	T
1768	U	U|Um|Y	FALSE	U	U	U			0	U	TRUE	LSU5_1774	7063	LSU-alpha	T
1769	C	C|Cm	FALSE	C	C	C			0	C	TRUE	LSU5_1775	7064	LSU-alpha	C
1770	U	U|Y|Um	FALSE	U	U	U			0	U	TRUE	LSU5_1776	7065	LSU-alpha	T
1771	C	C	TRUE	C	C	C			0	C	TRUE	LSU5_1777	7066	LSU-alpha	C
1772	C	C	TRUE	C	C	C			0	C	TRUE	LSU5_1778	7067	LSU-alpha	C
1773	C	C|Cm	FALSE	C	C	C			0	C	TRUE	LSU5_1779	7068	LSU-alpha	C
1774	U	U|Y|Um	FALSE	U	U	U			0	U	TRUE	LSU5_1780	7069	LSU-alpha	T
1775	U	U|Um|Y	FALSE	U	U	U			0	U	TRUE	LSU5_1781	7070	LSU-alpha	T
1776	U	U|Um|Y	FALSE	U	U	U			0	U	TRUE	LSU5_1782	7071	LSU-alpha	T
1777	U	U|Um|Y	FALSE	U	U	U			0	U	TRUE	LSU5_1783	7072	LSU-alpha	T
1778	U	U|Um|Y	FALSE	U	U	U			0	U	TRUE	LSU5_1784	7073	LSU-alpha	T
1779	U	U|Y	FALSE	U	U	U			0	U	TRUE	LSU5_1785	7074	LSU-alpha	T
1780	G	G	TRUE	G	G	G			0	G	TRUE	LSU5_1786	7075	LSU-alpha	G
1781	G	G	TRUE	G	G	G			0	G	TRUE	LSU5_1787	7076	LSU-alpha	G
1782	G	G	TRUE	G	G	G			0	G	TRUE	LSU5_1788	7077	LSU-alpha	G
1783	G	G	TRUE	G	G	G			0	G	TRUE	LSU5_1789	7078	LSU-alpha	G
1784	U|Um	U	FALSE	U	U	U			0	U	TRUE	LSU5_1790	7079	LSU-alpha	T
1785	U	U|Um|Y	FALSE	U	U	U			0	U	TRUE	LSU5_1791	7080	LSU-alpha	T
1786	U	U|Y	FALSE	U	U	U			0	U	TRUE	LSU5_1792	7081	LSU-alpha	T
1787	G	G	TRUE	G	G	G			0	G	TRUE	LSU5_1793	7082	LSU-alpha	G
1788	U|Y|Um	U|Y	FALSE	U|Y	U|Y	U|Y	UG|YG	GU|GY	*	U	TRUE	LSU5_1794	7083	LSU-alpha	T
1789	G	G	TRUE	G	G	G			0	G	TRUE	LSU5_1795	7084	LSU-alpha	G
1790	U|Y|Um	U|Y	FALSE	U|Y	U|Y	U|Y	UG|YG	GU|GY	*	U	TRUE	LSU5_1796	7085	LSU-alpha	T
1791	G	G	TRUE	G	G	G			0	G	TRUE	LSU5_1797	7086	LSU-alpha	G
1792	U	U|Y|Um	FALSE	U	U	U			0	U	TRUE	LSU5_1798	7087	LSU-alpha	T
1793	U	U|Um|Y	FALSE	U	U	U			0	U	TRUE	LSU5_1799	7088	LSU-alpha	T
1794	U	U|Um|Y	FALSE	U	U	U			0	U	TRUE	LSU5_1800	7089	LSU-alpha	T
1795	U	U|Y	FALSE	U	U	U			0	U	TRUE	LSU5_1801	7090	LSU-alpha	T
1796	A	A|Am	FALSE	A	A	A			0	A	TRUE	LSU5_1802	7091	LSU-alpha	A
1797	C	C	TRUE	C	C	C			0	C	TRUE	LSU5_1803	7092	LSU-alpha	C
1798	C	C	TRUE	C	C	C			0	C	TRUE	LSU5_1804	7093	LSU-alpha	C
1799	G	G	TRUE	G	G	G			0	G	TRUE	LSU5_1805	7094	LSU-alpha	G
1800	G	G	TRUE	G	G	G			0	G	TRUE	LSU5_1806	7095	LSU-alpha	G
1801	C	C	TRUE	C	C	C			0	C	TRUE	LSU5_1807	7096	LSU-alpha	C
1802	U	U|Um|Y	FALSE	U	U	U			0	U	TRUE	LSU5_1808	7097	LSU-alpha	T
1803	U	U|Y	FALSE	U	U	U			0	U	TRUE	LSU5_1809	7098	LSU-alpha	T
1804	A	A|Am	FALSE	A	A	A			0	A	TRUE	LSU5_1810	7099	LSU-alpha	A
1805	U	U|Y	FALSE	U	U	U			0	U	TRUE	LSU5_1811	7100	LSU-alpha	T
1806	C	C|Cm	FALSE	C	C	C			0	C	TRUE	LSU5_1812	7101	LSU-alpha	C
1807	U	U|Y	FALSE	U	U	U			0	U	TRUE	LSU5_1813	7102	LSU-alpha	T
1808	G	G	TRUE	G	G	G			0	G	TRUE	LSU5_1814	7103	LSU-alpha	G
1809	A	A	TRUE	A	A	A			0	A	TRUE	LSU5_1815	7104	LSU-alpha	A
1810	A	A	TRUE	A	A	A			0	A	TRUE	LSU5_1816	7105	LSU-alpha	A
1811	A	A	TRUE	A	A	A			0	A	TRUE	LSU5_1817	7106	LSU-alpha	A
1812	A	A	TRUE	A	A	A			0	A	TRUE	LSU5_1818	7107	LSU-alpha	A
1813	G	G	TRUE	G	G	G			0	G	TRUE	LSU5_1819	7108	LSU-alpha	G
1814	G	G	TRUE	G	G	G			0	G	TRUE	LSU5_1820	7109	LSU-alpha	G
1815	G	G	TRUE	G	G	G			0	G	TRUE	LSU5_1821	7110	LSU-alpha	G
1816	G	G	TRUE	G	G	G			0	G	TRUE	LSU5_1822	7111	LSU-alpha	G
1817	C	C	TRUE	C	C	C			0	C	TRUE	LSU5_1823	7112	LSU-alpha	C
1818	A	A	TRUE	A	A	A			0	A	TRUE	LSU5_1824	7113	LSU-alpha	A
1819	A	A	TRUE	A	A	A			0	A	TRUE	LSU5_1825	7114	LSU-alpha	A
1820	C	C	TRUE	C	C	C			0	C	TRUE	LSU5_1826	7115	LSU-alpha	C
1821	A	A	TRUE	A	A	A			0	A	TRUE	LSU5_1827	7116	LSU-alpha	A
1822	G	G	TRUE	G	G	G			0	G	TRUE	LSU5_1828	7117	LSU-alpha	G
1823	A|Am	A	FALSE	A	A	A			0	A	TRUE	LSU5_1829	7118	LSU-alpha	A
1824	G	G	TRUE	G	G	G			0	G	TRUE	LSU5_1830	7119	LSU-alpha	G
1825	A	A	TRUE	A	A	A			0	A	TRUE	LSU5_1831	7120	LSU-alpha	A
1826	A	A	TRUE	A	A	A			0	A	TRUE	LSU5_1832	7121	LSU-alpha	A
1827	C	C	TRUE	C	C	C			0	C	TRUE	LSU5_1833	7122	LSU-alpha	C
1828	C	C|Cm	FALSE	C	C	C			0	C	TRUE	LSU5_1834	7123	LSU-alpha	C
1829	U	U|Y	FALSE	U	U	U			0	U	TRUE	LSU5_1835	7124	LSU-alpha	T
1830	G	G	TRUE	G	G	G			0	G	TRUE	LSU5_1836	7125	LSU-alpha	G
1831	G	G	TRUE	G	G	G			0	G	TRUE	LSU5_1837	7126	LSU-alpha	G
1832	G	G	TRUE	G	G	G			0	G	TRUE	LSU5_1838	7127	LSU-alpha	G
1833	A	A	TRUE	A	A	A			0	A	TRUE	LSU5_1839	7128	LSU-alpha	A
1834	U|Um	U	FALSE	U	U	U			0	U	TRUE	LSU5_1840	7129	LSU-alpha	T
1835	G	G	TRUE	G	G	G			0	G	TRUE	LSU5_1841	7130	LSU-alpha	G
1836	A	A	TRUE	A	A	A			0	A	TRUE	LSU5_1842	7131	LSU-alpha	A
1837	U	U	TRUE	U	U	U			0	U	TRUE	LSU5_1843	7132	LSU-alpha	T
1838	A	A|Am	FALSE	A	A	A			0	A	TRUE	LSU5_1844	7133	LSU-alpha	A
1839	U	U|Y	FALSE	U	U	U			0	U	TRUE	LSU5_1845	7134	LSU-alpha	T
1840	U	U|Um|Y	FALSE	U	U	U			0	U	TRUE	LSU5_1846	7135	LSU-alpha	T
1841	C	C	TRUE	C	C	C			0	C	TRUE	LSU5_1847	7136	LSU-alpha	C
1842	C	C	TRUE	C	C	C			0	C	TRUE	LSU5_1848	7137	LSU-alpha	C
1843	A	A	TRUE	A	A	A			0	A	TRUE	LSU5_1849	7138	LSU-alpha	A
1844	A	A	TRUE	A	A	A			0	A	TRUE	LSU5_1850	7139	LSU-alpha	A
1845	A	A	TRUE	A	A	A			0	A	TRUE	LSU5_1851	7140	LSU-alpha	A
1846	A	A	TRUE	A	A	A			0	A	TRUE	LSU5_1852	7141	LSU-alpha	A
1847	A	A	TRUE	A	A	A			0	A	TRUE	LSU5_1853	7142	LSU-alpha	A
1848	G	G	TRUE	G	G	G			0	G	TRUE	LSU5_1854	7143	LSU-alpha	G
1849	A	A	TRUE	A	A	A			0	A	TRUE	LSU5_1855	7144	LSU-alpha	A
1850	A	A	TRUE	A	A	A			0	A	TRUE	LSU5_1856	7145	LSU-alpha	A
1851	A	A	TRUE	A	A	A			0	A	FALSE
1852	U	U|Y	FALSE	U	U	U			0	U	TRUE	LSU5_1857	7146	LSU-alpha	T
1853	U	U	TRUE	U	U	U			0	U	TRUE	LSU5_1858	7147	LSU-alpha	T
1854	G	G	TRUE	G	G	G			0	G	TRUE	LSU5_1859	7148	LSU-alpha	G
1855	C	C|Am	FALSE	C	C	C			0	C	TRUE	LSU5_1860	7149	LSU-alpha	C
1856	A	A|Y	FALSE	A	A	A			0	A	TRUE	LSU5_1861	7150	LSU-alpha	A
1857	U	U	TRUE	U	U	U			0	U	TRUE	LSU5_1862	7151	LSU-alpha	T
1858	G	G|Y	FALSE	G	G	G			0	G	TRUE	LSU5_1863	7152	LSU-alpha	G
1859	U|Y|Um	U	FALSE	U	U	U			0	U	TRUE	LSU5_1864	7153	LSU-alpha	T
1860	G	G	TRUE	G	G	G			0	G	TRUE	LSU5_1865	7154	LSU-alpha	G
1861	G	G	TRUE	G	G	G			0	G	TRUE	LSU5_1866	7155	LSU-alpha	G
1862	G	G	TRUE	G	G	G			0	G	TRUE	LSU5_1867	7156	LSU-alpha	G
1863	A	A-OH	FALSE	A-OH	A-OH	A-OH			0	A	TRUE	LSU5_1868	7157	LSU-alpha	A
									0		FALSE	LSU5_1869	7158	LSU-alpha	C
											FALSE	LSU5_1870	7159	LSU-alpha	A
											FALSE	LSU5_1871	7160	LSU-alpha	G
											FALSE	LSU5_1872	7161	LSU-alpha	A
											FALSE	LSU5_1873	7162	LSU-alpha	A
											FALSE	LSU5_1874	7163	LSU-alpha	A
											FALSE	LSU5_1875	7164	LSU-alpha	A
											FALSE	LSU5_1876	7165	LSU-alpha	A
											FALSE	LSU5_1877	7166	LSU-alpha	T
											FALSE	LSU5_1878	7167	LSU-alpha	A
											FALSE	LSU5_1879	7168	LSU-alpha	A
											FALSE	LSU5_1880	7169	LSU-alpha	T
											FALSE	LSU5_1881	7170	LSU-alpha	A
											FALSE	LSU5_1882	7171	LSU-alpha	C
											FALSE	LSU5_1883	7172	LSU-alpha	A
											FALSE	LSU5_1884	7173	LSU-alpha	A
											FALSE	LSU5_1885	7174	LSU-alpha	C
											FALSE	LSU5_1886	7175	LSU-alpha	A
											FALSE	LSU5_1887	7176	LSU-alpha	A
											FALSE	LSU5_1888	7177	LSU-alpha	G
											FALSE	LSU5_1889	7178	LSU-alpha	A
											FALSE	LSU5_1890	7179	LSU-alpha	C
											FALSE	LSU5_1891	7180	LSU-alpha	A
											FALSE	LSU5_1892	7181	LSU-alpha	A
											FALSE	LSU5_1893	7182	LSU-alpha	A
											FALSE	LSU5_1894	7183	LSU-alpha	A
											FALSE	LSU5_1895	7184	LSU-alpha	A
											FALSE	LSU5_1896	7185	LSU-alpha	T
											FALSE	LSU5_1897	7186	LSU-alpha	G
											FALSE	LSU5_1898	7187	LSU-alpha	A
											FALSE	LSU5_1899	7188	LSU-alpha	A
											FALSE	LSU5_1900	7189	LSU-alpha	T
											FALSE	LSU5_1901	7190	LSU-alpha	A
											FALSE	LSU5_1902	7191	LSU-alpha	G
											FALSE	LSU5_1903	7192	LSU-alpha	C
											FALSE	LSU5_1904	7193	LSU-alpha	C
											FALSE	LSU5_1905	7194	LSU-alpha	A
											FALSE	LSU5_1906	7195	LSU-alpha	T
											FALSE	LSU5_1907	7196	LSU-alpha	G
											FALSE	LSU5_1908	7197	LSU-alpha	T
											FALSE	LSU5_1909	7198	LSU-alpha	G
											FALSE	LSU5_1910	7199	LSU-alpha	T
											FALSE	LSU5_1911	7200	LSU-alpha	G
											FALSE	LSU5_1912	7201	LSU-alpha	T
											FALSE	LSU5_1913	7202	LSU-alpha	G
											FALSE	LSU5_1914	7203	LSU-alpha	T
											FALSE	LSU5_1915	7204	LSU-alpha	G
											FALSE	LSU5_1916	7205	LSU-alpha	A
											FALSE	LSU5_1917	7206	LSU-alpha	G
											FALSE	LSU5_1918	7207	LSU-alpha	T
											FALSE	LSU5_1919	7208	LSU-alpha	G
											FALSE	LSU5_1920	7209	LSU-alpha	A
												ITS3_1	7210	ITS3	T
												ITS3_2	7211	ITS3	T
												ITS3_3	7212	ITS3	G
												ITS3_4	7213	ITS3	T
												ITS3_5	7214	ITS3	C
												ITS3_6	7215	ITS3	G

## Sheet: Appendix_Beta
Position in beta rRNA (New numbering)	T1 (TMU)	A (TMU)		T1 & A (TMU)	Sequence cleaved with RNase T1	Sequence cleaved with RNase A	RNase T1 fragment with modifications detected by MS	RNase A fragment with modifications detected by MS	Modification identified by MS (0, not detected; 1, detected; *, one or more of the candidate positions listed in the "Note" column of the respective table are post-transcriptionally modified)	Plain RNA sequence determined by MS		Position in each rRNA subunit (old numbering)	nt position in pre-rRNA (old numbering)	rRNA Subunits	nt	Y-seq (Y-site)	H/ACA snoRNA	HydraPsi-seq detection	Psi	Precicted_snoRNA	BP	BSF RibOxi	PCF RiboXi	Nm	Modified
					N	Fragment identified uniquely
					N	Fragment identified with redundancy
					N|n	Residues with possible post-transcriptional modifications
					N	Residues with post-transcriptional modifications
					N	Residues confirmed to be no post-transcriptional modifications by MS
									1		FALSE	LSU3_1	7608	LSU-beta	T
1	pC	C	FALSE	pC	pC	pC			0	C	TRUE	LSU3_2	7609	LSU-beta	C
2	C	C|Cm|mC	FALSE	C	C	C			0	C	TRUE	LSU3_3	7610	LSU-beta	C
3	C	C|mC	FALSE	C	C	C			0	C	TRUE	LSU3_4	7611	LSU-beta	C
4	A	A	TRUE	A	A	A			0	A	TRUE	LSU3_5	7612	LSU-beta	A
5	A	A|Am	FALSE	A	A	A			0	A	TRUE	LSU3_6	7613	LSU-beta	A
6	C	C	TRUE	C	C	C			0	C	TRUE	LSU3_7	7614	LSU-beta	C
7	U	U|Y	FALSE	U	U	U			0	U	TRUE	LSU3_8	7615	LSU-beta	T
8	G	G	TRUE	G	G	G			0	G	TRUE	LSU3_9	7616	LSU-beta	G
9	C	C	TRUE	C	C	C			0	C	TRUE	LSU3_10	7617	LSU-beta	C
10	A	A	TRUE	A	A	A			0	A	TRUE	LSU3_11	7618	LSU-beta	A
11	G	G	TRUE	G	G	G			0	G	TRUE	LSU3_12	7619	LSU-beta	G
12	A	A	TRUE	A	A	A			0	A	TRUE	LSU3_13	7620	LSU-beta	A
13	C|Cm	C|Cm	TRUE	C|Cm	C|Cm	C|Cm	ACCG|A(Cm)CG	AGAC|AGA(Cm)C	*	C	TRUE	LSU3_14	7621	LSU-beta	C
14	C	C|mC	FALSE	C	C	C			0	C	TRUE	LSU3_15	7622	LSU-beta	C
15	G	G|Gm	FALSE	G	G	G			0	G	TRUE	LSU3_16	7623	LSU-beta	G
16	U	U|Y	FALSE	U	U	U			0	U	TRUE	LSU3_17	7624	LSU-beta	T
17	A	A|Am	FALSE	A	A	A			0	A	TRUE	LSU3_18	7625	LSU-beta	A
18	C	C	TRUE	C	C	C			0	C	TRUE	LSU3_19	7626	LSU-beta	C
19	U	U|Um|Y	FALSE	U	U	U			0	U	TRUE	LSU3_20	7627	LSU-beta	T
20	C	C|mC	FALSE	C	C	C			0	C	TRUE	LSU3_21	7628	LSU-beta	C
21	A	A|Am	FALSE	A	A	A			0	A	TRUE	LSU3_22	7629	LSU-beta	A
22	U	U|Y	FALSE	U	U	U			0	U	TRUE	LSU3_23	7630	LSU-beta	T
23	C	C|Cm|mC	FALSE	C	C	C			0	C	TRUE	LSU3_24	7631	LSU-beta	C
24	A	A|Am	FALSE	A	A	A			0	A	TRUE	LSU3_25	7632	LSU-beta	A
25	C	C	TRUE	C	C	C			0	C	TRUE	LSU3_26	7633	LSU-beta	C
26	C	C|mC	FALSE	C	C	C			0	C	TRUE	LSU3_27	7634	LSU-beta	C
27	G	G	TRUE	G	G	G			0	G	TRUE	LSU3_28	7635	LSU-beta	G
28	C	C	TRUE	C	C	C			0	C	TRUE	LSU3_29	7636	LSU-beta	C
29	A	A|Am	FALSE	A	A	A			0	A	TRUE	LSU3_30	7637	LSU-beta	A
30	U	U|Y	FALSE	U	U	U			0	U	TRUE	LSU3_31	7638	LSU-beta	T
31	C	C|mC	FALSE	C	C	C			0	C	TRUE	LSU3_32	7639	LSU-beta	C
32	A	A	TRUE	A	A	A			0	A	TRUE	LSU3_33	7640	LSU-beta	A
33	G	G	TRUE	G	G	G			0	G	TRUE	LSU3_34	7641	LSU-beta	G
34	G	G	TRUE	G	G	G			0	G	TRUE	LSU3_35	7642	LSU-beta	G
35	U	U	TRUE	U	U	U			0	U	TRUE	LSU3_36	7643	LSU-beta	T
36	C	C|Cm|mC	FALSE	C	C	C			0	C	TRUE	LSU3_37	7644	LSU-beta	C
37	C	C|Cm|mC	FALSE	C	C	C			0	C	TRUE	LSU3_38	7645	LSU-beta	C
38	C	C|Cm|mC	FALSE	C	C	C			0	C	TRUE	LSU3_39	7646	LSU-beta	C
39	C	C|mC	FALSE	C	C	C			0	C	TRUE	LSU3_40	7647	LSU-beta	C
40	A	A	TRUE	A	A	A			0	A	TRUE	LSU3_41	7648	LSU-beta	A
41	A	A	TRUE	A	A	A			0	A	TRUE	LSU3_42	7649	LSU-beta	A
42	G	G	TRUE	G	G	G			0	G	TRUE	LSU3_43	7650	LSU-beta	G
43	C	C	TRUE	C	C	C			0	C	TRUE	LSU3_44	7651	LSU-beta	C
44	A	A|Am	FALSE	A	A	A			0	A	TRUE	LSU3_45	7652	LSU-beta	A
45	U	U|Y	FALSE	U	U	U			0	U	TRUE	LSU3_46	7653	LSU-beta	T
46	C	C|mC	FALSE	C	C	C			0	C	TRUE	LSU3_47	7654	LSU-beta	C
47	G	G	TRUE	G	G	G			0	G	TRUE	LSU3_48	7655	LSU-beta	G
48	A	A	TRUE	A	A	A			0	A	TRUE	LSU3_49	7656	LSU-beta	A
49	A	A	TRUE	A	A	A			0	A	TRUE	LSU3_50	7657	LSU-beta	A
50	U|Y+m	U|Y	FALSE	U	U	U			0	U	TRUE	LSU3_51	7658	LSU-beta	T
51	G	G	TRUE	G	G	G			0	G	TRUE	LSU3_52	7659	LSU-beta	G
52	C	C|Cm	FALSE	C	C	C			0	C	TRUE	LSU3_53	7660	LSU-beta	C
53	U	U|Um|Y	FALSE	U	U	U			0	U	TRUE	LSU3_54	7661	LSU-beta	T
54	C	C|mC	FALSE	C	C	C			0	C	TRUE	LSU3_55	7662	LSU-beta	C
55	U	U|Y	FALSE	U	U	U			0	U	TRUE	LSU3_56	7663	LSU-beta	T
56	G	G	TRUE	G	G	G			0	G	TRUE	LSU3_57	7664	LSU-beta	G
57	G	G	TRUE	G	G	G			0	G	TRUE	LSU3_58	7665	LSU-beta	G
58	U	U	TRUE	U	U	U			0	U	TRUE	LSU3_59	7666	LSU-beta	T
59	A	A|Am	FALSE	A	A	A			0	A	TRUE	LSU3_60	7667	LSU-beta	A
60	C	C	TRUE	C	C	C			0	C	TRUE	LSU3_61	7668	LSU-beta	C
61	A	A|Am	FALSE	A	A	A			0	A	TRUE	LSU3_62	7669	LSU-beta	A
62	U	U|Y	FALSE	U	U	U			0	U	TRUE	LSU3_63	7670	LSU-beta	T
63	A	A	TRUE	A	A	A			0	A	TRUE	LSU3_64	7671	LSU-beta	A
64	G	G	TRUE	G	G	G			0	G	TRUE	LSU3_65	7672	LSU-beta	G
65	A|Am	A	FALSE	A	A	A			0	A	TRUE	LSU3_66	7673	LSU-beta	A
66	G	G	TRUE	G	G	G			0	G	TRUE	LSU3_67	7674	LSU-beta	G
67	A	A	TRUE	A	A	A			0	A	TRUE	LSU3_68	7675	LSU-beta	A
68	A	A	TRUE	A	A	A			0	A	TRUE	LSU3_69	7676	LSU-beta	A
69	A	A	TRUE	A	A	A			0	A	TRUE	LSU3_70	7677	LSU-beta	A
70	Gm	Gm	TRUE	Gm	Gm	Gm	AAA(Gm)(Gm)(Um)ACACUCAG	AGAGAAA(Gm)(Gm)(Um)AC	1	G	TRUE	LSU3_71	7678	LSU-beta	G					TB9Cs1C1	Gm	+	-	+	+
71	Gm	Gm	TRUE	Gm	Gm	Gm	AAA(Gm)(Gm)(Um)ACACUCAG	AGAGAAA(Gm)(Gm)(Um)AC	1	G	TRUE	LSU3_72	7679	LSU-beta	G
72	Um	Um	TRUE	Um	Um	Um	AAA(Gm)(Gm)(Um)ACACUCAG	AGAGAAA(Gm)(Gm)(Um)AC	1	U	TRUE	LSU3_73	7680	LSU-beta	T					TB7Cs2C1	Um	Novel	Novel	+	+
73	A	A	TRUE	A	A	A			0	A	TRUE	LSU3_74	7681	LSU-beta	A
74	C	C	TRUE	C	C	C			0	C	TRUE	LSU3_75	7682	LSU-beta	C
75	A	A|Am	FALSE	A	A	A			0	A	TRUE	LSU3_76	7683	LSU-beta	A
76	C	C	TRUE	C	C	C			0	C	TRUE	LSU3_77	7684	LSU-beta	C
77	U	U|Um|Y	FALSE	U	U	U			0	U	TRUE	LSU3_78	7685	LSU-beta	T
78	C	C|mC	FALSE	C	C	C			0	C	TRUE	LSU3_79	7686	LSU-beta	C
79	A	A	TRUE	A	A	A			0	A	TRUE	LSU3_80	7687	LSU-beta	A
80	G	G	TRUE	G	G	G			0	G	TRUE	LSU3_81	7688	LSU-beta	G
81	G|Gm	G	FALSE	G	G	G			0	G	TRUE	LSU3_82	7689	LSU-beta	G
82	G	G	TRUE	G	G	G			0	G	TRUE	LSU3_83	7690	LSU-beta	G
83	A|Am	A	FALSE	A	A	A			0	A	TRUE	LSU3_84	7691	LSU-beta	A
84	A	A	TRUE	A	A	A			0	A	TRUE	LSU3_85	7692	LSU-beta	A
85	G	G	TRUE	G	G	G			0	G	TRUE	LSU3_86	7693	LSU-beta	G
86	U	U	TRUE	U	U	U			0	U	TRUE	LSU3_87	7694	LSU-beta	T
87	C	C|mC	FALSE	C	C	C			0	C	TRUE	LSU3_88	7695	LSU-beta	C
88	G	G	TRUE	G	G	G			0	G	TRUE	LSU3_89	7696	LSU-beta	G
89	G	G	TRUE	G	G	G			0	G	TRUE	LSU3_90	7697	LSU-beta	G
90	C	C	TRUE	C	C	C			0	C	TRUE	LSU3_91	7698	LSU-beta	C
91	A	A	TRUE	A	A	A			0	A	TRUE	LSU3_92	7699	LSU-beta	A
92	A	A	TRUE	A	A	A			0	A	TRUE	LSU3_93	7700	LSU-beta	A
93	A	A	TRUE	A	A	A			0	A	TRUE	LSU3_94	7701	LSU-beta	A
94	Am	Am	TRUE	Am	Am	Am	CAAA(Am)UAG	AAA(Am)U	1	A	TRUE	LSU3_95	7702	LSU-beta	A					TB3Cs3C1	Am	+	+	+	+
95	U	U	TRUE	U	U	U			0	U	TRUE	LSU3_96	7703	LSU-beta	T
96	A	A	TRUE	A	A	A			0	A	TRUE	LSU3_97	7704	LSU-beta	A
97	G	G	TRUE	G	G	G			0	G	TRUE	LSU3_98	7705	LSU-beta	G
98	A	A	TRUE	A	A	A			0	A	TRUE	LSU3_99	7706	LSU-beta	A
99	U	U	TRUE	U	U	U			0	U	TRUE	LSU3_100	7707	LSU-beta	T
100	G	G	TRUE	G	G	G			0	G	TRUE	LSU3_101	7708	LSU-beta	G
101	C	C	TRUE	C	C	C			0	C	TRUE	LSU3_102	7709	LSU-beta	C
102	G	G|Gm	FALSE	G	G	G			0	G	TRUE	LSU3_103	7710	LSU-beta	G
103	U	U|Y	FALSE	U	U	U			0	U	TRUE	LSU3_104	7711	LSU-beta	T
104	A	A	TRUE	A	A	A			0	A	TRUE	LSU3_105	7712	LSU-beta	A
105	A	A	TRUE	A	A	A			0	A	TRUE	LSU3_106	7713	LSU-beta	A
106	G	G	TRUE	G	G	G			0	G	TRUE	LSU3_107	7714	LSU-beta	G
107	U	U	TRUE	U	U	U			0	U	TRUE	LSU3_108	7715	LSU-beta	T
108	U	U|Um|Y	FALSE	U	U	U			0	U	TRUE	LSU3_109	7716	LSU-beta	T
109	C	C|mC	FALSE	C	C	C			0	C	TRUE	LSU3_110	7717	LSU-beta	C
110	G	G	TRUE	G	G	G			0	G	TRUE	LSU3_111	7718	LSU-beta	G
111	C	C	TRUE	C	C	C			0	C	TRUE	LSU3_112	7719	LSU-beta	C
112	A	A	TRUE	A	A	A			0	A	TRUE	LSU3_113	7720	LSU-beta	A
113	A	A	TRUE	A	A	A			0	A	TRUE	LSU3_114	7721	LSU-beta	A
114	G	G	TRUE	G	G	G			0	G	TRUE	LSU3_115	7722	LSU-beta	G
115	A|Am	A	FALSE	A	A	A			0	A	TRUE	LSU3_116	7723	LSU-beta	A
116	A	A	TRUE	A	A	A			0	A	TRUE	LSU3_117	7724	LSU-beta	A
117	G	G	TRUE	G	G	G			0	G	TRUE	LSU3_118	7725	LSU-beta	G
118	C	C	TRUE	C	C	C			0	C	TRUE	LSU3_119	7726	LSU-beta	C
119	A	A|Am	FALSE	A	A	A			0	A	TRUE	LSU3_120	7727	LSU-beta	A
120	U	U|Y	FALSE	U	U	U			0	U	TRUE	LSU3_121	7728	LSU-beta	T
121	U	U|Y	FALSE	U	U	U			0	U	TRUE	LSU3_122	7729	LSU-beta	T
122	G	G	TRUE	G	G	G			0	G	TRUE	LSU3_123	7730	LSU-beta	G
123	G	G	TRUE	G	G	G			0	G	TRUE	LSU3_124	7731	LSU-beta	G
124	C	C	TRUE	C	C	C			0	C	TRUE	LSU3_125	7732	LSU-beta	C
125	U	U|Um|Y	FALSE	U	U	U			0	U	TRUE	LSU3_126	7733	LSU-beta	T
126	C	C|mC	FALSE	C	C	C			0	C	TRUE	LSU3_127	7734	LSU-beta	C
127	U	U|Y	FALSE	U	U	U			0	U	TRUE	LSU3_128	7735	LSU-beta	T
128	G	G	TRUE	G	G	G			0	G	TRUE	LSU3_129	7736	LSU-beta	G
129	A|Am	A	FALSE	A	A	A			0	A	TRUE	LSU3_130	7737	LSU-beta	A
130	G	G	TRUE	G	G	G			0	G	TRUE	LSU3_131	7738	LSU-beta	G
131	G|Gm	G	FALSE	G	G	G			0	G	TRUE	LSU3_132	7739	LSU-beta	G
132	G	G	TRUE	G	G	G			0	G	TRUE	LSU3_133	7740	LSU-beta	G
133	C	C	TRUE	C	C	C			0	C	TRUE	LSU3_134	7741	LSU-beta	C
134	A	A	TRUE	A	A	A			0	A	TRUE	LSU3_135	7742	LSU-beta	A
135	A	A	TRUE	A	A	A			0	A	TRUE	LSU3_136	7743	LSU-beta	A
136	A	A	TRUE	A	A	A			0	A	TRUE	LSU3_137	7744	LSU-beta	A
137	G	G	TRUE	G	G	G			0	G	TRUE	LSU3_138	7745	LSU-beta	G
138	U|Y|Um	U	FALSE	U	U	U			0	U	TRUE	LSU3_139	7746	LSU-beta	T
139	G|Gm	G	FALSE	G	G	G			0	G	TRUE	LSU3_140	7747	LSU-beta	G
140	G|Gm	G	FALSE	G	G	G			0	G	TRUE	LSU3_141	7748	LSU-beta	G
141	G|Gm	G	FALSE	G	G	G			0	G	TRUE	LSU3_142	7749	LSU-beta	G
142	G|Gm	G	FALSE	G	G	G			0	G	TRUE	LSU3_143	7750	LSU-beta	G
143	G	G	TRUE	G	G	G			0	G	TRUE	LSU3_144	7751	LSU-beta	G
144	U	U	TRUE	U	U	U			0	U	TRUE	LSU3_145	7752	LSU-beta	T
145	C	C|Cm|mC	FALSE	C	C	C			0	C	TRUE	LSU3_146	7753	LSU-beta	C
146	C	C|Cm|mC	FALSE	C	C	C			0	C	TRUE	LSU3_147	7754	LSU-beta	C
147	A	A|Am	FALSE	A	A	A			0	A	TRUE	LSU3_148	7755	LSU-beta	A
148	C	C	TRUE	C	C	C			0	C	TRUE	LSU3_149	7756	LSU-beta	C
149	A	A	TRUE	A	A	A			0	A	TRUE	LSU3_150	7757	LSU-beta	A
150	G	G	TRUE	G	G	G			0	G	TRUE	LSU3_151	7758	LSU-beta	G
151	G	G	TRUE	G	G	G			0	G	TRUE	LSU3_152	7759	LSU-beta	G
152	A|Am	A	FALSE	A	A	A			0	A	TRUE	LSU3_153	7760	LSU-beta	A
153	G	G	TRUE	G	G	G			0	G	TRUE	LSU3_154	7761	LSU-beta	G
154	G|Gm	G	FALSE	G	G	G			0	G	TRUE	LSU3_155	7762	LSU-beta	G
155	G	G	TRUE	G	G	G			0	G	TRUE	LSU3_156	7763	LSU-beta	G
156	C	C	TRUE	C	C	C			0	C	TRUE	LSU3_157	7764	LSU-beta	C
157	C	C|mC	FALSE	C	C	C			0	C	TRUE	LSU3_158	7765	LSU-beta	C
158	A|Am	A	FALSE	A	A	A			0	A	TRUE	LSU3_159	7766	LSU-beta	A
159	G	G	TRUE	G	G	G			0	G	TRUE	LSU3_160	7767	LSU-beta	G
160	U|Y	U|Y	TRUE	U|Y	U|Y	U|Y	UG|YG	AGU|AGY	*	U	TRUE	LSU3_161	7768	LSU-beta	T
161	G	G|Gm	FALSE	G	G	G			0	G	TRUE	LSU3_162	7769	LSU-beta	G
162	U	U|Y	FALSE	U	U	U			0	U	TRUE	LSU3_163	7770	LSU-beta	T
163	C	C|Cm|mC	FALSE	C	C	C			0	C	TRUE	LSU3_164	7771	LSU-beta	C
164	C	C|mC	FALSE	C	C	C			0	C	TRUE	LSU3_165	7772	LSU-beta	C
165	U	U|Y	FALSE	U	U	U			0	U	TRUE	LSU3_166	7773	LSU-beta	T
166	U	U|Y	FALSE	U	U	U			0	U	TRUE	LSU3_167	7774	LSU-beta	T
167	U	U|Um|Y	FALSE	U	U	U			0	U	TRUE	LSU3_168	7775	LSU-beta	T
168	C	C|mC	FALSE	C	C	C			0	C	TRUE	LSU3_169	7776	LSU-beta	C
169	G	G|Gm	FALSE	G	G	G			0	G	TRUE	LSU3_170	7777	LSU-beta	G
170	U|Y	U|Y	TRUE	U|Y	U|Y	U|Y	UG|YG	GU|GY	*	U	TRUE	LSU3_171	7778	LSU-beta	T
171	G	G	TRUE	G	G	G			0	G	TRUE	LSU3_172	7779	LSU-beta	G
172	C	C	TRUE	C	C	C			0	C	TRUE	LSU3_173	7780	LSU-beta	C
173	G	G	TRUE	G	G	G			0	G	TRUE	LSU3_174	7781	LSU-beta	G
174	C	C	TRUE	C	C	C			0	C	TRUE	LSU3_175	7782	LSU-beta	C
175	G	G	TRUE	G	G	G			0	G	TRUE	LSU3_176	7783	LSU-beta	G
176	G	G	TRUE	G	G	G			0	G	TRUE	LSU3_177	7784	LSU-beta	G
177	C	C	TRUE	C	C	C			0	C	TRUE	LSU3_178	7785	LSU-beta	C
178	C	C|mC	FALSE	C	C	C			0	C	TRUE	LSU3_179	7786	LSU-beta	C
179	G	G|Gm	FALSE	G	G	G			0	G	TRUE	LSU3_180	7787	LSU-beta	G
180	U	U|Y	FALSE	U	U	U			0	U	TRUE	LSU3_181	7788	LSU-beta	T
181	U	U|Y	FALSE	U	U	U			0	U	TRUE	LSU3_182	7789	LSU-beta	T
182	U	U|Y	FALSE	U	U	U			0	U	TRUE	LSU3_183	7790	LSU-beta	T
183	U	U|Um|Y	FALSE	U	U	U			0	U	TRUE	LSU3_184	7791	LSU-beta	T
184	C	C|mC	FALSE	C	C	C			0	C	TRUE	LSU3_185	7792	LSU-beta	C
185	U	U|Y	FALSE	U	U	U			0	U	TRUE	LSU3_186	7793	LSU-beta	T
186	G	G	TRUE	G	G	G			0	G	TRUE	LSU3_187	7794	LSU-beta	G
187	C	C	TRUE	C	C	C			0	C	TRUE	LSU3_188	7795	LSU-beta	C
188	G	G|Gm	FALSE	G	G	G			0	G	TRUE	LSU3_189	7796	LSU-beta	G
189	U	U|Y	FALSE	U	U	U			0	U	TRUE	LSU3_190	7797	LSU-beta	T
190	U	U|Y	FALSE	U	U	U			0	U	TRUE	LSU3_191	7798	LSU-beta	T
191	U	U|Y	FALSE	U	U	U			0	U	TRUE	LSU3_192	7799	LSU-beta	T
192	U	U|Um|Y	FALSE	U	U	U			0	U	TRUE	LSU3_193	7800	LSU-beta	T
193	G	G|Gm	FALSE	G	G	G			0	G	TRUE	LSU3_194	7801	LSU-beta	G
194	U	U|Y	FALSE	U	U	U			0	U	TRUE	LSU3_195	7802	LSU-beta	T
195	U|Y	U|Um|Y	FALSE	U|Y	U|Y	U|Y	UUG|UYG		*	U	TRUE	LSU3_196	7803	LSU-beta	T
196	G	G|Gm	FALSE	G	G	G			0	G	TRUE	LSU3_197	7804	LSU-beta	G
197	U	U|Y	FALSE	U	U	U			0	U	TRUE	LSU3_198	7805	LSU-beta	T
198	U	U|Y	FALSE	U	U	U			0	U	TRUE	LSU3_199	7806	LSU-beta	T
199	U	U|Y	FALSE	U	U	U			0	U	TRUE	LSU3_200	7807	LSU-beta	T
200	U	U|Y	FALSE	U	U	U			0	U	TRUE	LSU3_201	7808	LSU-beta	T
201	G	G	TRUE	G	G	G			0	G	TRUE	LSU3_202	7809	LSU-beta	G
202	G	G	TRUE	G	G	G			0	G	TRUE	LSU3_203	7810	LSU-beta	G
203	C	C	TRUE	C	C	C			0	C	TRUE	LSU3_204	7811	LSU-beta	C
204	G	G|Gm	FALSE	G	G	G			0	G	TRUE	LSU3_205	7812	LSU-beta	G
205	U	U|Y	FALSE	U	U	U			0	U	TRUE	LSU3_206	7813	LSU-beta	T
206	U	U|Um|Y	FALSE	U	U	U			0	U	TRUE	LSU3_207	7814	LSU-beta	T
207	C	C|mC	FALSE	C	C	C			0	C	TRUE	LSU3_208	7815	LSU-beta	C
208	G	G	TRUE	G	G	G			0	G	TRUE	LSU3_209	7816	LSU-beta	G
209	C	C	TRUE	C	C	C			0	C	TRUE	LSU3_210	7817	LSU-beta	C
210	G	G	TRUE	G	G	G			0	G	TRUE	LSU3_211	7818	LSU-beta	G
211	C	C	TRUE	C	C	C			0	C	TRUE	LSU3_212	7819	LSU-beta	C
212	C	C|mC	FALSE	C	C	C			0	C	TRUE	LSU3_213	7820	LSU-beta	C
213	U	U|Y	FALSE	U	U	U			0	U	TRUE	LSU3_214	7821	LSU-beta	T
214	U	U|Y	FALSE	U	U	U			0	U	TRUE	LSU3_215	7822	LSU-beta	T
215	A	A|Am	FALSE	A	A	A			0	A	TRUE	LSU3_216	7823	LSU-beta	A
216	G	G	TRUE	G	G	G			0	G	TRUE	LSU3_217	7824	LSU-beta	G
217	C	C	TRUE	C	C	C			0	C	TRUE	LSU3_218	7825	LSU-beta	C
218	A	A|Am	FALSE	A	A	A			0	A	TRUE	LSU3_219	7826	LSU-beta	A
219	C	C	TRUE	C	C	C			0	C	TRUE	LSU3_220	7827	LSU-beta	C
220	A	A|Am	FALSE	A	A	A			0	A	TRUE	LSU3_221	7828	LSU-beta	A
221	U	U|Y	FALSE	U	U	U			0	U	TRUE	LSU3_222	7829	LSU-beta	T
222	A	A|Am	FALSE	A	A	A			0	A	TRUE	LSU3_223	7830	LSU-beta	A
223	C	C	TRUE	C	C	C			0	C	TRUE	LSU3_224	7831	LSU-beta	C
224	G	G	TRUE	G	G	G			0	G	TRUE	LSU3_225	7832	LSU-beta	G
225	C	C	TRUE	C	C	C			0	C	TRUE	LSU3_226	7833	LSU-beta	C
226	G	G	TRUE	G	G	G			0	G	TRUE	LSU3_227	7834	LSU-beta	G
227	G	G	TRUE	G	G	G			0	G	TRUE	LSU3_228	7835	LSU-beta	G
228	C	C	TRUE	C	C	C			0	C	TRUE	LSU3_229	7836	LSU-beta	C
229	G	G	TRUE	G	G	G			0	G	TRUE	LSU3_230	7837	LSU-beta	G
230	A	A|Am	FALSE	A	A	A			0	A	TRUE	LSU3_231	7838	LSU-beta	A
231	C|Cm	C	FALSE	C	C	C			0	C	TRUE	LSU3_232	7839	LSU-beta	C
232	C	C|mC	FALSE	C	C	C			0	C	TRUE	LSU3_233	7840	LSU-beta	C
233	G	G|Gm	FALSE	G	G	G			0	G	TRUE	LSU3_234	7841	LSU-beta	G
234	U	U|Y	FALSE	U	U	U			0	U	TRUE	LSU3_235	7842	LSU-beta	T
235	U	U|Y	FALSE	U	U	U			0	U	TRUE	LSU3_236	7843	LSU-beta	T
236	U	U|Y	FALSE	U	U	U			0	U	TRUE	LSU3_237	7844	LSU-beta	T
237	U	U|Y	FALSE	U	U	U			0	U	TRUE	LSU3_238	7845	LSU-beta	T
238	G	G	TRUE	G	G	G			0	G	TRUE	LSU3_239	7846	LSU-beta	G
239	C	C|Cm	FALSE	C	C	C			0	C	TRUE	LSU3_240	7847	LSU-beta	C
240	U	U|Um|Y	FALSE	U	U	U			0	U	TRUE	LSU3_241	7848	LSU-beta	T
241	C	C|mC	FALSE	C	C	C			0	C	TRUE	LSU3_242	7849	LSU-beta	C
242	G	G	TRUE	G	G	G			0	G	TRUE	LSU3_243	7850	LSU-beta	G
243	G	G	TRUE	G	G	G			0	G	TRUE	LSU3_244	7851	LSU-beta	G
244	A	A	TRUE	A	A	A			0	A	TRUE	LSU3_245	7852	LSU-beta	A
245	A	A	TRUE	A	A	A			0	A	TRUE	LSU3_246	7853	LSU-beta	A
246	C	C	TRUE	C	C	C			0	C	TRUE	LSU3_247	7854	LSU-beta	C
247	G	G|Gm	FALSE	G	G	G			0	G	TRUE	LSU3_248	7855	LSU-beta	G
248	U|Y	U|Y	TRUE	U|Y	U|Y	U|Y	UG|YG	GU|GY	*	U	TRUE	LSU3_249	7856	LSU-beta	T
249	G	G	TRUE	G	G	G			0	G	TRUE	LSU3_250	7857	LSU-beta	G
250	A|Am	A	FALSE	A	A	A			0	A	TRUE	LSU3_251	7858	LSU-beta	A
251	A	A	TRUE	A	A	A			0	A	TRUE	LSU3_252	7859	LSU-beta	A
252	G	G	TRUE	G	G	G			0	G	TRUE	LSU3_253	7860	LSU-beta	G
253	G	G	TRUE	G	G	G			0	G	TRUE	LSU3_254	7861	LSU-beta	G
254	C	C	TRUE	C	C	C			0	C	TRUE	LSU3_255	7862	LSU-beta	C
255	U	U|Um|Y	FALSE	U	U	U			0	U	TRUE	LSU3_256	7863	LSU-beta	T
256	A	A|Am	FALSE	A	A	A			0	A	TRUE	LSU3_257	7864	LSU-beta	A
257	C	C	TRUE	C	C	C			0	C	TRUE	LSU3_258	7865	LSU-beta	C
258	C	C|Cm|mC	FALSE	C	C	C			0	C	TRUE	LSU3_259	7866	LSU-beta	C
259	C	C|mC	FALSE	C	C	C			0	C	TRUE	LSU3_260	7867	LSU-beta	C
260	U	U|Um|Y	FALSE	U	U	U			0	U	TRUE	LSU3_261	7868	LSU-beta	T
261	C	C|Cm|mC	FALSE	C	C	C			0	C	TRUE	LSU3_262	7869	LSU-beta	C
262	C	C|Cm|mC	FALSE	C	C	C			0	C	TRUE	LSU3_263	7870	LSU-beta	C
263	C	C|mC	FALSE	C	C	C			0	C	TRUE	LSU3_264	7871	LSU-beta	C
264	G	G	TRUE	G	G	G			0	G	TRUE	LSU3_265	7872	LSU-beta	G
265	A|Am	A|Am	TRUE	A|Am	A|Am	A|Am	AG|(Am)G	GAGC|G(Am)GC	*	A	TRUE	LSU3_266	7873	LSU-beta	A
266	G	G	TRUE	G	G	G			0	G	TRUE	LSU3_267	7874	LSU-beta	G
267	C	C	TRUE	C	C	C			0	C	TRUE	LSU3_268	7875	LSU-beta	C
268	C	C|mC	FALSE	C	C	C			0	C	TRUE	LSU3_269	7876	LSU-beta	C
269	G	G|Gm	FALSE	G	G	G			0	G	TRUE	LSU3_270	7877	LSU-beta	G
270	U	U|Y	FALSE	U	U	U			0	U	TRUE	LSU3_271	7878	LSU-beta	T
271	A	A|Am	FALSE	A	A	A			0	A	TRUE	LSU3_272	7879	LSU-beta	A
272	U	U|Y	FALSE	U	U	U			0	U	TRUE	LSU3_273	7880	LSU-beta	T
273	C	C|mC	FALSE	C	C	C			0	C	TRUE	LSU3_274	7881	LSU-beta	C
274	U	U|Um|Y	FALSE	U	U	U			0	U	TRUE	LSU3_275	7882	LSU-beta	T
275	A	A|Am	FALSE	A	A	A			0	A	TRUE	LSU3_276	7883	LSU-beta	A
276	C	C	TRUE	C	C	C			0	C	TRUE	LSU3_277	7884	LSU-beta	C
277	U	U|Y	FALSE	U	U	U			0	U	TRUE	LSU3_278	7885	LSU-beta	T
278	A	A	TRUE	A	A	A			0	A	TRUE	LSU3_279	7886	LSU-beta	A
279	A	A|Am	FALSE	A	A	A			0	A	TRUE	LSU3_280	7887	LSU-beta	A
280	C	C	TRUE	C	C	C			0	C	TRUE	LSU3_281	7888	LSU-beta	C
281	C	C|mC	FALSE	C	C	C			0	C	TRUE	LSU3_282	7889	LSU-beta	C
282	U	U|Um|Y	FALSE	U	U	U			0	U	TRUE	LSU3_283	7890	LSU-beta	T
283	C	C|Cm|mC	FALSE	C	C	C			0	C	TRUE	LSU3_284	7891	LSU-beta	C
284	C	C|mC	FALSE	C	C	C			0	C	TRUE	LSU3_285	7892	LSU-beta	C
285	U	U|Y	FALSE	U	U	U			0	U	TRUE	LSU3_286	7893	LSU-beta	T
286	U	U|Um|Y	FALSE	U	U	U			0	U	TRUE	LSU3_287	7894	LSU-beta	T
287	C	C|mC	FALSE	C	C	C			0	C	TRUE	LSU3_288	7895	LSU-beta	C
288	U	U|Y	FALSE	U	U	U			0	U	TRUE	LSU3_289	7896	LSU-beta	T
289	G	G	TRUE	G	G	G			0	G	TRUE	LSU3_290	7897	LSU-beta	G
290	G	G	TRUE	G	G	G			0	G	TRUE	LSU3_291	7898	LSU-beta	G
291	U|Y	U	FALSE	U	U	U			0	U	TRUE	LSU3_292	7899	LSU-beta	T
292	G	G|Gm	FALSE	G	G	G			0	G	TRUE	LSU3_293	7900	LSU-beta	G
293	U|Y	U|Y	TRUE	U|Y	U|Y	U|Y	UG|YG	GU|GY	*	U	TRUE	LSU3_294	7901	LSU-beta	T
294	G	G|Gm	FALSE	G	G	G			0	G	TRUE	LSU3_295	7902	LSU-beta	G
295	U	U|Y	FALSE	U	U	U			0	U	TRUE	LSU3_296	7903	LSU-beta	T
296	U|Y	U|Um|Y	FALSE	U|Y	U|Y	U|Y	UUG|UYG		*	U	TRUE	LSU3_297	7904	LSU-beta	T
297	G	G|Gm	FALSE	G	G	G			0	G	TRUE	LSU3_298	7905	LSU-beta	G
298	U	U|Y	FALSE	U	U	U			0	U	TRUE	LSU3_299	7906	LSU-beta	T
299	U	U|Y	FALSE	U	U	U			0	U	TRUE	LSU3_300	7907	LSU-beta	T
300	U	U|Y	FALSE	U	U	U			0	U	TRUE	LSU3_301	7908	LSU-beta	T
301	U	U|Y	FALSE	U	U	U			0	U	TRUE	LSU3_302	7909	LSU-beta	T
302	U	U|Um|Y	FALSE	U	U	U			0	U	TRUE	LSU3_303	7910	LSU-beta	T
303	A	A|Am	FALSE	A	A	A			0	A	TRUE	LSU3_304	7911	LSU-beta	A
304	C	C	TRUE	C	C	C			0	C	TRUE	LSU3_305	7912	LSU-beta	C
305	G	G|Gm	FALSE	G	G	G			0	G	TRUE	LSU3_306	7913	LSU-beta	G
306	U	U|Y	FALSE	U	U	U			0	U	TRUE	LSU3_307	7914	LSU-beta	T
307	C	C|mC	FALSE	C	C	C			0	C	TRUE	LSU3_308	7915	LSU-beta	C
308	U	U|Um|Y	FALSE	U	U	U			0	U	TRUE	LSU3_309	7916	LSU-beta	T
309	C	C|Cm|mC	FALSE	C	C	C			0	C	TRUE	LSU3_310	7917	LSU-beta	C
310	A	A|Am	FALSE	A	A	A			0	A	TRUE	LSU3_311	7918	LSU-beta	A
311	C	C	TRUE	C	C	C			0	C	TRUE	LSU3_312	7919	LSU-beta	C
312	U	U|Um|Y	FALSE	U	U	U			0	U	TRUE	LSU3_313	7920	LSU-beta	T
313	C	C|Cm|mC	FALSE	C	C	C			0	C	TRUE	LSU3_314	7921	LSU-beta	C
314	C	C|Cm|mC	FALSE	C	C	C			0	C	TRUE	LSU3_315	7922	LSU-beta	C
315	C	C|mC	FALSE	C	C	C			0	C	TRUE	LSU3_316	7923	LSU-beta	C
316	G	G	TRUE	G	G	G			0	G	TRUE	LSU3_317	7924	LSU-beta	G
317	C	C	TRUE	C	C	C			0	C	TRUE	LSU3_318	7925	LSU-beta	C
318	G	G	TRUE	G	G	G			0	G	TRUE	LSU3_319	7926	LSU-beta	G
319	C	C	TRUE	C	C	C			0	C	TRUE	LSU3_320	7927	LSU-beta	C
320	A	A	TRUE	A	A	A			0	A	TRUE	LSU3_321	7928	LSU-beta	A
321	G	G	TRUE	G	G	G			0	G	TRUE	LSU3_322	7929	LSU-beta	G
322	G	G	TRUE	G	G	G			0	G	TRUE	LSU3_323	7930	LSU-beta	G
323	U|Y	U|Um	FALSE	U	U	U			0	U	TRUE	LSU3_324	7931	LSU-beta	T
324	G	G|Gm	FALSE	G	G	G			0	G	TRUE	LSU3_325	7932	LSU-beta	G
325	U	U|Y	FALSE	U	U	U			0	U	TRUE	LSU3_326	7933	LSU-beta	T
326	U	U|Y	FALSE	U	U	U			0	U	TRUE	LSU3_327	7934	LSU-beta	T
327	U	U|Y	FALSE	U	U	U			0	U	TRUE	LSU3_328	7935	LSU-beta	T
328	U	U|Um|Y	FALSE	U	U	U			0	U	TRUE	LSU3_329	7936	LSU-beta	T
329	C	C|mC	FALSE	C	C	C			0	C	TRUE	LSU3_330	7937	LSU-beta	C
330	G	G	TRUE	G	G	G			0	G	TRUE	LSU3_331	7938	LSU-beta	G
331	C	C|Cm	FALSE	C	C	C			0	C	TRUE	LSU3_332	7939	LSU-beta	C
332	U	U|Y	FALSE	U	U	U			0	U	TRUE	LSU3_333	7940	LSU-beta	T
333	U	U|Um|Y	FALSE	U	U	U			0	U	TRUE	LSU3_334	7941	LSU-beta	T
334	C	C|Cm|mC	FALSE	C	C	C			0	C	TRUE	LSU3_335	7942	LSU-beta	C
335	C	C|mC	FALSE	C	C	C			0	C	TRUE	LSU3_336	7943	LSU-beta	C
336	U	U|Y	FALSE	U	U	U			0	U	TRUE	LSU3_337	7944	LSU-beta	T
337	U	U|Y	FALSE	U	U	U			0	U	TRUE	LSU3_338	7945	LSU-beta	T
338	U	U|Y	FALSE	U	U	U			0	U	TRUE	LSU3_339	7946	LSU-beta	T
339	U	U|Y	FALSE	U	U	U			0	U	TRUE	LSU3_340	7947	LSU-beta	T
340	U	U|Y	FALSE	U	U	U			0	U	TRUE	LSU3_341	7948	LSU-beta	T
341	U	U|Y	FALSE	U	U	U			0	U	TRUE	LSU3_342	7949	LSU-beta	T
342	G	G	TRUE	G	G	G			0	G	TRUE	LSU3_343	7950	LSU-beta	G
343	G	G	TRUE	G	G	G			0	G	TRUE	LSU3_344	7951	LSU-beta	G
344	U	U	TRUE	U	U	U			0	U	TRUE	LSU3_345	7952	LSU-beta	T
345	U|Y	U|Y	TRUE	U|Y	U|Y	U|Y	UUG|UYG		*	U	TRUE	LSU3_346	7953	LSU-beta	T
346	G	G	TRUE	G	G	G			0	G	TRUE	LSU3_347	7954	LSU-beta	G
347	C	C	TRUE	C	C	C			0	C	TRUE	LSU3_348	7955	LSU-beta	C
348	G	G	TRUE	G	G	G			0	G	TRUE	LSU3_349	7956	LSU-beta	G
349	C	C	TRUE	C	C	C			0	C	TRUE	LSU3_350	7957	LSU-beta	C
350	A	A|Am	FALSE	A	A	A			0	A	TRUE	LSU3_351	7958	LSU-beta	A
351	C	C	TRUE	C	C	C			0	C	TRUE	LSU3_352	7959	LSU-beta	C
352	C	C|mC	FALSE	C	C	C			0	C	TRUE	LSU3_353	7960	LSU-beta	C
353	U	U|Um|Y	FALSE	U	U	U			0	U	TRUE	LSU3_354	7961	LSU-beta	T
354	A	A|Am	FALSE	A	A	A			0	A	TRUE	LSU3_355	7962	LSU-beta	A
355	C	C	TRUE	C	C	C			0	C	TRUE	LSU3_356	7963	LSU-beta	C
356	A	A	TRUE	A	A	A			0	A	TRUE	LSU3_357	7964	LSU-beta	A
357	A	A	TRUE	A	A	A			0	A	TRUE	LSU3_358	7965	LSU-beta	A
358	A	A|Am	FALSE	A	A	A			0	A	TRUE	LSU3_359	7966	LSU-beta	A
359	U	U	TRUE	U	U	U			0	U	TRUE	LSU3_360	7967	LSU-beta	T
360	U	U|Y	FALSE	U	U	U			0	U	TRUE	LSU3_361	7968	LSU-beta	T
361	G	G	TRUE	G	G	G			0	G	TRUE	LSU3_362	7969	LSU-beta	G
362	C	C	TRUE	C	C	C			0	C	TRUE	LSU3_363	7970	LSU-beta	C
363	C	C|mC	FALSE	C	C	C			0	C	TRUE	LSU3_364	7971	LSU-beta	C
364	A	A	TRUE	A	A	A			0	A	TRUE	LSU3_365	7972	LSU-beta	A
365	A	A|Am	FALSE	A	A	A			0	A	TRUE	LSU3_366	7973	LSU-beta	A
366	C	C	TRUE	C	C	C			0	C	TRUE	LSU3_367	7974	LSU-beta	C
367	U	U|Um|Y	FALSE	U	U	U			0	U	TRUE	LSU3_368	7975	LSU-beta	T
368	C	C|mC	FALSE	C	C	C			0	C	TRUE	LSU3_369	7976	LSU-beta	C
369	A	A	TRUE	A	A	A			0	A	TRUE	LSU3_370	7977	LSU-beta	A
370	G	G	TRUE	G	G	G			0	G	TRUE	LSU3_371	7978	LSU-beta	G
371	A	A	TRUE	A	A	A			0	A	TRUE	LSU3_372	7979	LSU-beta	A
372	A	A	TRUE	A	A	A			0	A	TRUE	LSU3_373	7980	LSU-beta	A
373	C	C	TRUE	C	C	C			0	C	TRUE	LSU3_374	7981	LSU-beta	C
374	U	U|Y	FALSE	U	U	U			0	U	TRUE	LSU3_375	7982	LSU-beta	T
375	G	G	TRUE	G	G	G			0	G	TRUE	LSU3_376	7983	LSU-beta	G
376	Cm	C|Cm	FALSE	Cm	Cm	Cm	(Cm)UUACG	G(Cm)U	1	C	TRUE	LSU3_377	7984	LSU-beta	C					TB9Cs4C3	Cm	+	+	+	+
377	U	U|Y	FALSE	U	U	U			0	U	TRUE	LSU3_378	7985	LSU-beta	T
378	U	U|Um|Y	FALSE	U	U	U			0	U	TRUE	LSU3_379	7986	LSU-beta	T
379	A	A|Am	FALSE	A	A	A			0	A	TRUE	LSU3_380	7987	LSU-beta	A
380	C	C	TRUE	C	C	C			0	C	TRUE	LSU3_381	7988	LSU-beta	C
381	G	G	TRUE	G	G	G			0	G	TRUE	LSU3_382	7989	LSU-beta	G
382	G	G	TRUE	G	G	G			0	G	TRUE	LSU3_383	7990	LSU-beta	G
383	C	C	TRUE	C	C	C			0	C	TRUE	LSU3_384	7991	LSU-beta	C
384	G	G	TRUE	G	G	G			0	G	TRUE	LSU3_385	7992	LSU-beta	G
385	G|Gm	G	FALSE	G	G	G			0	G	TRUE	LSU3_386	7993	LSU-beta	G
386	G|Gm	G	FALSE	G	G	G			0	G	TRUE	LSU3_387	7994	LSU-beta	G
387	G	G	TRUE	G	G	G			0	G	TRUE	LSU3_388	7995	LSU-beta	G
388	A	A	TRUE	A	A	A			0	A	TRUE	LSU3_389	7996	LSU-beta	A
389	A	A	TRUE	A	A	A			0	A	TRUE	LSU3_390	7997	LSU-beta	A
390	U	U	TRUE	U	U	U			0	U	TRUE	LSU3_391	7998	LSU-beta	T
391	C	C|Cm|mC	FALSE	C	C	C			0	C	TRUE	LSU3_392	7999	LSU-beta	C
392	C	C|mC	FALSE	C	C	C			0	C	TRUE	LSU3_393	8000	LSU-beta	C
393	A	A	TRUE	A	A	A			0	A	TRUE	LSU3_394	8001	LSU-beta	A
394	A	A|Am	FALSE	A	A	A			0	A	TRUE	LSU3_395	8002	LSU-beta	A
395	C	C	TRUE	C	C	C			0	C	TRUE	LSU3_396	8003	LSU-beta	C
396	U	U|Um|Y	FALSE	U	U	U			0	U	TRUE	LSU3_397	8004	LSU-beta	T
397	G	G|Gm	FALSE	G	G	G			0	G	TRUE	LSU3_398	8005	LSU-beta	G
398	U	U|Y	FALSE	U	U	U			0	U	TRUE	LSU3_399	8006	LSU-beta	T
399	Am	A|Am	FALSE	Am	Am	Am	U(Am)UAAUUAAAACAUAG	(Am)U	1	A	TRUE	LSU3_400	8007	LSU-beta	A					TB6Cs1C2	Am	+	+	+	+
400	U	U|Y	FALSE	U	U	U			0	U	TRUE	LSU3_401	8008	LSU-beta	T
401	A	A	TRUE	A	A	A			0	A	TRUE	LSU3_402	8009	LSU-beta	A
402	A	A	TRUE	A	A	A			0	A	TRUE	LSU3_403	8010	LSU-beta	A
403	U	U	TRUE	U	U	U			0	U	TRUE	LSU3_404	8011	LSU-beta	T
404	U	U|Y	FALSE	U	U	U			0	U	TRUE	LSU3_405	8012	LSU-beta	T
405	A	A	TRUE	A	A	A			0	A	TRUE	LSU3_406	8013	LSU-beta	A
406	A	A	TRUE	A	A	A			0	A	TRUE	LSU3_407	8014	LSU-beta	A
407	A	A	TRUE	A	A	A			0	A	TRUE	LSU3_408	8015	LSU-beta	A
408	A	A	TRUE	A	A	A			0	A	TRUE	LSU3_409	8016	LSU-beta	A
409	C	C	TRUE	C	C	C			0	C	TRUE	LSU3_410	8017	LSU-beta	C
410	A	A|Am	FALSE	A	A	A			0	A	TRUE	LSU3_411	8018	LSU-beta	A
411	U	U|Y	FALSE	U	U	U			0	U	TRUE	LSU3_412	8019	LSU-beta	T
412	A	A	TRUE	A	A	A			0	A	TRUE	LSU3_413	8020	LSU-beta	A
413	G	G	TRUE	G	G	G			0	G	TRUE	LSU3_414	8021	LSU-beta	G
414	G	G	TRUE	G	G	G			0	G	TRUE	LSU3_415	8022	LSU-beta	G
415	U	U	TRUE	U	U	U			0	U	TRUE	LSU3_416	8023	LSU-beta	T
416	U|Y	U|Y	TRUE	U|Y	U|Y	U|Y	UUUG|UYUG		*	U	TRUE	LSU3_417	8024	LSU-beta	T
417	U	U|Um|Y	FALSE	U	U	U	UUUG|UYUG		0	U	TRUE	LSU3_418	8025	LSU-beta	T					TB11Cs2C1	Um	-	-	+	+
418	G	G|Gm	FALSE	G	G	G			0	G	TRUE	LSU3_419	8026	LSU-beta	G
419	U|Y	U|Y	TRUE	U|Y	U|Y	U|Y	UG|YG	GU|GY	*	U	TRUE	LSU3_420	8027	LSU-beta	T
420	G	G	TRUE	G	G	G			0	G	TRUE	LSU3_421	8028	LSU-beta	G
421	A	A	TRUE	A	A	A			0	A	TRUE	LSU3_422	8029	LSU-beta	A
422	U	U|Y	FALSE	U	U	U			0	U	TRUE	LSU3_423	8030	LSU-beta	T
423	G	G	TRUE	G	G	G			0	G	TRUE	LSU3_424	8031	LSU-beta	G
424	C	C	TRUE	C	C	C			0	C	TRUE	LSU3_425	8032	LSU-beta	C
425	A	A|Am	FALSE	A	A	A			0	A	TRUE	LSU3_426	8033	LSU-beta	A
426	U	U|Y	FALSE	U	U	U			0	U	TRUE	LSU3_427	8034	LSU-beta	T
427	C	C|Cm|mC	FALSE	C	C	C			0	C	TRUE	LSU3_428	8035	LSU-beta	C
428	C	C|mC	FALSE	C	C	C			0	C	TRUE	LSU3_429	8036	LSU-beta	C
429	A	A	TRUE	A	A	A			0	A	TRUE	LSU3_430	8037	LSU-beta	A
430	A	A	TRUE	A	A	A			0	A	TRUE	LSU3_431	8038	LSU-beta	A
431	G	G	TRUE	G	G	G			0	G	TRUE	LSU3_432	8039	LSU-beta	G
432	U|Y|Um	U	FALSE	U	U	U			0	U	TRUE	LSU3_433	8040	LSU-beta	T
433	G|Gm	G	FALSE	G	G	G			0	G	TRUE	LSU3_434	8041	LSU-beta	G
434	G	G	TRUE	G	G	G			0	G	TRUE	LSU3_435	8042	LSU-beta	G
435	U|Y	U	FALSE	U	U	U			0	U	TRUE	LSU3_436	8043	LSU-beta	T
436	G	G|Gm	FALSE	G	G	G			0	G	TRUE	LSU3_437	8044	LSU-beta	G
437	U	U|Y	FALSE	U	U	U			0	U	TRUE	LSU3_438	8045	LSU-beta	T
438	A	A|Am	FALSE	A	A	A			0	A	TRUE	LSU3_439	8046	LSU-beta	A
439	U	U|Y	FALSE	U	U	U			0	U	TRUE	LSU3_440	8047	LSU-beta	T
440	G	G|Gm	FALSE	G	G	G			0	G	TRUE	LSU3_441	8048	LSU-beta	G
441	U	U|Y	FALSE	U	U	U			0	U	TRUE	LSU3_442	8049	LSU-beta	T
442	C	C|mC	FALSE	C	C	C			0	C	TRUE	LSU3_443	8050	LSU-beta	C
443	G	G	TRUE	G	G	G			0	G	TRUE	LSU3_444	8051	LSU-beta	G
444	C	C	TRUE	C	C	C			0	C	TRUE	LSU3_445	8052	LSU-beta	C
445	A	A	TRUE	A	A	A			0	A	TRUE	LSU3_446	8053	LSU-beta	A
446	A	A	TRUE	A	A	A			0	A	TRUE	LSU3_447	8054	LSU-beta	A
447	A	A	TRUE	A	A	A			0	A	TRUE	LSU3_448	8055	LSU-beta	A
448	C	C	TRUE	C	C	C			0	C	TRUE	LSU3_449	8056	LSU-beta	C
449	U	U|Y	FALSE	U	U	U			0	U	TRUE	LSU3_450	8057	LSU-beta	T
450	G	G	TRUE	G	G	G			0	G	TRUE	LSU3_451	8058	LSU-beta	G
451	A	A	TRUE	A	A	A			0	A	TRUE	LSU3_452	8059	LSU-beta	A
452	U	U|Y	FALSE	U	U	U			0	U	TRUE	LSU3_453	8060	LSU-beta	T
453	U	U|Y	FALSE	U	U	U			0	U	TRUE	LSU3_454	8061	LSU-beta	T
454	Y	U|Um|Y	FALSE	Y	Y	Y	AUUYCUG		1	U	TRUE	LSU3_455	8062	LSU-beta	T	+	TB10Cs3H2	+	+						+
455	C	C|mC	FALSE	C	C	C			0	C	TRUE	LSU3_456	8063	LSU-beta	C
456	U	U|Y	FALSE	U	U	U			0	U	TRUE	LSU3_457	8064	LSU-beta	T
457	G	G	TRUE	G	G	G			0	G	TRUE	LSU3_458	8065	LSU-beta	G
458	C	C	TRUE	C	C	C			0	C	TRUE	LSU3_459	8066	LSU-beta	C
459	C	C|Cm|mC	FALSE	C	C	C			0	C	TRUE	LSU3_460	8067	LSU-beta	C
460	C	C|mC	FALSE	C	C	C			0	C	TRUE	LSU3_461	8068	LSU-beta	C
461	A	A	TRUE	A	A	A			0	A	TRUE	LSU3_462	8069	LSU-beta	A
462	G	G	TRUE	G	G	G			0	G	TRUE	LSU3_463	8070	LSU-beta	G
463	U|Y	U|Y	TRUE	U|Y	U|Y	U|Y	UG|YG	AGU|AGY	*	U	TRUE	LSU3_464	8071	LSU-beta	T
464	G	G	TRUE	G	G	G			0	G	TRUE	LSU3_465	8072	LSU-beta	G
465	C	C|Cm	FALSE	C	C	C			0	C	TRUE	LSU3_466	8073	LSU-beta	C
466	U	U|Um|Y	FALSE	U	U	U			0	U	TRUE	LSU3_467	8074	LSU-beta	T
467	C	C|mC	FALSE	C	C	C			0	C	TRUE	LSU3_468	8075	LSU-beta	C
468	U	U|Y	FALSE	U	U	U			0	U	TRUE	LSU3_469	8076	LSU-beta	T
469	G	G	TRUE	G	G	G			0	G	TRUE	LSU3_470	8077	LSU-beta	G
470	A	A	TRUE	A	A	A			0	A	TRUE	LSU3_471	8078	LSU-beta	A
471	A	A	TRUE	A	A	A			0	A	TRUE	LSU3_472	8079	LSU-beta	A
472	U|Y+m	U|Y	FALSE	U	U	U			0	U	TRUE	LSU3_473	8080	LSU-beta	T
473	G	G|Gm	FALSE	G	G	G			0	G	TRUE	LSU3_474	8081	LSU-beta	G
474	U	U|Y	FALSE	U	U	U			0	U	TRUE	LSU3_475	8082	LSU-beta	T
475	C	C|mC	FALSE	C	C	C			0	C	TRUE	LSU3_476	8083	LSU-beta	C
476	A	A	TRUE	A	A	A			0	A	TRUE	LSU3_477	8084	LSU-beta	A
477	A	A|Am	FALSE	A	A	A			0	A	TRUE	LSU3_478	8085	LSU-beta	A
478	C	C	TRUE	C	C	C			0	C	TRUE	LSU3_479	8086	LSU-beta	C
479	G	G|Gm	FALSE	G	G	G			0	G	TRUE	LSU3_480	8087	LSU-beta	G
480	U|Y	U|Y	TRUE	U|Y	U|Y	U|Y	UG|YG	GU|GY	*	U	TRUE	LSU3_481	8088	LSU-beta	T
481	G	G	TRUE	G	G	G			0	G	TRUE	LSU3_482	8089	LSU-beta	G
482	A	A|Am	FALSE	A	A	A			0	A	TRUE	LSU3_483	8090	LSU-beta	A
483	C	C	TRUE	C	C	C			0	C	TRUE	LSU3_484	8091	LSU-beta	C
484	G	G	TRUE	G	G	G			0	G	TRUE	LSU3_485	8092	LSU-beta	G
485	A|Am	A|Am	TRUE	A|Am	A	A			0	A	TRUE	LSU3_486	8093	LSU-beta	A
486	G	G	TRUE	G	G	G			0	G	TRUE	LSU3_487	8094	LSU-beta	G
487	A	A|Am	FALSE	A	A	A			0	A	TRUE	LSU3_488	8095	LSU-beta	A
488	U	U	TRUE	U	U	U			0	U	TRUE	LSU3_489	8096	LSU-beta	T
489	Y	U|Um|Y	FALSE	Y	Y	Y	AUYCACCG		1	U	TRUE	LSU3_490	8097	LSU-beta	T	+	TB10Cs2H1	+	+						+
490	C	C|Cm|mC	FALSE	C	C	C			0	C	TRUE	LSU3_491	8098	LSU-beta	C
491	A	A|Am	FALSE	A	A	A			0	A	TRUE	LSU3_492	8099	LSU-beta	A
492	C	C	TRUE	C	C	C			0	C	TRUE	LSU3_493	8100	LSU-beta	C
493	C	C|mC	FALSE	C	C	C			0	C	TRUE	LSU3_494	8101	LSU-beta	C
494	G	G	TRUE	G	G	G			0	G	TRUE	LSU3_495	8102	LSU-beta	G
495	A	A|Am	FALSE	A	A	A			0	A	TRUE	LSU3_496	8103	LSU-beta	A
496	C	C	TRUE	C	C	C			0	C	TRUE	LSU3_497	8104	LSU-beta	C
497	G	G	TRUE	G	G	G			0	G	TRUE	LSU3_498	8105	LSU-beta	G
498	C	C	TRUE	C	C	C			0	C	TRUE	LSU3_499	8106	LSU-beta	C
499	G	G	TRUE	G	G	G			0	G	TRUE	LSU3_500	8107	LSU-beta	G
500	C	C	TRUE	C	C	C			0	C	TRUE	LSU3_501	8108	LSU-beta	C
501	G	G	TRUE	G	G	G			0	G	TRUE	LSU3_502	8109	LSU-beta	G
502	G|Gm	G	FALSE	G	G	G			0	G	TRUE	LSU3_503	8110	LSU-beta	G
503	G	G	TRUE	G	G	G			0	G	TRUE	LSU3_504	8111	LSU-beta	G
504	U	U	TRUE	U	U	U			0	U	TRUE	LSU3_505	8112	LSU-beta	T
505	A	A	TRUE	A	A	A			0	A	TRUE	LSU3_506	8113	LSU-beta	A
506	A	A	TRUE	A	A	A			0	A	TRUE	LSU3_507	8114	LSU-beta	A
507	A	A	TRUE	A	A	A			0	A	TRUE	LSU3_508	8115	LSU-beta	A
508	C	C	TRUE	C	C	C			0	C	TRUE	LSU3_509	8116	LSU-beta	C
509	G	G	TRUE	G	G	G			0	G	TRUE	LSU3_510	8117	LSU-beta	G
510	G	G	TRUE	G	G	G			0	G	TRUE	LSU3_511	8118	LSU-beta	G
511	C	C	TRUE	C	C	C			0	C	TRUE	LSU3_512	8119	LSU-beta	C
512	G	G	TRUE	G	G	G			0	G	TRUE	LSU3_513	8120	LSU-beta	G
513	G|Gm	G	FALSE	G	G	G			0	G	TRUE	LSU3_514	8121	LSU-beta	G
514	G	G	TRUE	G	G	G			0	G	TRUE	LSU3_515	8122	LSU-beta	G
515	A|Am	A	FALSE	A	A	A			0	A	TRUE	LSU3_516	8123	LSU-beta	A
516	G	G	TRUE	G	G	G			0	G	TRUE	LSU3_517	8124	LSU-beta	G
517	Y	Y	TRUE	Y	Y	Y	YA(Am)CYAYG	GGGAGY	1	U	TRUE	LSU3_518	8125	LSU-beta	T	+	TB9Cs2H1	+	+						+
518	A	A	TRUE	A	A	A			0	A	TRUE	LSU3_519	8126	LSU-beta	A
519	Am	A|Am	FALSE	Am	Am	Am	YA(Am)CYAYG	A(Am)C	1	A	TRUE	LSU3_520	8127	LSU-beta	A					TB10Cs7C2	Am	+	+	+	+
520	C	C	TRUE	C	C	C			0	C	TRUE	LSU3_521	8128	LSU-beta	C
521	Y	U|Y	FALSE	Y	Y	Y	YA(Am)CYAYG		1	U	TRUE	LSU3_522	8129	LSU-beta	T	+	TB7Cs1pH1	+	+						+
522	A	A|Am	FALSE	A	A	A			0	A	TRUE	LSU3_523	8130	LSU-beta	A
523	Y	U|Y	FALSE	Y	Y	Y	YA(Am)CYAYG	AY	1	U	TRUE	LSU3_524	8131	LSU-beta	T	+	TB9Cs5H1	+	+						+
524	G	G	TRUE	G	G	G			0	G	TRUE	LSU3_525	8132	LSU-beta	G
525	A	A|Am	FALSE	A	A	A			0	A	TRUE	LSU3_526	8133	LSU-beta	A
526	C	C	TRUE	C	C	C			0	C	TRUE	LSU3_527	8134	LSU-beta	C
527	Y	U|Um|Y	FALSE	Y	Y	Y	ACYCYCUUAAG		1	U	TRUE	LSU3_528	8135	LSU-beta	T	+	TB3Cs2H1	+	+						+
528	C	C|mC	FALSE	C	C	C			0	C	TRUE	LSU3_529	8136	LSU-beta	C
529	Y	U|Um|Y	FALSE	Y	Y	Y	ACYCYCUUAAG		1	U	TRUE	LSU3_530	8137	LSU-beta	T	+	TB11Cs6H1	+	+						+
530	C	C|mC	FALSE	C	C	C			0	C	TRUE	LSU3_531	8138	LSU-beta	C
531	U	U|Y	FALSE	U	U	U			0	U	TRUE	LSU3_532	8139	LSU-beta	T
532	U	U|Y	FALSE	U	U	U			0	U	TRUE	LSU3_533	8140	LSU-beta	T
533	A	A	TRUE	A	A	A			0	A	TRUE	LSU3_534	8141	LSU-beta	A
534	A	A	TRUE	A	A	A			0	A	TRUE	LSU3_535	8142	LSU-beta	A
535	G	G	TRUE	G	G	G			0	G	TRUE	LSU3_536	8143	LSU-beta	G
536	G	G	TRUE	G	G	G			0	G	TRUE	LSU3_537	8144	LSU-beta	G
537	U	U	TRUE	U	U	U			0	U	TRUE	LSU3_538	8145	LSU-beta	T
538	A	A|Am	FALSE	A	A	A			0	A	TRUE	LSU3_539	8146	LSU-beta	A
539	G	G	TRUE	G	G	G			0	G	TRUE	LSU3_540	8147	LSU-beta	G
540	C	C	TRUE	C	C	C			0	C	TRUE	LSU3_541	8148	LSU-beta	C
541	m5C	C|m5C	FALSE	m5C	m5C	m5C	C(m5C)AA(Am)UG		1	C	TRUE	LSU3_542	8149	LSU-beta	C
542	A	A	TRUE	A	A	A			0	A	TRUE	LSU3_543	8150	LSU-beta	A
543	A	A	TRUE	A	A	A	C(m5C)AA(Am)UG	AA(Am)U	0	A	TRUE	LSU3_544	8151	LSU-beta	A					TB6Cs1C3	Am	+	+	+	+
544	Am	A|Am	FALSE	Am	Am	Am	C(m5C)AA(Am)UG	AA(Am)U	1	A	TRUE	LSU3_545	8152	LSU-beta	A					TB6Cs1C3	Am	+	+	+	+
545	U	U	TRUE	U	U	U			0	U	TRUE	LSU3_546	8153	LSU-beta	T
546	G	G	TRUE	G	G	G			0	G	TRUE	LSU3_547	8154	LSU-beta	G
547	C	C	TRUE	C	C	C			0	C	TRUE	LSU3_548	8155	LSU-beta	C
548	C	C|mC	FALSE	C	C	C			0	C	TRUE	LSU3_549	8156	LSU-beta	C
549	U	U|Um|Y	FALSE	U	U	U			0	U	TRUE	LSU3_550	8157	LSU-beta	T
550	C	C|mC	FALSE	C	C	C			0	C	TRUE	LSU3_551	8158	LSU-beta	C
551	Gm	G|Gm	FALSE	Gm	Gm	Gm	CCUC(Gm)UCUUCCAAUUAG	(Gm)U	1	G	TRUE	LSU3_552	8159	LSU-beta	G					TB10Cs1C4	Gm	+	+	+	+
552	U	U|Y	FALSE	U	U	U			0	U	TRUE	LSU3_553	8160	LSU-beta	T
553	C	C|mC	FALSE	C	C	C			0	C	TRUE	LSU3_554	8161	LSU-beta	C
554	U	U|Y	FALSE	U	U	U			0	U	TRUE	LSU3_555	8162	LSU-beta	T
555	U	U|Um|Y	FALSE	U	U	U			0	U	TRUE	LSU3_556	8163	LSU-beta	T
556	C	C|Cm|mC	FALSE	C	C	C			0	C	TRUE	LSU3_557	8164	LSU-beta	C
557	C	C|mC	FALSE	C	C	C			0	C	TRUE	LSU3_558	8165	LSU-beta	C
558	A	A	TRUE	A	A	A			0	A	TRUE	LSU3_559	8166	LSU-beta	A
559	A	A	TRUE	A	A	A			0	A	TRUE	LSU3_560	8167	LSU-beta	A
560	U	U	TRUE	U	U	U			0	U	TRUE	LSU3_561	8168	LSU-beta	T
561	U	U|Y	FALSE	U	U	U			0	U	TRUE	LSU3_562	8169	LSU-beta	T
562	A	A	TRUE	A	A	A			0	A	TRUE	LSU3_563	8170	LSU-beta	A
563	G	G	TRUE	G	G	G			0	G	TRUE	LSU3_564	8171	LSU-beta	G
564	A|Am	A	FALSE	A	A	A			0	A	TRUE	LSU3_565	8172	LSU-beta	A
565	G	G	TRUE	G	G	G			0	G	TRUE	LSU3_566	8173	LSU-beta	G
566	A	A	TRUE	A	A	A			0	A	TRUE	LSU3_567	8174	LSU-beta	A
567	C	C	TRUE	C	C	C			0	C	TRUE	LSU3_568	8175	LSU-beta	C
568	G	G	TRUE	G	G	G			0	G	TRUE	LSU3_569	8176	LSU-beta	G
569	C	C	TRUE	C	C	C			0	C	TRUE	LSU3_570	8177	LSU-beta	C
570	G	G	TRUE	G	G	G			0	G	TRUE	LSU3_571	8178	LSU-beta	G
571	C	C	TRUE	C	C	C			0	C	TRUE	LSU3_572	8179	LSU-beta	C
572	A	A|Am	FALSE	A	A	A			0	A	TRUE	LSU3_573	8180	LSU-beta	A
573	U	U|Y	FALSE	U	U	U			0	U	TRUE	LSU3_574	8181	LSU-beta	T
574	G	G	TRUE	G	G	G			0	G	TRUE	LSU3_575	8182	LSU-beta	G
575	A	A	TRUE	A	A	A			0	A	TRUE	LSU3_576	8183	LSU-beta	A
576	A	A	TRUE	A	A	A			0	A	TRUE	LSU3_577	8184	LSU-beta	A
577	U|Y+m	Y+m	FALSE	Y+m	Y+m	Y+m	AA(Y+m)G	GAA(Y+m)GGAU	1	U	TRUE	LSU3_578	8185	LSU-beta	T	+	TB10Cs2ppC4	No signal	+	TB11Cs3C1	Um	+	+	+	+
578	G	G	TRUE	G	G	G			0	G	TRUE	LSU3_579	8186	LSU-beta	G
579	G	G	TRUE	G	G	G			0	G	TRUE	LSU3_580	8187	LSU-beta	G
580	A	A	TRUE	A	A	A			0	A	TRUE	LSU3_581	8188	LSU-beta	A
581	U	U	TRUE	U	U	U			0	U	TRUE	LSU3_582	8189	LSU-beta	T
582	U	U|Y	FALSE	U	U	U			0	U	TRUE	LSU3_583	8190	LSU-beta	T
583	A	A	TRUE	A	A	A			0	A	TRUE	LSU3_584	8191	LSU-beta	A
584	A	A	TRUE	A	A	A			0	A	TRUE	LSU3_585	8192	LSU-beta	A
585	U	U	TRUE	U	U	U			0	U	TRUE	LSU3_586	8193	LSU-beta	T
586	G	G	TRUE	G	G	G			0	G	TRUE	LSU3_587	8194	LSU-beta	G
587	A|Am	A|Am	TRUE	A|Am	Am	Am	(Am)G	G(Am)G(Am)U	1	A	TRUE	LSU3_588	8195	LSU-beta	A					TB8Cs1C3	Am	+	+	+	+
588	G	G	TRUE	G	G	G			0	G	TRUE	LSU3_589	8196	LSU-beta	G
589	Am	A|Am	FALSE	Am	Am	Am	(Am)UUCCCUCUG	G(Am)G(Am)U	1	A	TRUE	LSU3_590	8197	LSU-beta	A
590	U	U	TRUE	U	U	U			0	U	TRUE	LSU3_591	8198	LSU-beta	T
591	U	U|Um|Y	FALSE	U	U	U			0	U	TRUE	LSU3_592	8199	LSU-beta	T
592	C	C|Cm|mC	FALSE	C	C	C			0	C	TRUE	LSU3_593	8200	LSU-beta	C
593	C	C|Cm|mC	FALSE	C	C	C			0	C	TRUE	LSU3_594	8201	LSU-beta	C
594	C	C|mC	FALSE	C	C	C			0	C	TRUE	LSU3_595	8202	LSU-beta	C
595	U	U|Um|Y	FALSE	U	U	U			0	U	TRUE	LSU3_596	8203	LSU-beta	T
596	C	C|mC	FALSE	C	C	C			0	C	TRUE	LSU3_597	8204	LSU-beta	C
597	U	U|Um|Y	FALSE	U	U	U			0	U	TRUE	LSU3_598	8205	LSU-beta	T
598	G	G|Gm	FALSE	G	G	G			0	G	TRUE	LSU3_599	8206	LSU-beta	G
599	U	U|Y	FALSE	U	U	U			0	U	TRUE	LSU3_600	8207	LSU-beta	T
600	Cm	C|Cm|mC	FALSE	Cm	Cm	Cm	U(Cm)CCG	(Cm)C	1	C	TRUE	LSU3_601	8208	LSU-beta	C					TB10Cs1C1	Cm	+	+	+	+
601	C	C|Cm|mC	FALSE	C	C	C			0	C	TRUE	LSU3_602	8209	LSU-beta	C
602	C	C|mC	FALSE	C	C	C			0	C	TRUE	LSU3_603	8210	LSU-beta	C
603	G	G	TRUE	G	G	G			0	G	TRUE	LSU3_604	8211	LSU-beta	G
604	A|Am	A	FALSE	A	A	A			0	A	TRUE	LSU3_605	8212	LSU-beta	A
605	G	G	TRUE	G	G	G			0	G	TRUE	LSU3_606	8213	LSU-beta	G
606	U	U	TRUE	U	U	U			0	U	TRUE	LSU3_607	8214	LSU-beta	T
607	U	U|Um|Y	FALSE	U	U	U			0	U	TRUE	LSU3_608	8215	LSU-beta	T
608	Am	A|Am	FALSE	Am	Am	Am	UU(Am)CYAYCYAG	(Am)C	1	A	TRUE	LSU3_609	8216	LSU-beta	A					TB10Cs1C1	Am	+	+	+	+
609	C	C	TRUE	C	C	C			0	C	TRUE	LSU3_610	8217	LSU-beta	C
610	Y	U|Y	FALSE	Y	Y	Y	UU(Am)CYAYCYAG		1	U	TRUE	LSU3_611	8218	LSU-beta	T	+	TB9Cs1ppH1	+	+						+
611	A	A|Am	FALSE	A	A	A			0	A	TRUE	LSU3_612	8219	LSU-beta	A
612	Y	U|Y	FALSE	Y	Y	Y	UU(Am)CYAYCYAG	AY	1	U	TRUE	LSU3_613	8220	LSU-beta	T	+	TB9Cs4H3	+	+						+
613	C	C|mC	FALSE	C	C	C			0	C	TRUE	LSU3_614	8221	LSU-beta	C
614	Y	U|Y	FALSE	Y	Y	Y	UU(Am)CYAYCYAG		1	U	TRUE	LSU3_615	8222	LSU-beta	T	+	TB5Cs2H1	+	+						+
615	A	A|Am	FALSE	A	A	A			0	A	TRUE	LSU3_616	8223	LSU-beta	A
616	G	G	TRUE	G	G	G			0	G	TRUE	LSU3_617	8224	LSU-beta	G
617	C	C	TRUE	C	C	C			0	C	TRUE	LSU3_618	8225	LSU-beta	C
618	G	G	TRUE	G	G	G			0	G	TRUE	LSU3_619	8226	LSU-beta	G
619	A	A	TRUE	A	A	A			0	A	TRUE	LSU3_620	8227	LSU-beta	A
620	A	A	TRUE	A	A	A			0	A	TRUE	LSU3_621	8228	LSU-beta	A
621	Am	Am	TRUE	Am	Am	Am	AA(Am)CG	GAA(Am)C	1	A	TRUE	LSU3_622	8229	LSU-beta	A					TB10Cs2'C1	Am	+	+	+	+
622	C	C	TRUE	C	C	C			0	C	TRUE	LSU3_623	8230	LSU-beta	C
623	G	G	TRUE	G	G	G			0	G	TRUE	LSU3_624	8231	LSU-beta	G
624	A|Am	A|Am	TRUE	A|Am	A|Am	A|Am	ACAG|(Am)CAG	GAC|G(Am)C	*	A	TRUE	LSU3_625	8232	LSU-beta	A
625	C	C	TRUE	C	C	C			0	C	TRUE	LSU3_626	8233	LSU-beta	C
626	A	A	TRUE	A	A	A			0	A	TRUE	LSU3_627	8234	LSU-beta	A
627	G	G	TRUE	G	G	G			0	G	TRUE	LSU3_628	8235	LSU-beta	G
628	Y	U|Y	FALSE	Y	Y	Y	YCAAG	AGY	1	U	TRUE	LSU3_629	8236	LSU-beta	T	+	TB11Cs4H3	+	+						+
629	C	C|mC	FALSE	C	C	C			0	C	TRUE	LSU3_630	8237	LSU-beta	C
630	A	A	TRUE	A	A	A			0	A	TRUE	LSU3_631	8238	LSU-beta	A
631	A	A	TRUE	A	A	A			0	A	TRUE	LSU3_632	8239	LSU-beta	A
632	G	G	TRUE	G	G	G			0	G	TRUE	LSU3_633	8240	LSU-beta	G
633	G|Gm	G	FALSE	G	G	G			0	G	TRUE	LSU3_634	8241	LSU-beta	G
634	G	G	TRUE	G	G	G			0	G	TRUE	LSU3_635	8242	LSU-beta	G
635	A	A	TRUE	A	A	A			0	A	TRUE	LSU3_636	8243	LSU-beta	A
636	A	A	TRUE	A	A	A			0	A	TRUE	LSU3_637	8244	LSU-beta	A
637	C	C	TRUE	C	C	C			0	C	TRUE	LSU3_638	8245	LSU-beta	C
638	G	G	TRUE	G	G	G			0	G	TRUE	LSU3_639	8246	LSU-beta	G
639	G	G	TRUE	G	G	G			0	G	TRUE	LSU3_640	8247	LSU-beta	G
640	A	A	TRUE	A	A	A			0	A	TRUE	LSU3_641	8248	LSU-beta	A
641	C	C	TRUE	C	C	C			0	C	TRUE	LSU3_642	8249	LSU-beta	C
642	U	U|Y	FALSE	U	U	U			0	U	TRUE	LSU3_643	8250	LSU-beta	T
643	Y	U|Y	FALSE	Y	Y	Y	ACUYG		1	U	TRUE	LSU3_644	8251	LSU-beta	T	+	TB11Cs4H3	+	+						+
644	G	G	TRUE	G	G	G			0	G	TRUE	LSU3_645	8252	LSU-beta	G
645	A|Am	Am	FALSE	Am	Am	Am	(Am)AG	G(Am)AGGGC	1	A	TRUE	LSU3_646	8253	LSU-beta	A					TB11Cs4'C1	Am	+	+	+	+
646	A	A	TRUE	A	A	A			0	A	TRUE	LSU3_647	8254	LSU-beta	A
647	G	G	TRUE	G	G	G			0	G	TRUE	LSU3_648	8255	LSU-beta	G
648	G|Gm	G	FALSE	G	G	G			0	G	TRUE	LSU3_649	8256	LSU-beta	G
649	G	G	TRUE	G	G	G			0	G	TRUE	LSU3_650	8257	LSU-beta	G
650	C	C	TRUE	C	C	C			0	C	TRUE	LSU3_651	8258	LSU-beta	C
651	U	U|Y	FALSE	U	U	U			0	U	TRUE	LSU3_652	8259	LSU-beta	T
652	A	A	TRUE	A	A	A			0	A	TRUE	LSU3_653	8260	LSU-beta	A
653	A	A	TRUE	A	A	A			0	A	TRUE	LSU3_654	8261	LSU-beta	A
654	G	G	TRUE	G	G	G			0	G	TRUE	LSU3_655	8262	LSU-beta	G
655	C	C	TRUE	C	C	C			0	C	TRUE	LSU3_656	8263	LSU-beta	C
656	G	G	TRUE	G	G	G			0	G	TRUE	LSU3_657	8264	LSU-beta	G
657	G|Gm	G	FALSE	G	G	G			0	G	TRUE	LSU3_658	8265	LSU-beta	G
658	G|Gm	Gm	FALSE	Gm	Gm	Gm	(Gm)G	GG(Gm)GAAAGAAGAC	1	G	TRUE	LSU3_659	8266	LSU-beta	G					TB9Cs2C7	Gm	+	+	+	+
659	G	G	TRUE	G	G	G			0	G	TRUE	LSU3_660	8267	LSU-beta	G
660	A	A	TRUE	A	A	A			0	A	TRUE	LSU3_661	8268	LSU-beta	A
661	A	A	TRUE	A	A	A			0	A	TRUE	LSU3_662	8269	LSU-beta	A
662	A	A	TRUE	A	A	A			0	A	TRUE	LSU3_663	8270	LSU-beta	A
663	G	G	TRUE	G	G	G			0	G	TRUE	LSU3_664	8271	LSU-beta	G
664	A|Am	A	FALSE	A	A	A			0	A	TRUE	LSU3_665	8272	LSU-beta	A
665	A	A	TRUE	A	A	A			0	A	TRUE	LSU3_666	8273	LSU-beta	A
666	G	G	TRUE	G	G	G			0	G	TRUE	LSU3_667	8274	LSU-beta	G
667	A	A	TRUE	A	A	A			0	A	TRUE	LSU3_668	8275	LSU-beta	A
668	C	C	TRUE	C	C	C			0	C	TRUE	LSU3_669	8276	LSU-beta	C
669	C	C|Cm|mC	FALSE	C	C	C			0	C	TRUE	LSU3_670	8277	LSU-beta	C
670	C	C|mC	FALSE	C	C	C			0	C	TRUE	LSU3_671	8278	LSU-beta	C
671	U	U|Um|Y	FALSE	U	U	U	ACCCU(Gm)UUG		0	U	TRUE	LSU3_672	8279	LSU-beta	T					TB11Cs4C3	Um	Novel	Novel	+	+
672	Gm	G|Gm	FALSE	Gm	Gm	Gm	ACCCU(Gm)UUG	(Gm)U	1	G	TRUE	LSU3_673	8280	LSU-beta	G					TB11Cs4C3	Gm	+	+	+	+
673	U	U|Y	FALSE	U	U	U			0	U	TRUE	LSU3_674	8281	LSU-beta	T
674	U	U|Y	FALSE	U	U	U			0	U	TRUE	LSU3_675	8282	LSU-beta	T
675	G	G	TRUE	G	G	G			0	G	TRUE	LSU3_676	8283	LSU-beta	G
676	A|Am	A	FALSE	A	A	A			0	A	TRUE	LSU3_677	8284	LSU-beta	A
677	G	G	TRUE	G	G	G			0	G	TRUE	LSU3_678	8285	LSU-beta	G
678	U	U	TRUE	U	U	U			0	U	TRUE	LSU3_679	8286	LSU-beta	T
679	U|Y	U|Y	TRUE	U|Y	U|Y	U|Y	UUUG|UYUG		*	U	TRUE	LSU3_680	8287	LSU-beta	T	+	TB9Cs2H1	+	+						+
680	U	U|Y	FALSE	U	U	U			0	U	TRUE	LSU3_681	8288	LSU-beta	T
681	G	G	TRUE	G	G	G			0	G	TRUE	LSU3_682	8289	LSU-beta	G
682	A	A|Am	FALSE	A	A	A			0	A	TRUE	LSU3_683	8290	LSU-beta	A
683	C	C	TRUE	C	C	C			0	C	TRUE	LSU3_684	8291	LSU-beta	C
684	Um	U|Um|Y	FALSE	Um	Um	Um	AC(Um)CCAG	(Um)C	1	U	TRUE	LSU3_685	8292	LSU-beta	T					TB9Cs2C7	Um	+	+	+	+
685	C	C|Cm|mC	FALSE	C	C	C			0	C	TRUE	LSU3_686	8293	LSU-beta	C
686	C	C|mC	FALSE	C	C	C			0	C	TRUE	LSU3_687	8294	LSU-beta	C
687	A	A	TRUE	A	A	A			0	A	TRUE	LSU3_688	8295	LSU-beta	A
688	G	G	TRUE	G	G	G			0	G	TRUE	LSU3_689	8296	LSU-beta	G
689	U	U|Y	FALSE	U	U	U			0	U	TRUE	LSU3_690	8297	LSU-beta	T
690	C	C|mC	FALSE	C	C	C			0	C	TRUE	LSU3_691	8298	LSU-beta	C
691	U	U|Y	FALSE	U	U	U			0	U	TRUE	LSU3_692	8299	LSU-beta	T
692	G	G	TRUE	G	G	G			0	G	TRUE	LSU3_693	8300	LSU-beta	G
693	G	G	TRUE	G	G	G			0	G	TRUE	LSU3_694	8301	LSU-beta	G
694	C	C	TRUE	C	C	C			0	C	TRUE	LSU3_695	8302	LSU-beta	C
695	U	U|Um|Y	FALSE	U	U	U			0	U	TRUE	LSU3_696	8303	LSU-beta	T
696	C	C|mC	FALSE	C	C	C			0	C	TRUE	LSU3_697	8304	LSU-beta	C
697	U	U|Um|Y	FALSE	U	U	U			0	U	TRUE	LSU3_698	8305	LSU-beta	T
698	G	G|Gm	FALSE	G	G	G			0	G	TRUE	LSU3_699	8306	LSU-beta	G
699	U|Y	U|Y	TRUE	U|Y	U|Y	U|Y	UG|YG	GU|GY	*	U	TRUE	LSU3_700	8307	LSU-beta	T
700	G	G	TRUE	G	G	G			0	G	TRUE	LSU3_701	8308	LSU-beta	G
701	C	C	TRUE	C	C	C			0	C	TRUE	LSU3_702	8309	LSU-beta	C
702	G	G	TRUE	G	G	G			0	G	TRUE	LSU3_703	8310	LSU-beta	G
703	G	G	TRUE	G	G	G			0	G	TRUE	LSU3_704	8311	LSU-beta	G
704	C	C	TRUE	C	C	C			0	C	TRUE	LSU3_705	8312	LSU-beta	C
705	G	G	TRUE	G	G	G			0	G	TRUE	LSU3_706	8313	LSU-beta	G
706	A	A|Am	FALSE	A	A	A			0	A	TRUE	LSU3_707	8314	LSU-beta	A
707	C	C	TRUE	C	C	C			0	C	TRUE	LSU3_708	8315	LSU-beta	C
708	U	U|Y	FALSE	U	U	U			0	U	TRUE	LSU3_709	8316	LSU-beta	T
709	U	U|Y	FALSE	U	U	U			0	U	TRUE	LSU3_710	8317	LSU-beta	T
710	U	U|Y	FALSE	U	U	U			0	U	TRUE	LSU3_711	8318	LSU-beta	T
711	G	G	TRUE	G	G	G			0	G	TRUE	LSU3_712	8319	LSU-beta	G
712	G	G	TRUE	G	G	G			0	G	TRUE	LSU3_713	8320	LSU-beta	G
713	A|Am	A	FALSE	A	A	A			0	A	TRUE	LSU3_714	8321	LSU-beta	A
714	G	G	TRUE	G	G	G			0	G	TRUE	LSU3_715	8322	LSU-beta	G
715	G	G	TRUE	G	G	G			0	G	TRUE	LSU3_716	8323	LSU-beta	G
716	U|Y	U	FALSE	U	U	U			0	U	TRUE	LSU3_717	8324	LSU-beta	T
717	G	G|Gm	FALSE	G	G	G			0	G	TRUE	LSU3_718	8325	LSU-beta	G
718	U	U|Y	FALSE	U	U	U	UAG	GU	0	U	TRUE	LSU3_719	8326	LSU-beta	T					TB10Cs3C5	Um	-	-	+	+
719	A	A	TRUE	A	A	A			0	A	TRUE	LSU3_720	8327	LSU-beta	A
720	G	G	TRUE	G	G	G			0	G	TRUE	LSU3_721	8328	LSU-beta	G
721	Y	U|Y	FALSE	Y	Y	Y	YAUAG	AGY	1	U	TRUE	LSU3_722	8329	LSU-beta	T	+	TB10Cs1H1	+	+						+
722	A	A|Am	FALSE	A	A	A			0	A	TRUE	LSU3_723	8330	LSU-beta	A
723	U	U|Y	FALSE	U	U	U			0	U	TRUE	LSU3_724	8331	LSU-beta	T
724	A	A	TRUE	A	A	A			0	A	TRUE	LSU3_725	8332	LSU-beta	A
725	G	G	TRUE	G	G	G			0	G	TRUE	LSU3_726	8333	LSU-beta	G
726	G	G	TRUE	G	G	G			0	G	TRUE	LSU3_727	8334	LSU-beta	G
727	U|Y|Um	Um	FALSE	Um	Um	Um	(Um)(Gm)G	AGG(Um)(Gm)GAAGC	1	U	TRUE	LSU3_728	8335	LSU-beta	T					TB10Cs3C5	Um	+	+	+	+
728	G|Gm	Gm	FALSE	Gm	Gm	Gm	(Um)(Gm)G	AGG(Um)(Gm)GAAGC	1	G	TRUE	LSU3_729	8336	LSU-beta	G
729	G	G	TRUE	G	G	G			0	G	TRUE	LSU3_730	8337	LSU-beta	G
730	A|Am	A	FALSE	A	A	A			0	A	TRUE	LSU3_731	8338	LSU-beta	A
731	A	A	TRUE	A	A	A			0	A	TRUE	LSU3_732	8339	LSU-beta	A
732	G	G	TRUE	G	G	G			0	G	TRUE	LSU3_733	8340	LSU-beta	G
733	C	C	TRUE	C	C	C			0	C	TRUE	LSU3_734	8341	LSU-beta	C
734	G	G	TRUE	G	G	G			0	G	TRUE	LSU3_735	8342	LSU-beta	G
735	C	C	TRUE	C	C	C			0	C	TRUE	LSU3_736	8343	LSU-beta	C
736	A	A	TRUE	A	A	A			0	A	TRUE	LSU3_737	8344	LSU-beta	A
737	A	A	TRUE	A	A	A			0	A	TRUE	LSU3_738	8345	LSU-beta	A
738	G	G	TRUE	G	G	G			0	G	TRUE	LSU3_739	8346	LSU-beta	G
739	C	C	TRUE	C	C	C			0	C	TRUE	LSU3_740	8347	LSU-beta	C
740	U	U|Um|Y	FALSE	U	U	U			0	U	TRUE	LSU3_741	8348	LSU-beta	T
741	C	C|mC	FALSE	C	C	C			0	C	TRUE	LSU3_742	8349	LSU-beta	C
742	A	A	TRUE	A	A	A			0	A	TRUE	LSU3_743	8350	LSU-beta	A
743	A	A	TRUE	A	A	A			0	A	TRUE	LSU3_744	8351	LSU-beta	A
744	A	A|Am	FALSE	A	A	A			0	A	TRUE	LSU3_745	8352	LSU-beta	A
745	U	U	TRUE	U	U	U			0	U	TRUE	LSU3_746	8353	LSU-beta	T
746	G	G	TRUE	G	G	G			0	G	TRUE	LSU3_747	8354	LSU-beta	G
747	A	A	TRUE	A	A	A			0	A	TRUE	LSU3_748	8355	LSU-beta	A
748	A	A	TRUE	A	A	A			0	A	TRUE	LSU3_749	8356	LSU-beta	A
749	A	A	TRUE	A	A	A			0	A	TRUE	LSU3_750	8357	LSU-beta	A
750	U	U	TRUE	U	U	U			0	U	TRUE	LSU3_751	8358	LSU-beta	T
751	A	A|Am	FALSE	A	A	A			0	A	TRUE	LSU3_752	8359	LSU-beta	A
752	C	C	TRUE	C	C	C			0	C	TRUE	LSU3_753	8360	LSU-beta	C
753	C	C|Cm|mC	FALSE	C	C	C			0	C	TRUE	LSU3_754	8361	LSU-beta	C
754	A	A|Am	FALSE	A	A	A			0	A	TRUE	LSU3_755	8362	LSU-beta	A
755	C	C	TRUE	C	C	C			0	C	TRUE	LSU3_756	8363	LSU-beta	C
756	C	C|Cm|mC	FALSE	C	C	C			0	C	TRUE	LSU3_757	8364	LSU-beta	C
757	A	A|Am	FALSE	A	A	A			0	A	TRUE	LSU3_758	8365	LSU-beta	A
758	C	C	TRUE	C	C	C			0	C	TRUE	LSU3_759	8366	LSU-beta	C
759	U	U|Um|Y	FALSE	U	U	U			0	U	TRUE	LSU3_760	8367	LSU-beta	T
760	C	C|mC	FALSE	C	C	C			0	C	TRUE	LSU3_761	8368	LSU-beta	C
761	G	G	TRUE	G	G	G			0	G	TRUE	LSU3_762	8369	LSU-beta	G
762	G	G	TRUE	G	G	G			0	G	TRUE	LSU3_763	8370	LSU-beta	G
763	A	A	TRUE	A	A	A			0	A	TRUE	LSU3_764	8371	LSU-beta	A
764	A	A	TRUE	A	A	A			0	A	TRUE	LSU3_765	8372	LSU-beta	A
765	C	C	TRUE	C	C	C			0	C	TRUE	LSU3_766	8373	LSU-beta	C
766	G	G|Gm	FALSE	G	G	G			0	G	TRUE	LSU3_767	8374	LSU-beta	G
767	U	U|Y	FALSE	U	U	U			0	U	TRUE	LSU3_768	8375	LSU-beta	T
768	U|Y	U|Y	TRUE	U|Y	U|Y	U|Y	UUG|UYG		*	U	TRUE	LSU3_769	8376	LSU-beta	T
769	G	G	TRUE	G	G	G			0	G	TRUE	LSU3_770	8377	LSU-beta	G
770	C	C|Cm	FALSE	C	C	C			0	C	TRUE	LSU3_771	8378	LSU-beta	C
771	U	U|Y	FALSE	U	U	U			0	U	TRUE	LSU3_772	8379	LSU-beta	T
772	U	U|Um|Y	FALSE	U	U	U			0	U	TRUE	LSU3_773	8380	LSU-beta	T
773	C	C|Cm|mC	FALSE	C	C	C			0	C	TRUE	LSU3_774	8381	LSU-beta	C
774	A	A|Am	FALSE	A	A	A			0	A	TRUE	LSU3_775	8382	LSU-beta	A
775	C	C	TRUE	C	C	C			0	C	TRUE	LSU3_776	8383	LSU-beta	C
776	U	U|Y	FALSE	U	U	U			0	U	TRUE	LSU3_777	8384	LSU-beta	T
777	U	U|Y	FALSE	U	U	U			0	U	TRUE	LSU3_778	8385	LSU-beta	T
778	A	A|Am	FALSE	A	A	A			0	A	TRUE	LSU3_779	8386	LSU-beta	A
779	U	U|Y	FALSE	U	U	U			0	U	TRUE	LSU3_780	8387	LSU-beta	T
780	C	C|mC	FALSE	C	C	C			0	C	TRUE	LSU3_781	8388	LSU-beta	C
781	G	G	TRUE	G	G	G			0	G	TRUE	LSU3_782	8389	LSU-beta	G
782	A	A	TRUE	A	A	A			0	A	TRUE	LSU3_783	8390	LSU-beta	A
783	A	A	TRUE	A	A	A			0	A	TRUE	LSU3_784	8391	LSU-beta	A
784	U|Y+m	U|Y	FALSE	U	U	U			0	U	TRUE	LSU3_785	8392	LSU-beta	T
785	G	G	TRUE	G	G	G			0	G	TRUE	LSU3_786	8393	LSU-beta	G
786	A|Am	A	FALSE	A	A	A			0	A	TRUE	LSU3_787	8394	LSU-beta	A
787	A	A	TRUE	A	A	A			0	A	TRUE	LSU3_788	8395	LSU-beta	A
788	G	G	TRUE	G	G	G			0	G	TRUE	LSU3_789	8396	LSU-beta	G
789	A|Am	A	FALSE	A	A	A			0	A	TRUE	LSU3_790	8397	LSU-beta	A
790	G	G	TRUE	G	G	G			0	G	TRUE	LSU3_791	8398	LSU-beta	G
791	A	A	TRUE	A	A	A			0	A	TRUE	LSU3_792	8399	LSU-beta	A
792	C	C	TRUE	C	C	C			0	C	TRUE	LSU3_793	8400	LSU-beta	C
793	C	C|mC	FALSE	C	C	C			0	C	TRUE	LSU3_794	8401	LSU-beta	C
794	A	A	TRUE	A	A	A			0	A	TRUE	LSU3_795	8402	LSU-beta	A
795	A	A	TRUE	A	A	A			0	A	TRUE	LSU3_796	8403	LSU-beta	A
796	U	U	TRUE	U	U	U			0	U	TRUE	LSU3_797	8404	LSU-beta	T
797	G	G	TRUE	G	G	G			0	G	TRUE	LSU3_798	8405	LSU-beta	G
798	G	G	TRUE	G	G	G			0	G	TRUE	LSU3_799	8406	LSU-beta	G
799	U	U	TRUE	U	U	U			0	U	TRUE	LSU3_800	8407	LSU-beta	T
800	U|Y	U|Um|Y	FALSE	U|Y	U|Y	U|Y	UUG|UYG		*	U	TRUE	LSU3_801	8408	LSU-beta	T
801	G	G|Gm	FALSE	G	G	G			0	G	TRUE	LSU3_802	8409	LSU-beta	G
802	U	U|Y	FALSE	U	U	U			0	U	TRUE	LSU3_803	8410	LSU-beta	T
803	U	U|Y	FALSE	U	U	U			0	U	TRUE	LSU3_804	8411	LSU-beta	T
804	U	U|Y	FALSE	U	U	U			0	U	TRUE	LSU3_805	8412	LSU-beta	T
805	U	U|Y	FALSE	U	U	U			0	U	TRUE	LSU3_806	8413	LSU-beta	T
806	G	G	TRUE	G	G	G			0	G	TRUE	LSU3_807	8414	LSU-beta	G
807	C	C	TRUE	C	C	C			0	C	TRUE	LSU3_808	8415	LSU-beta	C
808	G	G	TRUE	G	G	G			0	G	TRUE	LSU3_809	8416	LSU-beta	G
809	C	C	TRUE	C	C	C			0	C	TRUE	LSU3_810	8417	LSU-beta	C
810	A	A	TRUE	A	A	A			0	A	TRUE	LSU3_811	8418	LSU-beta	A
811	G	G	TRUE	G	G	G			0	G	TRUE	LSU3_812	8419	LSU-beta	G
812	U	U|Y	FALSE	U	U	U			0	U	TRUE	LSU3_813	8420	LSU-beta	T
813	C	C|mC	FALSE	C	C	C			0	C	TRUE	LSU3_814	8421	LSU-beta	C
814	U	U|Y	FALSE	U	U	U			0	U	TRUE	LSU3_815	8422	LSU-beta	T
815	U	U|Um|Y	FALSE	U	U	U			0	U	TRUE	LSU3_816	8423	LSU-beta	T
816	C	C|mC	FALSE	C	C	C			0	C	TRUE	LSU3_817	8424	LSU-beta	C
817	G	G	TRUE	G	G	G			0	G	TRUE	LSU3_818	8425	LSU-beta	G
818	G|Gm	G	FALSE	G	G	G			0	G	TRUE	LSU3_819	8426	LSU-beta	G
819	G	G	TRUE	G	G	G			0	G	TRUE	LSU3_820	8427	LSU-beta	G
820	C	C	TRUE	C	C	C			0	C	TRUE	LSU3_821	8428	LSU-beta	C
821	U	U|Um|Y	FALSE	U	U	U			0	U	TRUE	LSU3_822	8429	LSU-beta	T
822	G	G|Gm	FALSE	G	G	G			0	G	TRUE	LSU3_823	8430	LSU-beta	G
823	U|Y	U|Y	TRUE	U|Y	U|Y	U|Y	UG|YG	GU|GY	*	U	TRUE	LSU3_824	8431	LSU-beta	T
824	G	G	TRUE	G	G	G			0	G	TRUE	LSU3_825	8432	LSU-beta	G
825	C	C	TRUE	C	C	C			0	C	TRUE	LSU3_826	8433	LSU-beta	C
826	G	G	TRUE	G	G	G			0	G	TRUE	LSU3_827	8434	LSU-beta	G
827	C	C	TRUE	C	C	C			0	C	TRUE	LSU3_828	8435	LSU-beta	C
828	C	C|mC	FALSE	C	C	C			0	C	TRUE	LSU3_829	8436	LSU-beta	C
829	G	G|Gm	FALSE	G	G	G			0	G	TRUE	LSU3_830	8437	LSU-beta	G
830	U	U|Y	FALSE	U	U	U			0	U	TRUE	LSU3_831	8438	LSU-beta	T
831	C	C|mC	FALSE	C	C	C			0	C	TRUE	LSU3_832	8439	LSU-beta	C
832	U	U|Y	FALSE	U	U	U			0	U	TRUE	LSU3_833	8440	LSU-beta	T
833	A	A	TRUE	A	A	A			0	A	TRUE	LSU3_834	8441	LSU-beta	A
834	G	G	TRUE	G	G	G			0	G	TRUE	LSU3_835	8442	LSU-beta	G
835	G	G	TRUE	G	G	G			0	G	TRUE	LSU3_836	8443	LSU-beta	G
836	C	C	TRUE	C	C	C			0	C	TRUE	LSU3_837	8444	LSU-beta	C
837	U	U|Y	FALSE	U	U	U			0	U	TRUE	LSU3_838	8445	LSU-beta	T
838	G	G	TRUE	G	G	G			0	G	TRUE	LSU3_839	8446	LSU-beta	G
839	G|Gm	G	FALSE	G	G	G			0	G	TRUE	LSU3_840	8447	LSU-beta	G
840	G	G	TRUE	G	G	G			0	G	TRUE	LSU3_841	8448	LSU-beta	G
841	C	C	TRUE	C	C	C			0	C	TRUE	LSU3_842	8449	LSU-beta	C
842	A	A|Am	FALSE	A	A	A			0	A	TRUE	LSU3_843	8450	LSU-beta	A
843	U	U|Y	FALSE	U	U	U			0	U	TRUE	LSU3_844	8451	LSU-beta	T
844	A	A	TRUE	A	A	A			0	A	TRUE	LSU3_845	8452	LSU-beta	A
845	A	A	TRUE	A	A	A			0	A	TRUE	LSU3_846	8453	LSU-beta	A
846	U	U	TRUE	U	U	U			0	U	TRUE	LSU3_847	8454	LSU-beta	T
847	U	U|Um|Y	FALSE	U	U	U			0	U	TRUE	LSU3_848	8455	LSU-beta	T
848	G	G|Gm	FALSE	G	G	G			0	G	TRUE	LSU3_849	8456	LSU-beta	G
849	U|Y|Um	U|Y	FALSE	U|Y	U|Y	U|Y	UG|YG	GU|GY	*	U	TRUE	LSU3_850	8457	LSU-beta	T
850	G|Gm	G	FALSE	G	G	G			0	G	TRUE	LSU3_851	8458	LSU-beta	G
851	G	G	TRUE	G	G	G			0	G	TRUE	LSU3_852	8459	LSU-beta	G
852	U|Y	U	FALSE	U	U	U			0	U	TRUE	LSU3_853	8460	LSU-beta	T
853	G	G|Gm	FALSE	G	G	G			0	G	TRUE	LSU3_854	8461	LSU-beta	G
854	U	U|Y	FALSE	U	U	U			0	U	TRUE	LSU3_855	8462	LSU-beta	T
855	U	U|Y	FALSE	U	U	U			0	U	TRUE	LSU3_856	8463	LSU-beta	T
856	U	U|Um|Y	FALSE	U	U	U			0	U	TRUE	LSU3_857	8464	LSU-beta	T
857	C	C|mC	FALSE	C	C	C			0	C	TRUE	LSU3_858	8465	LSU-beta	C
858	U	U|Y	FALSE	U	U	U			0	U	TRUE	LSU3_859	8466	LSU-beta	T
859	U	U|Y	FALSE	U	U	U			0	U	TRUE	LSU3_860	8467	LSU-beta	T
860	U	U|Um|Y	FALSE	U	U	U			0	U	TRUE	LSU3_861	8468	LSU-beta	T
861	C	C|Cm|mC	FALSE	C	C	C			0	C	TRUE	LSU3_862	8469	LSU-beta	C
862	A	A|Am	FALSE	A	A	A			0	A	TRUE	LSU3_863	8470	LSU-beta	A
863	C	C	TRUE	C	C	C			0	C	TRUE	LSU3_864	8471	LSU-beta	C
864	C	C|mC	FALSE	C	C	C			0	C	TRUE	LSU3_865	8472	LSU-beta	C
865	G	G	TRUE	G	G	G			0	G	TRUE	LSU3_866	8473	LSU-beta	G
866	C	C	TRUE	C	C	C			0	C	TRUE	LSU3_867	8474	LSU-beta	C
867	C	C|Cm|mC	FALSE	C	C	C			0	C	TRUE	LSU3_868	8475	LSU-beta	C
868	A	A|Am	FALSE	A	A	A			0	A	TRUE	LSU3_869	8476	LSU-beta	A
869	C	C	TRUE	C	C	C			0	C	TRUE	LSU3_870	8477	LSU-beta	C
870	G	G	TRUE	G	G	G			0	G	TRUE	LSU3_871	8478	LSU-beta	G
871	G|Gm	G	FALSE	G	G	G			0	G	TRUE	LSU3_872	8479	LSU-beta	G
872	G	G	TRUE	G	G	G			0	G	TRUE	LSU3_873	8480	LSU-beta	G
873	A|Am	A	FALSE	A	A	A			0	A	TRUE	LSU3_874	8481	LSU-beta	A
874	G	G	TRUE	G	G	G			0	G	TRUE	LSU3_875	8482	LSU-beta	G
875	G|Gm	G	FALSE	G	G	G			0	G	TRUE	LSU3_876	8483	LSU-beta	G
876	G|Gm	G	FALSE	G	G	G			0	G	TRUE	LSU3_877	8484	LSU-beta	G
877	G	G	TRUE	G	G	G			0	G	TRUE	LSU3_878	8485	LSU-beta	G
878	U|Y	U	FALSE	U	U	U			0	U	TRUE	LSU3_879	8486	LSU-beta	T
879	G	G|Gm	FALSE	G	G	G			0	G	TRUE	LSU3_880	8487	LSU-beta	G
880	U	U|Y	FALSE	U	U	U			0	U	TRUE	LSU3_881	8488	LSU-beta	T
881	U|Y	U|Y	TRUE	U|Y	U|Y	U|Y	UUG|UYG		*	U	TRUE	LSU3_882	8489	LSU-beta	T
882	G	G	TRUE	G	G	G			0	G	TRUE	LSU3_883	8490	LSU-beta	G
883	G	G	TRUE	G	G	G			0	G	TRUE	LSU3_884	8491	LSU-beta	G
884	U	U	TRUE	U	U	U			0	U	TRUE	LSU3_885	8492	LSU-beta	T
885	U	U|Y	FALSE	U	U	U			0	U	TRUE	LSU3_886	8493	LSU-beta	T
886	U	U|Y	FALSE	U	U	U			0	U	TRUE	LSU3_887	8494	LSU-beta	T
887	U	U|Y	FALSE	U	U	U			0	U	TRUE	LSU3_888	8495	LSU-beta	T
888	U	U|Y	FALSE	U	U	U			0	U	TRUE	LSU3_889	8496	LSU-beta	T
889	U	U|Y	FALSE	U	U	U			0	U	TRUE	LSU3_890	8497	LSU-beta	T
890	A	A|Am	FALSE	A	A	A			0	A	TRUE	LSU3_891	8498	LSU-beta	A
891	U	U|Y	FALSE	U	U	U			0	U	TRUE	LSU3_892	8499	LSU-beta	T
892	C	C|Cm|mC	FALSE	C	C	C			0	C	TRUE	LSU3_893	8500	LSU-beta	C
893	C	C|mC	FALSE	C	C	C			0	C	TRUE	LSU3_894	8501	LSU-beta	C
894	U	U|Y	FALSE	U	U	U			0	U	TRUE	LSU3_895	8502	LSU-beta	T
895	U	U|Um|Y	FALSE	U	U	U			0	U	TRUE	LSU3_896	8503	LSU-beta	T
896	C	C|mC	FALSE	C	C	C			0	C	TRUE	LSU3_897	8504	LSU-beta	C
897	U	U|Um|Y	FALSE	U	U	U			0	U	TRUE	LSU3_898	8505	LSU-beta	T
898	C	C|mC	FALSE	C	C	C			0	C	TRUE	LSU3_899	8506	LSU-beta	C
899	U	U|Um|Y	FALSE	U	U	U			0	U	TRUE	LSU3_900	8507	LSU-beta	T
900	C	C|Cm|mC	FALSE	C	C	C			0	C	TRUE	LSU3_901	8508	LSU-beta	C
901	C	C|mC	FALSE	C	C	C			0	C	TRUE	LSU3_902	8509	LSU-beta	C
902	G	G|Gm	FALSE	G	G	G			0	G	TRUE	LSU3_903	8510	LSU-beta	G
903	U	U|Y	FALSE	U	U	U			0	U	TRUE	LSU3_904	8511	LSU-beta	T
904	U	U|Y	FALSE	U	U	U			0	U	TRUE	LSU3_905	8512	LSU-beta	T
905	U	U|Um|Y	FALSE	U	U	U			0	U	TRUE	LSU3_906	8513	LSU-beta	T
906	C	C|mC	FALSE	C	C	C			0	C	TRUE	LSU3_907	8514	LSU-beta	C
907	U	U|Um|Y	FALSE	U	U	U			0	U	TRUE	LSU3_908	8515	LSU-beta	T
908	C	C|Cm|mC	FALSE	C	C	C			0	C	TRUE	LSU3_909	8516	LSU-beta	C
909	C	C|mC	FALSE	C	C	C			0	C	TRUE	LSU3_910	8517	LSU-beta	C
910	U	U|Y	FALSE	U	U	U			0	U	TRUE	LSU3_911	8518	LSU-beta	T
911	U	U|Y	FALSE	U	U	U			0	U	TRUE	LSU3_912	8519	LSU-beta	T
912	U	U|Y	FALSE	U	U	U			0	U	TRUE	LSU3_913	8520	LSU-beta	T
913	U	U|Um|Y	FALSE	U	U	U			0	U	TRUE	LSU3_914	8521	LSU-beta	T
914	C	C|mC	FALSE	C	C	C			0	C	TRUE	LSU3_915	8522	LSU-beta	C
915	U	U|Um|Y	FALSE	U	U	U			0	U	TRUE	LSU3_916	8523	LSU-beta	T
916	C	C|mC	FALSE	C	C	C			0	C	TRUE	LSU3_917	8524	LSU-beta	C
917	U	U|Um|Y	FALSE	U	U	U			0	U	TRUE	LSU3_918	8525	LSU-beta	T
918	C	C|mC	FALSE	C	C	C			0	C	TRUE	LSU3_919	8526	LSU-beta	C
919	U	U|Y	FALSE	U	U	U			0	U	TRUE	LSU3_920	8527	LSU-beta	T
920	U	U|Y	FALSE	U	U	U			0	U	TRUE	LSU3_921	8528	LSU-beta	T
921	U	U|Um|Y	FALSE	U	U	U			0	U	TRUE	LSU3_922	8529	LSU-beta	T
922	C	C|mC	FALSE	C	C	C			0	C	TRUE	LSU3_923	8530	LSU-beta	C
923	U	U|Um|Y	FALSE	U	U	U			0	U	TRUE	LSU3_924	8531	LSU-beta	T
924	C	C|Cm|mC	FALSE	C	C	C			0	C	TRUE	LSU3_925	8532	LSU-beta	C
925	C	C|Cm|mC	FALSE	C	C	C			0	C	TRUE	LSU3_926	8533	LSU-beta	C
926	C	C|mC	FALSE	C	C	C			0	C	TRUE	LSU3_927	8534	LSU-beta	C
927	U	U|Y	FALSE	U	U	U			0	U	TRUE	LSU3_928	8535	LSU-beta	T
928	U	U|Y	FALSE	U	U	U			0	U	TRUE	LSU3_929	8536	LSU-beta	T
929	U	U|Y	FALSE	U	U	U			0	U	TRUE	LSU3_930	8537	LSU-beta	T
930	U	U|Y	FALSE	U	U	U			0	U	TRUE	LSU3_931	8538	LSU-beta	T
931	U	U|Y	FALSE	U	U	U			0	U	TRUE	LSU3_932	8539	LSU-beta	T
932	U	U|Y	FALSE	U	U	U			0	U	TRUE	LSU3_933	8540	LSU-beta	T
933	G	G	TRUE	G	G	G			0	G	TRUE	LSU3_934	8541	LSU-beta	G
934	G|Gm	G	FALSE	G	G	G			0	G	TRUE	LSU3_935	8542	LSU-beta	G
935	G	G	TRUE	G	G	G			0	G	TRUE	LSU3_936	8543	LSU-beta	G
936	C	C	TRUE	C	C	C			0	C	TRUE	LSU3_937	8544	LSU-beta	C
937	G	G|Gm	FALSE	G	G	G			0	G	TRUE	LSU3_938	8545	LSU-beta	G
938	U	U|Y	FALSE	U	U	U			0	U	TRUE	LSU3_939	8546	LSU-beta	T
939	U|Y	U|Y	TRUE	U|Y	U|Y	U|Y	UUUG|UYUG		*	U	TRUE	LSU3_940	8547	LSU-beta	T
940	U	U|Y	FALSE	U	U	U			0	U	TRUE	LSU3_941	8548	LSU-beta	T
941	G	G	TRUE	G	G	G			0	G	TRUE	LSU3_942	8549	LSU-beta	G
942	A|Am	A	FALSE	A	A	A			0	A	TRUE	LSU3_943	8550	LSU-beta	A
943	G	G	TRUE	G	G	G			0	G	TRUE	LSU3_944	8551	LSU-beta	G
944	G|Gm	G	FALSE	G	G	G			0	G	TRUE	LSU3_945	8552	LSU-beta	G
945	G	G	TRUE	G	G	G			0	G	TRUE	LSU3_946	8553	LSU-beta	G
946	C	C	TRUE	C	C	C			0	C	TRUE	LSU3_947	8554	LSU-beta	C
947	U	U|Y	FALSE	U	U	U			0	U	TRUE	LSU3_948	8555	LSU-beta	T
948	G	G	TRUE	G	G	G			0	G	TRUE	LSU3_949	8556	LSU-beta	G
949	G	G	TRUE	G	G	G			0	G	TRUE	LSU3_950	8557	LSU-beta	G
950	U|Y	U	FALSE	U	U	U			0	U	TRUE	LSU3_951	8558	LSU-beta	T
951	G	G	TRUE	G	G	G			0	G	TRUE	LSU3_952	8559	LSU-beta	G
952	A	A|Am	FALSE	A	A	A			0	A	TRUE	LSU3_953	8560	LSU-beta	A
953	C	C	TRUE	C	C	C			0	C	TRUE	LSU3_954	8561	LSU-beta	C
954	C	C|Cm|mC	FALSE	C	C	C			0	C	TRUE	LSU3_955	8562	LSU-beta	C
955	C	C|mC	FALSE	C	C	C			0	C	TRUE	LSU3_956	8563	LSU-beta	C
956	G	G|Gm	FALSE	G	G	G			0	G	TRUE	LSU3_957	8564	LSU-beta	G
957	U|Y|Um	U|Y	FALSE	U|Y	U|Y	U|Y	UG|YG	GU|GY	*	U	TRUE	LSU3_958	8565	LSU-beta	T
958	G|Gm	G	FALSE	G	G	G			0	G	TRUE	LSU3_959	8566	LSU-beta	G
959	G|Gm	G	FALSE	G	G	G			0	G	TRUE	LSU3_960	8567	LSU-beta	G
960	G	G	TRUE	G	G	G			0	G	TRUE	LSU3_961	8568	LSU-beta	G
961	C	C	TRUE	C	C	C			0	C	TRUE	LSU3_962	8569	LSU-beta	C
962	G	G	TRUE	G	G	G			0	G	TRUE	LSU3_963	8570	LSU-beta	G
963	C	C	TRUE	C	C	C			0	C	TRUE	LSU3_964	8571	LSU-beta	C
964	C	C|Cm|mC	FALSE	C	C	C			0	C	TRUE	LSU3_965	8572	LSU-beta	C
965	C	C|mC	FALSE	C	C	C			0	C	TRUE	LSU3_966	8573	LSU-beta	C
966	A	A|Am	FALSE	A	A	A			0	A	TRUE	LSU3_967	8574	LSU-beta	A
967	G	G	TRUE	G	G	G			0	G	TRUE	LSU3_968	8575	LSU-beta	G
968	C	C	TRUE	C	C	C			0	C	TRUE	LSU3_969	8576	LSU-beta	C
969	C	C|mC	FALSE	C	C	C			0	C	TRUE	LSU3_970	8577	LSU-beta	C
970	G	G|Gm	FALSE	G	G	G			0	G	TRUE	LSU3_971	8578	LSU-beta	G
971	U|Y	U|Y	TRUE	U|Y	U|Y	U|Y	UG|YG	GU|GY	*	U	TRUE	LSU3_972	8579	LSU-beta	T
972	G	G	TRUE	G	G	G			0	G	TRUE	LSU3_973	8580	LSU-beta	G
973	C	C	TRUE	C	C	C			0	C	TRUE	LSU3_974	8581	LSU-beta	C
974	G	G	TRUE	G	G	G			0	G	TRUE	LSU3_975	8582	LSU-beta	G
975	G	G	TRUE	G	G	G			0	G	TRUE	LSU3_976	8583	LSU-beta	G
976	A	A	TRUE	A	A	A			0	A	TRUE	LSU3_977	8584	LSU-beta	A
977	A	A	TRUE	A	A	A			0	A	TRUE	LSU3_978	8585	LSU-beta	A
978	C	C	TRUE	C	C	C			0	C	TRUE	LSU3_979	8586	LSU-beta	C
979	U	U|Um|Y	FALSE	U	U	U			0	U	TRUE	LSU3_980	8587	LSU-beta	T
980	A	A|Am	FALSE	A	A	A			0	A	TRUE	LSU3_981	8588	LSU-beta	A
981	C	C	TRUE	C	C	C			0	C	TRUE	LSU3_982	8589	LSU-beta	C
982	U	U|Y	FALSE	U	U	U			0	U	TRUE	LSU3_983	8590	LSU-beta	T
983	G	G	TRUE	G	G	G			0	G	TRUE	LSU3_984	8591	LSU-beta	G
984	C	C	TRUE	C	C	C			0	C	TRUE	LSU3_985	8592	LSU-beta	C
985	G	G	TRUE	G	G	G			0	G	TRUE	LSU3_986	8593	LSU-beta	G
986	C	C	TRUE	C	C	C			0	C	TRUE	LSU3_987	8594	LSU-beta	C
987	C	C|mC	FALSE	C	C	C			0	C	TRUE	LSU3_988	8595	LSU-beta	C
988	A	A	TRUE	A	A	A			0	A	TRUE	LSU3_989	8596	LSU-beta	A
989	A	A|Am	FALSE	A	A	A			0	A	TRUE	LSU3_990	8597	LSU-beta	A
990	C	C	TRUE	C	C	C			0	C	TRUE	LSU3_991	8598	LSU-beta	C
991	G	G	TRUE	G	G	G			0	G	TRUE	LSU3_992	8599	LSU-beta	G
992	G|Gm	G	FALSE	G	G	G			0	G	TRUE	LSU3_993	8600	LSU-beta	G
993	G|Gm	G	FALSE	G	G	G			0	G	TRUE	LSU3_994	8601	LSU-beta	G
994	G	G	TRUE	G	G	G			0	G	TRUE	LSU3_995	8602	LSU-beta	G
995	U|Y|Um	U	FALSE	U	U	U			0	U	TRUE	LSU3_996	8603	LSU-beta	T
996	G|Gm	G	FALSE	G	G	G			0	G	TRUE	LSU3_997	8604	LSU-beta	G
997	G|Gm	G	FALSE	G	G	G			0	G	TRUE	LSU3_998	8605	LSU-beta	G
998	G	G	TRUE	G	G	G			0	G	TRUE	LSU3_999	8606	LSU-beta	G
999	A	A	TRUE	A	A	A			0	A	TRUE	LSU3_1000	8607	LSU-beta	A
1000	A	A	TRUE	A	A	A			0	A	TRUE	LSU3_1001	8608	LSU-beta	A
1001	C	C	TRUE	C	C	C			0	C	TRUE	LSU3_1002	8609	LSU-beta	C
1002	U	U|Y	FALSE	U	U	U			0	U	TRUE	LSU3_1003	8610	LSU-beta	T
1003	U	U|Y	FALSE	U	U	U			0	U	TRUE	LSU3_1004	8611	LSU-beta	T
1004	U	U|Y	FALSE	U	U	U			0	U	TRUE	LSU3_1005	8612	LSU-beta	T
1005	U	U|Um|Y	FALSE	U	U	U			0	U	TRUE	LSU3_1006	8613	LSU-beta	T
1006	C	C|mC	FALSE	C	C	C			0	C	TRUE	LSU3_1007	8614	LSU-beta	C
1007	G	G|Gm	FALSE	G	G	G			0	G	TRUE	LSU3_1008	8615	LSU-beta	G
1008	U	U|Y	FALSE	U	U	U			0	U	TRUE	LSU3_1009	8616	LSU-beta	T
1009	U	U|Y	FALSE	U	U	U			0	U	TRUE	LSU3_1010	8617	LSU-beta	T
1010	U	U|Um|Y	FALSE	U	U	U	UUUCUUCUCCG		0	U	TRUE	LSU3_1011	8618	LSU-beta	T					TB6Cs1C2	Um	-	-	+	+
1011	C	C|mC	FALSE	C	C	C			0	C	TRUE	LSU3_1012	8619	LSU-beta	C
1012	U	U|Y	FALSE	U	U	U			0	U	TRUE	LSU3_1013	8620	LSU-beta	T
1013	U	U|Um|Y	FALSE	U	U	U			0	U	TRUE	LSU3_1014	8621	LSU-beta	T
1014	C	C|mC	FALSE	C	C	C			0	C	TRUE	LSU3_1015	8622	LSU-beta	C
1015	U	U|Um|Y	FALSE	U	U	U			0	U	TRUE	LSU3_1016	8623	LSU-beta	T
1016	C	C|Cm|mC	FALSE	C	C	C			0	C	TRUE	LSU3_1017	8624	LSU-beta	C
1017	C	C|mC	FALSE	C	C	C			0	C	TRUE	LSU3_1018	8625	LSU-beta	C
1018	G	G	TRUE	G	G	G			0	G	TRUE	LSU3_1019	8626	LSU-beta	G
1019	G	G	TRUE	G	G	G			0	G	TRUE	LSU3_1020	8627	LSU-beta	G
1020	A|Am	A	FALSE	A	A	A			0	A	TRUE	LSU3_1021	8628	LSU-beta	A
1021	G	G	TRUE	G	G	G			0	G	TRUE	LSU3_1022	8629	LSU-beta	G
1022	U	U	TRUE	U	U	U			0	U	TRUE	LSU3_1023	8630	LSU-beta	T
1023	C	C|mC	FALSE	C	C	C			0	C	TRUE	LSU3_1024	8631	LSU-beta	C
1024	U	U|Y	FALSE	U	U	U			0	U	TRUE	LSU3_1025	8632	LSU-beta	T
1025	U	U|Um|Y	FALSE	U	U	U			0	U	TRUE	LSU3_1026	8633	LSU-beta	T
1026	G	G|Gm	FALSE	G	G	G			0	G	TRUE	LSU3_1027	8634	LSU-beta	G
1027	U	U|Y	FALSE	U	U	U			0	U	TRUE	LSU3_1028	8635	LSU-beta	T
1028	U	U|Y	FALSE	U	U	U			0	U	TRUE	LSU3_1029	8636	LSU-beta	T
1029	U	U|Um|Y	FALSE	U	U	U			0	U	TRUE	LSU3_1030	8637	LSU-beta	T
1030	C	C|mC	FALSE	C	C	C			0	C	TRUE	LSU3_1031	8638	LSU-beta	C
1031	G	G	TRUE	G	G	G			0	G	TRUE	LSU3_1032	8639	LSU-beta	G
1032	A|Am	A	FALSE	A	A	A			0	A	TRUE	LSU3_1033	8640	LSU-beta	A
1033	G	G	TRUE	G	G	G			0	G	TRUE	LSU3_1034	8641	LSU-beta	G
1034	A	A	TRUE	A	A	A			0	A	TRUE	LSU3_1035	8642	LSU-beta	A
1035	C	C	TRUE	C	C	C			0	C	TRUE	LSU3_1036	8643	LSU-beta	C
1036	A	A|Am	FALSE	A	A	A			0	A	TRUE	LSU3_1037	8644	LSU-beta	A
1037	U	U|Y	FALSE	U	U	U			0	U	TRUE	LSU3_1038	8645	LSU-beta	T
1038	C	C|mC	FALSE	C	C	C			0	C	TRUE	LSU3_1039	8646	LSU-beta	C
1039	U	U|Y	FALSE	U	U	U			0	U	TRUE	LSU3_1040	8647	LSU-beta	T
1040	G	G	TRUE	G	G	G			0	G	TRUE	LSU3_1041	8648	LSU-beta	G
1041	C	C	TRUE	C	C	C			0	C	TRUE	LSU3_1042	8649	LSU-beta	C
1042	C	C|mC	FALSE	C	C	C			0	C	TRUE	LSU3_1043	8650	LSU-beta	C
1043	A|Am	A	FALSE	A	A	A			0	A	TRUE	LSU3_1044	8651	LSU-beta	A
1044	G	G	TRUE	G	G	G			0	G	TRUE	LSU3_1045	8652	LSU-beta	G
1045	A	A	TRUE	A	A	A			0	A	TRUE	LSU3_1046	8653	LSU-beta	A
1046	U	U	TRUE	U	U	U			0	U	TRUE	LSU3_1047	8654	LSU-beta	T
1047	G	G	TRUE	G	G	G			0	G	TRUE	LSU3_1048	8655	LSU-beta	G
1048	G|Gm	G	FALSE	G	G	G			0	G	TRUE	LSU3_1049	8656	LSU-beta	G
1049	G|Gm	G	FALSE	G	G	G			0	G	TRUE	LSU3_1050	8657	LSU-beta	G
1050	G	G	TRUE	G	G	G			0	G	TRUE	LSU3_1051	8658	LSU-beta	G
1051	A|Am	A	FALSE	A	A	A			0	A	TRUE	LSU3_1052	8659	LSU-beta	A
1052	G	G	TRUE	G	G	G			0	G	TRUE	LSU3_1053	8660	LSU-beta	G
1053	U	U	TRUE	U	U	U			0	U	TRUE	LSU3_1054	8661	LSU-beta	T
1054	U|Y	U|Y	TRUE	U|Y	U|Y	U|Y	UUUG|UYUG		*	U	TRUE	LSU3_1055	8662	LSU-beta	T
1055	U	U|Y	FALSE	U	U	U			0	U	TRUE	LSU3_1056	8663	LSU-beta	T
1056	G	G	TRUE	G	G	G			0	G	TRUE	LSU3_1057	8664	LSU-beta	G
1057	G	G	TRUE	G	G	G			0	G	TRUE	LSU3_1058	8665	LSU-beta	G
1058	C	C	TRUE	C	C	C			0	C	TRUE	LSU3_1059	8666	LSU-beta	C
1059	U	U|Y	FALSE	U	U	U			0	U	TRUE	LSU3_1060	8667	LSU-beta	T
1060	G	G	TRUE	G	G	G			0	G	TRUE	LSU3_1061	8668	LSU-beta	G
1061	G|Gm	Gm	FALSE	Gm	Gm	Gm	(Gm)G	G(Gm)GGC	1	G	TRUE	LSU3_1062	8669	LSU-beta	G					TB11Cs2C1	Gm	+	+	+	+
1062	G|Gm	G	FALSE	G	G	G			0	G	TRUE	LSU3_1063	8670	LSU-beta	G
1063	G	G	TRUE	G	G	G			0	G	TRUE	LSU3_1064	8671	LSU-beta	G
1064	C	C	TRUE	C	C	C			0	C	TRUE	LSU3_1065	8672	LSU-beta	C
1065	G	G	TRUE	G	G	G			0	G	TRUE	LSU3_1066	8673	LSU-beta	G
1066	G	G	TRUE	G	G	G			0	G	TRUE	LSU3_1067	8674	LSU-beta	G
1067	C	C	TRUE	C	C	C			0	C	TRUE	LSU3_1068	8675	LSU-beta	C
1068	A	A|Am	FALSE	A	A	A			0	A	TRUE	LSU3_1069	8676	LSU-beta	A
1069	U	U|Y	FALSE	U	U	U			0	U	TRUE	LSU3_1070	8677	LSU-beta	T
1070	A	A|Am	FALSE	A	A	A			0	A	TRUE	LSU3_1071	8678	LSU-beta	A
1071	U	U|Y	FALSE	U	U	U			0	U	TRUE	LSU3_1072	8679	LSU-beta	T
1072	C	C|mC	FALSE	C	C	C			0	C	TRUE	LSU3_1073	8680	LSU-beta	C
1073	Y	U|Um|Y	FALSE	Y	Y	Y	CAUAUCYG		1	U	TRUE	LSU3_1074	8681	LSU-beta	T	+	TB11Cs4pH1	+	+						+
1074	G	G|Gm	FALSE	G	G	G			0	G	TRUE	LSU3_1075	8682	LSU-beta	G
1075	Y	U|Y	FALSE	Y	Y	Y	YUACACG	GY	1	U	TRUE	LSU3_1076	8683	LSU-beta	T	+	TB8Cs6H1	+	+						+
1076	U	U|Um|Y	FALSE	U	U	U			0	U	TRUE	LSU3_1077	8684	LSU-beta	T
1077	A	A|Am	FALSE	A	A	A			0	A	TRUE	LSU3_1078	8685	LSU-beta	A
1078	C	C	TRUE	C	C	C			0	C	TRUE	LSU3_1079	8686	LSU-beta	C
1079	A	A|Am	FALSE	A	A	A			0	A	TRUE	LSU3_1080	8687	LSU-beta	A
1080	C	C	TRUE	C	C	C			0	C	TRUE	LSU3_1081	8688	LSU-beta	C
1081	G	G	TRUE	G	G	G			0	G	TRUE	LSU3_1082	8689	LSU-beta	G
1082	A	A|Am	FALSE	A	A	A			0	A	TRUE	LSU3_1083	8690	LSU-beta	A
1083	C	C	TRUE	C	C	C			0	C	TRUE	LSU3_1084	8691	LSU-beta	C
1084	A	A	TRUE	A	A	A			0	A	TRUE	LSU3_1085	8692	LSU-beta	A
1085	A	A|Am	FALSE	A	A	A			0	A	TRUE	LSU3_1086	8693	LSU-beta	A
1086	C	C	TRUE	C	C	C			0	C	TRUE	LSU3_1087	8694	LSU-beta	C
1087	G	G	TRUE	G	G	G			0	G	TRUE	LSU3_1088	8695	LSU-beta	G
1088	C	C	TRUE	C	C	C			0	C	TRUE	LSU3_1089	8696	LSU-beta	C
1089	A	A	TRUE	A	A	A			0	A	TRUE	LSU3_1090	8697	LSU-beta	A
1090	G	G	TRUE	G	G	G			0	G	TRUE	LSU3_1091	8698	LSU-beta	G
1091	G	G	TRUE	G	G	G			0	G	TRUE	LSU3_1092	8699	LSU-beta	G
1092	Um	U|Um	FALSE	Um	Um	Um	(Um)(Gm)UCCUAAG	AGG(Um)(Gm)U	1	U	TRUE	LSU3_1093	8700	LSU-beta	T					TB5Cs1C1	Um	-	-	+	+
1093	Gm	G|Gm	FALSE	Gm	Gm	Gm	(Um)(Gm)UCCUAAG	AGG(Um)(Gm)U	1	G	TRUE	LSU3_1094	8701	LSU-beta	G					TB5Cs1C1	Gm	Novel	Novel	+	+
1094	U	U|Y	FALSE	U	U	U			0	U	TRUE	LSU3_1095	8702	LSU-beta	T
1095	C	C|Cm|mC	FALSE	C	C	C			0	C	TRUE	LSU3_1096	8703	LSU-beta	C
1096	C	C|mC	FALSE	C	C	C			0	C	TRUE	LSU3_1097	8704	LSU-beta	C
1097	U	U|Y	FALSE	U	U	U			0	U	TRUE	LSU3_1098	8705	LSU-beta	T
1098	A	A	TRUE	A	A	A			0	A	TRUE	LSU3_1099	8706	LSU-beta	A
1099	A	A	TRUE	A	A	A			0	A	TRUE	LSU3_1100	8707	LSU-beta	A
1100	G	G	TRUE	G	G	G			0	G	TRUE	LSU3_1101	8708	LSU-beta	G
1101	G	G	TRUE	G	G	G			0	G	TRUE	LSU3_1102	8709	LSU-beta	G
1102	C	C	TRUE	C	C	C			0	C	TRUE	LSU3_1103	8710	LSU-beta	C
1103	G	G	TRUE	G	G	G			0	G	TRUE	LSU3_1104	8711	LSU-beta	G
1104	A|Am	A|Am	TRUE	A|Am	A|Am	A|Am	AG|(Am)G	GAGC|G(Am)GC	*	A	TRUE	LSU3_1105	8712	LSU-beta	A
1105	G	G	TRUE	G	G	G			0	G	TRUE	LSU3_1106	8713	LSU-beta	G
1106	C	C	TRUE	C	C	C			0	C	TRUE	LSU3_1107	8714	LSU-beta	C
1107	U	U|Um|Y	FALSE	U	U	U			0	U	TRUE	LSU3_1108	8715	LSU-beta	T
1108	C	C|mC	FALSE	C	C	C			0	C	TRUE	LSU3_1109	8716	LSU-beta	C
1109	A	A	TRUE	A	A	A			0	A	TRUE	LSU3_1110	8717	LSU-beta	A
1110	G	G	TRUE	G	G	G			0	G	TRUE	LSU3_1111	8718	LSU-beta	G
1111	U|Y|Um	U|Y	FALSE	U|Y	U|Y	U|Y	UG|YG	AGU|AGY	*	U	TRUE	LSU3_1112	8719	LSU-beta	T
1112	G|Gm	G	FALSE	G	G	G			0	G	TRUE	LSU3_1113	8720	LSU-beta	G
1113	G|Gm	G	FALSE	G	G	G			0	G	TRUE	LSU3_1114	8721	LSU-beta	G
1114	G	G	TRUE	G	G	G			0	G	TRUE	LSU3_1115	8722	LSU-beta	G
1115	A	A	TRUE	A	A	A			0	A	TRUE	LSU3_1116	8723	LSU-beta	A
1116	A	A	TRUE	A	A	A			0	A	TRUE	LSU3_1117	8724	LSU-beta	A
1117	C	C	TRUE	C	C	C			0	C	TRUE	LSU3_1118	8725	LSU-beta	C
1118	A	A	TRUE	A	A	A			0	A	TRUE	LSU3_1119	8726	LSU-beta	A
1119	G	G	TRUE	G	G	G			0	G	TRUE	LSU3_1120	8727	LSU-beta	G
1120	A	A	TRUE	A	A	A			0	A	TRUE	LSU3_1121	8728	LSU-beta	A
1121	A	A	TRUE	A	A	A			0	A	TRUE	LSU3_1122	8729	LSU-beta	A
1122	A	A	TRUE	A	A	A			0	A	TRUE	LSU3_1123	8730	LSU-beta	A
1123	U	U	TRUE	U	U	U			0	U	TRUE	LSU3_1124	8731	LSU-beta	T
1124	C	C|mC	FALSE	C	C	C			0	C	TRUE	LSU3_1125	8732	LSU-beta	C
1125	U	U|Um|Y	FALSE	U	U	U			0	U	TRUE	LSU3_1126	8733	LSU-beta	T
1126	C	C|Cm|mC	FALSE	C	C	C			0	C	TRUE	LSU3_1127	8734	LSU-beta	C
1127	A	A|Am	FALSE	A	A	A			0	A	TRUE	LSU3_1128	8735	LSU-beta	A
1128	C	C	TRUE	C	C	C			0	C	TRUE	LSU3_1129	8736	LSU-beta	C
1129	G	G|Gm	FALSE	G	G	G			0	G	TRUE	LSU3_1130	8737	LSU-beta	G
1130	U|Y|Um	U|Y	FALSE	U|Y	U|Y	U|Y	UG|YG	GU|GY	*	U	TRUE	LSU3_1131	8738	LSU-beta	T
1131	G|Gm	G	FALSE	G	G	G			0	G	TRUE	LSU3_1132	8739	LSU-beta	G
1132	G	G	TRUE	G	G	G			0	G	TRUE	LSU3_1133	8740	LSU-beta	G
1133	A	A	TRUE	A	A	A			0	A	TRUE	LSU3_1134	8741	LSU-beta	A
1134	A	A	TRUE	A	A	A			0	A	TRUE	LSU3_1135	8742	LSU-beta	A
1135	C	C	TRUE	C	C	C			0	C	TRUE	LSU3_1136	8743	LSU-beta	C
1136	A	A|Am	FALSE	A	A	A			0	A	TRUE	LSU3_1137	8744	LSU-beta	A
1137	C	C	TRUE	C	C	C			0	C	TRUE	LSU3_1138	8745	LSU-beta	C
1138	A	A	TRUE	A	A	A			0	A	TRUE	LSU3_1139	8746	LSU-beta	A
1139	A	A	TRUE	A	A	A			0	A	TRUE	LSU3_1140	8747	LSU-beta	A
1140	G	G	TRUE	G	G	G			0	G	TRUE	LSU3_1141	8748	LSU-beta	G
1141	C	C	TRUE	C	C	C			0	C	TRUE	LSU3_1142	8749	LSU-beta	C
1142	G	G|Gm	FALSE	G	G	G			0	G	TRUE	LSU3_1143	8750	LSU-beta	G
1143	U	U|Y	FALSE	U	U	U			0	U	TRUE	LSU3_1144	8751	LSU-beta	T
1144	A	A	TRUE	A	A	A			0	A	TRUE	LSU3_1145	8752	LSU-beta	A
1145	A	A	TRUE	A	A	A			0	A	TRUE	LSU3_1146	8753	LSU-beta	A
1146	A	A|Am	FALSE	A	A	A			0	A	TRUE	LSU3_1147	8754	LSU-beta	A
1147	U	U	TRUE	U	U	U			0	U	TRUE	LSU3_1148	8755	LSU-beta	T
1148	G	G	TRUE	G	G	G			0	G	TRUE	LSU3_1149	8756	LSU-beta	G
1149	C	C|Cm	FALSE	C	C	C			0	C	TRUE	LSU3_1150	8757	LSU-beta	C
1150	U|Y	U|Y	TRUE	U|Y	U|Y	U|Y	CUUG|CYUG		*	U	TRUE	LSU3_1151	8758	LSU-beta	T
1151	U	U|Y	FALSE	U	U	U			0	U	TRUE	LSU3_1152	8759	LSU-beta	T
1152	G	G	TRUE	G	G	G			0	G	TRUE	LSU3_1153	8760	LSU-beta	G
1153	C	C|Cm	FALSE	C	C	C			0	C	TRUE	LSU3_1154	8761	LSU-beta	C
1154	U|Y	U|Y	TRUE	U|Y	U|Y	U|Y	CUUG|CYUG		*	U	TRUE	LSU3_1155	8762	LSU-beta	T
1155	U	U|Y	FALSE	U	U	U			0	U	TRUE	LSU3_1156	8763	LSU-beta	T
1156	G	G	TRUE	G	G	G			0	G	TRUE	LSU3_1157	8764	LSU-beta	G
1157	A	A	TRUE	A	A	A			0	A	TRUE	LSU3_1158	8765	LSU-beta	A
1158	U	U|Y	FALSE	U	U	U			0	U	TRUE	LSU3_1159	8766	LSU-beta	T
1159	Y	U|Y	FALSE	Y	Y	Y	AUYAACG		1	U	TRUE	LSU3_1160	8767	LSU-beta	T	+	TB6Cs2H1	+	+						+
1160	A	A	TRUE	A	A	A			0	A	TRUE	LSU3_1161	8768	LSU-beta	A
1161	A	A|Am	FALSE	A	A	A			0	A	TRUE	LSU3_1162	8769	LSU-beta	A
1162	C	C	TRUE	C	C	C			0	C	TRUE	LSU3_1163	8770	LSU-beta	C
1163	G	G	TRUE	G	G	G			0	G	TRUE	LSU3_1164	8771	LSU-beta	G
1164	A	A	TRUE	A	A	A			0	A	TRUE	LSU3_1165	8772	LSU-beta	A
1165	U	U|Y	FALSE	U	U	U			0	U	TRUE	LSU3_1166	8773	LSU-beta	T
1166	U	U|Y	FALSE	U	U	U			0	U	TRUE	LSU3_1167	8774	LSU-beta	T
1167	U	U|Um|Y	FALSE	U	U	U			0	U	TRUE	LSU3_1168	8775	LSU-beta	T
1168	C	C|Cm|mC	FALSE	C	C	C			0	C	TRUE	LSU3_1169	8776	LSU-beta	C
1169	C	C|mC	FALSE	C	C	C			0	C	TRUE	LSU3_1170	8777	LSU-beta	C
1170	A	A	TRUE	A	A	A			0	A	TRUE	LSU3_1171	8778	LSU-beta	A
1171	G	G	TRUE	G	G	G			0	G	TRUE	LSU3_1172	8779	LSU-beta	G
1172	U	U|Y	FALSE	U	U	U			0	U	TRUE	LSU3_1173	8780	LSU-beta	T
1173	A	A	TRUE	A	A	A			0	A	TRUE	LSU3_1174	8781	LSU-beta	A
1174	Cm	Cm	TRUE	Cm	Cm	Cm	UA(Cm)G	A(Cm)GAAU	1	C	TRUE	LSU3_1175	8782	LSU-beta	C					TB5Cs1C1	Cm	+	+	+	+
1175	G	G	TRUE	G	G	G			0	G	TRUE	LSU3_1176	8783	LSU-beta	G
1176	A	A	TRUE	A	A	A			0	A	TRUE	LSU3_1177	8784	LSU-beta	A
1177	A	A	TRUE	A	A	A			0	A	TRUE	LSU3_1178	8785	LSU-beta	A
1178	U	U	TRUE	U	U	U			0	U	TRUE	LSU3_1179	8786	LSU-beta	T
1179	C	C|mC	FALSE	C	C	C			0	C	TRUE	LSU3_1180	8787	LSU-beta	C
1180	G	G	TRUE	G	G	G			0	G	TRUE	LSU3_1181	8788	LSU-beta	G
1181	A|Am	A	FALSE	A	A	A			0	A	TRUE	LSU3_1182	8789	LSU-beta	A
1182	G	G	TRUE	G	G	G			0	G	TRUE	LSU3_1183	8790	LSU-beta	G
1183	A	A	TRUE	A	A	A			0	A	TRUE	LSU3_1184	8791	LSU-beta	A
1184	C	C	TRUE	C	C	C			0	C	TRUE	LSU3_1185	8792	LSU-beta	C
1185	U	U|Y	FALSE	U	U	U			0	U	TRUE	LSU3_1186	8793	LSU-beta	T
1186	G	G	TRUE	G	G	G			0	G	TRUE	LSU3_1187	8794	LSU-beta	G
1187	C	C	TRUE	C	C	C			0	C	TRUE	LSU3_1188	8795	LSU-beta	C
1188	G	G	TRUE	G	G	G			0	G	TRUE	LSU3_1189	8796	LSU-beta	G
1189	A	A	TRUE	A	A	A			0	A	TRUE	LSU3_1190	8797	LSU-beta	A
1190	A	A	TRUE	A	A	A			0	A	TRUE	LSU3_1191	8798	LSU-beta	A
1191	A	A	TRUE	A	A	A			0	A	TRUE	LSU3_1192	8799	LSU-beta	A
1192	G	G	TRUE	G	G	G			0	G	TRUE	LSU3_1193	8800	LSU-beta	G
1193	C	C	TRUE	C	C	C			0	C	TRUE	LSU3_1194	8801	LSU-beta	C
1194	A	A	TRUE	A	A	A			0	A	TRUE	LSU3_1195	8802	LSU-beta	A
1195	A	A	TRUE	A	A	A			0	A	TRUE	LSU3_1196	8803	LSU-beta	A
1196	G	G	TRUE	G	G	G			0	G	TRUE	LSU3_1197	8804	LSU-beta	G
1197	G	G	TRUE	G	G	G			0	G	TRUE	LSU3_1198	8805	LSU-beta	G
1198	C	C	TRUE	C	C	C			0	C	TRUE	LSU3_1199	8806	LSU-beta	C
1199	C	C|mC	FALSE	C	C	C			0	C	TRUE	LSU3_1200	8807	LSU-beta	C
1200	A|Am	A|Am	TRUE	A|Am	Am	Am	CC(Am)G	(Am)GC	1	A	TRUE	LSU3_1201	8808	LSU-beta	A					TB10Cs2"C2	Am	Novel	Novel	+	+
1201	G	G	TRUE	G	G	G			0	G	TRUE	LSU3_1202	8809	LSU-beta	G
1202	C	C	TRUE	C	C	C			0	C	TRUE	LSU3_1203	8810	LSU-beta	C
1203	G	G	TRUE	G	G	G			0	G	TRUE	LSU3_1204	8811	LSU-beta	G
1204	A	A	TRUE	A	A	A			0	A	TRUE	LSU3_1205	8812	LSU-beta	A
1205	U	U|Y	FALSE	U	U	U			0	U	TRUE	LSU3_1206	8813	LSU-beta	T
1206	C	C|Cm|mC	FALSE	C	C	C			0	C	TRUE	LSU3_1207	8814	LSU-beta	C
1207	C	C|mC	FALSE	C	C	C			0	C	TRUE	LSU3_1208	8815	LSU-beta	C
1208	U	U|Y	FALSE	U	U	U			0	U	TRUE	LSU3_1209	8816	LSU-beta	T
1209	Y	U|Y	FALSE	Y	Y	Y	AUCCUYUG		1	U	TRUE	LSU3_1210	8817	LSU-beta	T	+	TB8Cs2H1B	+	+						+
1210	U	U|Y	FALSE	U	U	U			0	U	TRUE	LSU3_1211	8818	LSU-beta	T
1211	G	G	TRUE	G	G	G			0	G	TRUE	LSU3_1212	8819	LSU-beta	G
1212	C	C	TRUE	C	C	C			0	C	TRUE	LSU3_1213	8820	LSU-beta	C
1213	G	G	TRUE	G	G	G			0	G	TRUE	LSU3_1214	8821	LSU-beta	G
1214	A|Am	A	FALSE	A	A	A			0	A	TRUE	LSU3_1215	8822	LSU-beta	A
1215	A	A	TRUE	A	A	A			0	A	TRUE	LSU3_1216	8823	LSU-beta	A
1216	G	G	TRUE	G	G	G			0	G	TRUE	LSU3_1217	8824	LSU-beta	G
1217	A	A	TRUE	A	A	A			0	A	TRUE	LSU3_1218	8825	LSU-beta	A
1218	A	A	TRUE	A	A	A			0	A	TRUE	LSU3_1219	8826	LSU-beta	A
1219	C	C	TRUE	C	C	C			0	C	TRUE	LSU3_1220	8827	LSU-beta	C
1220	A	A	TRUE	A	A	A			0	A	TRUE	LSU3_1221	8828	LSU-beta	A
1221	G	G	TRUE	G	G	G			0	G	TRUE	LSU3_1222	8829	LSU-beta	G
1222	G	G	TRUE	G	G	G			0	G	TRUE	LSU3_1223	8830	LSU-beta	G
1223	A	A	TRUE	A	A	A			0	A	TRUE	LSU3_1224	8831	LSU-beta	A
1224	A	A	TRUE	A	A	A			0	A	TRUE	LSU3_1225	8832	LSU-beta	A
1225	A	A	TRUE	A	A	A			0	A	TRUE	LSU3_1226	8833	LSU-beta	A
1226	U	U	TRUE	U	U	U			0	U	TRUE	LSU3_1227	8834	LSU-beta	T
1227	A	A|Am	FALSE	A	A	A			0	A	TRUE	LSU3_1228	8835	LSU-beta	A
1228	U	U|Y	FALSE	U	U	U	AAAUAUG	AU	0	U	TRUE	LSU3_1229	8836	LSU-beta	T	+	TB10Cs2H1	no signal	+						+
1229	G	G	TRUE	G	G	G			0	G	TRUE	LSU3_1230	8837	LSU-beta	G
1230	A	A	TRUE	A	A	A			0	A	TRUE	LSU3_1231	8838	LSU-beta	A
1231	A	A	TRUE	A	A	A			0	A	TRUE	LSU3_1232	8839	LSU-beta	A
1232	C	C	TRUE	C	C	C			0	C	TRUE	LSU3_1233	8840	LSU-beta	C
1233	A	A	TRUE	A	A	A			0	A	TRUE	LSU3_1234	8841	LSU-beta	A
1234	A	A	TRUE	A	A	A			0	A	TRUE	LSU3_1235	8842	LSU-beta	A
1235	A	A|Am	FALSE	A	A	A			0	A	TRUE	LSU3_1236	8843	LSU-beta	A
1236	U	U	TRUE	U	U	U			0	U	TRUE	LSU3_1237	8844	LSU-beta	T
1237	C	C|mC	FALSE	C	C	C			0	C	TRUE	LSU3_1238	8845	LSU-beta	C
1238	A	A|Am	FALSE	A	A	A			0	A	TRUE	LSU3_1239	8846	LSU-beta	A
1239	U	U|Y	FALSE	U	U	U			0	U	TRUE	LSU3_1240	8847	LSU-beta	T
1240	A	A|Am	FALSE	A	A	A			0	A	TRUE	LSU3_1241	8848	LSU-beta	A
1241	C	C	TRUE	C	C	C			0	C	TRUE	LSU3_1242	8849	LSU-beta	C
1242	C	C|mC	FALSE	C	C	C			0	C	TRUE	LSU3_1243	8850	LSU-beta	C
1243	A	A	TRUE	A	A	A			0	A	TRUE	LSU3_1244	8851	LSU-beta	A
1244	Gm	Gm	TRUE	Gm	Gm	Gm	AACAAAUCAUACCA(Gm)A(Gm)G	A(Gm)A(Gm)GU	1	G	TRUE	LSU3_1245	8852	LSU-beta	G					TB3Cs1C-1	Gm	+	+	+	+
1245	A	A	TRUE	A	A	A			0	A	TRUE	LSU3_1246	8853	LSU-beta	A
1246	Gm	Gm	TRUE	Gm	Gm	Gm	AACAAAUCAUACCA(Gm)A(Gm)G	A(Gm)A(Gm)GU	1	G	TRUE	LSU3_1247	8854	LSU-beta	G					TB11Cs1C2	Gm	+	+	+	+
1247	G	G	TRUE	G	G	G			0	G	TRUE	LSU3_1248	8855	LSU-beta	G
1248	U|Y	U	FALSE	U	U	U			0	U	TRUE	LSU3_1249	8856	LSU-beta	T
1249	G	G|Gm	FALSE	G	G	G			0	G	TRUE	LSU3_1250	8857	LSU-beta	G
1250	U	U|Y	FALSE	U	U	U			0	U	TRUE	LSU3_1251	8858	LSU-beta	T
1251	C	C|mC	FALSE	C	C	C			0	C	TRUE	LSU3_1252	8859	LSU-beta	C
1252	A	A	TRUE	A	A	A			0	A	TRUE	LSU3_1253	8860	LSU-beta	A
1253	G	G	TRUE	G	G	G			0	G	TRUE	LSU3_1254	8861	LSU-beta	G
1254	A	A	TRUE	A	A	A			0	A	TRUE	LSU3_1255	8862	LSU-beta	A
1255	A	A	TRUE	A	A	A			0	A	TRUE	LSU3_1256	8863	LSU-beta	A
1256	U	U	TRUE	U	U	U			0	U	TRUE	LSU3_1257	8864	LSU-beta	T
1257	A	A	TRUE	A	A	A			0	A	TRUE	LSU3_1258	8865	LSU-beta	A
1258	A	A	TRUE	A	A	A			0	A	TRUE	LSU3_1259	8866	LSU-beta	A
1259	U	U	TRUE	U	U	U			0	U	TRUE	LSU3_1260	8867	LSU-beta	T
1260	U	U|Um|Y	FALSE	U	U	U			0	U	TRUE	LSU3_1261	8868	LSU-beta	T
1261	A	A|Am	FALSE	A	A	A			0	A	TRUE	LSU3_1262	8869	LSU-beta	A
1262	C	C	TRUE	C	C	C			0	C	TRUE	LSU3_1263	8870	LSU-beta	C
1263	Cm	C|Cm|mC	FALSE	Cm	Cm	Cm	AAUAAUUAC(Cm)ACAG	(Cm)AC	1	C	TRUE	LSU3_1264	8871	LSU-beta	C					TB6Cs1C1	Cm	+	+	+	+
1264	A	A|Am	FALSE	A	A	A			0	A	TRUE	LSU3_1265	8872	LSU-beta	A
1265	C	C	TRUE	C	C	C			0	C	TRUE	LSU3_1266	8873	LSU-beta	C
1266	A	A	TRUE	A	A	A			0	A	TRUE	LSU3_1267	8874	LSU-beta	A
1267	G	G	TRUE	G	G	G			0	G	TRUE	LSU3_1268	8875	LSU-beta	G
1268	G|Gm	Gm	FALSE	Gm	Gm	Gm	(Gm)G	AG(Gm)GAU	1	G	TRUE	LSU3_1269	8876	LSU-beta	G					TB11Cs1C2/TB3Cs1C-1	Gm	+	+	+	+
1269	G	G	TRUE	G	G	G			0	G	TRUE	LSU3_1270	8877	LSU-beta	G
1270	A	A	TRUE	A	A	A			0	A	TRUE	LSU3_1271	8878	LSU-beta	A
1271	U	U	TRUE	U	U	U			0	U	TRUE	LSU3_1272	8879	LSU-beta	T
1272	A	A	TRUE	A	A	A			0	A	TRUE	LSU3_1273	8880	LSU-beta	A
1273	A	A|Am	FALSE	A	A	A			0	A	TRUE	LSU3_1274	8881	LSU-beta	A
1274	C	C	TRUE	C	C	C			0	C	TRUE	LSU3_1275	8882	LSU-beta	C
1275	U	U|Y	FALSE	U	U	U			0	U	TRUE	LSU3_1276	8883	LSU-beta	T
1276	G	G	TRUE	G	G	G			0	G	TRUE	LSU3_1277	8884	LSU-beta	G
1277	G	G	TRUE	G	G	G			0	G	TRUE	LSU3_1278	8885	LSU-beta	G
1278	C	C	TRUE	C	C	C			0	C	TRUE	LSU3_1279	8886	LSU-beta	C
1279	U|Y	U|Y	TRUE	U|Y	U|Y	U|Y	CUUG|CYUG		*	U	TRUE	LSU3_1280	8887	LSU-beta	T	+	TB9Cs3H1	+	+						+
1280	U	U|Um|Y	FALSE	U	U	U			0	U	TRUE	LSU3_1281	8888	LSU-beta	T
1281	G	G|Gm	FALSE	G	G	G			0	G	TRUE	LSU3_1282	8889	LSU-beta	G
1282	U|Y|Um	U|Y	FALSE	U|Y	U|Y	U|Y	UG|YG	GU|GY	*	U	TRUE	LSU3_1283	8890	LSU-beta	T
1283	G|Gm	G	FALSE	G	G	G			0	G	TRUE	LSU3_1284	8891	LSU-beta	G
1284	G	G	TRUE	G	G	G			0	G	TRUE	LSU3_1285	8892	LSU-beta	G
1285	C	C	TRUE	C	C	C			0	C	TRUE	LSU3_1286	8893	LSU-beta	C
1286	G	G	TRUE	G	G	G			0	G	TRUE	LSU3_1287	8894	LSU-beta	G
1287	G	G	TRUE	G	G	G			0	G	TRUE	LSU3_1288	8895	LSU-beta	G
1288	C	C	TRUE	C	C	C			0	C	TRUE	LSU3_1289	8896	LSU-beta	C
1289	C	C|mC	FALSE	C	C	C			0	C	TRUE	LSU3_1290	8897	LSU-beta	C
1290	A	A	TRUE	A	A	A			0	A	TRUE	LSU3_1291	8898	LSU-beta	A
1291	A	A	TRUE	A	A	A			0	A	TRUE	LSU3_1292	8899	LSU-beta	A
1292	G	G	TRUE	G	G	G			0	G	TRUE	LSU3_1293	8900	LSU-beta	G
1293	C	C	TRUE	C	C	C			0	C	TRUE	LSU3_1294	8901	LSU-beta	C
1294	G	G|Gm	FALSE	G	G	G			0	G	TRUE	LSU3_1295	8902	LSU-beta	G
1295	U	U|Y	FALSE	U	U	U			0	U	TRUE	LSU3_1296	8903	LSU-beta	T
1296	Y	U|Um|Y	FALSE	Y	Y	Y	UYCAYAG		1	U	TRUE	LSU3_1297	8904	LSU-beta	T	+	TB10Cs3H1	+	+						+
1297	C	C|mC	FALSE	C	C	C			0	C	TRUE	LSU3_1298	8905	LSU-beta	C
1298	A	A|Am	FALSE	A	A	A			0	A	TRUE	LSU3_1299	8906	LSU-beta	A
1299	Y	U|Y	FALSE	Y	Y	Y	UYCAYAG	AY	1	U	TRUE	LSU3_1300	8907	LSU-beta	T	+	TB8Cs2H1A	+	+						+
1300	A	A|Am	FALSE	A	A	A			0	A	TRUE	LSU3_1301	8908	LSU-beta	A
1301	G	G	TRUE	G	G	G			0	G	TRUE	LSU3_1302	8909	LSU-beta	G
1302	C	C	TRUE	C	C	C			0	C	TRUE	LSU3_1303	8910	LSU-beta	C
1303	G	G	TRUE	G	G	G			0	G	TRUE	LSU3_1304	8911	LSU-beta	G
1304	A	A|Am	FALSE	A	A	A			0	A	TRUE	LSU3_1305	8912	LSU-beta	A
1305	C	C	TRUE	C	C	C			0	C	TRUE	LSU3_1306	8913	LSU-beta	C
1306	G	G|Gm	FALSE	G	G	G			0	G	TRUE	LSU3_1307	8914	LSU-beta	G
1307	U	U|Y	FALSE	U	U	U			0	U	TRUE	LSU3_1308	8915	LSU-beta	T
1308	C	C|mC	FALSE	C	C	C			0	C	TRUE	LSU3_1309	8916	LSU-beta	C
1309	G	G	TRUE	G	G	G			0	G	TRUE	LSU3_1310	8917	LSU-beta	G
1310	C	C|Cm	FALSE	C	C	C			0	C	TRUE	LSU3_1311	8918	LSU-beta	C
1311	U	U|Y	FALSE	U	U	U			0	U	TRUE	LSU3_1312	8919	LSU-beta	T
1312	U	U|Y	FALSE	U	U	U			0	U	TRUE	LSU3_1313	8920	LSU-beta	T
1313	U	U|Y	FALSE	U	U	U			0	U	TRUE	LSU3_1314	8921	LSU-beta	T
1314	U	U|Y	FALSE	U	U	U			0	U	TRUE	LSU3_1315	8922	LSU-beta	T
1315	U	U|Y	FALSE	U	U	U			0	U	TRUE	LSU3_1316	8923	LSU-beta	T
1316	G	G	TRUE	G	G	G			0	G	TRUE	LSU3_1317	8924	LSU-beta	G
1317	A	A	TRUE	A	A	A			0	A	TRUE	LSU3_1318	8925	LSU-beta	A
1318	Y	U|Y	FALSE	Y	Y	Y	AYCCUU(m5C)G	GAY	1	U	TRUE	LSU3_1319	8926	LSU-beta	T	+	TB11Cs5H3	+	+						+
1319	C	C|Cm|mC	FALSE	C	C	C			0	C	TRUE	LSU3_1320	8927	LSU-beta	C
1320	C	C|mC	FALSE	C	C	C			0	C	TRUE	LSU3_1321	8928	LSU-beta	C
1321	U	U|Y	FALSE	U	U	U			0	U	TRUE	LSU3_1322	8929	LSU-beta	T
1322	U	U|Um|Y	FALSE	U	U	U			0	U	TRUE	LSU3_1323	8930	LSU-beta	T
1323	m5C	C|m5C	FALSE	m5C	m5C	m5C	AYCCUU(m5C)G		1	C	TRUE	LSU3_1324	8931	LSU-beta	C
1324	G	G	TRUE	G	G	G			0	G	TRUE	LSU3_1325	8932	LSU-beta	G
1325	A	A	TRUE	A	A	A			0	A	TRUE	LSU3_1326	8933	LSU-beta	A
1326	U	U|Y	FALSE	U	U	U			0	U	TRUE	LSU3_1327	8934	LSU-beta	T
1327	G	G|Gm	FALSE	G	G	G			0	G	TRUE	LSU3_1328	8935	LSU-beta	G
1328	U	U|Y	FALSE	U	U	U			0	U	TRUE	LSU3_1329	8936	LSU-beta	T
1329	C	C|mC	FALSE	C	C	C			0	C	TRUE	LSU3_1330	8937	LSU-beta	C
1330	G	G	TRUE	G	G	G			0	G	TRUE	LSU3_1331	8938	LSU-beta	G
1331	G	G	TRUE	G	G	G			0	G	TRUE	LSU3_1332	8939	LSU-beta	G
1332	C	C	TRUE	C	C	C			0	C	TRUE	LSU3_1333	8940	LSU-beta	C
1333	Y	U|Um|Y	FALSE	Y	Y	Y	CYCUUCCUAACCUAG		1	U	TRUE	LSU3_1334	8941	LSU-beta	T	+	TB9Cs1H1	+	+						+
1334	C	C|mC	FALSE	C	C	C			0	C	TRUE	LSU3_1335	8942	LSU-beta	C
1335	U	U|Y	FALSE	U	U	U			0	U	TRUE	LSU3_1336	8943	LSU-beta	T
1336	U	U|Um|Y	FALSE	U	U	U			0	U	TRUE	LSU3_1337	8944	LSU-beta	T
1337	C	C|Cm|mC	FALSE	C	C	C			0	C	TRUE	LSU3_1338	8945	LSU-beta	C
1338	C	C|mC	FALSE	C	C	C			0	C	TRUE	LSU3_1339	8946	LSU-beta	C
1339	U	U|Y	FALSE	U	U	U			0	U	TRUE	LSU3_1340	8947	LSU-beta	T
1340	A	A	TRUE	A	A	A			0	A	TRUE	LSU3_1341	8948	LSU-beta	A
1341	A	A|Am	FALSE	A	A	A			0	A	TRUE	LSU3_1342	8949	LSU-beta	A
1342	C	C	TRUE	C	C	C			0	C	TRUE	LSU3_1343	8950	LSU-beta	C
1343	C	C|mC	FALSE	C	C	C			0	C	TRUE	LSU3_1344	8951	LSU-beta	C
1344	U	U|Y	FALSE	U	U	U			0	U	TRUE	LSU3_1345	8952	LSU-beta	T
1345	A	A|Am	FALSE	A	A	A			0	A	TRUE	LSU3_1346	8953	LSU-beta	A
1346	G	G	TRUE	G	G	G			0	G	TRUE	LSU3_1347	8954	LSU-beta	G
1347	C	C	TRUE	C	C	C			0	C	TRUE	LSU3_1348	8955	LSU-beta	C
1348	G	G	TRUE	G	G	G			0	G	TRUE	LSU3_1349	8956	LSU-beta	G
1349	C	C	TRUE	C	C	C			0	C	TRUE	LSU3_1350	8957	LSU-beta	C
1350	C	C|mC	FALSE	C	C	C			0	C	TRUE	LSU3_1351	8958	LSU-beta	C
1351	G	G	TRUE	G	G	G			0	G	TRUE	LSU3_1352	8959	LSU-beta	G
1352	C	C	TRUE	C	C	C			0	C	TRUE	LSU3_1353	8960	LSU-beta	C
1353	A	A	TRUE	A	A	A			0	A	TRUE	LSU3_1354	8961	LSU-beta	A
1354	G	G	TRUE	G	G	G			0	G	TRUE	LSU3_1355	8962	LSU-beta	G
1355	A|Am	A	FALSE	A	A	A			0	A	TRUE	LSU3_1356	8963	LSU-beta	A
1356	A	A	TRUE	A	A	A			0	A	TRUE	LSU3_1357	8964	LSU-beta	A
1357	G	G	TRUE	G	G	G			0	G	TRUE	LSU3_1358	8965	LSU-beta	G
1358	A	A	TRUE	A	A	A			0	A	TRUE	LSU3_1359	8966	LSU-beta	A
1359	C	C	TRUE	C	C	C			0	C	TRUE	LSU3_1360	8967	LSU-beta	C
1360	G	G	TRUE	G	G	G			0	G	TRUE	LSU3_1361	8968	LSU-beta	G
1361	C	C|Cm	FALSE	C	C	C			0	C	TRUE	LSU3_1362	8969	LSU-beta	C
1362	U	U|Y	FALSE	U	U	U			0	U	TRUE	LSU3_1363	8970	LSU-beta	T
1363	A	A	TRUE	A	A	A			0	A	TRUE	LSU3_1364	8971	LSU-beta	A
1364	A	A	TRUE	A	A	A			0	A	TRUE	LSU3_1365	8972	LSU-beta	A
1365	G	G	TRUE	G	G	G			0	G	TRUE	LSU3_1366	8973	LSU-beta	G
1366	G|Gm	G	FALSE	G	G	G			0	G	TRUE	LSU3_1367	8974	LSU-beta	G
1367	G	G	TRUE	G	G	G			0	G	TRUE	LSU3_1368	8975	LSU-beta	G
1368	U	U	TRUE	U	U	U			0	U	TRUE	LSU3_1369	8976	LSU-beta	T
1369	U|Y	U|Y	TRUE	U|Y	U|Y	U|Y	UUG|UYG		*	U	TRUE	LSU3_1370	8977	LSU-beta	T	+	TB11Cs3H1	+	+						+
1370	G	G	TRUE	G	G	G			0	G	TRUE	LSU3_1371	8978	LSU-beta	G
1371	G	G	TRUE	G	G	G			0	G	TRUE	LSU3_1372	8979	LSU-beta	G
1372	A	A	TRUE	A	A	A			0	A	TRUE	LSU3_1373	8980	LSU-beta	A
1373	U	U	TRUE	U	U	U			0	U	TRUE	LSU3_1374	8981	LSU-beta	T
1374	Um	U|Um|Y	FALSE	Um	Um	Um	AU(Um)(Gm)YUCACCCACUG	(Um)(Gm)Y	1	U	TRUE	LSU3_1375	8982	LSU-beta	T					TB10Cs3C1	Um	+	-	+	+
1375	Gm	G|Gm	FALSE	Gm	Gm	Gm	AU(Um)(Gm)YUCACCCACUG	(Um)(Gm)Y	1	G	TRUE	LSU3_1376	8983	LSU-beta	G
1376	Y	U|Y	FALSE	Y	Y	Y	AU(Um)(Gm)YUCACCCACUG	(Um)(Gm)Y	1	U	TRUE	LSU3_1377	8984	LSU-beta	T	+	TB6Cs1H2	+	+						+
1377	U	U|Um|Y	FALSE	U	U	U			0	U	TRUE	LSU3_1378	8985	LSU-beta	T
1378	C	C|Cm|mC	FALSE	C	C	C			0	C	TRUE	LSU3_1379	8986	LSU-beta	C
1379	A	A|Am	FALSE	A	A	A			0	A	TRUE	LSU3_1380	8987	LSU-beta	A
1380	C	C	TRUE	C	C	C			0	C	TRUE	LSU3_1381	8988	LSU-beta	C
1381	C	C|Cm|mC	FALSE	C	C	C			0	C	TRUE	LSU3_1382	8989	LSU-beta	C
1382	C	C|Cm|mC	FALSE	C	C	C			0	C	TRUE	LSU3_1383	8990	LSU-beta	C
1383	A	A|Am	FALSE	A	A	A			0	A	TRUE	LSU3_1384	8991	LSU-beta	A
1384	C	C	TRUE	C	C	C			0	C	TRUE	LSU3_1385	8992	LSU-beta	C
1385	U	U|Y	FALSE	U	U	U			0	U	TRUE	LSU3_1386	8993	LSU-beta	T
1386	G	G	TRUE	G	G	G			0	G	TRUE	LSU3_1387	8994	LSU-beta	G
1387	A|Am	A|Am	TRUE	A|Am	A|Am	A|Am	ACAG|(Am)CAG	GAC|G(Am)C	*	A	TRUE	LSU3_1388	8995	LSU-beta	A					TB11Cs4C1	Am	+	+	+	+
1388	C	C	TRUE	C	C	C			0	C	TRUE	LSU3_1389	8996	LSU-beta	C
1389	A	A	TRUE	A	A	A			0	A	TRUE	LSU3_1390	8997	LSU-beta	A
1390	G	G	TRUE	G	G	G			0	G	TRUE	LSU3_1391	8998	LSU-beta	G
1391	G|Gm	G	FALSE	G	G	G			0	G	TRUE	LSU3_1392	8999	LSU-beta	G
1392	G	G	TRUE	G	G	G			0	G	TRUE	LSU3_1393	9000	LSU-beta	G
1393	A	A	TRUE	A	A	A			0	A	TRUE	LSU3_1394	9001	LSU-beta	A
1394	A	A	TRUE	A	A	A			0	A	TRUE	LSU3_1395	9002	LSU-beta	A
1395	C	C	TRUE	C	C	C			0	C	TRUE	LSU3_1396	9003	LSU-beta	C
1396	G	G|Gm	FALSE	G	G	G			0	G	TRUE	LSU3_1397	9004	LSU-beta	G
1397	U|Y	U|Y	TRUE	U|Y	U|Y	U|Y	UG|YG	GU|GY	*	U	TRUE	LSU3_1398	9005	LSU-beta	T	+	TB9Cs4H2	+	+						+
1398	G	G	TRUE	G	G	G			0	G	TRUE	LSU3_1399	9006	LSU-beta	G
1399	A|Am	A|Am	TRUE	A|Am	A|Am	A|Am	AG|(Am)G	GAGC|G(Am)GC	*	A	TRUE	LSU3_1400	9007	LSU-beta	A					TB11Cs4C1	Am	+	+	+	+
1400	G	G	TRUE	G	G	G			0	G	TRUE	LSU3_1401	9008	LSU-beta	G
1401	C	C	TRUE	C	C	C			0	C	TRUE	LSU3_1402	9009	LSU-beta	C
1402	U	U|Y	FALSE	U	U	U	CUG		0	U	TRUE	LSU3_1403	9010	LSU-beta	T	+		+	+						+
1403	G	G	TRUE	G	G	G			0	G	TRUE	LSU3_1404	9011	LSU-beta	G
1404	G|Gm	G	FALSE	G	G	G			0	G	TRUE	LSU3_1405	9012	LSU-beta	G
1405	G	G	TRUE	G	G	G			0	G	TRUE	LSU3_1406	9013	LSU-beta	G
1406	U	U	TRUE	U	U	U			0	U	TRUE	LSU3_1407	9014	LSU-beta	T
1407	U	U|Y	FALSE	U	U	U			0	U	TRUE	LSU3_1408	9015	LSU-beta	T
1408	Y	U|Y	FALSE	Y	Y	Y	UUYAG		1	U	TRUE	LSU3_1409	9016	LSU-beta	T	+	TB6Cs1H4	+	+						+
1409	A	A	TRUE	A	A	A			0	A	TRUE	LSU3_1410	9017	LSU-beta	A
1410	G	G	TRUE	G	G	G			0	G	TRUE	LSU3_1411	9018	LSU-beta	G
1411	A	A	TRUE	A	A	A			0	A	TRUE	LSU3_1412	9019	LSU-beta	A
1412	C|Cm	C|Cm	TRUE	C|Cm	C|Cm	C|Cm	ACCG|A(Cm)CG	AGAC|AGA(Cm)C	*	C	TRUE	LSU3_1413	9020	LSU-beta	C					TB9Cs2C1	Cm	+	+	+	+
1413	C	C|mC	FALSE	C	C	C			0	C	TRUE	LSU3_1414	9021	LSU-beta	C
1414	G	G|Gm	FALSE	G	G	G			0	G	TRUE	LSU3_1415	9022	LSU-beta	G
1415	U	U|Y	FALSE	U	U	U			0	U	TRUE	LSU3_1416	9023	LSU-beta	T
1416	C	C|mC	FALSE	C	C	C			0	C	TRUE	LSU3_1417	9024	LSU-beta	C
1417	G	G|Gm	FALSE	G	G	G			0	G	TRUE	LSU3_1418	9025	LSU-beta	G
1418	U|Y	U|Y	TRUE	U|Y	U|Y	U|Y	UG|YG	GU|GY	*	U	TRUE	LSU3_1419	9026	LSU-beta	T	+	TB11Cs4H1	+	+						+
1419	G	G	TRUE	G	G	G			0	G	TRUE	LSU3_1420	9027	LSU-beta	G
1420	A|Am	A	FALSE	A	A	A			0	A	TRUE	LSU3_1421	9028	LSU-beta	A
1421	G	G	TRUE	G	G	G			0	G	TRUE	LSU3_1422	9029	LSU-beta	G
1422	A|Am	A	FALSE	A	A	A			0	A	TRUE	LSU3_1423	9030	LSU-beta	A
1423	C	C	TRUE	C	C	C			0	C	TRUE	LSU3_1424	9031	LSU-beta	C
1424	A	A	TRUE	A	A	A			0	A	TRUE	LSU3_1425	9032	LSU-beta	A
1425	G	G	TRUE	G	G	G			0	G	TRUE	LSU3_1426	9033	LSU-beta	G
1426	G	G	TRUE	G	G	G			0	G	TRUE	LSU3_1427	9034	LSU-beta	G
1427	U	U	TRUE	U	U	U			0	U	TRUE	LSU3_1428	9035	LSU-beta	T
1428	U|Y	U|Y	TRUE	U|Y	U|Y	U|Y	UUG|UYG		*	U	TRUE	LSU3_1429	9036	LSU-beta	T	+	TB6Cs1H1	+	+						+
1429	G	G	TRUE	G	G	G			0	G	TRUE	LSU3_1430	9037	LSU-beta	G
1430	G	G	TRUE	G	G	G			0	G	TRUE	LSU3_1431	9038	LSU-beta	G
1431	U	U	TRUE	U	U	U			0	U	TRUE	LSU3_1432	9039	LSU-beta	T
1432	U	U|Y	FALSE	U	U	U			0	U	TRUE	LSU3_1433	9040	LSU-beta	T
1433	U	U|Y	FALSE	U	U	U	UUU(Um)ACCCUACUUG		0	U	TRUE	LSU3_1434	9041	LSU-beta	T	+	TB10Cs1pH2	+	+						+
1434	Um	U|Um|Y	FALSE	Um	Um	Um	UUU(Um)ACCCUACUUG	(Um)AC	1	U	TRUE	LSU3_1435	9042	LSU-beta	T					TB9Cs3C3	Um	+	+	+	+
1435	A	A|Am	FALSE	A	A	A			0	A	TRUE	LSU3_1436	9043	LSU-beta	A
1436	C	C	TRUE	C	C	C			0	C	TRUE	LSU3_1437	9044	LSU-beta	C
1437	C	C|Cm|mC	FALSE	C	C	C			0	C	TRUE	LSU3_1438	9045	LSU-beta	C
1438	C	C|mC	FALSE	C	C	C			0	C	TRUE	LSU3_1439	9046	LSU-beta	C
1439	U	U|Um|Y	FALSE	U	U	U			0	U	TRUE	LSU3_1440	9047	LSU-beta	T
1440	A	A|Am	FALSE	A	A	A			0	A	TRUE	LSU3_1441	9048	LSU-beta	A
1441	C	C	TRUE	C	C	C			0	C	TRUE	LSU3_1442	9049	LSU-beta	C
1442	U	U|Y	FALSE	U	U	U			0	U	TRUE	LSU3_1443	9050	LSU-beta	T
1443	U	U|Y	FALSE	U	U	U			0	U	TRUE	LSU3_1444	9051	LSU-beta	T
1444	G	G	TRUE	G	G	G			0	G	TRUE	LSU3_1445	9052	LSU-beta	G
1445	G	G	TRUE	G	G	G			0	G	TRUE	LSU3_1446	9053	LSU-beta	G
1446	C	C	TRUE	C	C	C			0	C	TRUE	LSU3_1447	9054	LSU-beta	C
1447	U	U|Y	FALSE	U	U	U			0	U	TRUE	LSU3_1448	9055	LSU-beta	T
1448	G	G	TRUE	G	G	G			0	G	TRUE	LSU3_1449	9056	LSU-beta	G
1449	G	G	TRUE	G	G	G			0	G	TRUE	LSU3_1450	9057	LSU-beta	G
1450	A|Am	A	FALSE	A	A	A			0	A	TRUE	LSU3_1451	9058	LSU-beta	A
1451	G	G	TRUE	G	G	G			0	G	TRUE	LSU3_1452	9059	LSU-beta	G
1452	A	A	TRUE	A	A	A			0	A	TRUE	LSU3_1453	9060	LSU-beta	A
1453	U	U	TRUE	U	U	U			0	U	TRUE	LSU3_1454	9061	LSU-beta	T
1454	U	U|Y	FALSE	U	U	U			0	U	TRUE	LSU3_1455	9062	LSU-beta	T
1455	G	G	TRUE	G	G	G			0	G	TRUE	LSU3_1456	9063	LSU-beta	G
1456	C	C	TRUE	C	C	C			0	C	TRUE	LSU3_1457	9064	LSU-beta	C
1457	G	G	TRUE	G	G	G			0	G	TRUE	LSU3_1458	9065	LSU-beta	G
1458	A|Am	A	FALSE	A	A	A			0	A	TRUE	LSU3_1459	9066	LSU-beta	A
1459	G	G	TRUE	G	G	G			0	G	TRUE	LSU3_1460	9067	LSU-beta	G
1460	U	U	TRUE	U	U	U			0	U	TRUE	LSU3_1461	9068	LSU-beta	T
1461	A	A	TRUE	A	A	A			0	A	TRUE	LSU3_1462	9069	LSU-beta	A
1462	A	A	TRUE	A	A	A			0	A	TRUE	LSU3_1463	9070	LSU-beta	A
1463	A	A	TRUE	A	A	A			0	A	TRUE	LSU3_1464	9071	LSU-beta	A
1464	A	A	TRUE	A	A	A			0	A	TRUE	LSU3_1465	9072	LSU-beta	A
1465	G	G	TRUE	G	G	G			0	G	TRUE	LSU3_1466	9073	LSU-beta	G
1466	A	A	TRUE	A	A	A			0	A	TRUE	LSU3_1467	9074	LSU-beta	A
1467	U	U	TRUE	U	U	U			0	U	TRUE	LSU3_1468	9075	LSU-beta	T
1468	U	U|Y	FALSE	U	U	U			0	U	TRUE	LSU3_1469	9076	LSU-beta	T
1469	A	A|Am	FALSE	A	A	A			0	A	TRUE	LSU3_1470	9077	LSU-beta	A
1470	U	U|Y	FALSE	U	U	U			0	U	TRUE	LSU3_1471	9078	LSU-beta	T
1471	C	C|Cm|mC	FALSE	C	C	C			0	C	TRUE	LSU3_1472	9079	LSU-beta	C
1472	C	C|mC	FALSE	C	C	C			0	C	TRUE	LSU3_1473	9080	LSU-beta	C
1473	G	G	TRUE	G	G	G			0	G	TRUE	LSU3_1474	9081	LSU-beta	G
1474	C	C	TRUE	C	C	C			0	C	TRUE	LSU3_1475	9082	LSU-beta	C
1475	G	G	TRUE	G	G	G			0	G	TRUE	LSU3_1476	9083	LSU-beta	G
1476	C	C	TRUE	C	C	C			0	C	TRUE	LSU3_1477	9084	LSU-beta	C
1477	A	A	TRUE	A	A	A			0	A	TRUE	LSU3_1478	9085	LSU-beta	A
1478	A	A	TRUE	A	A	A			0	A	TRUE	LSU3_1479	9086	LSU-beta	A
1479	A	A	TRUE	A	A	A			0	A	TRUE	LSU3_1480	9087	LSU-beta	A
1480	G	G	TRUE	G	G	G			0	G	TRUE	LSU3_1481	9088	LSU-beta	G
1481	C	C	TRUE	C	C	C			0	C	TRUE	LSU3_1482	9089	LSU-beta	C
1482	G	G	TRUE	G	G	G			0	G	TRUE	LSU3_1483	9090	LSU-beta	G
1483	G	G	TRUE	G	G	G			0	G	TRUE	LSU3_1484	9091	LSU-beta	G
1484	A|Am	A	FALSE	A	A	A			0	A	TRUE	LSU3_1485	9092	LSU-beta	A
1485	G	G	TRUE	G	G	G			0	G	TRUE	LSU3_1486	9093	LSU-beta	G
1486	G	G	TRUE	G	G	G			0	G	TRUE	LSU3_1487	9094	LSU-beta	G
1487	C	C	TRUE	C	C	C			0	C	TRUE	LSU3_1488	9095	LSU-beta	C
1488	A	A	TRUE	A	A	A			0	A	TRUE	LSU3_1489	9096	LSU-beta	A
1489	G	G	TRUE	G	G	G			0	G	TRUE	LSU3_1490	9097	LSU-beta	G
1490	U	U|Y	FALSE	U	U	U			0	U	TRUE	LSU3_1491	9098	LSU-beta	T
1491	C	C|Cm|mC	FALSE	C	C	C			0	C	TRUE	LSU3_1492	9099	LSU-beta	C
1492	C	C|mC	FALSE	C	C	C			0	C	TRUE	LSU3_1493	9100	LSU-beta	C
1493	G	G|Gm	FALSE	G	G	G			0	G	TRUE	LSU3_1494	9101	LSU-beta	G
1494	U	U|Y	FALSE	U	U	U			0	U	TRUE	LSU3_1495	9102	LSU-beta	T
1495	U	U|Y	FALSE	U	U	U			0	U	TRUE	LSU3_1496	9103	LSU-beta	T
1496	U	U|Y	FALSE	U	U	U			0	U	TRUE	ITS5_1	9104	ITS5	T
1497	U	U|Y	FALSE	U	U	U			0	U	TRUE	ITS5_2	9105	ITS5	T
1498	U	U|Y	FALSE	U	U	U			0	U	TRUE	ITS5_3	9106	ITS5	T
1499	U	U|Y	FALSE	U	U	U			0	U	TRUE	ITS5_4	9107	ITS5	T
1500	U	U|Um|Y	FALSE	U	U	U			0	U	TRUE	ITS5_5	9108	ITS5	T
1501	C	C|mC	FALSE	C	C	C			0	C	TRUE	ITS5_6	9109	ITS5	C
1502	U	U|Y	FALSE	U	U	U			0	U	TRUE	ITS5_7	9110	ITS5	T
1503	G	G	TRUE	G	G	G			0	G	TRUE	ITS5_8	9111	ITS5	G
1504	G|Gm	G	FALSE	G	G	G			0	G	TRUE	ITS5_9	9112	ITS5	G
1505	G	G	TRUE	G	G	G			0	G	TRUE	ITS5_10	9113	ITS5	G
1506	U	U	TRUE	U	U	U			0	U	TRUE	ITS5_11	9114	ITS5	T
1507	C	C|mC	FALSE	C	C	C			0	C	TRUE	ITS5_12	9115	ITS5	C
1508	U	U|Y	FALSE	U	U	U			0	U	TRUE	ITS5_13	9116	ITS5	T
1509	G	G	TRUE	G	G	G			0	G	TRUE	ITS5_14	9117	ITS5	G
1510	C	C	TRUE	C	C	C			0	C	TRUE	ITS5_15	9118	ITS5	C
1511	C	C|mC	FALSE	C	C	C			0	C	TRUE	ITS5_16	9119	ITS5	C
1512	G	G|Gm	FALSE	G	G	G			0	G	TRUE	ITS5_17	9120	ITS5	G
1513	U	U|Y	FALSE	U	U	U			0	U	TRUE	ITS5_18	9121	ITS5	T
1514	U	U|Um|Y	FALSE	U	U	U			0	U	TRUE	ITS5_19	9122	ITS5	T
1515	C	C|mC	FALSE	C	C	C			0	C	TRUE	ITS5_20	9123	ITS5	C
1516	G	G	TRUE	G	G	G			0	G	TRUE	ITS5_21	9124	ITS5	G
1517	G	G	TRUE	G	G	G			0	G	TRUE	ITS5_22	9125	ITS5	G
1518	U|Y|Um	U	FALSE	U	U	U			0	U	TRUE	ITS5_23	9126	ITS5	T
1519	G|Gm	G	FALSE	G	G	G			0	G	TRUE	ITS5_24	9127	ITS5	G
1520	G	G	TRUE	G	G	G			0	G	TRUE	ITS5_25	9128	ITS5	G
1521	C	C	TRUE	C	C	C			0	C	TRUE	ITS5_26	9129	ITS5	C
1522	A	A|Am	FALSE	A	A	A			0	A	TRUE	ITS5_27	9130	ITS5	A
1523	U	U|Y	FALSE	U	U	U			0	U	TRUE	ITS5_28	9131	ITS5	T
1524	G	G|Gm	FALSE	G	G	G			0	G	TRUE	ITS5_29	9132	ITS5	G
1525	U|Y	U|Y	TRUE	U|Y	U|Y	U|Y	UG|YG	GU|GY	*	U	TRUE	ITS5_30	9133	ITS5	T
1526	G	G	TRUE	G	G	G			0	G	TRUE	ITS5_31	9134	ITS5	G
1527	C	C|Cm	FALSE	C	C	C			0	C	TRUE	ITS5_32	9135	ITS5	C
1528	U|Y	U|Y	TRUE	U|Y	U|Y	U|Y	CUUG|CYUG		*	U	TRUE	ITS5_33	9136	ITS5	T
1529	U	U|Y	FALSE	U	U	U			0	U	TRUE	ITS5_34	9137	ITS5	T
1530	G	G	TRUE	G	G	G			0	G	TRUE	ITS5_35	9138	ITS5	G
1531	G	G	TRUE	G	G	G			0	G	TRUE	ITS5_36	9139	ITS5	G
1532	C	C	TRUE	C	C	C			0	C	TRUE	ITS5_37	9140	ITS5	C
1533	G	G	TRUE	G	G	G			0	G	TRUE	ITS5_38	9141	ITS5	G
1534	C	C|Cm	FALSE	C	C	C			0	C	TRUE	ITS5_39	9142	ITS5	C
1535	U	U|Y	FALSE	U	U	U			0	U	TRUE	ITS5_40	9143	ITS5	T
1536	G	G	TRUE	G	G	G			0	G	TRUE	ITS5_41	9144	ITS5	G
1537	C	C	TRUE	C	C	C			0	C	TRUE	ITS5_42	9145	ITS5	C
1538	C	C|mC	FALSE	C	C	C			0	C	TRUE	ITS5_43	9146	ITS5	C
1539	A	A|Am	FALSE	A	A	A			0	A	TRUE	ITS5_44	9147	ITS5	A
1540	U	U|Y	FALSE	U	U	U			0	U	TRUE	ITS5_45	9148	ITS5	T
1541	C	C|mC	FALSE	C	C	C			0	C	TRUE	ITS5_46	9149	ITS5	C
1542	U	U|Y	FALSE	U	U	U			0	U	TRUE	ITS5_47	9150	ITS5	T
1543	C-OH	C	FALSE	C-OH	C-OH	C-OH			1	C	TRUE	ITS5_48	9151	ITS5	C
			TRUE									ITS5_49	9152	ITS5	A
			TRUE									ITS5_50	9153	ITS5	G

## Sheet: Appendix_5.8S
Position in 5.8S rRNA (New numbering)	T1 (TMU)	A (TMU)		T1 & A (TMU)	Sequence cleaved with RNase T1	Sequence cleaved with RNase A	RNase T1 fragment with modifications detected by MS	RNase A fragment with modifications detected by MS	Modification identified by MS (0, not detected; 1, detected; *, one or more of the candidate positions listed in the "Note" column of the respective table are post-transcriptionally modified)	Plain RNA sequence determined by MS		Position in each rRNA subunit (old numbering)	nt position in pre-rRNA (old numbering)	rRNA Subunits	nt	Y-seq (Y-site)	H/ACA snoRNA	HydraPsi-seq detection	Psi	Precicted_snoRNA	BP	BSF RibOxi	PCF RiboXi	Nm	Modified
					N	Fragment identified uniquely
					N	Fragment identified with redundancy
					N|n	Residues with possible post-transcriptional modifications
					N	Residues with post-transcriptional modifications
					N	Residues confirmed to be no post-transcriptional modifications by MS						ITS1_339	4536	ITS1	C
												ITS1_340	4537	ITS1	C
												ITS1_341	4538	ITS1	C
												ITS1_342	4539	ITS1	A
												ITS1_343	4540	ITS1	C
1	pA	pA	TRUE	pA	pA	pA			0	A	TRUE	5.8S_1	4541	5.8S	A
2	A	A	TRUE	A	A	A			0	A	TRUE	5.8S_2	4542	5.8S	A
3	C	C	TRUE	C	C	C			0	C	TRUE	5.8S_3	4543	5.8S	C
4	G	G	TRUE	G	G	G			0	G	TRUE	5.8S_4	4544	5.8S	G
5	U	U	TRUE	U	U	U			0	U	TRUE	5.8S_5	4545	5.8S	T
6	G	G	TRUE	G	G	G			0	G	TRUE	5.8S_6	4546	5.8S	G
7	U|Um	U|Um	TRUE	U|Um	U|Um	U|Um	UCG|(Um)CG	GU|G(Um)C	*	U	TRUE	5.8S_7	4547	5.8S	T					TB10Cs1C3	Um	-	-	+	+
8	C	C	TRUE	C	C	C			0	C	TRUE	5.8S_8	4548	5.8S	C
9	G	G|Gm	FALSE	G	G	G			0	G	TRUE	5.8S_9	4549	5.8S	G
10	C	C	TRUE	C	C	C			0	C	TRUE	5.8S_10	4550	5.8S	C
11	G	G	TRUE	G	G	G			0	G	TRUE	5.8S_11	4551	5.8S	G
12	A	A	TRUE	A	A	A			0	A	TRUE	5.8S_12	4552	5.8S	A
13	U	U	TRUE	U	U	U			0	U	TRUE	5.8S_13	4553	5.8S	T
14	G	G	TRUE	G	G	G			0	G	TRUE	5.8S_14	4554	5.8S	G
15	G	G	TRUE	G	G	G			0	G	TRUE	5.8S_15	4555	5.8S	G
16	A	A	TRUE	A	A	A			0	A	TRUE	5.8S_16	4556	5.8S	A
17	U	U	TRUE	U	U	U			0	U	TRUE	5.8S_17	4557	5.8S	T
18	G	G	TRUE	G	G	G			0	G	TRUE	5.8S_18	4558	5.8S	G
19	A	A	TRUE	A	A	A			0	A	TRUE	5.8S_19	4559	5.8S	A
20	C	C	TRUE	C	C	C			0	C	TRUE	5.8S_20	4560	5.8S	C
21	U	U|Y	FALSE	U	U	U			0	U	TRUE	5.8S_21	4561	5.8S	T
22	U	U|Y	FALSE	U	U	U			0	U	TRUE	5.8S_22	4562	5.8S	T
23	G	G	TRUE	G	G	G			0	G	TRUE	5.8S_23	4563	5.8S	G
24	G	G	TRUE	G	G	G			0	G	TRUE	5.8S_24	4564	5.8S	G
25	C	C	TRUE	C	C	C			0	C	TRUE	5.8S_25	4565	5.8S	C
26	U	U|Y	FALSE	U	U	U			0	U	TRUE	5.8S_26	4566	5.8S	T
27	U	U|Y	FALSE	U	U	U			0	U	TRUE	5.8S_27	4567	5.8S	T
28	C	C	TRUE	C	C	C			0	C	TRUE	5.8S_28	4568	5.8S	C
29	C	C	TRUE	C	C	C			0	C	TRUE	5.8S_29	4569	5.8S	C
30	U	U|Y	FALSE	U	U	U			0	U	TRUE	5.8S_30	4570	5.8S	T
31	A	A	TRUE	A	A	A			0	A	TRUE	5.8S_31	4571	5.8S	A
32	U	U	TRUE	U	U	U			0	U	TRUE	5.8S_32	4572	5.8S	T
33	U	U|Y	FALSE	U	U	U			0	U	TRUE	5.8S_33	4573	5.8S	T
34	U	U|Y	FALSE	U	U	U			0	U	TRUE	5.8S_34	4574	5.8S	T
35	C	C	TRUE	C	C	C			0	C	TRUE	5.8S_35	4575	5.8S	C
36	G	G	TRUE	G	G	G			0	G	TRUE	5.8S_36	4576	5.8S	G
37	U	U	TRUE	U	U	U			0	U	TRUE	5.8S_37	4577	5.8S	T
38	U	U|Y	FALSE	U	U	U			0	U	TRUE	5.8S_38	4578	5.8S	T
39	G	G	TRUE	G	G	G			0	G	TRUE	5.8S_39	4579	5.8S	G
40	A	A	TRUE	A	A	A			0	A	TRUE	5.8S_40	4580	5.8S	A
41	A|Am	Am	FALSE	Am	Am	Am	A(Am)G	GA(Am)G(Am)AC	1	A	TRUE	5.8S_41	4581	5.8S	A					TB6Cs1'C1	Am	+	+	+	+
42	G	G	TRUE	G	G	G			0	G	TRUE	5.8S_42	4582	5.8S	G
43	A|Am	Am	FALSE	Am	Am	Am	(Am)ACG	GA(Am)G(Am)AC	1	A	TRUE	5.8S_43	4583	5.8S	A					TB10Cs7C3a	Am	Novel	Novel	+	+
44	A	A	TRUE	A	A	A			0	A	TRUE	5.8S_44	4584	5.8S	A
45	C	C	TRUE	C	C	C			0	C	TRUE	5.8S_45	4585	5.8S	C
46	G	G|Gm	FALSE	G	G	G			0	G	TRUE	5.8S_46	4586	5.8S	G
47	C	C	TRUE	C	C	C			0	C	TRUE	5.8S_47	4587	5.8S	C
48	A	A	TRUE	A	A	A			0	A	TRUE	5.8S_48	4588	5.8S	A
49	G	G	TRUE	G	G	G			0	G	TRUE	5.8S_49	4589	5.8S	G
50	C	C	TRUE	C	C	C			0	C	TRUE	5.8S_50	4590	5.8S	C
51	A	A	TRUE	A	A	A			0	A	TRUE	5.8S_51	4591	5.8S	A
52	A	A	TRUE	A	A	A			0	A	TRUE	5.8S_52	4592	5.8S	A
53	A	A	TRUE	A	A	A			0	A	TRUE	5.8S_53	4593	5.8S	A
54	G	G	TRUE	G	G	G			0	G	TRUE	5.8S_54	4594	5.8S	G
55	U	U	TRUE	U	U	U			0	U	TRUE	5.8S_55	4595	5.8S	T
56	G	G|Gm	FALSE	G	G	G			0	G	TRUE	5.8S_56	4596	5.8S	G
57	C	C	TRUE	C	C	C			0	C	TRUE	5.8S_57	4597	5.8S	C
58	G	G	TRUE	G	G	G			0	G	TRUE	5.8S_58	4598	5.8S	G
59	A	A	TRUE	A	A	A			0	A	TRUE	5.8S_59	4599	5.8S	A
60	U	U	TRUE	U	U	U			0	U	TRUE	5.8S_60	4600	5.8S	T
61	A	A	TRUE	A	A	A			0	A	TRUE	5.8S_61	4601	5.8S	A
62	A	A	TRUE	A	A	A			0	A	TRUE	5.8S_62	4602	5.8S	A
63	G	G	TRUE	G	G	G			0	G	TRUE	5.8S_63	4603	5.8S	G
64	U	U	TRUE	U	U	U			0	U	TRUE	5.8S_64	4604	5.8S	T
65	G	G	TRUE	G	G	G			0	G	TRUE	5.8S_65	4605	5.8S	G
66	G	G	TRUE	G	G	G			0	G	TRUE	5.8S_66	4606	5.8S	G
67	U	U	TRUE	U	U	U			0	U	TRUE	5.8S_67	4607	5.8S	T
68	A	A	TRUE	A	A	A			0	A	TRUE	5.8S_68	4608	5.8S	A
69	U	U	TRUE	U	U	U			0	U	TRUE	5.8S_69	4609	5.8S	T
70	C	C	TRUE	C	C	C			0	C	TRUE	5.8S_70	4610	5.8S	C
71	A	A	TRUE	A	A	A			0	A	TRUE	5.8S_71	4611	5.8S	A
72	A	A	TRUE	A	A	A			0	A	TRUE	5.8S_72	4612	5.8S	A
73	U	U	TRUE	U	U	U			0	U	TRUE	5.8S_73	4613	5.8S	T
74	Y	U|Y	FALSE	Y	Y	Y	UAUCAAUY(Gm)CAG		1	U	TRUE	5.8S_74	4614	5.8S	T	+	TB3Cs2pH1	No signal	+						+
75	Gm	G|Gm	FALSE	Gm	Gm	Gm	UAUCAAUY(Gm)CAG	(Gm)C	1	G	TRUE	5.8S_75	4615	5.8S	G					TB8Cs3C3	Gm	+	+	+	+
76	C	C	TRUE	C	C	C			0	C	TRUE	5.8S_76	4616	5.8S	C
77	A	A	TRUE	A	A	A			0	A	TRUE	5.8S_77	4617	5.8S	A
78	G	G	TRUE	G	G	G			0	G	TRUE	5.8S_78	4618	5.8S	G
79	A	A	TRUE	A	A	A			0	A	TRUE	5.8S_79	4619	5.8S	A
80	A	A	TRUE	A	A	A			0	A	TRUE	5.8S_80	4620	5.8S	A
81	U	U	TRUE	U	U	U			0	U	TRUE	5.8S_81	4621	5.8S	T
82	C	C	TRUE	C	C	C			0	C	TRUE	5.8S_82	4622	5.8S	C
83	A	A	TRUE	A	A	A			0	A	TRUE	5.8S_83	4623	5.8S	A
84	U	U	TRUE	U	U	U			0	U	TRUE	5.8S_84	4624	5.8S	T
85	U	U|Y	FALSE	U	U	U			0	U	TRUE	5.8S_85	4625	5.8S	T
86	U	U|Y	FALSE	U	U	U			0	U	TRUE	5.8S_86	4626	5.8S	T
87	C	C	TRUE	C	C	C			0	C	TRUE	5.8S_87	4627	5.8S	C
88	A	A	TRUE	A	A	A			0	A	TRUE	5.8S_88	4628	5.8S	A
89	U	U	TRUE	U	U	U			0	U	TRUE	5.8S_89	4629	5.8S	T
90	U	U|Y	FALSE	U	U	U			0	U	TRUE	5.8S_90	4630	5.8S	T
91	G	G|Gm	FALSE	G	G	G			0	G	TRUE	5.8S_91	4631	5.8S	G
92	C	C	TRUE	C	C	C			0	C	TRUE	5.8S_92	4632	5.8S	C
93	C	C	TRUE	C	C	C			0	C	TRUE	5.8S_93	4633	5.8S	C
94	C	C	TRUE	C	C	C			0	C	TRUE	5.8S_94	4634	5.8S	C
95	A	A	TRUE	A	A	A			0	A	TRUE	5.8S_95	4635	5.8S	A
96	A	A	TRUE	A	A	A			0	A	TRUE	5.8S_96	4636	5.8S	A
97	U	U	TRUE	U	U	U			0	U	TRUE	5.8S_97	4637	5.8S	T
98	C	C	TRUE	C	C	C			0	C	TRUE	5.8S_98	4638	5.8S	C
99	U	U|Y	FALSE	U	U	U			0	U	TRUE	5.8S_99	4639	5.8S	T
100	U	U|Y	FALSE	U	U	U			0	U	TRUE	5.8S_100	4640	5.8S	T
101	U	U|Y	FALSE	U	U	U			0	U	TRUE	5.8S_101	4641	5.8S	T
102	G	G	TRUE	G	G	G			0	G	TRUE	5.8S_102	4642	5.8S	G
103	A|Am	A	FALSE	A	A	A			0	A	TRUE	5.8S_103	4643	5.8S	A
104	A	A	TRUE	A	A	A			0	A	TRUE	5.8S_104	4644	5.8S	A
105	C	C	TRUE	C	C	C			0	C	TRUE	5.8S_105	4645	5.8S	C
106	G	G|Gm	FALSE	G	G	G			0	G	TRUE	5.8S_106	4646	5.8S	G
107	C	C	TRUE	C	C	C			0	C	TRUE	5.8S_107	4647	5.8S	C
108	A	A	TRUE	A	A	A			0	A	TRUE	5.8S_108	4648	5.8S	A
109	A	A	TRUE	A	A	A			0	A	TRUE	5.8S_109	4649	5.8S	A
110	A	A	TRUE	A	A	A			0	A	TRUE	5.8S_110	4650	5.8S	A
111	C	C	TRUE	C	C	C			0	C	TRUE	5.8S_111	4651	5.8S	C
112	G	G	TRUE	G	G	G			0	G	TRUE	5.8S_112	4652	5.8S	G
113	G	G	TRUE	G	G	G			0	G	TRUE	5.8S_113	4653	5.8S	G
114	C	C	TRUE	C	C	C			0	C	TRUE	5.8S_114	4654	5.8S	C
115	G	G|Gm	FALSE	G	G	G			0	G	TRUE	5.8S_115	4655	5.8S	G
116	C	C	TRUE	C	C	C			0	C	TRUE	5.8S_116	4656	5.8S	C
117	A	A	TRUE	A	A	A			0	A	TRUE	5.8S_117	4657	5.8S	A
118	U	U	TRUE	U	U	U			0	U	TRUE	5.8S_118	4658	5.8S	T
119	G	G	TRUE	G	G	G			0	G	TRUE	5.8S_119	4659	5.8S	G
120	G	G	TRUE	G	G	G			0	G	TRUE	5.8S_120	4660	5.8S	G
121	G	G	TRUE	G	G	G			0	G	TRUE	5.8S_121	4661	5.8S	G
122	A	A	TRUE	A	A	A			0	A	TRUE	5.8S_122	4662	5.8S	A
123	G	G	TRUE	G	G	G			0	G	TRUE	5.8S_123	4663	5.8S	G
124	A	A	TRUE	A	A	A			0	A	TRUE	5.8S_124	4664	5.8S	A
125	A|Am	A	FALSE	A	A	A			0	A	TRUE	5.8S_125	4665	5.8S	A
126	G	G	TRUE	G	G	G			0	G	TRUE	5.8S_126	4666	5.8S	G
127	C	C	TRUE	C	C	C			0	C	TRUE	5.8S_127	4667	5.8S	C
128	U	U|Y	FALSE	U	U	U			0	U	TRUE	5.8S_128	4668	5.8S	T
129	C	C	TRUE	C	C	C			0	C	TRUE	5.8S_129	4669	5.8S	C
130	U	U|Y	FALSE	U	U	U			0	U	TRUE	5.8S_130	4670	5.8S	T
131	C	C	TRUE	C	C	C			0	C	TRUE	5.8S_131	4671	5.8S	C
132	U	U|Y	FALSE	U	U	U			0	U	TRUE	5.8S_132	4672	5.8S	T
133	C	C	TRUE	C	C	C			0	C	TRUE	5.8S_133	4673	5.8S	C
134	G	G	TRUE	G	G	G			0	G	TRUE	5.8S_134	4674	5.8S	G
135	A	A	TRUE	A	A	A			0	A	TRUE	5.8S_135	4675	5.8S	A
136	G	G	TRUE	G	G	G			0	G	TRUE	5.8S_136	4676	5.8S	G
137	C	C	TRUE	C	C	C			0	C	TRUE	5.8S_137	4677	5.8S	C
138	C	C	TRUE	C	C	C			0	C	TRUE	5.8S_138	4678	5.8S	C
139	A	A	TRUE	A	A	A			0	A	TRUE	5.8S_139	4679	5.8S	A
140	U	U	TRUE	U	U	U			0	U	TRUE	5.8S_140	4680	5.8S	T
141	C	C	TRUE	C	C	C			0	C	TRUE	5.8S_141	4681	5.8S	C
142	C	C	TRUE	C	C	C			0	C	TRUE	5.8S_142	4682	5.8S	C
143	C	C	TRUE	C	C	C			0	C	TRUE	5.8S_143	4683	5.8S	C
144	C	C	TRUE	C	C	C			0	C	TRUE	5.8S_144	4684	5.8S	C
145	G	G	TRUE	G	G	G			0	G	TRUE	5.8S_145	4685	5.8S	G
146	U	U	TRUE	U	U	U			0	U	TRUE	5.8S_146	4686	5.8S	T
147	G	G|Gm	FALSE	G	G	G			0	G	TRUE	5.8S_147	4687	5.8S	G
148	C	C	TRUE	C	C	C			0	C	TRUE	5.8S_148	4688	5.8S	C
149	A	A	TRUE	A	A	A			0	A	TRUE	5.8S_149	4689	5.8S	A
150	U	U	TRUE	U	U	U			0	U	TRUE	5.8S_150	4690	5.8S	T
151	G	G|Gm	FALSE	G	G	G			0	G	TRUE	5.8S_151	4691	5.8S	G
152	C	C	TRUE	C	C	C			0	C	TRUE	5.8S_152	4692	5.8S	C
153	C	C	TRUE	C	C	C			0	C	TRUE	5.8S_153	4693	5.8S	C
154	A	A	TRUE	A	A	A			0	A	TRUE	5.8S_154	4694	5.8S	A
155	C	C	TRUE	C	C	C			0	C	TRUE	5.8S_155	4695	5.8S	C
156	A	A	TRUE	A	A	A			0	A	TRUE	5.8S_156	4696	5.8S	A
157	U	U	TRUE	U	U	U			0	U	TRUE	5.8S_157	4697	5.8S	T
158	U	U|Y	FALSE	U	U	U			0	U	TRUE	5.8S_158	4698	5.8S	T
159	U	U|Y	FALSE	U	U	U			0	U	TRUE	5.8S_159	4699	5.8S	T
160	C	C	TRUE	C	C	C			0	C	TRUE	5.8S_160	4700	5.8S	C
161	U	U|Y	FALSE	U	U	U			0	U	TRUE	5.8S_161	4701	5.8S	T
162	C	C	TRUE	C	C	C			0	C	TRUE	5.8S_162	4702	5.8S	C
163	Am	Am	TRUE	Am	Am	Am	CCACAUUUCUC(Am)G	(Am)GU	1	A	TRUE	5.8S_163	4703	5.8S	A					TB9Cs4C2	Am	+	+	+	+
164	G	G	TRUE	G	G	G			0	G	TRUE	5.8S_164	4704	5.8S	G
165	U	U	TRUE	U	U	U			0	U	TRUE	5.8S_165	4705	5.8S	T
166	G	G	TRUE	G	G	G			0	G	TRUE	5.8S_166	4706	5.8S	G
167	U|Um	U|Um	TRUE	U|Um	U|Um	U|Um	UCG|(Um)CG	GU|G(Um)C	*	U	TRUE	5.8S_167	4707	5.8S	T					TB9Cs4C2	Um	Novel	Novel	+	+
168	C	C	TRUE	C	C	C			0	C	TRUE	5.8S_168	4708	5.8S	C
169	G	G	TRUE	G	G	G			0	G	TRUE	5.8S_169	4709	5.8S	G
170	A	A	TRUE	A	A	A			0	A	TRUE	5.8S_170	4710	5.8S	A
171	A-OH	A-OH	TRUE	A-OH	A-OH	A-OH			1	A	TRUE	5.8S_171	4711	5.8S	A
											FALSE	5.8S_172	4712	5.8S	T
											FALSE	5.8S_173	4713	5.8S	A
											FALSE	5.8S_174	4714	5.8S	T
											FALSE	5.8S_175	4715	5.8S	A
											FALSE	5.8S_176	4716	5.8S	A
											FALSE	5.8S_177	4717	5.8S	A
											FALSE	5.8S_178	4718	5.8S	A
											FALSE	5.8S_179	4719	5.8S	A
											FALSE	5.8S_180	4720	5.8S	C
											FALSE	5.8S_181	4721	5.8S	A
											FALSE	5.8S_182	4722	5.8S	A
											FALSE	5.8S_183	4723	5.8S	A
											FALSE	5.8S_184	4724	5.8S	A
											FALSE	5.8S_185	4725	5.8S	C
											FALSE	5.8S_186	4726	5.8S	A
											FALSE	5.8S_187	4727	5.8S	C
											FALSE	5.8S_188	4728	5.8S	A
											FALSE	5.8S_189	4729	5.8S	C
											FALSE	5.8S_190	4730	5.8S	A
											FALSE	5.8S_191	4731	5.8S	C
											FALSE	5.8S_192	4732	5.8S	C
											FALSE	5.8S_193	4733	5.8S	T
											FALSE	5.8S_194	4734	5.8S	A
											FALSE	5.8S_195	4735	5.8S	T
											FALSE	5.8S_196	4736	5.8S	T
											FALSE	5.8S_197	4737	5.8S	T
											FALSE	5.8S_198	4738	5.8S	T
											FALSE	5.8S_199	4739	5.8S	T
											FALSE	5.8S_200	4740	5.8S	T
											FALSE	5.8S_201	4741	5.8S	G
											FALSE	5.8S_202	4742	5.8S	T
											FALSE	5.8S_203	4743	5.8S	G
											FALSE	5.8S_204	4744	5.8S	T
											FALSE	5.8S_205	4745	5.8S	T
											FALSE	5.8S_206	4746	5.8S	G
											FALSE	5.8S_207	4747	5.8S	T
											FALSE	5.8S_208	4748	5.8S	T
											FALSE	5.8S_209	4749	5.8S	C
											FALSE	ITS2_1	4750	ITS2	A
											FALSE	ITS2_2	4751	ITS2	A
											FALSE	ITS2_3	4752	ITS2	C
											FALSE	ITS2_4	4753	ITS2	G
											FALSE	ITS2_5	4754	ITS2	C

## Sheet: Appendix_sR4
Position in epsilon rRNA (New numbering)	Sequence cleaved with RNase T1	Sequence cleaved with RNase A	RNase T1 fragment with modifications detected by MS	RNase A fragment with modifications detected by MS	Modification identified by MS (0, not detected; 1, detected; *, one or more of the candidate positions listed in the "Note" column of the respective table are post-transcriptionally modified)	Plain RNA sequence determined by MS		Position in each rRNA subunit (old numbering)	nt position in pre-rRNA (old numbering)	rRNA Subunits	nt	Y-seq (Y-site)	H/ACA snoRNA	HydraPsi-seq detection	Psi	Precicted_snoRNA	BP	BSF RibOxi	PCF RiboXi	Nm	Modified
	N	Fragment identified uniquely
	N	Fragment identified with redundancy
	N|n	Residues with possible post-transcriptional modifications
	N	Residues with post-transcriptional modifications						ITS7_318	10131	ITS7	T
	N	Residues confirmed to be no post-transcriptional modifications by MS						ITS7_319	10132	ITS7	A
								ITS7_320	10133	ITS7	A
								ITS7_321	10134	ITS7	T
1	pA	pA				A	TRUE	ITS7_322	10135	ITS7	A
2	U	U				U	TRUE	sr4_1	10136	sr4	T
3	U	U				U	TRUE	sr4_2	10137	sr4	T
4	U	U				U	TRUE	sr4_3	10138	sr4	T
5	U	U				U	TRUE	sr4_4	10139	sr4	T
6	G	G				G	TRUE	sr4_5	10140	sr4	G
7	U	U				U	TRUE	sr4_6	10141	sr4	T
8	C	C				C	TRUE	sr4_7	10142	sr4	C
9	C	C				C	TRUE	sr4_8	10143	sr4	C
10	C	C				C	TRUE	sr4_9	10144	sr4	C
11	Y	Y	UCCCYCUCCAAACG		+	U	TRUE	sr4_10	10145	sr4	T
12	C	C				C	TRUE	sr4_11	10146	sr4	C
13	U	U				U	TRUE	sr4_12	10147	sr4	T
14	C	C				C	TRUE	sr4_13	10148	sr4	C
15	C	C				C	TRUE	sr4_14	10149	sr4	C
16	A	A				A	TRUE	sr4_15	10150	sr4	A
17	A	A				A	TRUE	sr4_16	10151	sr4	A
18	A	A				A	TRUE	sr4_17	10152	sr4	A
19	C	C				C	TRUE	sr4_18	10153	sr4	C
20	G	G				G	TRUE	sr4_19	10154	sr4	G
21	A	A				A	TRUE	sr4_20	10155	sr4	A
22	G	G				G	TRUE	sr4_21	10156	sr4	G
23	A	A				A	TRUE	sr4_22	10157	sr4	A
24	G	G				G	TRUE	sr4_23	10158	sr4	G
25	U	U				U	TRUE	sr4_24	10159	sr4	T
26	A	A				A	TRUE	sr4_25	10160	sr4	A
27	C	C				C	TRUE	sr4_26	10161	sr4	C
28	A	A				A	TRUE	sr4_27	10162	sr4	A
29	U	U				U	TRUE	sr4_28	10163	sr4	T
30	G	G				G	TRUE	sr4_29	10164	sr4	G
31	C	C				C	TRUE	sr4_30	10165	sr4	C
32	A	A				A	TRUE	sr4_31	10166	sr4	A
33	U	U				U	TRUE	sr4_32	10167	sr4	T
34	G	G				G	TRUE	sr4_33	10168	sr4	G
35	G	G				G	TRUE	sr4_34	10169	sr4	G
36	G	G				G	TRUE	sr4_35	10170	sr4	G
37	C	C				C	TRUE	sr4_36	10171	sr4	C
38	U	U				U	TRUE	sr4_37	10172	sr4	T
39	G	G				G	TRUE	sr4_38	10173	sr4	G
40	G	G				G	TRUE	sr4_39	10174	sr4	G
41	C	C				C	TRUE	sr4_40	10175	sr4	C
42	A	A				A	TRUE	sr4_41	10176	sr4	A
43	U	U				U	TRUE	sr4_42	10177	sr4	T
44	G	G				G	TRUE	sr4_43	10178	sr4	G
45	A	A				A	TRUE	sr4_44	10179	sr4	A
46	G	G				G	TRUE	sr4_45	10180	sr4	G
47	C	C				C	TRUE	sr4_46	10181	sr4	C
48	G	G				G	TRUE	sr4_47	10182	sr4	G
49	G	G				G	TRUE	sr4_48	10183	sr4	G
50	C	C				C	TRUE	sr4_49	10184	sr4	C
51	A	A				A	TRUE	sr4_50	10185	sr4	A
52	C	C				C	TRUE	sr4_51	10186	sr4	C
53	G	G				G	TRUE	sr4_52	10187	sr4	G
54	C	C				C	TRUE	sr4_53	10188	sr4	C
55	U	U				U	TRUE	sr4_54	10189	sr4	T
56	C	C				C	TRUE	sr4_55	10190	sr4	C
57	C	C				C	TRUE	sr4_56	10191	sr4	C
58	A	A				A	TRUE	sr4_57	10192	sr4	A
59	C	C				C	TRUE	sr4_58	10193	sr4	C
60	G	G				G	TRUE	sr4_59	10194	sr4	G
61	A	A				A	TRUE	sr4_60	10195	sr4	A
62	C	C				C	TRUE	sr4_61	10196	sr4	C
63	C	C				C	TRUE	sr4_62	10197	sr4	C
64	G	G				G	TRUE	sr4_63	10198	sr4	G
65	U	U				U	TRUE	sr4_64	10199	sr4	T
66	G	G				G	TRUE	sr4_65	10200	sr4	G
67	G	G				G	TRUE	sr4_66	10201	sr4	G
68	G	G				G	TRUE	sr4_67	10202	sr4	G
69	G	G				G	TRUE	sr4_68	10203	sr4	G
70	C	C				C	TRUE	sr4_69	10204	sr4	C
71	U	U				U	TRUE	sr4_70	10205	sr4	T
72	C	C				C	TRUE	sr4_71	10206	sr4	C
73	G	G				G	TRUE	sr4_72	10207	sr4	G
74	A	A				A	TRUE	sr4_73	10208	sr4	A
75	G	G				G	TRUE	sr4_74	10209	sr4	G
76	G	G				G	TRUE	sr4_75	10210	sr4	G
77	G	G				G	TRUE	sr4_76	10211	sr4	G
78	G	G				G	TRUE	sr4_77	10212	sr4	G
79	C	C				C	TRUE	sr4_78	10213	sr4	C
80	A	A				A	TRUE	sr4_79	10214	sr4	A
81	C	C				C	TRUE	sr4_80	10215	sr4	C
82	U	U				U	TRUE	sr4_81	10216	sr4	T
83	U	U				U	TRUE	sr4_82	10217	sr4	T
84	U	U				U	TRUE	sr4_83	10218	sr4	T
85	A	A				A	TRUE	sr4_84	10219	sr4	A
86	C	C				C	TRUE	sr4_85	10220	sr4	C
87	G	G				G	TRUE	sr4_86	10221	sr4	G
88	U	U				U	TRUE	sr4_87	10222	sr4	T
89	C	C				C	TRUE	sr4_88	10223	sr4	C
90	C	C				C	TRUE	sr4_89	10224	sr4	C
91	C	C				C	TRUE	sr4_90	10225	sr4	C
92	G	G				G	TRUE	sr4_91	10226	sr4	G
93	A	A				A	TRUE	sr4_92	10227	sr4	A
94	G	G				G	TRUE	sr4_93	10228	sr4	G
95	G	G				G	TRUE	sr4_94	10229	sr4	G
96	C	C				C	TRUE	sr4_95	10230	sr4	C
97	G	G				G	TRUE	sr4_96	10231	sr4	G
98	C	C				C	TRUE	sr4_97	10232	sr4	C
99	U	U				U	TRUE	sr4_98	10233	sr4	T
100	G	G				G	TRUE	sr4_99	10234	sr4	G
101	A	A				A	TRUE	sr4_100	10235	sr4	A
102	A	A				A	TRUE	sr4_101	10236	sr4	A
103	C	C				C	TRUE	sr4_102	10237	sr4	C
104	C	C				C	TRUE	sr4_103	10238	sr4	C
105	U	U				U	TRUE	sr4_104	10239	sr4	T
106	U	U				U	TRUE	sr4_105	10240	sr4	T
107	G	G				G	TRUE	sr4_106	10241	sr4	G
108	A	A				A	TRUE	sr4_107	10242	sr4	A
109	U	U				U	TRUE	sr4_108	10243	sr4	T
110	G	G				G	TRUE	sr4_109	10244	sr4	G
111	C	C				C	TRUE	sr4_110	10245	sr4	C
112	U	U				U	TRUE	sr4_111	10246	sr4	T
113	U	U				U	TRUE	sr4_112	10247	sr4	T
114	G	G				G	TRUE	sr4_113	10248	sr4	G
115	G	G				G	TRUE	sr4_114	10249	sr4	G
116	A	A				A	TRUE	sr4_115	10250	sr4	A
117	A	A				A	TRUE	sr4_116	10251	sr4	A
118	U	U				U	TRUE	sr4_117	10252	sr4	T
119	U	U				U	TRUE	sr4_118	10253	sr4	T
120	U	U				U	TRUE	sr4_119	10254	sr4	T
121	C	C				C	TRUE	sr4_120	10255	sr4	C
122	A	A				A	TRUE	sr4_121	10256	sr4	A
123	U	U				U	TRUE	sr4_122	10257	sr4	T
124	G	G				G	TRUE	sr4_123	10258	sr4	G
125	C	C				C	TRUE	sr4_124	10259	sr4	C
126	U	U				U	TRUE	sr4_125	10260	sr4	T
127	C	C				C	TRUE	sr4_126	10261	sr4	C
128	A	A				A	TRUE	sr4_127	10262	sr4	A
129	G	G				G	TRUE	sr4_128	10263	sr4	G
130	G	G				G	TRUE	sr4_129	10264	sr4	G
131	G	G				G	TRUE	sr4_130	10265	sr4	G
132	A	A				A	TRUE	sr4_131	10266	sr4	A
133	C	C				C	TRUE	sr4_132	10267	sr4	C
134	U	U				U	TRUE	sr4_133	10268	sr4	T
135	A	A				A	FALSE	sr4_134	10269	sr4	T
136	A	A				A	FALSE	sr4_135	10270	sr4	T
137	A-OH	A-OH				A	FALSE	sr4_136	10271	sr4	T
								3p_ETS_1	10272	3p-ETS	G
								3p_ETS_2	10273	3p-ETS	A
								3p_ETS_3	10274	3p-ETS	A
								3p_ETS_4	10275	3p-ETS	G
								3p_ETS_5	10276	3p-ETS	A
