# Supplementary material for: A single pseudouridine on rRNA regulates ribosome structure and function in the mammalian parasite Trypanosoma brucei
Source: Nat Commun. 2023 Nov 20;14:7462. doi: 10.1038/s41467-023-43263-6 (PMC10662448; doi:10.1038/s41467-023-43263-6)
Supplement: Supplementary file 15 — Supplementary Data 12 [file 41467_2023_43263_MOESM15_ESM.xlsx]

## Sheet: S12
Primer name	Sequence (5'-3')	Manufacturer
Primers used for CRISPR
KS873n_sgRNA_T7_Common_R	AAAAGCACCGACTCGGTGCCACTTTTTCAAGTTGATAACGGACTAGCCTTATTTTAACTTGCTATTTCTAGCTCTAAAAC	Integrated DNA Technologies, Inc.,
KS1240_TB11Cs6H1_5’gRNA_427	gaaattaatacgactcactatagg GCTCCACCACTATTGTATAGgttttagagctagaaatagc	Integrated DNA Technologies, Inc.,
KS1241_TB11Cs6H1_3’gRNA_427	gaaattaatacgactcactatagg AAAAGATGAGCAACTGCAGCgttttagagctagaaatagc	Integrated DNA Technologies, Inc.,
KS1242_TB11Cs6H1_F_Ald_5’UTR_2571nt	TTTCCTCTACCGCTGTATGTGCGTGTTTAGtgctcaagctgtgtagcgca	Integrated DNA Technologies, Inc.,
KS1243_TB11Cs6H1_Downstream reverse TAG primer	ATGTATTCTATTTGTACGACCCAACAGAATccaatttgagagacctgtgc	Integrated DNA Technologies, Inc.,
KS1244_TB7Cs1H1_5’gRNA_427	gaaattaatacgactcactataggACAACACAAAAAGAGAGTGGgttttagagctagaaatagc	Integrated DNA Technologies, Inc.,
KS1245_TB7Cs1H1_3’gRNA_427	gaaattaatacgactcactataggGACCACTCCGGCTCTTCGAAgttttagagctagaaatagc	Integrated DNA Technologies, Inc.,
KS1246_TB7Cs1H1_F_Ald_5’UTR_2571nt	TCATAGTTATTATAATTATTGTCATTACCTtgctcaagctgtgtagcgca	Integrated DNA Technologies, Inc.,
KS1247_TB7Cs1H1_Downstream reverse TAG primer	GCGGTTGTTATGTTGTTGTTGTTTTTTTTAccaatttgagagacctgtgc	Integrated DNA Technologies, Inc.,
KS1236_TB3Cs2H1_5’gRNA_427	gaaattaatacgactcactatagg GTTCGGGAGTTCCTTCGTGAgttttagagctagaaatagc	Integrated DNA Technologies, Inc.,
KS1237_TB3Cs2H1_3’gRNA_427	gaaattaatacgactcactatagg ATTATACCACGGGTAGTTGGgttttagagctagaaatagc	Integrated DNA Technologies, Inc.,
KS1238_TB3Cs2H1_Ald_5’UTR_2571nt	AGTTTTCCCTTCCGAGGCAAGGCGCTAGATtgctcaagctgtgtagcgca	Integrated DNA Technologies, Inc.,
KS1239_TB3Cs2H1_Downstream reverse TAG primer	TTTCCTCCCCCGATACGGCAGTCTTTAAGTccaatttgagagacctgtgc	Integrated DNA Technologies, Inc.,
KS1248_TB9Cs5H1_5’gRNA_427	gaaattaatacgactcactatagg ATACGTACCTGGGCAGTGTGgttttagagctagaaatagc	Integrated DNA Technologies, Inc.,
KS1259_TB9Cs5H1_3’gRNA_427	gaaattaatacgactcactataggGCATGTGTATGTATGCACATgttttagagctagaaatagc	Integrated DNA Technologies, Inc.,
KS1260_TB9Cs5H1_F_Ald_5’UTR_2571nt	ATTTGAGCGGTCACACACATTTCTGCATACtgctcaagctgtgtagcgca	Integrated DNA Technologies, Inc.,
KS1261_TB9Cs5H1_Downstream reverse TAG primer	ATACCTGTAATGTCTATGGATATACGCATTccaatttgagagacctgtgc	Integrated DNA Technologies, Inc.,
Primers used for in-vitro transcription T7 templates
KS421_TB7Cs1H1_T7_Probe	TTAATACGACTCACTATAGGGAGA GGCTCTTCGAATGGGGTAAC	Integrated DNA Technologies, Inc.,
KS422_F_TB7Cs1H1	TCACGAATGGGTAGTCAGCT	Integrated DNA Technologies, Inc.,
KS427_TB11Cs6H1_T7_Probe	TTAATACGACTCACTATAGGGAGA ATATCTCTCTCACATGACTC	Integrated DNA Technologies, Inc.,
KS428_F_TB11Cs6H1	TTTGTCTACGTGTGACTTCA	Integrated DNA Technologies, Inc.,
KS423_Tb9Cs5H1_T7_Probe	TTAATACGACTCACTATAGGGAGA TATATCTTGCCGTAGTTACT	Integrated DNA Technologies, Inc.,
KS424_F_ Tb9Cs5H1	AGCCGGCGTAAGAGTCATTC	Integrated DNA Technologies, Inc.,
KS425_Tb3Cs2H1_T7_Probe	TTAATACGACTCACTATAGGGAGA TCTCTGAGGGCAATGACACT	Integrated DNA Technologies, Inc.,
KS426_F_Tb3Cs2H1	TAATGAGGGTCTAAGAGCTG	Integrated DNA Technologies, Inc.,
KS177n_7SL_F	TTGCTCTGTAACCTTCGGGG	Integrated DNA Technologies, Inc.,
KS178n_7SL_R_T7_Probe	TTAATACGACTCACTATAGGGAGACCGCCTCGCGACGACACTTG	Integrated DNA Technologies, Inc.,
KS581_F_TbU2	ATATCTTCTCGGCTATTTAG	Integrated DNA Technologies, Inc.,
KS582_R_TbU2_T7_Probe	TTAATACGACTCACTATAGGGAGA ACCGTCGCGCTCCATCCGGA	Integrated DNA Technologies, Inc.,
KS587_F_TbU6	GAGCCCTTCGGGGACATCCA	Integrated DNA Technologies, Inc.,
KS588_R_TbU6_T7_Probe	TTAATACGACTCACTATAGGGAGA GCTATATCTCTCGAAGATTGACATCAGCC	Integrated DNA Technologies, Inc.,
KS138_F_U3	AAGACCGTACTCTGAACAGA	Integrated DNA Technologies, Inc.,
KS139_R_U3_T7_Probe	TTAATACGACTCACTATAGGGAGA GGATCCTTCTGGAACCGGCT	Integrated DNA Technologies, Inc.,
KS1300_hnRNPF/H_F	CAGCAACAACAACAACAGCA	Integrated DNA Technologies, Inc.,
KS1301_hnRNPF/H_R_T7_Probe	TTAATACGACTCACTATAGGGAGAATCTCAACGTAGCGGGTTTC	Integrated DNA Technologies, Inc.,
KS351_TB11Cs2C2_T7_Probe	TTAATACGACTCACTATAGGGAGA GATCAGTCAGGGCATAAAAT	Integrated DNA Technologies, Inc.,
KS352_F_TB11Cs2C2	AAGTGATTGACACCTAGGCC	Integrated DNA Technologies, Inc.,
KS357_TB11Cs2C1_T7_Probe	TTAATACGACTCACTATAGGGAGA AATCAGTCTGGGGCGACAAT	Integrated DNA Technologies, Inc.,
KS358_F_TB11Cs2C1	TGAATGATGACTGACAAAAC	Integrated DNA Technologies, Inc.,
Primers used for overexpression
KS2151_TB11Cs6H1_pTB011_F_HindIII	tctaagcttTCCTCTTTGCTCTTCGTTTG	Integrated DNA Technologies, Inc.,
KS2152_TB11Cs6H1_pTB011_R_BamHI	tccggatccAAGAAGAGAAAGGGGGTCAA	Integrated DNA Technologies, Inc.,
KS1532_eS12_AvrII_F	ATGCCTAGGGCAGAGGAGACATCGTTGGT	Integrated DNA Technologies, Inc.,
KS1533_eS12_BamHI_R	CCCGGATCCTTACTGCAGTTGCGACAGAA	Integrated DNA Technologies, Inc.,
Primers used for mutation
KS1141_TB11Cs6H1_rRNA_MUT_F	TTATCGTATGTCGTTTTGTCTACGTGTGACTTCCTAGGCAGTTAGTTGCCGCTGTGCCTGAGTCATGTGAGAGAGATAT	Integrated DNA Technologies, Inc.,
KS1142_TB11Cs6H1_rRNA_MUT_R	ATATCTCTCTCACATGACTCAGGCACAGCGGCAACTAACTGCCTAGGAAGTCACACGTAGACAAAACGACATACGATAA	Integrated DNA Technologies, Inc.,
Primers used to tag eS12 with N-MYC
KS1532_rpS12e_AvrII_F_450nt	ATGCCTAGGGCAGAGGAGACATCGTTGGT	Integrated DNA Technologies, Inc.,
KS1533_rpS12e_BamHI_R_450nt	CCCGGATCCTTACTGCAGTTGCGACAGAA	Integrated DNA Technologies, Inc.,
Primers used to tag hnRNPF/H with C-MYC
KS1933_hnRNP_HindIII_1461nt	GCCAAGCTTATGGAACAGTCTCCTGAGCAG	Integrated DNA Technologies, Inc.,
KS1934_hnRNP_XbaI_1461nt	TTCTCTAGAACAGAACATCTGTGGTACCATTG	Integrated DNA Technologies, Inc.,
