# Supplementary material for: A single pseudouridine on rRNA regulates ribosome structure and function in the mammalian parasite Trypanosoma brucei
Source: Nat Commun. 2023 Nov 20;14:7462. doi: 10.1038/s41467-023-43263-6 (PMC10662448; doi:10.1038/s41467-023-43263-6)
Supplement: Supplementary file 16 — Supplementary Data 13 [file 41467_2023_43263_MOESM16_ESM.xlsx]

## Sheet: Supplementary Data 13
Name	File Type	Sample Type	Heavy label	Light label
Seq63731_HFX.raw	RAW	80S Ribosome	Procyclic Form Rep1	Bloodstream Form Rep1
Seq63732_HFX.raw	RAW	80S Ribosome	Bloodstream Form Rep2	Procyclic Form Rep2
Seq66182_B_X2_HFX.raw	RAW	Total cell lysate	TB11Cs6H1 sKO Rep1	Parental strain control Rep1
Seq66183_B_X2_HFX.raw	RAW	Total cell lysate	Parental strain control Rep2	TB11Cs6H1 sKO Rep2
Seq66184_B_X2_HFX.raw	RAW	Total cell lysate	TB11Cs6H1 sKO Rep3	Parental strain control Rep3
Seq66790_HFX.raw	RAW	80S Ribosome	Parental strain control Rep1	TB11Cs6H1 sKO Rep1
Seq66791_HFX.raw	RAW	80S Ribosome	TB11Cs6H1 sKO Rep2	Parental strain control Rep2
Seq66792_HFX.raw	RAW	80S Ribosome	Parental strain control Rep3	TB11Cs6H1 sKO Rep3
Seq75808_HFX.raw	RAW	Total cell lysate	WT Rep1	M1 Rep1
Seq75809_HFX.raw	RAW	Total cell lysate	M1 Rep2	WT Rep2
Seq75810_HFX.raw	RAW	Total cell lysate	WT Rep1	M2 rep1
Seq75811_HFX.raw	RAW	Total cell lysate	M2 Rep2	WT Rep2
Seq75812_HFX.raw	RAW	Total cell lysate	WT Rep1	M3 Rep1
Seq75813_HFX.raw	RAW	Total cell lysate	M3 Rep3	WT Rep2
Seq75814_HFX.raw	RAW	Total cell lysate	WT Rep1	M4 rep1
Seq75815_HFX.raw	RAW	Total cell lysate	M4 Rep2	WT Rep2
Seq63731_HFX.msf	MSF	80S Ribosome	Procyclic Form Rep1	Bloodstream Form Rep1
Seq63732_HFX.msf	MSF	80S Ribosome	Bloodstream Form Rep2	Procyclic Form Rep2
Seq66182_B_X2_HFX.msf	MSF	Total cell lysate	TB11Cs6H1 sKO Rep1	Parental strain control Rep1
Seq66183_B_X2_HFX.msf	MSF	Total cell lysate	Parental strain control Rep2	TB11Cs6H1 sKO Rep2
Seq66184_B_X2_HFX.msf	MSF	Total cell lysate	TB11Cs6H1 sKO Rep3	Parental strain control Rep3
Seq66790_HFX.msf	MSF	80S Ribosome	Parental strain control Rep1	TB11Cs6H1 sKO Rep1
Seq66790_HFX-mods.msf	MSF	80S Ribosome	Parental strain control Rep1	TB11Cs6H1 sKO Rep1
Seq66791_HFX.msf	MSF	80S Ribosome	TB11Cs6H1 sKO Rep2	Parental strain control Rep2
Seq66791_HFX-mods.msf	MSF	80S Ribosome	TB11Cs6H1 sKO Rep2	Parental strain control Rep2
Seq66792_HFX.msf	MSF	80S Ribosome	Parental strain control Rep3	TB11Cs6H1 sKO Rep3
Seq66792_HFX-mods.msf	MSF	80S Ribosome	Parental strain control Rep3	TB11Cs6H1 sKO Rep3
Seq75808_HFX.msf	MSF	Total cell lysate	WT Rep1	M1 Rep1
Seq75809_HFX.msf	MSF	Total cell lysate	M1 Rep2	WT Rep2
Seq75810_HFX.msf	MSF	Total cell lysate	WT Rep1	M2 rep1
Seq75811_HFX.msf	MSF	Total cell lysate	M2 Rep2	WT Rep2
Seq75812_HFX.msf	MSF	Total cell lysate	WT Rep1	M3 Rep1
Seq75813_HFX.msf	MSF	Total cell lysate	M3 Rep3	WT Rep2
Seq75814_HFX.msf	MSF	Total cell lysate	WT Rep1	M4 rep1
Seq75815_HFX.msf	MSF	Total cell lysate	M4 Rep2	WT Rep2
