# Supplementary material for: A single pseudouridine on rRNA regulates ribosome structure and function in the mammalian parasite Trypanosoma brucei
Source: Nat Commun. 2023 Nov 20;14:7462. doi: 10.1038/s41467-023-43263-6 (PMC10662448; doi:10.1038/s41467-023-43263-6)
Supplement: Supplementary file 18 — Source Data [file 41467_2023_43263_MOESM18_ESM.xlsx]

## Sheet: Fig 1a
							Total RNA
position in pre-rRNA	rRNA	Y location	PCF_1_scoreC	BSF1_scoreC	PCF_2_scoreC	PCF_3_scoreC	BSF2_scoreC	BSF3_scoreC	BSF4_scoreC	PCF_R4_scoreC	TB11Cs6H1-sKO_r1_scoreC	TB11Cs6H1-sKO_R2 scoreC
1957	SSU	40	0.802126	0.820544	0.786568	0.787847	0.795883	0.778464	0.760007	0.787882	0.789663	0.810507
1978	SSU	61	0.918219	0.908026	0.955621	0.950929	0.919648	0.951933	0.930799	0.950481	0.964132	0.950602
2048	SSU	131	0.932101	0.923567	0.937463	0.924869	0.95226	0.947385	0.933335	0.943476	0.960249	0.926346
2422	SSU	505	0.516876	0.448726	0.444255	0.375464	0.41367	0.46859	0.50411	0.558594	0.554071	0.525618
2579	SSU	662	0.95399	0.93228	0.934378	0.934038	0.941335	0.939716	0.918693	0.949444	0.942306	0.939922
2859	SSU	942	0.914041	0.88048	0.885322	0.883991	0.890196	0.878261	0.879596	0.891317	0.875393	0.873106
2913	SSU	996	0.860254	0.886087	0.899946	0.908693	0.871401	0.907209	0.850297	0.87291	0.944846	0.863857
3005	SSU	1088	0.614497	0.715318	0.635717	0.651939	0.617487	0.642827	0.681677	0.681914	0.601755	0.614675
3103	SSU	1186	0.676495	0.79197	0.724072	0.728554	0.73328	0.797089	0.762418	0.648155	0.742007	0.746144
3193	SSU	1276	0.543842	0.46482	0.647265	0.646768	0.47002	0.623379	0.56979	0.630199	0.711208	0.575495
3509	SSU	1592	0.995088	0.993455	0.99462	0.99645	0.996226	0.995788	0.996069	0.997544	0.996117	0.996524
3527	SSU	1610	0.897933	0.849953	0.925463	0.914261	0.845471	0.911028	0.933334	0.92514	0.939209	0.932369
3529	SSU	1612	0.879722	0.893548	0.870816	0.879772	0.90238	0.902121	0.859195	0.844908	0.876077	0.853847
3536	SSU	1619	0.907501	0.890537	0.906075	0.907848	0.929109	0.922986	0.910169	0.897414	0.903193	0.867693
3627	SSU	1710	0.914024	0.916242	0.943527	0.940546	0.892715	0.926607	0.907225	0.925889	0.932385	0.925837
3824	SSU	1907	0.918153	0.920076	0.897021	0.904938	0.897811	0.914624	0.888215	0.927337	0.90538	0.917997
3962	SSU	2045	0.867755	0.879423	0.883454	0.900878	0.892377	0.917398	0.879401	0.868647	0.877887	0.858495
4033	SSU	2116	0.747379	0.881905	0.715356	0.706927	0.86892	0.846185	0.830746	0.612753	0.674159	0.689847
4038	SSU	2121	0.652031	0.721928	0.778551	0.752016	0.701592	0.807843	0.736946	0.739474	0.800864	0.718518
4063	SSU	2146	0.654634	0.78792	0.627801	0.613675	0.799068	0.813665	0.743479	0.556364	0.598366	0.589698
5547	LSU5'	258	0.794571	0.777448	0.774344	0.799046	0.764899	0.816051	0.74104	0.777352	0.803511	0.757055
5741	LSU5'	452	0.578219	0.483446	0.636331	0.612515	0.51694	0.670177	0.641127	0.637154	0.654869	0.561935
6026	LSU5'	737	0.901607	0.861632	0.913749	0.928435	0.744937	0.886025	0.797117	0.751075	0.82966	0.870802
6156	LSU5'	867	0.406131	0.436443	0.456855	0.394066	0.474229	0.396034	0.367522	0.331166	0.375355	0.266184
6228	LSU5'	939	0.837105	0.82007	0.86374	0.868271	0.814716	0.858668	0.812725	0.804103	0.877852	0.826455
6298	LSU5'	1009	0.885152	0.929432	0.881986	0.899186	0.922202	0.928747	0.884359	0.889546	0.888186	0.875286
6369	LSU5'	1080	0.9823	0.968785	0.977728	0.958494	0.968176	0.967448	0.960325	0.979479	0.979861	0.964493
6375	LSU5'	1086	0.942924	0.89747	0.946015	0.923293	0.871951	0.924949	0.916872	0.915013	0.941098	0.905478
6418	LSU5'	1129	0.682458	0.82525	0.785036	0.811712	0.680438	0.769332	0.770797	0.821517	0.884363	0.705678
6447	LSU5'	1158	0.839396	0.853533	0.863041	0.865998	0.865779	0.880678	0.852555	0.812149	0.85739	0.83303
6455	LSU5'	1166	0.242702	0.284091	0.0963301	0.307551	0.588508	0.281901	0.301856	-0.0611333	-0.282365	0.0384165
6458	LSU5'	1169	0.983074	0.963311	0.979165	0.967216	0.975078	0.952064	0.942459	0.934043	0.976166	0.965757
6537	LSU5'	1248	0.741733	0.767287	0.699484	0.605084	0.799137	0.768831	0.760538	0.798771	0.764887	0.813508
6547	LSU5'	1258	0.95927	0.9504	0.962114	0.956196	0.957869	0.961681	0.952308	0.952293	0.954352	0.942039
6770	LSU5'	1481	0.744075	0.676156	0.517231	0.490947	0.794436	0.690113	0.643096	0.348503	0.240954	0.261564
6898	LSU5'	1609	0.569468	0.526834	0.655015	0.697924	0.468286	0.560893	0.547866	0.571907	0.659176	0.443378
6903	LSU5'	1614	0.811084	0.791688	0.798633	0.776926	0.851212	0.775221	0.719098	0.806601	0.803229	0.701411
7036	LSU5'	1747	0.860662	0.879432	0.868518	0.867516	0.897964	0.818689	0.811997	0.852131	0.887389	0.776389
8062	LSU3'	455	0.854377	0.842202	0.885466	0.867126	0.822284	0.88944	0.851799	0.877987	0.902137	0.868383
8097	LSU3'	490	0.91147	0.93366	0.900062	0.910664	0.954068	0.958338	0.947792	0.903964	0.904239	0.913348
8125	LSU3'	518	0.51863	0.725529	0.511007	0.54036	0.610398	0.816606	0.763797	0.660626	0.794942	0.735398
8129	LSU3'	522	0.869593	0.604402	0.871175	0.853477	0.63789	0.789609	0.580175	0.814147	0.862005	0.69285
8131	LSU3'	524	0.319464	0.193892	0.482892	0.372372	0.336201	0.360997	0.304405	0.470485	0.493423	0.189076
8135	LSU3'	528	0.91233	0.914722	0.831056	0.868105	0.906152	0.841554	0.787761	0.9106	0.886984	0.853652
8137	LSU3'	530	0.474234	0.578983	0.383754	0.663982	0.488428	0.611965	0.452458	0.50945	0.591905	0.436307
8218	LSU3'	611	0.964514	0.970148	0.946345	0.956243	0.973085	0.967763	0.96207	0.958885	0.96145	0.957643
8220	LSU3'	613	0.857349	0.863034	0.897581	0.897777	0.851743	0.900796	0.860573	0.859576	0.902667	0.867025
8222	LSU3'	615	0.895901	0.902848	0.887278	0.905695	0.941793	0.919435	0.877176	0.895582	0.919761	0.879344
8236	LSU3'	629	0.621515	0.617937	0.606951	0.681323	0.726072	0.682509	0.511638	0.802402	0.73878	0.711348
8251	LSU3'	644	0.896745	0.86351	0.913557	0.903794	0.883198	0.902555	0.875019	0.929784	0.933998	0.905038
8287	LSU3'	680	0.514274	0.448425	0.625551	0.567481	0.44286	0.540983	0.416313	0.473012	0.55759	0.375753
8329	LSU3'	722	0.895034	0.890361	0.881185	0.879623	0.911553	0.894043	0.85026	0.88593	0.867945	0.858506
8681	LSU3'	1074	0.805929	0.840479	0.749776	0.723503	0.865277	0.836779	0.852411	0.737845	0.679364	0.694277
8683	LSU3'	1076	0.719084	0.66879	0.633428	0.640646	0.612538	0.669608	0.576288	0.734015	0.692765	0.696375
8767	LSU3'	1160	0.966211	0.960883	0.961143	0.965725	0.96225	0.962523	0.956106	0.955815	0.962867	0.948661
8817	LSU3'	1210	0.517407	0.644745	0.527982	0.575676	0.667111	0.706842	0.53488	0.800491	0.851423	0.785494
8887	LSU3'	1280	0.533611	0.524131	0.694621	0.676843	0.535196	0.786489	0.567366	0.606308	0.691808	0.635785
8904	LSU3'	1297	0.96238	0.975458	0.959129	0.965001	0.972628	0.957002	0.955761	0.972736	0.972401	0.963877
8907	LSU3'	1300	0.921365	0.866494	0.892984	0.870321	0.903205	0.912933	0.906612	0.915587	0.923239	0.895637
8926	LSU3'	1319	0.91872	0.920181	0.944361	0.940787	0.928163	0.944705	0.914716	0.907019	0.940495	0.915026
8941	LSU3'	1334	0.948475	0.935369	0.948445	0.947448	0.95135	0.948555	0.93912	0.922823	0.947134	0.932811
8977	LSU3'	1370	0.867749	0.887085	0.854108	0.846411	0.912674	0.865261	0.865007	0.840367	0.848958	0.843161
8984	LSU3'	1377	0.649958	0.703071	0.629907	0.705721	0.676955	0.662205	0.604156	0.722465	0.640804	0.706906
9005	LSU3'	1398	0.884639	0.901813	0.934647	0.940588	0.919149	0.876637	0.858952	0.913718	0.938096	0.901889
9010	LSU3'	1403	0.494279	0.514073	0.364947	0.126939	0.614394	-0.0564435	0.174414	0.336756	0.260223	0.243812
9016	LSU3'	1409	0.843085	0.819791	0.872493	0.862142	0.855482	0.688152	0.649336	0.808794	0.847845	0.719668
9026	LSU3'	1419	0.5102	0.43273	0.697422	0.659295	0.57862	0.327258	0.28868	0.657126	0.695708	0.387259
9036	LSU3'	1429	0.683037	0.732081	0.612027	0.561043	0.782646	0.622147	0.654943	0.595073	0.654224	0.537786
9041	LSU3'	1434	0.438357	0.325707	0.492021	0.542279	0.329443	0.516035	0.458386	0.478298	0.491729	0.648476

## Sheet: Fig 1b
					Polysomal RNA
position in pre-rRNA	rRNA	Y location	PCF_F R1	PCF_F R2	PCF_F R3	BSF R1	BSF R2	BSF R3
1957	SSU	40	0.82386	0.811874	0.812077	0.866164	0.831694	0.853835
1978	SSU	61	0.948063	0.929978	0.956459	0.926743	0.900297	0.921157
2048	SSU	131	0.897087	0.931293	0.888895	0.928286	0.907354	0.917594
2422	SSU	505	0.781028	0.741109	0.713425	0.6912	0.737144	0.744908
2579	SSU	662	0.942065	0.936635	0.952692	0.945729	0.944035	0.9399
2859	SSU	942	0.904974	0.887551	0.905191	0.906513	0.902355	0.899467
2913	SSU	996	0.931971	0.917705	0.91104	0.934147	0.933648	0.960475
3005	SSU	1088	0.585323	0.606198	0.551364	0.569364	0.561813	0.535908
3103	SSU	1186	0.699211	0.729949	0.701431	0.825678	0.812107	0.832057
3193	SSU	1276	0.637883	0.688258	0.627132	0.655242	0.656167	0.644086
3509	SSU	1592	0.996493	0.99692	0.997481	0.998421	0.997951	0.998207
3527	SSU	1610	0.899508	0.90176	0.900559	0.929232	0.915541	0.915447
3529	SSU	1612	0.756585	0.756481	0.820334	0.835529	0.79698	0.847819
3536	SSU	1619	0.671199	0.666858	0.683512	0.81101	0.792857	0.830437
3627	SSU	1710	0.92715	0.914566	0.91555	0.908077	0.919017	0.89806
3824	SSU	1907	0.92208	0.930981	0.935665	0.932885	0.940589	0.939189
3962	SSU	2045	0.840226	0.865616	0.869462	0.869679	0.863532	0.877486
4033	SSU	2116	0.641876	0.553447	0.67889	0.801154	0.830073	0.86685
4038	SSU	2121	0.826976	0.826754	0.818688	0.836323	0.855001	0.843953
4063	SSU	2146	0.674932	0.596132	0.703057	0.766282	0.773098	0.821809
5547	LSU5'	258	0.812621	0.832659	0.836532	0.838685	0.864021	0.866364
5741	LSU5'	452	0.769638	0.725084	0.752799	0.780254	0.782828	0.807113
6026	LSU5'	737	0.920537	0.825867	0.916869	0.897447	0.958468	0.943342
6156	LSU5'	867	0.535569	0.494599	0.536617	0.666692	0.720835	0.673723
6228	LSU5'	939	0.901208	0.888487	0.896237	0.897576	0.851556	0.879996
6298	LSU5'	1009	0.903688	0.873785	0.935333	0.935812	0.942214	0.931857
6369	LSU5'	1080	0.964787	0.957184	0.965544	0.957262	0.964655	0.944337
6375	LSU5'	1086	0.920969	0.928991	0.905672	0.923297	0.90587	0.920788
6418	LSU5'	1129	0.855243	0.861916	0.849459	0.797313	0.815957	0.803084
6447	LSU5'	1158	0.698074	0.775555	0.635721	0.826107	0.819762	0.775795
6455	LSU5'	1166	0.310628	-0.0691234	0.163083	0.489834	0.603591	0.354303
6458	LSU5'	1169	0.91567	0.964516	0.901078	0.922544	0.920415	0.882636
6537	LSU5'	1248	0.769391	0.650633	0.599085	0.660494	0.69912	0.688922
6547	LSU5'	1258	0.925388	0.91077	0.92463	0.936438	0.933829	0.928641
6770	LSU5'	1481	0.686702	0.687422	0.67635	0.827922	0.796486	0.870671
6898	LSU5'	1609	0.603531	0.560304	0.648417	0.534056	0.591693	0.572409
6903	LSU5'	1614	0.75289	0.732608	0.809236	0.855055	0.858788	0.860022
7036	LSU5'	1747	0.743623	0.788346	0.783176	0.823696	0.805499	0.823492
8062	LSU3'	455	0.906276	0.897827	0.915283	0.891586	0.895031	0.883637
8097	LSU3'	490	0.868806	0.874014	0.899003	0.91731	0.92219	0.923085
8125	LSU3'	518	0.814271	0.78254	0.875424	0.83517	0.837587	0.836312
8129	LSU3'	522	0.854793	0.85568	0.726886	0.605531	0.435985	0.337373
8131	LSU3'	524	0.0522822	0.0962626	0.254473	0.165227	0.0259289	0.315325
8135	LSU3'	528	0.870794	0.875912	0.89498	0.862628	0.873921	0.850222
8137	LSU3'	530	0.755567	0.620322	0.779871	0.658412	0.642096	0.521533
8218	LSU3'	611	0.951401	0.945908	0.955074	0.954914	0.951112	0.951165
8220	LSU3'	613	0.866876	0.880768	0.873873	0.878653	0.88426	0.868856
8222	LSU3'	615	0.899214	0.887585	0.920052	0.889559	0.884905	0.856278
8236	LSU3'	629	0.874019	0.869617	0.797085	0.731583	0.763715	0.666565
8251	LSU3'	644	0.894407	0.898849	0.909642	0.8898	0.902731	0.891532
8287	LSU3'	680	0.560369	0.624311	0.62715	0.683458	0.687546	0.721511
8329	LSU3'	722	0.87559	0.855876	0.880245	0.863239	0.853468	0.832894
8681	LSU3'	1074	0.703885	0.654246	0.577765	0.830663	0.833697	0.842934
8683	LSU3'	1076	0.726614	0.767088	0.777715	0.812963	0.856708	0.864515
8767	LSU3'	1160	0.946497	0.94053	0.948363	0.936779	0.93059	0.933085
8817	LSU3'	1210	0.79647	0.822923	0.772718	0.6517	0.68822	0.696944
8887	LSU3'	1280	0.85581	0.859325	0.833034	0.895764	0.888051	0.904221
8904	LSU3'	1297	0.950288	0.955281	0.960564	0.942377	0.943078	0.9386
8907	LSU3'	1300	0.882303	0.859454	0.840204	0.889229	0.808502	0.809483
8926	LSU3'	1319	0.945162	0.942442	0.94887	0.942223	0.94804	0.936388
8941	LSU3'	1334	0.953766	0.948518	0.956077	0.961878	0.958725	0.966039
8977	LSU3'	1370	0.796477	0.794873	0.820486	0.869063	0.847257	0.873985
8984	LSU3'	1377	0.739996	0.79241	0.753913	0.82765	0.83655	0.833829
9005	LSU3'	1398	0.921959	0.955969	0.922651	0.942077	0.938585	0.944518
9010	LSU3'	1403	0.189778	0.215402	0.162519	0.0705815	0.159124	0.0921666
9016	LSU3'	1409	0.790608	0.777559	0.776337	0.787281	0.70262	0.716581
9026	LSU3'	1419	0.779058	0.59443	0.645109	0.563971	0.722624	0.713479
9036	LSU3'	1429	0.570329	0.551818	0.571761	0.541564	0.435132	0.503114
9041	LSU3'	1434	0.435146	0.459897	0.400927	0.431997	0.373006	0.375641

## Sheet: Fig 2bii
									TB11Cs6H1 sKO RNA level from replicates
									WT	sKO
									100	35
									100	64.5497
									100	62.4751

## Sheet: Fig 2c
position in pre-rRNA	rRNA	Y location	PCF_1_scoreC	PCF_2_scoreC	PCF_3_scoreC	PCF_R4_scoreC	TB11Cs6H1-sKO_r1_scoreC	TB11Cs6H1-sKO_R2 scoreC
1957	SSU	40	0.802126	0.786568	0.787847	0.787882	0.789663	0.810507
1978	SSU	61	0.918219	0.955621	0.950929	0.950481	0.964132	0.950602
2048	SSU	131	0.932101	0.937463	0.924869	0.943476	0.960249	0.926346
2422	SSU	505	0.516876	0.444255	0.375464	0.558594	0.554071	0.525618
2579	SSU	662	0.95399	0.934378	0.934038	0.949444	0.942306	0.939922
2859	SSU	942	0.914041	0.885322	0.883991	0.891317	0.875393	0.873106
2913	SSU	996	0.860254	0.899946	0.908693	0.87291	0.944846	0.863857
3005	SSU	1088	0.614497	0.635717	0.651939	0.681914	0.601755	0.614675
3103	SSU	1186	0.676495	0.724072	0.728554	0.648155	0.742007	0.746144
3193	SSU	1276	0.543842	0.647265	0.646768	0.630199	0.711208	0.575495
3509	SSU	1592	0.995088	0.99462	0.99645	0.997544	0.996117	0.996524
3527	SSU	1610	0.897933	0.925463	0.914261	0.92514	0.939209	0.932369
3529	SSU	1612	0.879722	0.870816	0.879772	0.844908	0.876077	0.853847
3536	SSU	1619	0.907501	0.906075	0.907848	0.897414	0.903193	0.867693
3627	SSU	1710	0.914024	0.943527	0.940546	0.925889	0.932385	0.925837
3824	SSU	1907	0.918153	0.897021	0.904938	0.927337	0.90538	0.917997
3962	SSU	2045	0.867755	0.883454	0.900878	0.868647	0.877887	0.858495
4033	SSU	2116	0.747379	0.715356	0.706927	0.612753	0.674159	0.689847
4038	SSU	2121	0.652031	0.778551	0.752016	0.739474	0.800864	0.718518
4063	SSU	2146	0.654634	0.627801	0.613675	0.556364	0.598366	0.589698
5547	LSU5'	258	0.794571	0.774344	0.799046	0.777352	0.803511	0.757055
5741	LSU5'	452	0.578219	0.636331	0.612515	0.637154	0.654869	0.561935
6026	LSU5'	737	0.901607	0.913749	0.928435	0.751075	0.82966	0.870802
6156	LSU5'	867	0.406131	0.456855	0.394066	0.331166	0.375355	0.266184
6228	LSU5'	939	0.837105	0.86374	0.868271	0.804103	0.877852	0.826455
6298	LSU5'	1009	0.885152	0.881986	0.899186	0.889546	0.888186	0.875286
6369	LSU5'	1080	0.9823	0.977728	0.958494	0.979479	0.979861	0.964493
6375	LSU5'	1086	0.942924	0.946015	0.923293	0.915013	0.941098	0.905478
6418	LSU5'	1129	0.682458	0.785036	0.811712	0.821517	0.884363	0.705678
6447	LSU5'	1158	0.839396	0.863041	0.865998	0.812149	0.85739	0.83303
6455	LSU5'	1166	0.242702	0.0963301	0.307551	-0.0611333	-0.282365	0.0384165
6458	LSU5'	1169	0.983074	0.979165	0.967216	0.934043	0.976166	0.965757
6537	LSU5'	1248	0.741733	0.699484	0.605084	0.798771	0.764887	0.813508
6547	LSU5'	1258	0.95927	0.962114	0.956196	0.952293	0.954352	0.942039
6770	LSU5'	1481	0.744075	0.517231	0.490947	0.348503	0.240954	0.261564
6898	LSU5'	1609	0.569468	0.655015	0.697924	0.571907	0.659176	0.443378
6903	LSU5'	1614	0.811084	0.798633	0.776926	0.806601	0.803229	0.701411
7036	LSU5'	1747	0.860662	0.868518	0.867516	0.852131	0.887389	0.776389
8062	LSU3'	455	0.854377	0.885466	0.867126	0.877987	0.902137	0.868383
8097	LSU3'	490	0.91147	0.900062	0.910664	0.903964	0.904239	0.913348
8125	LSU3'	518	0.51863	0.511007	0.54036	0.660626	0.794942	0.735398
8129	LSU3'	522	0.869593	0.871175	0.853477	0.814147	0.862005	0.69285
8131	LSU3'	524	0.319464	0.482892	0.372372	0.470485	0.493423	0.189076
8135	LSU3'	528	0.91233	0.831056	0.868105	0.9106	0.886984	0.853652
8137	LSU3'	530	0.474234	0.383754	0.663982	0.50945	0.591905	0.436307
8218	LSU3'	611	0.964514	0.946345	0.956243	0.958885	0.96145	0.957643
8220	LSU3'	613	0.857349	0.897581	0.897777	0.859576	0.902667	0.867025
8222	LSU3'	615	0.895901	0.887278	0.905695	0.895582	0.919761	0.879344
8236	LSU3'	629	0.621515	0.606951	0.681323	0.802402	0.73878	0.711348
8251	LSU3'	644	0.896745	0.913557	0.903794	0.929784	0.933998	0.905038
8287	LSU3'	680	0.514274	0.625551	0.567481	0.473012	0.55759	0.375753
8329	LSU3'	722	0.895034	0.881185	0.879623	0.88593	0.867945	0.858506
8681	LSU3'	1074	0.805929	0.749776	0.723503	0.737845	0.679364	0.694277
8683	LSU3'	1076	0.719084	0.633428	0.640646	0.734015	0.692765	0.696375
8767	LSU3'	1160	0.966211	0.961143	0.965725	0.955815	0.962867	0.948661
8817	LSU3'	1210	0.517407	0.527982	0.575676	0.800491	0.851423	0.785494
8887	LSU3'	1280	0.533611	0.694621	0.676843	0.606308	0.691808	0.635785
8904	LSU3'	1297	0.96238	0.959129	0.965001	0.972736	0.972401	0.963877
8907	LSU3'	1300	0.921365	0.892984	0.870321	0.915587	0.923239	0.895637
8926	LSU3'	1319	0.91872	0.944361	0.940787	0.907019	0.940495	0.915026
8941	LSU3'	1334	0.948475	0.948445	0.947448	0.922823	0.947134	0.932811
8977	LSU3'	1370	0.867749	0.854108	0.846411	0.840367	0.848958	0.843161
8984	LSU3'	1377	0.649958	0.629907	0.705721	0.722465	0.640804	0.706906
9005	LSU3'	1398	0.884639	0.934647	0.940588	0.913718	0.938096	0.901889
9010	LSU3'	1403	0.494279	0.364947	0.126939	0.336756	0.260223	0.243812
9016	LSU3'	1409	0.843085	0.872493	0.862142	0.808794	0.847845	0.719668
9026	LSU3'	1419	0.5102	0.697422	0.659295	0.657126	0.695708	0.387259
9036	LSU3'	1429	0.683037	0.612027	0.561043	0.595073	0.654224	0.537786
9041	LSU3'	1434	0.438357	0.492021	0.542279	0.478298	0.491729	0.648476

## Sheet: Fig 2e
TB11Cs6H1 sKO methioinine incorporation level
PS	1161 sKO
1527	1087
1605	1463
1352	1064

## Sheet: Fig 3bii
TB11Cs6H1 snoRNA addback Northern analysis
sKO	sKO+WT	sKO+Mut
100	116.854	113.332
100	156.743	139.068
100	141.202	140

## Sheet: Fig 3eii
TB11Cs6H1 snoRNA addback Western analysis
PS	sKO	Mut-add	WT-add
100	18.9076	33.7032	91.6945
100	66.1319	52.1522	121.47
100	29.9606	38.9329	99.0787

## Sheet: Fig 4diii
eS12 addback western analysis
P.S	sKO	P.S+eS12	sKO+eS12
100	27.6176	53.27	149.134
100	43.2248	17.4682	65.2627
100	14.0837	39.9896	47.049

## Sheet: Fig 4ei
														eS12 silencing replicates
														TET-	TET+
														100	52.8533
														100	14.7847
														100	45.9721

## Sheet: Supple Fig 5bii
Replicates for Western analysis
		Replicate 1						Replicate 2
													Average					Stdev						stderror
	hnRNP F/H	ZC3H41	PTB1	HSP83			hnRNP F/H	ZC3H41	PTB1	HSP83			hnRNP F/H	ZC3H41	PTB1	HSP83		hnRNP F/H	ZC3H41	PTB1	HSP83		hnRNP F/H	ZC3H41	PTB1	HSP83
WT	100	100	100	100		WT	100	100	100	100		WT	100	100	100	100		0	0	1.42109e-14	1.42109e-14		0	0	1.00486e-14	1.00486e-14
0	78.972	100	125.291	130.549		0	54.1614	100	99.5068	132.966		0	66.5667	100	112.399	131.757		17.5438	1.42109e-14	18.2324	1.70864		12.4053	1.00486e-14	12.8922	1.20819
2	111.882	100	115.981	115.448		2	58.5449	100	90.2525	131.905		2	85.2134	100	103.117	123.676		37.715	0	18.193	11.6368		26.6686	0	12.8644	8.22848
3	93.5707	100	90.3946	98.0538		3	79.3546	100	68.0603	100.865		3	86.4626	100	79.2275	99.4593		10.0523	1.42109e-14	15.7927	1.98775		7.10807	1.00486e-14	11.1671	1.40555
4	135.81	100	119.738	93.0994		4	84.925	100	83.5169	105.166		4	110.367	100	101.627	99.1325		35.9809	1.42109e-14	25.612	8.53213		25.4423	1.00486e-14	18.1104	6.03313
5	104.445	100	132.492	85.815		5	93.2044	100	78.3703	127.029		5	98.8247	100	105.431	106.422		7.94838	1.42109e-14	38.2699	29.1427		5.62035	1.00486e-14	27.0609	20.607
6	154.392	100	133.289	81.4295		6	82.8626	100	57.8861	105.984		6	118.627	100	95.5875	93.707		50.579	1.42109e-14	53.318	17.363		35.7647	1.00486e-14	37.7015	12.2775

[truncated: 5 more sheets: Supple Fig 6bi, Supple Fig 6bii, Supple Fig 6cii, Supple Fig 6di, Supple Fig 6dii]
